# Supplementary material for: Astrocyte regional specialization is shaped by postnatal development
Source: bioRxiv. 2025 Jun 1:2024.10.11.617802. Originally published 2024 Oct 12. Preprint. [Version 3] doi: 10.1101/2024.10.11.617802 (PMC11482951; doi:10.1101/2024.10.11.617802)
Supplement: Supplement 2 — Supplementary Table 1. Biological donor information. Supplementary Table 2. Abundance of cell types and Leiden clusters and descriptions of Leiden clusters in mouse and marmoset. Supplementary Table 3. Proportional breakdown of each Leiden cluster by age, assigned region, and sex for mouse and marmoset. Supplementary Table 4. Proportional breakdown of MapMyCells-derived Allen Brain Cell Atlas subclass assignments by Leiden cluster for mouse and marmoset. Supplementary Table 5. Summary of significant compositional differences in cell type for marmoset as found by scCODA. Supplementary Table 6. Summary of significant compositional differences in cell type for mouse as found by scCODA. Supplementary Table 7. Summary of significant compositional differences in Leiden cluster for marmoset as found by scCODA. Supplementary Table 8. Summary of significant compositional differences in Leiden cluster for mouse as found by scCODA. Supplementary Table 9. Marmoset rDEGs shared across both replicates for each age. Supplementary Table 10. WebGestalt enrichment results for marmoset rDEGs by age. Supplementary Table 11. Mouse rDEGs for each age. Supplementary Table 12. WebGestalt enrichment results for mouse rDEGs by age. Supplementary Table 13. Image-level quantification of each rDEG probe for adult and neonate marmoset and mouse and results of statistical tests for mouse. Supplementary Table 14. Proportion astrocytes positive for one or more fibrous marker(s) in each time point-region combination for both species. Supplementary Table 15. Top ABCA MapMyCells cluster assignments for astrocyte subclusters. Supplementary Table 16. CellPhoneDB-generated cell-cell communication results for each region-age combination in mouse and marmoset. Supplementary Table 17. Fraction of CellPhoneDB-generated ligand-receptor pairs shared across 3 or more ages for all neuronal clusters within a region for both species. Supplementary Table 18. Genes with the highest Mellon change scores over pseudoti [file media-2.zip › supplementary_tables/SI_Table3_leiden_proportions_age_assignedregion_sex.xlsx]

## Sheet: marmoset
	frac_pfc	frac_mo	frac_str	frac_thal	frac_gd135	frac_neonate	frac_7months	frac_14months	frac_30monthsnths	frac_aged	frac_male	frac_female
Astrocyte_Dien_Mature_ATP1A2	0.019063	0.0117612	0.172841	0.796334	0.00857591	0.0329805	0.309125	0.217779	0.309223	0.122317	0.71577	0.28423
Ependymal_CFAP299	0.00184351	0.0137239	0.533695	0.450737	0.122696	0.211184	0.228083	0.0214052	0.370442	0.0461901	0.635703	0.364297
Neuron_Inh_Str_Nacc_PBX3	0.297295	0.00410272	0.660006	0.038596	0.240617	0.0722535	0.315302	0.0850935	0.171782	0.114952	0.563972	0.436028
Neuron_Excit_Ctx_L5IT_KHDRBS3	0.5641	0.408426	0.026811	0.00066291	0.000405112	0.062645	0.267742	0.181269	0.270651	0.217287	0.521158	0.478842
Astrocyte_Telen_SLC1A2	0.335394	0.29098	0.365363	0.00826265	0.0676881	0.185445	0.237173	0.143985	0.228162	0.137547	0.548363	0.451637
Endothelial_FLT1	0.201447	0.198479	0.255426	0.344648	0.115285	0.149045	0.153033	0.10805	0.382953	0.0916342	0.595066	0.404934
Neuron_Inh_Str_MSN_Mature_ADCY5	0	0.00195695	0.98721	0.0108331	6.9891e-05	0.000419346	0.274392	0.282429	0.136148	0.306542	0.439824	0.560176
Neuron_Excit_Ctx_Immature_ARPP21	0.904075	0.0859117	0.00680885	0.00320417	0.360469	0.631421	0.00210273	0.000600781	0.00260338	0.00280364	0.432963	0.567037
Neuron_Excit_Ctx_L45IT_RORB-POU6F2	0.525334	0.465646	0.00829954	0.000720052	0.000265282	0.0942131	0.187592	0.160761	0.313715	0.243453	0.515595	0.484405
Neuron_Mixed_Thal-ZI-Post_PCDH15	0.00491148	0.00298877	0.171902	0.820198	0.179364	0.270798	0.146811	0.0879878	0.170188	0.144851	0.477689	0.522311
Neuron_Inh_Ctx_CGE_VIP_ADARB2	0.541435	0.409772	0.0420114	0.0067815	0.127933	0.264072	0.192561	0.118575	0.153567	0.143293	0.515224	0.484776
OPC_LHFPL3	0.192008	0.162191	0.310681	0.335119	0.169773	0.284105	0.205624	0.112808	0.123671	0.104019	0.546504	0.453496
Microglia_Immature_APOE	0.0676157	0.0794781	0.38363	0.469276	0.392883	0.601423	0.00284697	0.00142349	0.000474496	0.000948992	0.470225	0.529775
Astrocyte_Str-Thal_Immature_PTPRZ1	0.0221401	0.00205856	0.210058	0.765744	0.416544	0.565433	0.00768811	0.00394908	0.00294081	0.00344494	0.447549	0.552451
Fibroblast_SVIL	0.365518	0.262137	0.141743	0.230603	0.215756	0.238296	0.191482	0.0825748	0.153771	0.118119	0.478218	0.521782
Oligodendrocyte_MFOL_MOBP	0.054881	0.137978	0.257385	0.549756	3.78229e-05	0.000226937	0.23628	0.205643	0.24982	0.307992	0.67669	0.32331
Neuron_Inh_Ctx_MGE_SST_NXPH1	0.564485	0.385427	0.0420188	0.00806952	0.102325	0.250489	0.210858	0.122093	0.172755	0.141479	0.522848	0.477152
Oligodendrocyte_MOL_PLP1	0.113693	0.205807	0.258097	0.422403	0	6.06146e-05	0.224112	0.258198	0.147657	0.369972	0.552846	0.447154
Choroid_Plexus_TRPM3	0.00126614	0.000759686	0.561155	0.436819	0.166371	0.747025	0.00506457	0.00329197	0.0747025	0.0035452	0.292479	0.707521
Neuron_Mixed_Habenula-NWD2_Str-CHAT_RAYLYL	0.000393856	0.000393856	0.234738	0.764474	0.212288	0.374951	0.0342655	0.0417487	0.246948	0.0897991	0.594328	0.405672
Microglia_Mature_PAM	0.177628	0.161678	0.274883	0.38581	0.00548938	0.0054376	0.271517	0.258985	0.239876	0.218695	0.627395	0.372605
Astrocyte_Immature_ADGRV1	0.111195	0.0372327	0.609308	0.242264	0.40478	0.332327	0.136352	0.0402516	0.0354717	0.0508176	0.494088	0.505912
Microglia_Thal_7-14mo_NFAT5	0.0272893	0.00323428	0.0270871	0.942389	0.000808571	0.000606428	0.555488	0.387305	0.0220336	0.0337578	0.625227	0.374773
Neuron_Inh_Thal_TRN_ZNF804A	0	0	0.0107991	0.989201	0.359971	0.295176	0.142549	0.105112	0.00863931	0.0885529	0.551476	0.448524
Neuron_Excit_Ctx_L6IT-Car3_NTNG2	0.444052	0.385944	0.1649	0.00510404	0.192383	0.0325874	0.244994	0.141735	0.222222	0.166078	0.574009	0.425991
Neuron_Inh_Ctx_CGE_LAMP5_ADARB2-GRIN2A	0.49701	0.438013	0.0564622	0.00851495	0.0602129	0.244399	0.243082	0.131779	0.16077	0.159757	0.523974	0.476026
Neuron_Inh_Str_SST_TACR1	0.0736842	0.0385965	0.805614	0.0821053	0.204912	0.169123	0.199298	0.145263	0.126316	0.155088	0.562105	0.437895
Oligodendrocyte_COP-NFOL_QKI	0.0513984	0.0585132	0.327036	0.563052	0.147694	0.584642	0.201914	0.0469823	0.0134936	0.00527478	0.409593	0.590407
Mural_DLC1	0.198443	0.210011	0.267186	0.32436	0.177976	0.202225	0.163737	0.128365	0.152169	0.175528	0.476307	0.523693
Neuron_Inh_Ctx_MGE_PVALB_ERBB4	0.55483	0.368125	0.0641721	0.0128729	0.160094	0.240357	0.190403	0.115327	0.146117	0.147702	0.528171	0.471829
Neuron_Excit_Ctx_L23IT_Immature_MEF2C	0.803931	0.183119	0.00835784	0.00459143	0.418825	0.564746	0.00760456	0.00157831	0.0046273	0.00261855	0.460184	0.539816
Neuron_Excit_Ctx-HPF-CR_Immature_Vglut2_RELN	0.606557	0.248634	0.0956284	0.0491803	0.355191	0.311475	0.166667	0.0464481	0.103825	0.0163934	0.519126	0.480874
Neuron_Inh_LSX_TRPC4	0	0.00155569	0.853143	0.145302	0.18855	0.252645	0.26789	0.0980087	0.00840075	0.184505	0.400747	0.599253
Neuron_Inh_Str_MGE_IL1RAPL2	0.00874279	0.00437139	0.942647	0.0442385	0.154398	0.216122	0.197237	0.14583	0.134464	0.15195	0.546949	0.453051
Neuron_Inh_Ctx_MGE_PVALB_CNTNAP4	0.525283	0.439348	0.0295662	0.00580271	0.0315004	0.257253	0.226306	0.131528	0.209174	0.144239	0.516717	0.483283
Oligodendrocyte_MOL_ST18	0.0719098	0.159777	0.357953	0.41036	0	2.53293e-05	0.23156	0.194554	0.257016	0.316844	0.545061	0.454939
Neuron_Excit_Ctx_L6IT_LRP1B	0.511289	0.439171	0.0476217	0.00191802	0.0892701	0.147961	0.21849	0.164402	0.190377	0.1895	0.513645	0.486355
Neuron_Inh_Str_MSN_DRD1_RARB	4.01469e-05	0.00162595	0.995564	0.00277014	0.167393	0.169641	0.202541	0.134031	0.180059	0.146336	0.599996	0.400004
Neuron_Excit_Thal-PF_Immature_TLL1	0	0	0	1	0.278755	0.434709	0.0260487	0.0602165	0.138024	0.0622463	0.484777	0.515223
Neuron_Excit_Ctx_L6CT-6b_HS3ST4	0.600465	0.314087	0.0832566	0.00219212	0.154237	0.130694	0.222631	0.141479	0.170371	0.180587	0.549125	0.450875
Neuron_Excit_Ctx_L5ET_TAFA1	0.539268	0.411941	0.0479349	0.000855981	0.08945	0.187246	0.18639	0.149369	0.193666	0.19388	0.491975	0.508025
Neuron_Inh_Thal-MBder_PCBP3_GRIK1	0	6.82361e-05	0.000477653	0.999454	0.285159	0.429819	0.0168543	0.0434664	0.182122	0.0425793	0.496827	0.503173
Microglia_Macrophage_BMP2K	0.256117	0.127538	0.278501	0.337845	0.422176	0.13899	0.179073	0.0780843	0.079646	0.10203	0.646538	0.353462
Neuron_Inh_Str_MSN_DRD2_RARB	0	0.00106079	0.997613	0.00132599	0.12977	0.186404	0.181454	0.147243	0.224976	0.130153	0.5555	0.4445
Neuron_Excit_Thal_NTNG1	0.00288434	0.000157328	0.000183549	0.996775	0.369379	0.442326	0.0267457	0.0633506	0.0591551	0.0390435	0.483599	0.516401
Neuron_Excit_Ctx_L5NP_HS3ST4	0.61582	0.34631	0.0369846	0.000884799	0.0736153	0.156609	0.23518	0.147231	0.196602	0.190763	0.517607	0.482393
Neuron_Excit_Ctx_L23IT_TAFA1	0.479781	0.508956	0.0104254	0.000837755	0.000186168	0.130397	0.258893	0.180091	0.231579	0.198854	0.523849	0.476151

## Sheet: mouse
	frac_cortex	frac_str	frac_thal	frac_e18.5	frac_p4	frac_p14	frac_p32	frac_p90	frac_90wks	frac_male	frac_female
Neuron_Excit_Ctx_L5NP_Tshz2	0.999542	0	0.000458085	0.00274851	0.176515	0.178501	0.200336	0.257597	0.184303	0.46007	0.53993
Neuron_Inh_LGE_OT-ACB_Drd3_Sgcd	0.0287278	0.969904	0.00136799	0.00410397	0.243502	0	0.183311	0.566348	0.00273598	0.191518	0.808481
Microglia_Inpp5d	0.545676	0.195357	0.258967	0.00980847	0.059141	0.310041	0.247475	0.241613	0.131921	0.556645	0.443355
Neuron_Mixed_Thal_ZI-SPA-SPF-Post_Usp29	0.0141373	0.229489	0.756374	0.165932	0.288485	0.0652489	0.151704	0.184449	0.144182	0.46369	0.53631
Endothelial_Flt1	0.518778	0.0821133	0.399109	0.0515595	0.208148	0.271801	0.155315	0.206238	0.106938	0.520051	0.479949
Neuron_Inh_Str_Chat_Slc7a14	0.0238095	0.974206	0.00198413	0.077381	0.220238	0.200397	0.121032	0.269841	0.111111	0.543651	0.456349
Neuron_Excit_Habenula_Nwd2	0.000518269	0	0.999482	0.126717	0.0883649	0.131511	0.292304	0.283104	0.0779995	0.560638	0.439363
Choroid_Plexus_Ttr	0.0798898	0.247934	0.672176	0.629477	0.216253	0.00413223	0.0151515	0.130854	0.00413223	0.504132	0.495868
Neuron_Excit_Ctx_Immature_Auts2	0.986115	0	0.0138847	0.981247	0.00979744	0.0077538	0.00108193	0.000120214	0	0.357697	0.642303
Neuron_Excit_Ctx_L23IT_Camk2a	0.999218	0	0.000781643	0	0.00259617	0.251131	0.274077	0.280079	0.192117	0.484172	0.515828
Fibroblast_Cped1	0.647203	0.0860945	0.266703	0.125747	0.274307	0.196904	0.185497	0.147474	0.0700706	0.529332	0.470668
Neuron_Excit_Thal_Ntng1-Synpo2	0.000623514	0	0.999377	0.158022	0.0685086	0.230272	0.169908	0.179845	0.193445	0.563072	0.436928
Neuron_Excit_Ctx_L5ET_Dpp10	0.998217	0	0.001783	0.205243	0.177045	0.13531	0.143102	0.19131	0.147989	0.431619	0.568381
Astrocyte_Immature_Ptprz1	0.409969	0.231235	0.358796	0.104918	0.882807	0.0113627	0.000414697	0.000331757	0.000165879	0.443062	0.556938
Neuron_Excit_Thal-Re-Xi_Immature_Ntng1-Kitl	0.00210893	0	0.997891	0.38488	0.19283	0.112874	0.0741794	0.064139	0.171098	0.4862	0.5138
Neuron_Inh_Str_MSN_Drd1_Rarb	0.0185669	0.979614	0.0018188	0.0133758	0.227957	0.213292	0.123641	0.272858	0.148877	0.589822	0.410178
Neuron_Inh_Str_Immature_Meis2-Bcl11b	0.029816	0.970184	0	0.952025	0.0458896	0.00134969	0.000368098	0.000245399	0.000122699	0.542699	0.457301
Neuron_Excit_Thal_ATN_Mature_Cacna1c	0.000624512	0	0.999375	0.00593286	0.0348166	0.145199	0.276815	0.182358	0.354879	0.736612	0.263388
Neuron_Excit_Ctx_Immature_L6CT_Hs3st4	0.996219	0	0.00378089	0.472519	0.475101	0.016599	0.0109738	0.011066	0.0137403	0.444947	0.555053
Oligodendrocyte_MOL_Pde4b-Slc24a2	0.240494	0.212358	0.547148	0	0	0.00074897	0.223318	0.351117	0.424816	0.506054	0.493946
Neuron_Excit_Thal_PF_Foxp2-Dpp6	0.000494927	0	0.999505	0.189805	0.13264	0.154665	0.259094	0.160604	0.103192	0.535016	0.464984
Neuron_Inh_Str_OB_Auts2-Pcbp3	0.372019	0.618825	0.00915673	0.00830494	0.110094	0.707623	0.068356	0.064523	0.0410988	0.40971	0.59029
Neuron_Excit_OB-OT_TRS-BAC_Immature_Epha3	0.294204	0.42223	0.283566	0.319149	0.279164	0.242847	0.0825385	0.0396185	0.0366838	0.420396	0.579604
Neuron_Inh_Ctx_CGE_Vip-Lamp5_Adarb2	0.953104	0.0449561	0.00193995	0.0875506	0.249494	0.156292	0.17333	0.197706	0.135628	0.464828	0.535172
Neuron_Inh_Str_Immature_Top2a_Nrxn3	0.145097	0.853301	0.00160201	0.239616	0.256322	0.267536	0.128161	0.09429	0.0140748	0.589541	0.410459
Neuron_Inh_Str_Pal_Foxp2-Pbx3	0.057617	0.934547	0.00783591	0.0276561	0.273796	0.133902	0.134593	0.321503	0.10855	0.412768	0.587232
Neuron_Inh_Ctx_MGE_Pvalb_Erbb4	0.964113	0.0347295	0.00115765	0.0119975	0.212797	0.185329	0.179752	0.217323	0.192802	0.463797	0.536203
Astrocyte_Telen_Mature_Slc1a2	0.750453	0.246637	0.00290955	0	0.000632511	0.210921	0.289564	0.320304	0.178579	0.491082	0.508918
Neuron_Inh_Str_MGE_Pvalb_Il1rapl2	0.155789	0.837368	0.00684211	0.0236842	0.195263	0.206316	0.130526	0.279474	0.164737	0.573158	0.426842
Neuron_Inh_Ctx_MGE_Sst_Nxph1	0.81507	0.184296	0.000633803	0.244225	0.310352	0.107535	0.105282	0.131408	0.101197	0.471408	0.528592
Neuron_Inh_Thal_TRN_Kcnmb2	0.000805315	0.0148983	0.984296	0.2273	0.222871	0.0942219	0.13187	0.0910006	0.232736	0.66821	0.33179
Neuron_Excit_Ctx_L45IT_Car10	0.99953	0	0.000469893	0	0.00496744	0.219105	0.247097	0.306505	0.222327	0.455058	0.544942
OPC_Pcdh15	0.434529	0.190674	0.374797	0.0354971	0.255245	0.284791	0.171919	0.148497	0.104051	0.535197	0.464803
Neuron_Inh_Str_MSN_Drd2_Rarb	0.0212653	0.977092	0.00164262	0.00745838	0.210522	0.223663	0.120888	0.269967	0.167503	0.598935	0.401065
Oligodendrocyte_COP-NFOL_Bcas1	0.318287	0.232639	0.449074	0	0.0747354	0.634094	0.215443	0.0651455	0.010582	0.63244	0.36756
Neuron_Excit_Ctx_L6CT_Hs3st4	0.998822	0	0.00117841	0.0205633	0.0381216	0.243283	0.200035	0.222838	0.275159	0.455044	0.544956
Neuron_Excit_Ctx_Immature_L23IT_Ptprk	0.99915	0	0.000850051	0.00229514	0.981936	0.00654539	0.00361272	0.0049728	0.000637538	0.467018	0.532982
Neuron_Inh_LSX_Trpc4	0.0376379	0.922221	0.0401409	0.394456	0.212663	0.0257718	0.22833	0.133587	0.00519143	0.353852	0.646148
Mural_Dlc1	0.430639	0.14415	0.425211	0.0868516	0.172497	0.142943	0.174306	0.24427	0.179131	0.45959	0.54041
Oligodendrocyte_NFOL-MFOL_Mbp	0.157379	0.355417	0.487204	0	0.000478354	0.732121	0.198995	0.0590768	0.00932791	0.747907	0.252093
Neuron_Excit_Ctx_L6IT_Cdh9	0.999431	0	0.000568782	0.00186886	0.311124	0.17096	0.158609	0.162184	0.195255	0.456407	0.543593
Neuron_Excit_Thal_Prkcd_Synpo2	0.000325388	0	0.999675	0.000325388	0.000488083	0.23729	0.255674	0.249085	0.257138	0.730578	0.269422
Astrocyte_Immature_Zbtb20	0.179847	0.715089	0.105065	0.434806	0.208675	0.157961	0.108371	0.0757736	0.0144142	0.547077	0.452923
Neuron_Excit_Ctx_L45IT_Dpp10	0.999354	0	0.000646204	7.18004e-05	0.0198528	0.250153	0.240352	0.299551	0.19002	0.480488	0.519512
Microglia_Macrophage_Mrc1	0.623239	0.126761	0.25	0.139084	0.290493	0.244718	0.142606	0.123239	0.0598592	0.547535	0.452465
Neuron_Excit_AON_Immature_Nrp2	0.506045	0.340489	0.153467	0.263508	0.456452	0.0488527	0.0819146	0.121638	0.0276339	0.392549	0.607451
Neuron_Excit_Thal_AD_Cntn6	0.00115942	0	0.998841	0.10029	0.0875362	0.112464	0.234783	0.181449	0.283478	0.697971	0.302029
Astrocyte_Dien_Mature_Slc4a4	0.00557166	0.0133606	0.981068	0	0.00176247	0.235033	0.276366	0.26238	0.224458	0.59162	0.40838
