# Supplementary material for: Astrocyte regional specialization is shaped by postnatal development
Source: bioRxiv. 2025 Jun 1:2024.10.11.617802. Originally published 2024 Oct 12. Preprint. [Version 3] doi: 10.1101/2024.10.11.617802 (PMC11482951; doi:10.1101/2024.10.11.617802)
Supplement: Supplement 2 — Supplementary Table 1. Biological donor information. Supplementary Table 2. Abundance of cell types and Leiden clusters and descriptions of Leiden clusters in mouse and marmoset. Supplementary Table 3. Proportional breakdown of each Leiden cluster by age, assigned region, and sex for mouse and marmoset. Supplementary Table 4. Proportional breakdown of MapMyCells-derived Allen Brain Cell Atlas subclass assignments by Leiden cluster for mouse and marmoset. Supplementary Table 5. Summary of significant compositional differences in cell type for marmoset as found by scCODA. Supplementary Table 6. Summary of significant compositional differences in cell type for mouse as found by scCODA. Supplementary Table 7. Summary of significant compositional differences in Leiden cluster for marmoset as found by scCODA. Supplementary Table 8. Summary of significant compositional differences in Leiden cluster for mouse as found by scCODA. Supplementary Table 9. Marmoset rDEGs shared across both replicates for each age. Supplementary Table 10. WebGestalt enrichment results for marmoset rDEGs by age. Supplementary Table 11. Mouse rDEGs for each age. Supplementary Table 12. WebGestalt enrichment results for mouse rDEGs by age. Supplementary Table 13. Image-level quantification of each rDEG probe for adult and neonate marmoset and mouse and results of statistical tests for mouse. Supplementary Table 14. Proportion astrocytes positive for one or more fibrous marker(s) in each time point-region combination for both species. Supplementary Table 15. Top ABCA MapMyCells cluster assignments for astrocyte subclusters. Supplementary Table 16. CellPhoneDB-generated cell-cell communication results for each region-age combination in mouse and marmoset. Supplementary Table 17. Fraction of CellPhoneDB-generated ligand-receptor pairs shared across 3 or more ages for all neuronal clusters within a region for both species. Supplementary Table 18. Genes with the highest Mellon change scores over pseudoti [file media-2.zip › supplementary_tables/SI_Table17_ccc_3plusages_sharedlrs_byneuronalcluster.xlsx]

## Sheet: marmoset_ntoa
leiden cluster	cortex	striatum	thalamus
Neuron_Inh_Str_SST_TACR1	0	0.423077	0
Neuron_Inh_Str_MSN_DRD1_RARB	0	0.4	0
Neuron_Excit_Ctx_L5NP_HS3ST4	0.534247	0	0
Neuron_Inh_Thal-MBder_PCBP3_GRIK1	0	0	0.449438
Neuron_Excit_Thal-PF_Immature_TLL1	0	0	0.447368
Neuron_Inh_Str_Nacc_PBX3	0	0.4875	0
Neuron_Excit_Ctx_L23IT_TAFA1	0.625	0	0
Neuron_Excit_Ctx_L5ET_TAFA1	0.614754	0	0
Neuron_Inh_Str_MGE_IL1RAPL2	0	0.454545	0
Neuron_Mixed_Thal-ZI-Post_PCDH15	0	0	0.486486
Neuron_Excit_Ctx_L5IT_KHDRBS3	0.522222	0	0
Neuron_Excit_Ctx_L6IT_LRP1B	0.536082	0	0
Neuron_Mixed_Habenula-NWD2_Str-CHAT_RAYLYL	0	0.431655	0
Neuron_Inh_Ctx_CGE_LAMP5_ADARB2-GRIN2A	0.589286	0	0
Neuron_Excit_Ctx_Immature_ARPP21	0	0	0
Neuron_Inh_Ctx_MGE_SST_NXPH1	0.54386	0	0
Neuron_Excit_Ctx_L23IT_Immature_MEF2C	0.419355	0	0
Neuron_Excit_Ctx-HPF-CR_Immature_Vglut2_RELN	0	0	0
Neuron_Excit_Ctx_L6IT-Car3_NTNG2	0.565217	0	0
Neuron_Inh_Str_MSN_DRD2_RARB	0	0.409091	0
Neuron_Inh_LSX_TRPC4	0	0	0
Neuron_Inh_Thal_TRN_ZNF804A	0	0	0.632653
Neuron_Excit_Ctx_L45IT_RORB-POU6F2	0.576923	0	0
Neuron_Excit_Thal_NTNG1	0	0	0.481132
Neuron_Inh_Ctx_MGE_PVALB_CNTNAP4	0.62963	0	0
Neuron_Inh_Ctx_CGE_VIP_ADARB2	0.509091	0	0
Neuron_Excit_Ctx_L6CT-6b_HS3ST4	0.583333	0	0
Neuron_Inh_Str_MSN_Mature_ADCY5	0	0.481013	0
Neuron_Inh_Ctx_MGE_PVALB_ERBB4	0.571429	0	0

## Sheet: marmoset_aton
leiden cluster	cortex	striatum	thalamus
Neuron_Inh_Str_SST_TACR1	0	0.472527	0
Neuron_Inh_Str_MSN_DRD1_RARB	0	0.380435	0
Neuron_Excit_Ctx_L5NP_HS3ST4	0.544304	0	0
Neuron_Inh_Thal-MBder_PCBP3_GRIK1	0	0	0.577778
Neuron_Excit_Thal-PF_Immature_TLL1	0	0	0.466667
Neuron_Inh_Str_Nacc_PBX3	0	0.457831	0
Neuron_Excit_Ctx_L23IT_TAFA1	0.581818	0	0
Neuron_Excit_Ctx_L5ET_TAFA1	0.590551	0	0
Neuron_Inh_Str_MGE_IL1RAPL2	0	0.536842	0
Neuron_Mixed_Thal-ZI-Post_PCDH15	0	0	0.534653
Neuron_Excit_Ctx_L5IT_KHDRBS3	0.563107	0	0
Neuron_Excit_Ctx_L6IT_LRP1B	0.581818	0	0
Neuron_Mixed_Habenula-NWD2_Str-CHAT_RAYLYL	0	0.464286	0
Neuron_Inh_Ctx_CGE_LAMP5_ADARB2-GRIN2A	0.56962	0	0
Neuron_Excit_Ctx_Immature_ARPP21	0	0	0
Neuron_Inh_Ctx_MGE_SST_NXPH1	0.641791	0	0
Neuron_Excit_Ctx_L23IT_Immature_MEF2C	0.275862	0	0
Neuron_Excit_Ctx-HPF-CR_Immature_Vglut2_RELN	0	0	0
Neuron_Excit_Ctx_L6IT-Car3_NTNG2	0.522936	0	0
Neuron_Inh_Str_MSN_DRD2_RARB	0	0.387755	0
Neuron_Inh_LSX_TRPC4	0	0	0
Neuron_Inh_Thal_TRN_ZNF804A	0	0	0.411765
Neuron_Excit_Ctx_L45IT_RORB-POU6F2	0.608247	0	0
Neuron_Excit_Thal_NTNG1	0	0	0.537736
Neuron_Inh_Ctx_MGE_PVALB_CNTNAP4	0.52459	0	0
Neuron_Inh_Ctx_CGE_VIP_ADARB2	0.581081	0	0
Neuron_Excit_Ctx_L6CT-6b_HS3ST4	0.625	0	0
Neuron_Inh_Str_MSN_Mature_ADCY5	0	0.486842	0
Neuron_Inh_Ctx_MGE_PVALB_ERBB4	0.567568	0	0

## Sheet: mouse_ntoa
leiden cluster	cortex	striatum	thalamus
Neuron_Inh_Ctx_CGE_Vip-Lamp5_Adarb2	0.534483	0	0
Neuron_Inh_Str_MSN_Drd1_Rarb	0	0.465116	0
Neuron_Excit_Ctx_L45IT_Car10	0.588235	0	0
Neuron_Excit_Ctx_Immature_L23IT_Ptprk	0.25	0	0
Neuron_Excit_Ctx_L45IT_Dpp10	0.60274	0	0
Neuron_Inh_Thal_TRN_Kcnmb2	0	0	0.443396
Neuron_Inh_LGE_OT-ACB_Drd3_Sgcd	0	0	0
Neuron_Inh_Str_Immature_Meis2-Bcl11b	0	0	0
Neuron_Inh_Str_Chat_Slc7a14	0	0.181818	0
Neuron_Excit_Thal_PF_Foxp2-Dpp6	0	0	0.504274
Neuron_Inh_LSX_Trpc4	0	0	0
Neuron_Excit_Thal_Ntng1-Synpo2	0	0	0.45614
Neuron_Excit_AON_Immature_Nrp2	0	0	0
Neuron_Excit_Habenula_Nwd2	0	0	0
Neuron_Inh_Str_Immature_Top2a_Nrxn3	0	0.615385	0
Neuron_Excit_Ctx_L5NP_Tshz2	0.6	0	0
Neuron_Excit_Thal_ATN_Mature_Cacna1c	0	0	0.495575
Neuron_Excit_Ctx_L23IT_Camk2a	0.592593	0	0
Neuron_Inh_Str_MGE_Pvalb_Il1rapl2	0	0.512821	0
Neuron_Excit_Ctx_Immature_Auts2	0	0	0
Neuron_Excit_Ctx_L6CT_Hs3st4	0.43038	0	0
Neuron_Mixed_Thal_ZI-SPA-SPF-Post_Usp29	0	0	0.560976
Neuron_Excit_Ctx_L6IT_Cdh9	0.486486	0	0
Neuron_Excit_OB-OT_TRS-BAC_Immature_Epha3	0	0	0
Neuron_Excit_Ctx_Immature_L6CT_Hs3st4	0.132353	0	0
Neuron_Excit_Thal_Prkcd_Synpo2	0	0	0.479167
Neuron_Inh_Ctx_MGE_Sst_Nxph1	0.507463	0	0
Neuron_Inh_Ctx_MGE_Pvalb_Erbb4	0.580645	0	0
Neuron_Inh_Str_MSN_Drd2_Rarb	0	0.465753	0
Neuron_Inh_Str_OB_Auts2-Pcbp3	0	0.463415	0
Neuron_Excit_Thal_AD_Cntn6	0	0	0.491935
Neuron_Inh_Str_Pal_Foxp2-Pbx3	0	0.482143	0
Neuron_Excit_Ctx_L5ET_Dpp10	0.533981	0	0
Neuron_Excit_Thal-Re-Xi_Immature_Ntng1-Kitl	0	0	0.446602

## Sheet: mouse_aton
leiden cluster	cortex	striatum	thalamus
Neuron_Inh_Ctx_CGE_Vip-Lamp5_Adarb2	0.491228	0	0
Neuron_Inh_Str_MSN_Drd1_Rarb	0	0.5125	0
Neuron_Excit_Ctx_L45IT_Car10	0.526316	0	0
Neuron_Excit_Ctx_Immature_L23IT_Ptprk	0.326923	0	0
Neuron_Excit_Ctx_L45IT_Dpp10	0.5	0	0
Neuron_Inh_Thal_TRN_Kcnmb2	0	0	0.518519
Neuron_Inh_LGE_OT-ACB_Drd3_Sgcd	0	0	0
Neuron_Inh_Str_Immature_Meis2-Bcl11b	0	0	0
Neuron_Inh_Str_Chat_Slc7a14	0	0.119048	0
Neuron_Excit_Thal_PF_Foxp2-Dpp6	0	0	0.506024
Neuron_Inh_LSX_Trpc4	0	0	0
Neuron_Excit_Thal_Ntng1-Synpo2	0	0	0.488372
Neuron_Excit_AON_Immature_Nrp2	0	0	0
Neuron_Excit_Habenula_Nwd2	0	0	0
Neuron_Inh_Str_Immature_Top2a_Nrxn3	0	0.541667	0
Neuron_Excit_Ctx_L5NP_Tshz2	0.530612	0	0
Neuron_Excit_Thal_ATN_Mature_Cacna1c	0	0	0.434783
Neuron_Excit_Ctx_L23IT_Camk2a	0.55814	0	0
Neuron_Inh_Str_MGE_Pvalb_Il1rapl2	0	0.571429	0
Neuron_Excit_Ctx_Immature_Auts2	0	0	0
Neuron_Excit_Ctx_L6CT_Hs3st4	0.394366	0	0
Neuron_Mixed_Thal_ZI-SPA-SPF-Post_Usp29	0	0	0.594595
Neuron_Excit_Ctx_L6IT_Cdh9	0.557377	0	0
Neuron_Excit_OB-OT_TRS-BAC_Immature_Epha3	0	0	0
Neuron_Excit_Ctx_Immature_L6CT_Hs3st4	0.163265	0	0
Neuron_Excit_Thal_Prkcd_Synpo2	0	0	0.479452
Neuron_Inh_Ctx_MGE_Sst_Nxph1	0.553191	0	0
Neuron_Inh_Ctx_MGE_Pvalb_Erbb4	0.510204	0	0
Neuron_Inh_Str_MSN_Drd2_Rarb	0	0.457143	0
Neuron_Inh_Str_OB_Auts2-Pcbp3	0	0.5625	0
Neuron_Excit_Thal_AD_Cntn6	0	0	0.545455
Neuron_Inh_Str_Pal_Foxp2-Pbx3	0	0.5	0
Neuron_Excit_Ctx_L5ET_Dpp10	0.465116	0	0
Neuron_Excit_Thal-Re-Xi_Immature_Ntng1-Kitl	0	0	0.52
