# Supplementary material for: Astrocyte regional specialization is shaped by postnatal development
Source: bioRxiv. 2025 Jun 1:2024.10.11.617802. Originally published 2024 Oct 12. Preprint. [Version 3] doi: 10.1101/2024.10.11.617802 (PMC11482951; doi:10.1101/2024.10.11.617802)
Supplement: Supplement 2 — Supplementary Table 1. Biological donor information. Supplementary Table 2. Abundance of cell types and Leiden clusters and descriptions of Leiden clusters in mouse and marmoset. Supplementary Table 3. Proportional breakdown of each Leiden cluster by age, assigned region, and sex for mouse and marmoset. Supplementary Table 4. Proportional breakdown of MapMyCells-derived Allen Brain Cell Atlas subclass assignments by Leiden cluster for mouse and marmoset. Supplementary Table 5. Summary of significant compositional differences in cell type for marmoset as found by scCODA. Supplementary Table 6. Summary of significant compositional differences in cell type for mouse as found by scCODA. Supplementary Table 7. Summary of significant compositional differences in Leiden cluster for marmoset as found by scCODA. Supplementary Table 8. Summary of significant compositional differences in Leiden cluster for mouse as found by scCODA. Supplementary Table 9. Marmoset rDEGs shared across both replicates for each age. Supplementary Table 10. WebGestalt enrichment results for marmoset rDEGs by age. Supplementary Table 11. Mouse rDEGs for each age. Supplementary Table 12. WebGestalt enrichment results for mouse rDEGs by age. Supplementary Table 13. Image-level quantification of each rDEG probe for adult and neonate marmoset and mouse and results of statistical tests for mouse. Supplementary Table 14. Proportion astrocytes positive for one or more fibrous marker(s) in each time point-region combination for both species. Supplementary Table 15. Top ABCA MapMyCells cluster assignments for astrocyte subclusters. Supplementary Table 16. CellPhoneDB-generated cell-cell communication results for each region-age combination in mouse and marmoset. Supplementary Table 17. Fraction of CellPhoneDB-generated ligand-receptor pairs shared across 3 or more ages for all neuronal clusters within a region for both species. Supplementary Table 18. Genes with the highest Mellon change scores over pseudoti [file media-2.zip › supplementary_tables/SI_Table19_marm_aDEGs.xlsx]

## Sheet: marm_all_adegs
replicate	comparison	higher_group	lower_group	DEG_name	logFC	higher_group_reps	lower_group_reps	region	cell_type
merged	GD135-neonate	GD135	neonate	LOC103796371	0.875625	0.5	0	ctx	OPC
merged	GD135-neonate	GD135	neonate	FBXW7	0.551188	1	0	ctx	OPC
merged	GD135-neonate	GD135	neonate	CELF2	0.537786	1	0	ctx	OPC
merged	GD135-neonate	GD135	neonate	FEZ1	0.920232	1	0	ctx	OPC
merged	GD135-neonate	GD135	neonate	TAFA1	1.57217	1	0	ctx	OPC
merged	GD135-neonate	GD135	neonate	CIRBP	0.694134	0.5	0	ctx	OPC
merged	GD135-7months	GD135	7months	PBX3	0.568613	1	0	ctx	OPC
merged	GD135-7months	GD135	7months	LOC103796371	1.20058	0.5	0	ctx	OPC
merged	GD135-7months	GD135	7months	TENM2	0.97017	1	0	ctx	OPC
merged	GD135-7months	GD135	7months	LOC118151635	0.65964	1	0	ctx	OPC
merged	GD135-7months	GD135	7months	KCNQ5	0.69051	0.5	0	ctx	OPC
merged	GD135-7months	GD135	7months	FABP7	1.29857	1	0	ctx	OPC
merged	GD135-7months	GD135	7months	MOXD1	1.1398	0.5	0	ctx	OPC
merged	GD135-7months	GD135	7months	ANKFN1	0.964803	0.5	0	ctx	OPC
merged	GD135-7months	GD135	7months	CHN1	0.523328	0.5	0	ctx	OPC
merged	GD135-7months	GD135	7months	CERS6	0.67112	1	0	ctx	OPC
merged	GD135-7months	GD135	7months	KCNH7	0.626219	1	1	ctx	OPC
merged	GD135-7months	GD135	7months	LOC118154568	0.575298	1	0	ctx	OPC
merged	GD135-7months	GD135	7months	IGFBP2	1.13929	0.5	0	ctx	OPC
merged	GD135-7months	GD135	7months	CELF2	0.748988	1	0	ctx	OPC
merged	GD135-7months	GD135	7months	FRMD4A	0.602469	1	0	ctx	OPC
merged	GD135-7months	GD135	7months	CACNB2	0.517244	1	1	ctx	OPC
merged	GD135-7months	GD135	7months	IGF2BP3	0.538643	1	0	ctx	OPC
merged	GD135-7months	GD135	7months	CCND2	0.659779	1	0	ctx	OPC
merged	GD135-7months	GD135	7months	KIRREL3	1.01035	1	0	ctx	OPC
merged	GD135-7months	GD135	7months	LAMA1	1.29932	1	0	ctx	OPC
merged	GD135-7months	GD135	7months	NEDD4L	0.567006	1	0	ctx	OPC
merged	GD135-7months	GD135	7months	RTN4	0.531027	1	0	ctx	OPC
merged	GD135-7months	GD135	7months	ALK	0.541433	1	0	ctx	OPC
merged	GD135-7months	GD135	7months	LOC100406774	1.04187	1	0	ctx	OPC
merged	GD135-7months	GD135	7months	LOC100407138	0.953087	1	0	ctx	OPC
merged	GD135-7months	GD135	7months	LOC103788146	0.971189	1	0	ctx	OPC
merged	GD135-7months	GD135	7months	ST6GAL1	0.559116	1	0	ctx	OPC
merged	GD135-7months	GD135	7months	CHL1	0.917677	1	0	ctx	OPC
merged	GD135-7months	GD135	7months	KCNB2	0.986711	1	0	ctx	OPC
merged	GD135-7months	GD135	7months	CPNE4	1.36207	1	0	ctx	OPC
merged	GD135-7months	GD135	7months	PLXNA2	0.850747	1	0	ctx	OPC
merged	GD135-7months	GD135	7months	CHRM3	1.03951	1	0.5	ctx	OPC
merged	GD135-7months	GD135	7months	RPL13	1.04708	1	0	ctx	OPC
merged	GD135-7months	GD135	7months	CACNA1A	0.686343	1	0	ctx	OPC
merged	GD135-7months	GD135	7months	TTYH1	0.672372	1	0	ctx	OPC
merged	GD135-14months	GD135	14months	PBX3	0.657141	1	0	ctx	OPC
merged	GD135-14months	GD135	14months	LOC103796371	1.07308	0.5	0	ctx	OPC
merged	GD135-14months	GD135	14months	TENM2	1.08428	1	0	ctx	OPC
merged	GD135-14months	GD135	14months	ADGRV1	0.664785	1	1	ctx	OPC
merged	GD135-14months	GD135	14months	KCNQ5	0.523363	0.5	0	ctx	OPC
merged	GD135-14months	GD135	14months	MOXD1	1.26357	0.5	0	ctx	OPC
merged	GD135-14months	GD135	14months	ANKFN1	0.782513	0.5	0	ctx	OPC
merged	GD135-14months	GD135	14months	CHN1	0.712273	0.5	0	ctx	OPC
merged	GD135-14months	GD135	14months	KCNH7	0.647249	1	1	ctx	OPC
merged	GD135-14months	GD135	14months	LOC118154568	0.890715	1	0	ctx	OPC
merged	GD135-14months	GD135	14months	IGFBP2	0.943913	0.5	0	ctx	OPC
merged	GD135-14months	GD135	14months	CELF2	0.743067	1	0	ctx	OPC
merged	GD135-14months	GD135	14months	CACNB2	0.533479	1	1	ctx	OPC
merged	GD135-14months	GD135	14months	IGF2BP3	0.669321	1	0	ctx	OPC
merged	GD135-14months	GD135	14months	CCND2	0.601049	1	0	ctx	OPC
merged	GD135-14months	GD135	14months	KIRREL3	0.674065	1	0	ctx	OPC
merged	GD135-14months	GD135	14months	LAMA1	1.29932	1	0	ctx	OPC
merged	GD135-14months	GD135	14months	RTN4	0.599192	1	0	ctx	OPC
merged	GD135-14months	GD135	14months	LOC100406774	1.13534	1	0	ctx	OPC
merged	GD135-14months	GD135	14months	LOC100407138	1.0721	1	0	ctx	OPC
merged	GD135-14months	GD135	14months	LOC103788146	1.19029	1	0	ctx	OPC
merged	GD135-14months	GD135	14months	ST6GAL1	0.765546	1	0	ctx	OPC
merged	GD135-14months	GD135	14months	CHL1	0.857147	1	0	ctx	OPC
merged	GD135-14months	GD135	14months	KCNB2	0.523351	1	0	ctx	OPC
merged	GD135-14months	GD135	14months	CPNE4	1.36207	1	0	ctx	OPC
merged	GD135-14months	GD135	14months	PLXNA2	0.626028	1	0	ctx	OPC
merged	GD135-14months	GD135	14months	CHRM3	1.25763	1	0	ctx	OPC
merged	GD135-30months	GD135	30months	VPS13A	0.97977	1	0	ctx	OPC
merged	GD135-30months	GD135	30months	LINGO2	0.645236	1	0	ctx	OPC
merged	GD135-30months	GD135	30months	PBX3	0.579324	1	0	ctx	OPC
merged	GD135-30months	GD135	30months	LOC103796371	1.20058	0.5	0	ctx	OPC
merged	GD135-30months	GD135	30months	TENM2	1.23694	1	0	ctx	OPC
merged	GD135-30months	GD135	30months	LOC100407491	0.776095	0.5	0	ctx	OPC
merged	GD135-30months	GD135	30months	ADGRV1	0.840275	1	0.5	ctx	OPC
merged	GD135-30months	GD135	30months	SLC1A3	0.565131	1	0.5	ctx	OPC
merged	GD135-30months	GD135	30months	LOC118152803	1.17288	0.5	0	ctx	OPC
merged	GD135-30months	GD135	30months	LOC108591170	1.28444	1	0	ctx	OPC
merged	GD135-30months	GD135	30months	LOC118152952	1.42327	1	0	ctx	OPC
merged	GD135-30months	GD135	30months	FABP7	0.623872	1	0.25	ctx	OPC
merged	GD135-30months	GD135	30months	MOXD1	1.26357	0.5	0	ctx	OPC
merged	GD135-30months	GD135	30months	ANKFN1	0.751756	0.5	0	ctx	OPC
merged	GD135-30months	GD135	30months	CHN1	0.902983	0.5	0	ctx	OPC
merged	GD135-30months	GD135	30months	KCNH7	0.814632	1	0.75	ctx	OPC
merged	GD135-30months	GD135	30months	LOC118154568	0.962905	1	0	ctx	OPC
merged	GD135-30months	GD135	30months	IGFBP2	1.24423	0.5	0	ctx	OPC
merged	GD135-30months	GD135	30months	CELF2	0.824967	1	0	ctx	OPC
merged	GD135-30months	GD135	30months	ZRANB2	0.511614	1	0.75	ctx	OPC
merged	GD135-30months	GD135	30months	NEXN	1.22475	1	0	ctx	OPC
merged	GD135-30months	GD135	30months	LOC118143070	0.581218	1	0	ctx	OPC
merged	GD135-30months	GD135	30months	LOC108592829	0.593215	1	0	ctx	OPC
merged	GD135-30months	GD135	30months	IGF2BP3	0.706706	1	0	ctx	OPC
merged	GD135-30months	GD135	30months	PTPN9	1.34061	1	0	ctx	OPC
merged	GD135-30months	GD135	30months	PELI2	0.511956	1	0	ctx	OPC
merged	GD135-30months	GD135	30months	LOC100895059	0.56026	1	0	ctx	OPC
merged	GD135-30months	GD135	30months	DDX24	0.607661	1	0	ctx	OPC
merged	GD135-30months	GD135	30months	BLID	1.36401	1	0	ctx	OPC
merged	GD135-30months	GD135	30months	KIRREL3	0.64762	1	0	ctx	OPC
merged	GD135-30months	GD135	30months	LOC118145816	0.591325	1	0	ctx	OPC
merged	GD135-30months	GD135	30months	RBM14	0.739559	1	0	ctx	OPC
merged	GD135-30months	GD135	30months	DPYSL2	0.513886	1	0.25	ctx	OPC
merged	GD135-30months	GD135	30months	LOC103787474	0.952834	0.5	0	ctx	OPC
merged	GD135-30months	GD135	30months	LAMA1	1.29932	1	0	ctx	OPC
merged	GD135-30months	GD135	30months	LOC103787870	0.759068	1	0	ctx	OPC
merged	GD135-30months	GD135	30months	RTN4	0.513785	1	0	ctx	OPC
merged	GD135-30months	GD135	30months	LOC100406774	1.24165	1	0	ctx	OPC
merged	GD135-30months	GD135	30months	LOC100407138	1.02903	1	0	ctx	OPC
merged	GD135-30months	GD135	30months	LOC103788146	1.24734	1	0	ctx	OPC
merged	GD135-30months	GD135	30months	ST6GAL1	0.591957	1	0	ctx	OPC
merged	GD135-30months	GD135	30months	GRAMD1C	0.549398	0.5	0	ctx	OPC
merged	GD135-30months	GD135	30months	KCNB2	1.42084	1	0	ctx	OPC
merged	GD135-30months	GD135	30months	VEPH1	0.502269	1	0	ctx	OPC
merged	GD135-30months	GD135	30months	CPNE4	1.36207	1	0	ctx	OPC
merged	GD135-30months	GD135	30months	PLXNA2	0.634003	1	0	ctx	OPC
merged	GD135-30months	GD135	30months	CHRM3	1.45482	1	0	ctx	OPC
merged	GD135-30months	GD135	30months	LOC100414647	0.953033	0.5	0	ctx	OPC
merged	GD135-30months	GD135	30months	LOC100406344	0.601037	0.5	0	ctx	OPC
merged	GD135-30months	GD135	30months	ZNF551	0.581663	1	0	ctx	OPC
merged	GD135-30months	GD135	30months	LOC118150443	1.12934	1	0.5	ctx	OPC
merged	GD135-30months	GD135	30months	LOC110006321	1.48049	1	0	ctx	OPC
merged	GD135-aged	GD135	aged	LINGO2	0.979901	1	0	ctx	OPC
merged	GD135-aged	GD135	aged	PBX3	0.656081	1	0	ctx	OPC
merged	GD135-aged	GD135	aged	LOC103796371	1.20058	0.5	0	ctx	OPC
merged	GD135-aged	GD135	aged	TENM2	1.22211	1	0	ctx	OPC
merged	GD135-aged	GD135	aged	ADGRV1	1.1565	1	0	ctx	OPC
merged	GD135-aged	GD135	aged	LOC118151635	0.575702	1	0	ctx	OPC
merged	GD135-aged	GD135	aged	KCNQ5	0.708755	0.5	0	ctx	OPC
merged	GD135-aged	GD135	aged	EPB41L2	0.751385	1	0	ctx	OPC
merged	GD135-aged	GD135	aged	MOXD1	1.21513	0.5	0	ctx	OPC
merged	GD135-aged	GD135	aged	ANKFN1	0.761087	0.5	0	ctx	OPC
merged	GD135-aged	GD135	aged	CHN1	0.950768	0.5	0	ctx	OPC
merged	GD135-aged	GD135	aged	KCNH7	1.63224	1	0	ctx	OPC
merged	GD135-aged	GD135	aged	LOC118154568	1.30878	1	0	ctx	OPC
merged	GD135-aged	GD135	aged	IGFBP2	1.24612	0.5	0	ctx	OPC
merged	GD135-aged	GD135	aged	CELF2	0.873116	1	0	ctx	OPC
merged	GD135-aged	GD135	aged	VAV3	0.517098	0.5	0	ctx	OPC
merged	GD135-aged	GD135	aged	IGF2BP3	0.71218	1	0	ctx	OPC
merged	GD135-aged	GD135	aged	PTPRO	0.706264	1	0	ctx	OPC
merged	GD135-aged	GD135	aged	KIRREL3	0.6221	1	0	ctx	OPC
merged	GD135-aged	GD135	aged	LAMA1	1.29932	1	0	ctx	OPC
merged	GD135-aged	GD135	aged	RTN4	0.682367	1	0	ctx	OPC
merged	GD135-aged	GD135	aged	LOC100406774	1.24165	1	0	ctx	OPC
merged	GD135-aged	GD135	aged	LOC100407138	1.16568	1	0	ctx	OPC
merged	GD135-aged	GD135	aged	LOC103788146	1.39263	1	0	ctx	OPC
merged	GD135-aged	GD135	aged	ST6GAL1	0.586217	1	0	ctx	OPC
merged	GD135-aged	GD135	aged	KCNB2	1.54874	1	0	ctx	OPC
merged	GD135-aged	GD135	aged	TPD52	0.589623	1	0	ctx	OPC
merged	GD135-aged	GD135	aged	VEPH1	1.03012	1	0	ctx	OPC
merged	GD135-aged	GD135	aged	CPNE4	1.36207	1	0	ctx	OPC
merged	GD135-aged	GD135	aged	PLXNA2	0.705589	1	0	ctx	OPC
merged	GD135-aged	GD135	aged	CHRM3	2.03163	1	0	ctx	OPC
merged	GD135-aged	GD135	aged	CXADR	0.522173	1	0	ctx	OPC
merged	GD135-neonate	neonate	GD135	GPR158	0.550073	1	0	ctx	OPC
merged	GD135-neonate	neonate	GD135	ATP1A2	0.603795	1	0.5	ctx	OPC
merged	neonate-7months	neonate	7months	TENM2	0.895605	1	0	ctx	OPC
merged	neonate-7months	neonate	7months	KCNH7	0.583271	1	1	ctx	OPC
merged	neonate-7months	neonate	7months	HES5	0.834038	0.5	0	ctx	OPC
merged	neonate-7months	neonate	7months	KIRREL3	0.940243	1	0	ctx	OPC
merged	neonate-7months	neonate	7months	LOC103788146	0.887809	1	0	ctx	OPC
merged	neonate-7months	neonate	7months	KCNB2	0.982121	1	0	ctx	OPC
merged	neonate-7months	neonate	7months	CHRM3	0.792115	1	0.5	ctx	OPC
merged	neonate-14months	neonate	14months	TENM2	1.00971	1	0	ctx	OPC
merged	neonate-14months	neonate	14months	ADGRV1	0.621185	1	1	ctx	OPC
merged	neonate-14months	neonate	14months	KCNH7	0.604301	1	1	ctx	OPC
merged	neonate-14months	neonate	14months	HES5	0.911868	0.5	0	ctx	OPC
merged	neonate-14months	neonate	14months	IGF2BP3	0.574139	1	0	ctx	OPC
merged	neonate-14months	neonate	14months	LOC118144336	0.522394	0.5	0	ctx	OPC
merged	neonate-14months	neonate	14months	KIRREL3	0.603954	1	0	ctx	OPC
merged	neonate-14months	neonate	14months	LOC103788146	1.10691	1	0	ctx	OPC
merged	neonate-14months	neonate	14months	KCNB2	0.518761	1	0	ctx	OPC
merged	neonate-14months	neonate	14months	CHRM3	1.01024	1	0	ctx	OPC
merged	neonate-30months	neonate	30months	VPS13A	1.01548	0.5	0	ctx	OPC
merged	neonate-30months	neonate	30months	LINGO2	0.709223	1	0	ctx	OPC
merged	neonate-30months	neonate	30months	LOC100392935	1.13968	1	0	ctx	OPC
merged	neonate-30months	neonate	30months	TENM2	1.16238	1	0	ctx	OPC
merged	neonate-30months	neonate	30months	LOC100407491	1.00952	1	0	ctx	OPC
merged	neonate-30months	neonate	30months	ADGRV1	0.796674	1	0.5	ctx	OPC
merged	neonate-30months	neonate	30months	SLC1A3	0.506445	1	0.5	ctx	OPC
merged	neonate-30months	neonate	30months	BRD9	1.14141	0.5	0	ctx	OPC
merged	neonate-30months	neonate	30months	HERC6	0.501804	0.5	0.25	ctx	OPC
merged	neonate-30months	neonate	30months	LOC118152952	1.57742	1	0	ctx	OPC
merged	neonate-30months	neonate	30months	KCNH7	0.771683	1	0.75	ctx	OPC
merged	neonate-30months	neonate	30months	HES5	0.924772	0.5	0	ctx	OPC
merged	neonate-30months	neonate	30months	NEXN	1.3262	1	0	ctx	OPC
merged	neonate-30months	neonate	30months	LOC118143070	0.863307	1	0	ctx	OPC
merged	neonate-30months	neonate	30months	AHCYL1	0.556953	0.5	0	ctx	OPC
merged	neonate-30months	neonate	30months	LOC108592829	0.611737	1	0	ctx	OPC
merged	neonate-30months	neonate	30months	IGF2BP3	0.611524	1	0	ctx	OPC
merged	neonate-30months	neonate	30months	LOC118144251	1.42111	0.5	0	ctx	OPC
merged	neonate-30months	neonate	30months	LOC118144336	0.628656	0.5	0	ctx	OPC
merged	neonate-30months	neonate	30months	LOC100895059	0.697633	1	0	ctx	OPC
merged	neonate-30months	neonate	30months	BLID	1.5125	1	0	ctx	OPC
merged	neonate-30months	neonate	30months	KIRREL3	0.577508	1	0	ctx	OPC
merged	neonate-30months	neonate	30months	LOC118145816	0.68426	1	0	ctx	OPC
merged	neonate-30months	neonate	30months	RBM14	0.860444	1	0	ctx	OPC
merged	neonate-30months	neonate	30months	DPYSL2	0.529941	1	0.25	ctx	OPC
merged	neonate-30months	neonate	30months	LOC103787474	1.05919	1	0	ctx	OPC
merged	neonate-30months	neonate	30months	LOC100387496	1.28979	0.5	0	ctx	OPC
merged	neonate-30months	neonate	30months	LOC103787870	0.867497	0.5	0	ctx	OPC
merged	neonate-30months	neonate	30months	LOC103788146	1.16397	1	0	ctx	OPC
merged	neonate-30months	neonate	30months	GRAMD1C	0.571441	1	0	ctx	OPC
merged	neonate-30months	neonate	30months	KCNB2	1.41625	1	0	ctx	OPC
merged	neonate-30months	neonate	30months	TPD52	0.616288	1	0	ctx	OPC
merged	neonate-30months	neonate	30months	CHRNB2	1.3019	1	0	ctx	OPC
merged	neonate-30months	neonate	30months	CHRM3	1.20743	1	0	ctx	OPC
merged	neonate-30months	neonate	30months	MX1	0.752961	1	0.25	ctx	OPC
merged	neonate-30months	neonate	30months	LOC100414647	1.17781	1	0	ctx	OPC
merged	neonate-30months	neonate	30months	ZNF565	0.503019	1	0.75	ctx	OPC
merged	neonate-30months	neonate	30months	LOC118150443	1.17258	1	0.5	ctx	OPC
merged	neonate-aged	neonate	aged	LINGO2	1.04389	1	0	ctx	OPC
merged	neonate-aged	neonate	aged	TENM2	1.14755	1	0	ctx	OPC
merged	neonate-aged	neonate	aged	ADGRV1	1.1129	1	0	ctx	OPC
merged	neonate-aged	neonate	aged	EPB41L2	0.725071	1	0	ctx	OPC
merged	neonate-aged	neonate	aged	KCNH7	1.5893	1	0	ctx	OPC
merged	neonate-aged	neonate	aged	GPR158	0.591203	1	0	ctx	OPC
merged	neonate-aged	neonate	aged	HES5	1.22064	0.5	0	ctx	OPC
merged	neonate-aged	neonate	aged	IGF2BP3	0.616998	1	0	ctx	OPC
merged	neonate-aged	neonate	aged	PTPRO	0.690468	1	0	ctx	OPC
merged	neonate-aged	neonate	aged	LOC118144336	0.58078	0.5	0	ctx	OPC
merged	neonate-aged	neonate	aged	KIRREL3	0.551989	1	0	ctx	OPC
merged	neonate-aged	neonate	aged	LOC103788146	1.30925	1	0	ctx	OPC
merged	neonate-aged	neonate	aged	KCNB2	1.54415	1	0	ctx	OPC
merged	neonate-aged	neonate	aged	TPD52	0.727565	1	0	ctx	OPC
merged	neonate-aged	neonate	aged	CHRM3	1.78424	1	0	ctx	OPC
merged	neonate-aged	neonate	aged	MX1	0.655527	1	0	ctx	OPC
merged	GD135-7months	7months	GD135	LOC103790014	0.565806	1	1	ctx	OPC
merged	GD135-7months	7months	GD135	SLC24A2	0.66014	1	0	ctx	OPC
merged	GD135-7months	7months	GD135	KCTD16	0.930222	1	0	ctx	OPC
merged	GD135-7months	7months	GD135	VCAN	0.684813	1	0	ctx	OPC
merged	GD135-7months	7months	GD135	GABRB1	0.535278	1	0	ctx	OPC
merged	GD135-7months	7months	GD135	UTRN	0.537356	1	0	ctx	OPC
merged	GD135-7months	7months	GD135	ABCA8	1.34291	1	0	ctx	OPC
merged	GD135-7months	7months	GD135	NEBL	0.549387	1	0	ctx	OPC
merged	GD135-7months	7months	GD135	KIAA1217	0.682032	1	0	ctx	OPC
merged	GD135-7months	7months	GD135	GPR158	0.570306	1	0	ctx	OPC
merged	GD135-7months	7months	GD135	MPP7	0.970578	1	0	ctx	OPC
merged	GD135-7months	7months	GD135	SVIL	0.518876	1	1	ctx	OPC
merged	GD135-7months	7months	GD135	COBL	1.1747	0.5	0	ctx	OPC
merged	GD135-7months	7months	GD135	CPM	1.30561	1	0	ctx	OPC
merged	GD135-7months	7months	GD135	LOC118144328	0.594283	1	0	ctx	OPC
merged	GD135-7months	7months	GD135	SLC41A2	0.613434	1	0	ctx	OPC
merged	GD135-7months	7months	GD135	C12H10orf90	0.630096	1	0	ctx	OPC
merged	GD135-7months	7months	GD135	LOC118147387	0.521942	1	0	ctx	OPC
merged	GD135-7months	7months	GD135	LOC118147386	0.507812	1	0	ctx	OPC
merged	GD135-7months	7months	GD135	DGKG	1.38259	1	0	ctx	OPC
merged	GD135-7months	7months	GD135	EYA1	1.01246	1	0	ctx	OPC
merged	GD135-7months	7months	GD135	ATP1A2	0.597354	1	0.5	ctx	OPC
merged	GD135-7months	7months	GD135	DSCAM	0.997292	1	0.5	ctx	OPC
merged	neonate-7months	7months	neonate	KCTD16	1.51769	1	0	ctx	OPC
merged	neonate-7months	7months	neonate	VCAN	0.504148	1	0	ctx	OPC
merged	neonate-7months	7months	neonate	GABRB1	0.720208	1	0	ctx	OPC
merged	neonate-7months	7months	neonate	ABCA8	1.34291	1	0	ctx	OPC
merged	neonate-7months	7months	neonate	STARD13	0.606791	1	0.5	ctx	OPC
merged	neonate-7months	7months	neonate	COBL	1.13886	0.5	0	ctx	OPC
merged	neonate-7months	7months	neonate	CPM	0.912177	1	0	ctx	OPC
merged	neonate-7months	7months	neonate	LOC118144328	0.56743	1	0	ctx	OPC
merged	neonate-7months	7months	neonate	SLC41A2	0.628603	1	0	ctx	OPC
merged	neonate-7months	7months	neonate	LOC118147387	0.628315	1	0	ctx	OPC
merged	neonate-7months	7months	neonate	DGKG	0.695093	1	0	ctx	OPC
merged	neonate-7months	7months	neonate	TAFA1	1.579	1	0	ctx	OPC
merged	neonate-7months	7months	neonate	EYA1	0.9198	1	0	ctx	OPC
merged	neonate-7months	7months	neonate	DSCAM	0.6526	1	0.5	ctx	OPC
merged	7months-30months	7months	30months	LOC103793023	1.00391	1	0	ctx	OPC
merged	7months-30months	7months	30months	LOC100392935	0.994913	0.5	0	ctx	OPC
merged	7months-30months	7months	30months	LOC100407491	0.902565	1	0	ctx	OPC
merged	7months-30months	7months	30months	LOC108591170	1.28012	1	0	ctx	OPC
merged	7months-30months	7months	30months	LOC118152952	1.40378	1	0	ctx	OPC
merged	7months-30months	7months	30months	NEXN	1.15223	1	0	ctx	OPC
merged	7months-30months	7months	30months	LOC118143070	0.692752	1	0	ctx	OPC
merged	7months-30months	7months	30months	LOC108592829	0.560503	1	0	ctx	OPC
merged	7months-30months	7months	30months	PTPN9	1.25683	1	0	ctx	OPC
merged	7months-30months	7months	30months	LOC100895059	0.597059	1	0	ctx	OPC
merged	7months-30months	7months	30months	BLID	1.25349	1	0	ctx	OPC
merged	7months-30months	7months	30months	LOC118145816	0.550994	1	0	ctx	OPC
merged	7months-30months	7months	30months	RBM14	0.710751	1	0	ctx	OPC
merged	7months-30months	7months	30months	LOC103787474	0.942773	0.5	0	ctx	OPC
merged	7months-30months	7months	30months	LOC103787870	0.745367	1	0	ctx	OPC
merged	7months-30months	7months	30months	LOC100414647	1.07863	1	0	ctx	OPC
merged	7months-30months	7months	30months	LOC118150443	1.14057	1	0.5	ctx	OPC
merged	7months-aged	7months	aged	LINGO2	0.7997	1	0	ctx	OPC
merged	7months-aged	7months	aged	ADGRV1	0.700213	1	0	ctx	OPC
merged	7months-aged	7months	aged	KCNH7	1.00603	1	0	ctx	OPC
merged	7months-aged	7months	aged	GPR158	0.611437	1	0	ctx	OPC
merged	7months-aged	7months	aged	PTPRO	0.541142	1	0	ctx	OPC
merged	GD135-14months	14months	GD135	DOCK9	0.80986	1	0	ctx	OPC
merged	GD135-14months	14months	GD135	LOC103790014	0.546017	1	1	ctx	OPC
merged	GD135-14months	14months	GD135	SLC24A2	0.693043	1	0	ctx	OPC
merged	GD135-14months	14months	GD135	KCTD16	0.994112	1	0	ctx	OPC
merged	GD135-14months	14months	GD135	VCAN	0.842745	1	0	ctx	OPC
merged	GD135-14months	14months	GD135	CDH18	0.831135	1	0	ctx	OPC
merged	GD135-14months	14months	GD135	EPHA5	0.519243	1	0	ctx	OPC
merged	GD135-14months	14months	GD135	GABRB1	0.721056	1	0	ctx	OPC
merged	GD135-14months	14months	GD135	KCTD8	0.642447	1	0	ctx	OPC
merged	GD135-14months	14months	GD135	ME1	0.740865	1	0	ctx	OPC
merged	GD135-14months	14months	GD135	ABCA8	1.41594	1	0	ctx	OPC
merged	GD135-14months	14months	GD135	IGFBP5	1.23471	0.5	0	ctx	OPC
merged	GD135-14months	14months	GD135	NEBL	0.534735	1	0	ctx	OPC
merged	GD135-14months	14months	GD135	KIAA1217	0.734399	1	0	ctx	OPC
merged	GD135-14months	14months	GD135	MPP7	0.976539	1	0	ctx	OPC
merged	GD135-14months	14months	GD135	SVIL	0.513209	1	1	ctx	OPC
merged	GD135-14months	14months	GD135	COBL	1.34421	1	0	ctx	OPC
merged	GD135-14months	14months	GD135	CPM	1.32178	1	0	ctx	OPC
merged	GD135-14months	14months	GD135	LOC118144328	0.527472	1	0	ctx	OPC
merged	GD135-14months	14months	GD135	SLC41A2	0.538577	1	0	ctx	OPC
merged	GD135-14months	14months	GD135	DCDC5	0.965675	0.5	0	ctx	OPC
merged	GD135-14months	14months	GD135	C12H10orf90	0.64873	1	0	ctx	OPC
merged	GD135-14months	14months	GD135	DGKG	1.64876	1	0	ctx	OPC
merged	GD135-14months	14months	GD135	EYA1	1.05933	1	0	ctx	OPC
merged	GD135-14months	14months	GD135	BAALC	0.836425	1	0	ctx	OPC
merged	GD135-14months	14months	GD135	ATP1A2	0.839192	1	0.5	ctx	OPC
merged	GD135-14months	14months	GD135	PRRX1	0.745569	1	0	ctx	OPC
merged	GD135-14months	14months	GD135	EPHA6	1.29754	1	0	ctx	OPC
merged	GD135-14months	14months	GD135	DSCAM	0.968138	1	0.5	ctx	OPC
merged	neonate-14months	14months	neonate	DOCK9	0.589736	1	0	ctx	OPC
merged	neonate-14months	14months	neonate	KCTD16	1.58158	1	0	ctx	OPC
merged	neonate-14months	14months	neonate	VCAN	0.66208	1	0	ctx	OPC
merged	neonate-14months	14months	neonate	CDH18	1.22799	1	0	ctx	OPC
merged	neonate-14months	14months	neonate	CPE	0.717715	0.5	0	ctx	OPC
merged	neonate-14months	14months	neonate	GABRB1	0.905986	1	0	ctx	OPC
merged	neonate-14months	14months	neonate	MARCKS	0.601982	1	0	ctx	OPC
merged	neonate-14months	14months	neonate	ABCA8	1.41594	1	0	ctx	OPC
merged	neonate-14months	14months	neonate	STARD13	0.597743	1	0.5	ctx	OPC
merged	neonate-14months	14months	neonate	COBL	1.30837	1	0	ctx	OPC
merged	neonate-14months	14months	neonate	THSD7A	0.558839	1	0	ctx	OPC
merged	neonate-14months	14months	neonate	CPM	0.928343	1	0	ctx	OPC
merged	neonate-14months	14months	neonate	LOC118144328	0.500619	1	0	ctx	OPC
merged	neonate-14months	14months	neonate	SLC41A2	0.553745	1	0	ctx	OPC
merged	neonate-14months	14months	neonate	ELMOD1	0.653092	0.5	0	ctx	OPC
merged	neonate-14months	14months	neonate	DCDC5	1.01745	0.5	0	ctx	OPC
merged	neonate-14months	14months	neonate	LOC118147387	0.564558	1	0	ctx	OPC
merged	neonate-14months	14months	neonate	DGKG	0.961262	1	0	ctx	OPC
merged	neonate-14months	14months	neonate	TAFA1	1.63058	1	0	ctx	OPC
merged	neonate-14months	14months	neonate	EYA1	0.966673	1	0	ctx	OPC
merged	neonate-14months	14months	neonate	PRRX1	0.94345	1	0	ctx	OPC
merged	neonate-14months	14months	neonate	EPHA6	0.777487	1	0	ctx	OPC
merged	neonate-14months	14months	neonate	DSCAM	0.623447	1	0.5	ctx	OPC
merged	neonate-14months	14months	neonate	CIRBP	0.683652	0.5	0	ctx	OPC
merged	neonate-14months	14months	neonate	ATCAY	0.534312	1	0	ctx	OPC
merged	neonate-14months	14months	neonate	LOC110006321	0.676671	1	0	ctx	OPC
merged	7months-14months	14months	7months	EPHA6	0.878384	1	0	ctx	OPC
merged	7months-14months	14months	7months	LOC110006321	0.644923	1	0	ctx	OPC
merged	14months-30months	14months	30months	VPS13A	1.00642	1	0	ctx	OPC
merged	14months-30months	14months	30months	LOC103793023	0.86886	0.5	0	ctx	OPC
merged	14months-30months	14months	30months	LOC100407491	0.868291	1	0	ctx	OPC
merged	14months-30months	14months	30months	TENM3	0.560151	1	0.25	ctx	OPC
merged	14months-30months	14months	30months	LOC118152803	1.21182	0.5	0	ctx	OPC
merged	14months-30months	14months	30months	LOC108591170	1.20461	0.5	0	ctx	OPC
merged	14months-30months	14months	30months	LOC118152952	1.22325	0.5	0	ctx	OPC
merged	14months-30months	14months	30months	NEXN	0.931159	1	0	ctx	OPC
merged	14months-30months	14months	30months	LOC118143070	0.620127	0.5	0	ctx	OPC
merged	14months-30months	14months	30months	LOC108592829	0.502924	1	0	ctx	OPC
merged	14months-30months	14months	30months	PTPN9	1.19124	0.5	0	ctx	OPC
merged	14months-30months	14months	30months	LOC100895059	0.51394	1	0	ctx	OPC
merged	14months-30months	14months	30months	BLID	1.2751	1	0	ctx	OPC
merged	14months-30months	14months	30months	RBM14	0.678931	1	0	ctx	OPC
merged	14months-30months	14months	30months	DPYSL2	0.564869	1	0.25	ctx	OPC
merged	14months-30months	14months	30months	LOC100414647	1.02141	0.5	0	ctx	OPC
merged	14months-30months	14months	30months	ZNF551	0.553727	0.5	0	ctx	OPC
merged	14months-30months	14months	30months	LOC118150443	1.04048	1	0.5	ctx	OPC
merged	14months-30months	14months	30months	LOC110006321	1.71772	1	0	ctx	OPC
merged	14months-aged	14months	aged	TENM3	0.829904	1	0	ctx	OPC
merged	14months-aged	14months	aged	KCNH7	0.984995	1	0	ctx	OPC
merged	14months-aged	14months	aged	EPHA6	0.725844	1	0	ctx	OPC
merged	14months-aged	14months	aged	LOC110006321	0.704324	1	0.5	ctx	OPC
merged	GD135-30months	30months	GD135	DOCK9	0.732907	0.75	0	ctx	OPC
merged	GD135-30months	30months	GD135	LOC103790014	0.625509	1	1	ctx	OPC
merged	GD135-30months	30months	GD135	SLC24A2	0.637922	1	0	ctx	OPC
merged	GD135-30months	30months	GD135	NPR2	0.601412	0.5	0	ctx	OPC
merged	GD135-30months	30months	GD135	SEZ6L	0.571471	1	1	ctx	OPC
merged	GD135-30months	30months	GD135	ELFN2	0.83652	0.75	0	ctx	OPC
merged	GD135-30months	30months	GD135	KDELR3	1.22314	1	0	ctx	OPC
merged	GD135-30months	30months	GD135	LOC103791316	0.94812	1	0	ctx	OPC
merged	GD135-30months	30months	GD135	KCTD16	0.963931	1	0	ctx	OPC
merged	GD135-30months	30months	GD135	LOC118151625	1.06576	0.75	0	ctx	OPC
merged	GD135-30months	30months	GD135	RASA1	0.509037	1	0.5	ctx	OPC
merged	GD135-30months	30months	GD135	VCAN	0.919145	1	0	ctx	OPC
merged	GD135-30months	30months	GD135	PDZD2	0.512933	1	1	ctx	OPC
merged	GD135-30months	30months	GD135	CDH18	1.16472	1	0	ctx	OPC
merged	GD135-30months	30months	GD135	INPP4B	0.544534	1	0	ctx	OPC
merged	GD135-30months	30months	GD135	SPP1	0.835562	0.5	0	ctx	OPC
merged	GD135-30months	30months	GD135	EPHA5	0.592181	1	0	ctx	OPC
merged	GD135-30months	30months	GD135	GABRB1	0.740921	1	0	ctx	OPC
merged	GD135-30months	30months	GD135	KCTD8	0.693565	0.75	0	ctx	OPC
merged	GD135-30months	30months	GD135	ATXN1	0.995054	1	0	ctx	OPC
merged	GD135-30months	30months	GD135	VEGFA	0.728361	0.75	0	ctx	OPC
merged	GD135-30months	30months	GD135	ME1	0.72256	0.75	0	ctx	OPC
merged	GD135-30months	30months	GD135	UTRN	0.524668	1	0	ctx	OPC
merged	GD135-30months	30months	GD135	SASH1	0.55371	1	1	ctx	OPC
merged	GD135-30months	30months	GD135	RNF43	1.12338	0.75	0	ctx	OPC
merged	GD135-30months	30months	GD135	CYB5D1	1.05988	0.25	0	ctx	OPC
merged	GD135-30months	30months	GD135	LOC100404418	0.975535	0.75	0	ctx	OPC
merged	GD135-30months	30months	GD135	ABCA8	1.34917	1	0	ctx	OPC
merged	GD135-30months	30months	GD135	SNRPN	1.00911	1	0	ctx	OPC
merged	GD135-30months	30months	GD135	LOC118154766	1.40104	1	0	ctx	OPC
merged	GD135-30months	30months	GD135	IGFBP5	1.62524	1	0	ctx	OPC
merged	GD135-30months	30months	GD135	COL4A4	1.17395	0.5	0	ctx	OPC
merged	GD135-30months	30months	GD135	SNED1	0.637377	1	0	ctx	OPC
merged	GD135-30months	30months	GD135	NEBL	0.648326	1	0	ctx	OPC
merged	GD135-30months	30months	GD135	KIAA1217	0.806378	1	0	ctx	OPC
merged	GD135-30months	30months	GD135	MPP7	1.03086	1	0	ctx	OPC
merged	GD135-30months	30months	GD135	CCDC7	0.524728	1	0	ctx	OPC
merged	GD135-30months	30months	GD135	COBL	1.4236	1	0	ctx	OPC
merged	GD135-30months	30months	GD135	THSD7A	0.793345	1	0	ctx	OPC
merged	GD135-30months	30months	GD135	CPM	1.17905	1	0	ctx	OPC
merged	GD135-30months	30months	GD135	LOC118144328	0.803059	1	0	ctx	OPC
merged	GD135-30months	30months	GD135	SLC41A2	0.852399	1	0	ctx	OPC
merged	GD135-30months	30months	GD135	SEMA6D	1.06531	1	0	ctx	OPC
merged	GD135-30months	30months	GD135	LOC118144856	1.2432	1	0	ctx	OPC
merged	GD135-30months	30months	GD135	STXBP6	0.86121	0.5	0	ctx	OPC
merged	GD135-30months	30months	GD135	SLC35F4	0.59937	0.5	0	ctx	OPC
merged	GD135-30months	30months	GD135	LOC100413948	0.755806	0.5	0	ctx	OPC
merged	GD135-30months	30months	GD135	ZBTB16	0.690941	0.75	0	ctx	OPC
merged	GD135-30months	30months	GD135	LOC118145776	1.04185	0.75	0	ctx	OPC
merged	GD135-30months	30months	GD135	CD81	1.05401	0.75	0	ctx	OPC
merged	GD135-30months	30months	GD135	EEF2K	0.639502	1	0	ctx	OPC
merged	GD135-30months	30months	GD135	GSG1L	1.04099	0.75	0	ctx	OPC
merged	GD135-30months	30months	GD135	LOC103791199	0.568878	1	0	ctx	OPC
merged	GD135-30months	30months	GD135	PTEN	0.760664	1	0	ctx	OPC
merged	GD135-30months	30months	GD135	ADAM12	0.540486	1	0	ctx	OPC
merged	GD135-30months	30months	GD135	C12H10orf90	0.585109	1	0	ctx	OPC
merged	GD135-30months	30months	GD135	CLU	0.801926	0.5	0	ctx	OPC
merged	GD135-30months	30months	GD135	XPO7	0.595776	0.5	0	ctx	OPC
merged	GD135-30months	30months	GD135	SGCZ	0.781608	1	1	ctx	OPC
merged	GD135-30months	30months	GD135	FGFR1	0.825176	1	0	ctx	OPC
merged	GD135-30months	30months	GD135	SH3RF3	1.09519	1	0	ctx	OPC
merged	GD135-30months	30months	GD135	LRRTM4	2.0026	1	0	ctx	OPC
merged	GD135-30months	30months	GD135	LOC108588265	1.10375	1	0	ctx	OPC
merged	GD135-30months	30months	GD135	LOC118147387	0.517976	1	0	ctx	OPC
merged	GD135-30months	30months	GD135	LOC103788120	1.12758	0.75	0	ctx	OPC
merged	GD135-30months	30months	GD135	PEX5L	0.588791	1	0	ctx	OPC
merged	GD135-30months	30months	GD135	DGKG	1.6941	1	0	ctx	OPC
merged	GD135-30months	30months	GD135	EYA1	0.874042	1	0	ctx	OPC
merged	GD135-30months	30months	GD135	RALYL	0.559583	1	1	ctx	OPC
merged	GD135-30months	30months	GD135	LOC103788537	0.688695	0.75	0	ctx	OPC
merged	GD135-30months	30months	GD135	EXT1	1.15198	1	0	ctx	OPC
merged	GD135-30months	30months	GD135	BAALC	0.818756	0.75	0	ctx	OPC
merged	GD135-30months	30months	GD135	LOC103788721	0.717385	1	0	ctx	OPC
merged	GD135-30months	30months	GD135	LOC108588780	0.637776	0.75	0	ctx	OPC
merged	GD135-30months	30months	GD135	LOC108588872	1.71996	1	0	ctx	OPC
merged	GD135-30months	30months	GD135	LOC103789338	0.518243	1	1	ctx	OPC
merged	GD135-30months	30months	GD135	PRRX1	0.731996	1	0	ctx	OPC
merged	GD135-30months	30months	GD135	LOC103789190	0.906372	1	0	ctx	OPC
merged	GD135-30months	30months	GD135	SLC35F3	0.532611	1	1	ctx	OPC
merged	GD135-30months	30months	GD135	CADM2	0.648246	1	1	ctx	OPC
merged	GD135-30months	30months	GD135	DSCAM	0.974527	1	0.5	ctx	OPC
merged	GD135-30months	30months	GD135	ABCG1	0.81445	0.75	0	ctx	OPC
merged	GD135-30months	30months	GD135	LOC103789845	0.661043	0.75	0	ctx	OPC
merged	GD135-30months	30months	GD135	LOC100385093	0.656851	1	0	ctx	OPC
merged	GD135-30months	30months	GD135	ZNF850	0.637196	1	0	ctx	OPC
merged	GD135-30months	30months	GD135	LOC103790948	1.38567	1	0	ctx	OPC
merged	GD135-30months	30months	GD135	LOC103793784	0.640225	1	0	ctx	OPC
merged	neonate-30months	30months	neonate	DOCK9	0.512783	0.75	0	ctx	OPC
merged	neonate-30months	30months	neonate	ITM2B	1.18734	0.5	0	ctx	OPC
merged	neonate-30months	30months	neonate	SUCLA2	0.716129	0.5	0	ctx	OPC
merged	neonate-30months	30months	neonate	SEZ6L	0.603812	1	1	ctx	OPC
merged	neonate-30months	30months	neonate	ELFN2	0.898701	0.75	0	ctx	OPC
merged	neonate-30months	30months	neonate	KDELR3	1.22314	1	0	ctx	OPC
merged	neonate-30months	30months	neonate	LOC103791316	0.855989	1	0	ctx	OPC
merged	neonate-30months	30months	neonate	KCTD16	1.5514	1	0	ctx	OPC
merged	neonate-30months	30months	neonate	LOC118151625	1.06576	0.75	0	ctx	OPC
merged	neonate-30months	30months	neonate	RASA1	0.513247	1	0	ctx	OPC
merged	neonate-30months	30months	neonate	VCAN	0.73848	1	0	ctx	OPC
merged	neonate-30months	30months	neonate	CDH18	1.56157	1	0	ctx	OPC
merged	neonate-30months	30months	neonate	CPE	0.645775	0.5	0	ctx	OPC
merged	neonate-30months	30months	neonate	GABRB1	0.925851	1	0	ctx	OPC
merged	neonate-30months	30months	neonate	CARMIL1	0.531673	0.75	0	ctx	OPC
merged	neonate-30months	30months	neonate	ATXN1	1.23311	1	0	ctx	OPC
merged	neonate-30months	30months	neonate	VEGFA	0.559469	0.75	0	ctx	OPC
merged	neonate-30months	30months	neonate	SASH1	0.525993	1	1	ctx	OPC
merged	neonate-30months	30months	neonate	RNF43	1.12338	0.75	0	ctx	OPC
merged	neonate-30months	30months	neonate	CYB5D1	0.87633	0.25	0	ctx	OPC
merged	neonate-30months	30months	neonate	LOC100404418	0.859493	0.75	0	ctx	OPC
merged	neonate-30months	30months	neonate	ABCA8	1.34917	1	0	ctx	OPC
merged	neonate-30months	30months	neonate	STARD13	0.512903	1	0.5	ctx	OPC
merged	neonate-30months	30months	neonate	SNRPN	1.66136	1	0	ctx	OPC
merged	neonate-30months	30months	neonate	LOC118154766	1.32772	1	0	ctx	OPC
merged	neonate-30months	30months	neonate	IGFBP5	0.679244	1	0	ctx	OPC
merged	neonate-30months	30months	neonate	COL4A4	1.16065	0.5	0	ctx	OPC
merged	neonate-30months	30months	neonate	ITM2C	0.73655	0.5	0	ctx	OPC
merged	neonate-30months	30months	neonate	LRRC8D	0.515757	1	0	ctx	OPC
merged	neonate-30months	30months	neonate	COBL	1.38777	1	0	ctx	OPC
merged	neonate-30months	30months	neonate	THSD7A	0.874252	1	0	ctx	OPC
merged	neonate-30months	30months	neonate	CPM	0.785612	1	0	ctx	OPC
merged	neonate-30months	30months	neonate	OTOGL	0.532961	1	0	ctx	OPC
merged	neonate-30months	30months	neonate	LOC118144328	0.776206	1	0	ctx	OPC
merged	neonate-30months	30months	neonate	SLC41A2	0.867567	1	0	ctx	OPC
merged	neonate-30months	30months	neonate	SEMA6D	1.09564	1	0	ctx	OPC
merged	neonate-30months	30months	neonate	LOC118144856	0.94902	1	0	ctx	OPC
merged	neonate-30months	30months	neonate	STXBP6	0.937262	0.5	0	ctx	OPC
merged	neonate-30months	30months	neonate	SLC35F4	0.536116	0.5	0	ctx	OPC
merged	neonate-30months	30months	neonate	LOC100413948	0.859493	0.5	0	ctx	OPC
merged	neonate-30months	30months	neonate	ELMOD1	0.701709	0.75	0	ctx	OPC
merged	neonate-30months	30months	neonate	ZBTB16	0.960449	0.75	0	ctx	OPC
merged	neonate-30months	30months	neonate	LOC118145776	1.08728	0.75	0	ctx	OPC
merged	neonate-30months	30months	neonate	CD81	0.964629	0.75	0	ctx	OPC
merged	neonate-30months	30months	neonate	EEF2K	0.590406	1	0	ctx	OPC
merged	neonate-30months	30months	neonate	PTEN	0.911572	1	0	ctx	OPC
merged	neonate-30months	30months	neonate	CLU	1.38389	0.5	0	ctx	OPC
merged	neonate-30months	30months	neonate	XPO7	0.616432	0.5	0	ctx	OPC
merged	neonate-30months	30months	neonate	SGCZ	0.838099	1	1	ctx	OPC
merged	neonate-30months	30months	neonate	FGFR1	0.641983	1	0	ctx	OPC
merged	neonate-30months	30months	neonate	SH3RF3	1.34897	1	0	ctx	OPC
merged	neonate-30months	30months	neonate	LOC100393583	0.535828	1	0	ctx	OPC
merged	neonate-30months	30months	neonate	LRRTM4	1.88244	1	0	ctx	OPC
merged	neonate-30months	30months	neonate	LOC108588265	0.96713	1	0	ctx	OPC
merged	neonate-30months	30months	neonate	LOC118147387	0.624349	1	0	ctx	OPC
merged	neonate-30months	30months	neonate	LOC103788120	1.12758	0.75	0	ctx	OPC
merged	neonate-30months	30months	neonate	PEX5L	0.558006	1	0.5	ctx	OPC
merged	neonate-30months	30months	neonate	DGKG	1.0066	1	0	ctx	OPC
merged	neonate-30months	30months	neonate	CACNA2D3	0.821597	0.5	0	ctx	OPC
merged	neonate-30months	30months	neonate	TAFA1	1.4518	0.75	0	ctx	OPC
merged	neonate-30months	30months	neonate	FOXP1	0.668144	1	0	ctx	OPC
merged	neonate-30months	30months	neonate	EYA1	0.781386	1	0	ctx	OPC
merged	neonate-30months	30months	neonate	LOC103788537	0.52829	0.75	0	ctx	OPC
merged	neonate-30months	30months	neonate	EXT1	1.27445	1	0	ctx	OPC
merged	neonate-30months	30months	neonate	LOC103788721	0.76539	1	0	ctx	OPC
merged	neonate-30months	30months	neonate	LOC108588872	1.71996	1	0	ctx	OPC
merged	neonate-30months	30months	neonate	PRRX1	0.929877	1	0	ctx	OPC
merged	neonate-30months	30months	neonate	LOC103789190	0.864078	1	0	ctx	OPC
merged	neonate-30months	30months	neonate	CADM2	0.801316	1	1	ctx	OPC
merged	neonate-30months	30months	neonate	DSCAM	0.629835	1	0.5	ctx	OPC
merged	neonate-30months	30months	neonate	ABCG1	0.503084	0.75	0	ctx	OPC
merged	neonate-30months	30months	neonate	CIRBP	0.604683	0.75	0	ctx	OPC
merged	neonate-30months	30months	neonate	LOC103789845	0.53795	0.75	0	ctx	OPC
merged	neonate-30months	30months	neonate	LOC100385093	0.539455	1	0	ctx	OPC
merged	neonate-30months	30months	neonate	LOC103790948	1.38567	1	0	ctx	OPC
merged	neonate-30months	30months	neonate	LOC103793784	0.662874	1	0	ctx	OPC
merged	7months-30months	30months	7months	ITM2B	1.08797	0.5	0	ctx	OPC
merged	7months-30months	30months	7months	SUCLA2	0.840122	0.5	0	ctx	OPC
merged	7months-30months	30months	7months	SEZ6L	0.6176	1	1	ctx	OPC
merged	7months-30months	30months	7months	ELFN2	0.61105	0.75	0	ctx	OPC
merged	7months-30months	30months	7months	KDELR3	1.22314	1	0	ctx	OPC
merged	7months-30months	30months	7months	LOC103791316	0.844615	1	0	ctx	OPC
merged	7months-30months	30months	7months	LOC118151625	1.06576	0.75	0	ctx	OPC
merged	7months-30months	30months	7months	RASA1	0.524816	1	0	ctx	OPC
merged	7months-30months	30months	7months	CDH18	0.678835	1	0.5	ctx	OPC
merged	7months-30months	30months	7months	CRACD	0.537917	0.5	0	ctx	OPC
merged	7months-30months	30months	7months	ATXN1	1.48253	1	0	ctx	OPC
merged	7months-30months	30months	7months	SASH1	0.628966	1	1	ctx	OPC
merged	7months-30months	30months	7months	CYB5D1	1.04317	0.25	0	ctx	OPC
merged	7months-30months	30months	7months	LOC100404418	1.05429	0.75	0	ctx	OPC
merged	7months-30months	30months	7months	SNRPN	1.44786	1	0	ctx	OPC
merged	7months-30months	30months	7months	LOC118154766	1.25375	1	0	ctx	OPC
merged	7months-30months	30months	7months	COL4A4	0.643309	0.5	0	ctx	OPC
merged	7months-30months	30months	7months	CCDC7	0.507807	1	0	ctx	OPC
merged	7months-30months	30months	7months	LRRC8D	0.625887	1	0	ctx	OPC
merged	7months-30months	30months	7months	CNTNAP2	0.670104	0.75	0	ctx	OPC
merged	7months-30months	30months	7months	SEMA6D	1.10981	1	0	ctx	OPC
merged	7months-30months	30months	7months	LOC118144856	1.13127	1	0	ctx	OPC
merged	7months-30months	30months	7months	LOC100413948	0.592331	0.5	0	ctx	OPC
merged	7months-30months	30months	7months	LOC118145776	1.12565	0.75	0	ctx	OPC
merged	7months-30months	30months	7months	HSD17B12	0.505406	1	0	ctx	OPC
merged	7months-30months	30months	7months	CD81	0.727802	0.75	0	ctx	OPC
merged	7months-30months	30months	7months	EEF2K	0.687125	1	0	ctx	OPC
merged	7months-30months	30months	7months	LOC103791199	0.539615	1	0	ctx	OPC
merged	7months-30months	30months	7months	PTEN	1.01784	1	0	ctx	OPC
merged	7months-30months	30months	7months	CLU	0.856984	0.5	0	ctx	OPC
merged	7months-30months	30months	7months	XPO7	0.563061	0.5	0	ctx	OPC
merged	7months-30months	30months	7months	SGCZ	0.793888	1	1	ctx	OPC
merged	7months-30months	30months	7months	SH3RF3	0.72176	1	0	ctx	OPC
merged	7months-30months	30months	7months	LRRTM4	1.88787	1	0	ctx	OPC
merged	7months-30months	30months	7months	LOC108588265	1.18202	1	0	ctx	OPC
merged	7months-30months	30months	7months	LOC103788120	1.12758	0.75	0	ctx	OPC
merged	7months-30months	30months	7months	CACNA2D3	0.566909	0.5	0	ctx	OPC
merged	7months-30months	30months	7months	FOXP1	0.56905	1	0	ctx	OPC
merged	7months-30months	30months	7months	EXT1	1.29241	1	0	ctx	OPC
merged	7months-30months	30months	7months	LOC103788721	0.674943	1	0	ctx	OPC
merged	7months-30months	30months	7months	LOC108588872	1.71996	1	0	ctx	OPC
merged	7months-30months	30months	7months	LOC103789190	0.716114	1	0	ctx	OPC
merged	7months-30months	30months	7months	CADM2	0.963448	1	1	ctx	OPC
merged	7months-30months	30months	7months	LOC103789845	0.681242	0.75	0	ctx	OPC
merged	7months-30months	30months	7months	LOC100385093	0.80048	1	0	ctx	OPC
merged	7months-30months	30months	7months	ZNF850	0.55441	1	0	ctx	OPC
merged	7months-30months	30months	7months	LOC103790948	1.38567	1	0	ctx	OPC
merged	14months-30months	30months	14months	ITM2B	0.536962	0.5	0	ctx	OPC
merged	14months-30months	30months	14months	NPR2	0.540935	0.5	0	ctx	OPC
merged	14months-30months	30months	14months	SEZ6L	0.622138	1	1	ctx	OPC
merged	14months-30months	30months	14months	ELFN2	0.531319	0.75	0	ctx	OPC
merged	14months-30months	30months	14months	KDELR3	1.22314	1	0	ctx	OPC
merged	14months-30months	30months	14months	LOC103791316	1.0353	1	0	ctx	OPC
merged	14months-30months	30months	14months	LOC118151625	1.06576	0.75	0	ctx	OPC
merged	14months-30months	30months	14months	RASA1	0.622475	1	0	ctx	OPC
merged	14months-30months	30months	14months	CRACD	0.543988	0.5	0	ctx	OPC
merged	14months-30months	30months	14months	ATXN1	1.05821	1	0	ctx	OPC
merged	14months-30months	30months	14months	SASH1	0.608828	1	1	ctx	OPC
merged	14months-30months	30months	14months	CYB5D1	1.02473	0.25	0	ctx	OPC
merged	14months-30months	30months	14months	LOC100404418	1.11151	0.75	0	ctx	OPC
merged	14months-30months	30months	14months	SNRPN	1.23908	1	0	ctx	OPC
merged	14months-30months	30months	14months	LOC118154766	1.31308	1	0	ctx	OPC
merged	14months-30months	30months	14months	COL4A4	0.68025	0.5	0	ctx	OPC
merged	14months-30months	30months	14months	CCDC7	0.51732	1	0	ctx	OPC
merged	14months-30months	30months	14months	LRRC8D	0.606844	1	0	ctx	OPC
merged	14months-30months	30months	14months	CNTNAP2	0.562058	0.75	0	ctx	OPC
merged	14months-30months	30months	14months	SEMA6D	1.20773	1	0	ctx	OPC
merged	14months-30months	30months	14months	LOC118144856	1.26335	1	0	ctx	OPC
merged	14months-30months	30months	14months	LOC118145776	1.12565	0.75	0	ctx	OPC
merged	14months-30months	30months	14months	EEF2K	0.666284	1	0	ctx	OPC
merged	14months-30months	30months	14months	LOC103791199	0.669127	1	0	ctx	OPC
merged	14months-30months	30months	14months	PTEN	0.705341	1	0	ctx	OPC
merged	14months-30months	30months	14months	XPO7	0.512988	0.5	0	ctx	OPC
merged	14months-30months	30months	14months	SGCZ	0.837771	1	1	ctx	OPC
merged	14months-30months	30months	14months	SH3RF3	0.521332	1	0	ctx	OPC
merged	14months-30months	30months	14months	LRRTM4	1.90645	1	0	ctx	OPC
merged	14months-30months	30months	14months	LOC108588265	1.2872	1	0	ctx	OPC
merged	14months-30months	30months	14months	LOC103788120	1.12758	0.75	0	ctx	OPC
merged	14months-30months	30months	14months	LOC118147802	0.511479	0.75	0	ctx	OPC
merged	14months-30months	30months	14months	EXT1	1.25631	1	0	ctx	OPC
merged	14months-30months	30months	14months	LOC103788721	0.769413	1	0	ctx	OPC
merged	14months-30months	30months	14months	LOC108588872	1.71996	1	0	ctx	OPC
merged	14months-30months	30months	14months	LOC103789190	0.725749	1	0	ctx	OPC
merged	14months-30months	30months	14months	CADM2	0.899318	1	1	ctx	OPC
merged	14months-30months	30months	14months	LOC103789845	0.831491	0.75	0	ctx	OPC
merged	14months-30months	30months	14months	LOC100385093	0.852393	1	0	ctx	OPC
merged	14months-30months	30months	14months	ZNF850	0.618492	1	0	ctx	OPC
merged	14months-30months	30months	14months	LOC103790948	1.38567	1	0	ctx	OPC
merged	14months-30months	30months	14months	LOC103793784	0.507204	1	0	ctx	OPC
merged	30months-aged	30months	aged	ITM2B	0.826733	0.5	0	ctx	OPC
merged	30months-aged	30months	aged	SUCLA2	0.689259	0.5	0	ctx	OPC
merged	30months-aged	30months	aged	SEZ6L	0.625663	1	1	ctx	OPC
merged	30months-aged	30months	aged	KDELR3	1.22314	1	0	ctx	OPC
merged	30months-aged	30months	aged	LOC103791316	0.874791	1	0	ctx	OPC
merged	30months-aged	30months	aged	LOC118151625	1.06576	0.75	0	ctx	OPC
merged	30months-aged	30months	aged	RASA1	0.542486	1	0	ctx	OPC
merged	30months-aged	30months	aged	CRACD	0.562618	0.5	0	ctx	OPC
merged	30months-aged	30months	aged	ATXN1	1.16281	1	0	ctx	OPC
merged	30months-aged	30months	aged	C4H6orf52	0.530939	1	0	ctx	OPC
merged	30months-aged	30months	aged	VEGFA	0.5022	0.75	0	ctx	OPC
merged	30months-aged	30months	aged	SASH1	0.636266	1	1	ctx	OPC
merged	30months-aged	30months	aged	CYB5D1	1.09483	0.25	0	ctx	OPC
merged	30months-aged	30months	aged	LOC100404418	1.01004	0.75	0	ctx	OPC
merged	30months-aged	30months	aged	SNRPN	1.42387	1	0	ctx	OPC
merged	30months-aged	30months	aged	KCNH7	0.817613	0.75	0	ctx	OPC
merged	30months-aged	30months	aged	LOC118154766	1.37324	1	0	ctx	OPC
merged	30months-aged	30months	aged	COL4A4	0.577431	0.5	0	ctx	OPC
merged	30months-aged	30months	aged	LRRC8D	0.569739	1	0	ctx	OPC
merged	30months-aged	30months	aged	SEMA6D	1.35144	1	0	ctx	OPC
merged	30months-aged	30months	aged	LOC118144856	1.19192	1	0	ctx	OPC
merged	30months-aged	30months	aged	LOC118145776	1.12565	0.75	0	ctx	OPC
merged	30months-aged	30months	aged	EEF2K	0.572136	1	0	ctx	OPC
merged	30months-aged	30months	aged	LOC103791199	0.517599	1	0	ctx	OPC
merged	30months-aged	30months	aged	PTEN	0.787792	1	0	ctx	OPC
merged	30months-aged	30months	aged	CLU	0.595599	0.5	0	ctx	OPC
merged	30months-aged	30months	aged	XPO7	0.599846	0.5	0	ctx	OPC
merged	30months-aged	30months	aged	SGCZ	0.892476	1	1	ctx	OPC
merged	30months-aged	30months	aged	LRRTM4	1.92927	1	0	ctx	OPC
merged	30months-aged	30months	aged	LOC108588265	1.18649	1	0	ctx	OPC
merged	30months-aged	30months	aged	LOC103788120	1.12758	0.75	0	ctx	OPC
merged	30months-aged	30months	aged	EXT1	1.33769	1	0	ctx	OPC
merged	30months-aged	30months	aged	LOC103788721	0.845352	1	0	ctx	OPC
merged	30months-aged	30months	aged	LOC108588780	0.5344	0.75	0	ctx	OPC
merged	30months-aged	30months	aged	LOC108588872	1.71996	1	0	ctx	OPC
merged	30months-aged	30months	aged	LOC103789190	0.736566	1	0	ctx	OPC
merged	30months-aged	30months	aged	CADM2	0.926416	1	1	ctx	OPC
merged	30months-aged	30months	aged	LOC103789845	0.692642	0.75	0	ctx	OPC
merged	30months-aged	30months	aged	LOC100385093	0.726995	1	0	ctx	OPC
merged	30months-aged	30months	aged	ZNF850	0.571676	1	0	ctx	OPC
merged	30months-aged	30months	aged	LOC103790948	1.38567	1	0	ctx	OPC
merged	GD135-aged	aged	GD135	DOCK9	0.831906	1	0	ctx	OPC
merged	GD135-aged	aged	GD135	LOC103790014	0.610292	1	1	ctx	OPC
merged	GD135-aged	aged	GD135	SLC24A2	0.61177	1	0	ctx	OPC
merged	GD135-aged	aged	GD135	CALN1	0.805627	1	0	ctx	OPC
merged	GD135-aged	aged	GD135	KCTD16	0.970838	1	0	ctx	OPC
merged	GD135-aged	aged	GD135	VCAN	0.889271	1	0	ctx	OPC
merged	GD135-aged	aged	GD135	CDH18	0.879377	1	0	ctx	OPC
merged	GD135-aged	aged	GD135	SPP1	0.784107	0.5	0	ctx	OPC
merged	GD135-aged	aged	GD135	GABRB1	0.705332	1	0	ctx	OPC
merged	GD135-aged	aged	GD135	LOC103791242	0.947916	0.5	0	ctx	OPC
merged	GD135-aged	aged	GD135	ME1	0.69717	1	0	ctx	OPC
merged	GD135-aged	aged	GD135	UTRN	0.522048	1	0	ctx	OPC
merged	GD135-aged	aged	GD135	RNF43	1.09746	0.5	0	ctx	OPC
merged	GD135-aged	aged	GD135	ABCA8	1.47051	1	0	ctx	OPC
merged	GD135-aged	aged	GD135	TFPI	0.737898	1	0	ctx	OPC
merged	GD135-aged	aged	GD135	IGFBP5	1.46987	1	0	ctx	OPC
merged	GD135-aged	aged	GD135	SNED1	0.61919	1	0	ctx	OPC
merged	GD135-aged	aged	GD135	NEBL	0.672164	1	0	ctx	OPC
merged	GD135-aged	aged	GD135	KIAA1217	0.731566	1	0	ctx	OPC
merged	GD135-aged	aged	GD135	MPP7	1.01165	1	0	ctx	OPC
merged	GD135-aged	aged	GD135	SVIL	0.504383	1	1	ctx	OPC
merged	GD135-aged	aged	GD135	HECW1	0.537533	1	0	ctx	OPC
merged	GD135-aged	aged	GD135	COBL	1.46197	1	0	ctx	OPC
merged	GD135-aged	aged	GD135	AGMO	0.603063	1	0	ctx	OPC
merged	GD135-aged	aged	GD135	THSD7A	0.519156	1	0	ctx	OPC
merged	GD135-aged	aged	GD135	CPM	1.22368	1	0	ctx	OPC
merged	GD135-aged	aged	GD135	LOC118144328	0.888727	1	0	ctx	OPC
merged	GD135-aged	aged	GD135	SLC41A2	0.880729	1	0	ctx	OPC
merged	GD135-aged	aged	GD135	SNX22	0.568572	1	0	ctx	OPC
merged	GD135-aged	aged	GD135	SLC35F4	0.82837	1	0	ctx	OPC
merged	GD135-aged	aged	GD135	ZBTB16	0.638111	1	0	ctx	OPC
merged	GD135-aged	aged	GD135	GSG1L	1.08752	1	0	ctx	OPC
merged	GD135-aged	aged	GD135	ADAM12	0.712414	1	0	ctx	OPC
merged	GD135-aged	aged	GD135	C12H10orf90	0.646379	1	0	ctx	OPC
merged	GD135-aged	aged	GD135	FGFR1	0.582944	1	0	ctx	OPC
merged	GD135-aged	aged	GD135	LOC118147387	0.547902	1	0	ctx	OPC
merged	GD135-aged	aged	GD135	PEX5L	0.575051	1	0	ctx	OPC
merged	GD135-aged	aged	GD135	DGKG	1.77495	1	0	ctx	OPC
merged	GD135-aged	aged	GD135	CACNA2D3	0.589345	1	0	ctx	OPC
merged	GD135-aged	aged	GD135	EYA1	1.10287	1	0	ctx	OPC
merged	GD135-aged	aged	GD135	BAALC	0.990373	1	0	ctx	OPC
merged	GD135-aged	aged	GD135	ATP1A2	0.551171	1	0.5	ctx	OPC
merged	GD135-aged	aged	GD135	PRRX1	0.789807	1	0	ctx	OPC
merged	GD135-aged	aged	GD135	SLC35F3	0.504716	1	1	ctx	OPC
merged	GD135-aged	aged	GD135	DSCAM	1.07485	1	0.5	ctx	OPC
merged	neonate-aged	aged	neonate	DOCK9	0.611783	1	0	ctx	OPC
merged	neonate-aged	aged	neonate	CALN1	1.12556	1	0	ctx	OPC
merged	neonate-aged	aged	neonate	KCTD16	1.55831	1	0	ctx	OPC
merged	neonate-aged	aged	neonate	VCAN	0.708606	1	0	ctx	OPC
merged	neonate-aged	aged	neonate	CDH18	1.27623	1	0	ctx	OPC
merged	neonate-aged	aged	neonate	CPE	0.596906	0.5	0	ctx	OPC
merged	neonate-aged	aged	neonate	GABRB1	0.890262	1	0	ctx	OPC
merged	neonate-aged	aged	neonate	LOC103791242	1.24312	0.5	0	ctx	OPC
merged	neonate-aged	aged	neonate	CARMIL1	0.50166	1	0	ctx	OPC
merged	neonate-aged	aged	neonate	MARCKS	0.552492	1	0	ctx	OPC
merged	neonate-aged	aged	neonate	TIAM2	0.52347	1	0	ctx	OPC
merged	neonate-aged	aged	neonate	RNF43	1.09746	0.5	0	ctx	OPC
merged	neonate-aged	aged	neonate	ABCA8	1.47051	1	0	ctx	OPC
merged	neonate-aged	aged	neonate	HMGB1	0.763879	0.5	0	ctx	OPC
merged	neonate-aged	aged	neonate	TFPI	0.993911	1	0	ctx	OPC
merged	neonate-aged	aged	neonate	IGFBP5	0.523876	1	0	ctx	OPC
merged	neonate-aged	aged	neonate	BTBD8	0.840716	0.5	0	ctx	OPC
merged	neonate-aged	aged	neonate	COBL	1.42614	1	0	ctx	OPC
merged	neonate-aged	aged	neonate	AGMO	0.641471	1	0	ctx	OPC
merged	neonate-aged	aged	neonate	THSD7A	0.600062	1	0	ctx	OPC
merged	neonate-aged	aged	neonate	CPM	0.830242	1	0	ctx	OPC
merged	neonate-aged	aged	neonate	LOC118144328	0.861874	1	0	ctx	OPC
merged	neonate-aged	aged	neonate	SLC41A2	0.895897	1	0	ctx	OPC
merged	neonate-aged	aged	neonate	RIMBP2	0.631774	1	0	ctx	OPC
merged	neonate-aged	aged	neonate	SNX22	0.524709	1	0	ctx	OPC
merged	neonate-aged	aged	neonate	SLC35F4	0.765116	1	0	ctx	OPC
merged	neonate-aged	aged	neonate	ELMOD1	0.720122	1	0	ctx	OPC
merged	neonate-aged	aged	neonate	ZBTB16	0.90762	1	0	ctx	OPC
merged	neonate-aged	aged	neonate	FEZ1	0.827921	1	0	ctx	OPC
merged	neonate-aged	aged	neonate	GSG1L	0.520206	1	0	ctx	OPC
merged	neonate-aged	aged	neonate	LOC118147387	0.654276	1	0	ctx	OPC
merged	neonate-aged	aged	neonate	PEX5L	0.544266	1	0.5	ctx	OPC
merged	neonate-aged	aged	neonate	DGKG	1.08745	1	0	ctx	OPC
merged	neonate-aged	aged	neonate	CACNA2D3	0.94536	1	0	ctx	OPC
merged	neonate-aged	aged	neonate	TAFA1	1.30715	0.5	0	ctx	OPC
merged	neonate-aged	aged	neonate	EYA1	1.01021	1	0	ctx	OPC
merged	neonate-aged	aged	neonate	BAALC	0.550643	1	0	ctx	OPC
merged	neonate-aged	aged	neonate	PRRX1	0.987689	1	0	ctx	OPC
merged	neonate-aged	aged	neonate	PLD5	0.521356	1	0	ctx	OPC
merged	neonate-aged	aged	neonate	DSCAM	0.730162	1	0.5	ctx	OPC
merged	neonate-aged	aged	neonate	CIRBP	0.752246	1	0	ctx	OPC
merged	neonate-aged	aged	neonate	ATCAY	0.512852	1	0	ctx	OPC
merged	7months-aged	aged	7months	CALN1	1.02967	1	0	ctx	OPC
merged	7months-aged	aged	7months	LOC103791242	1.30901	0.5	0	ctx	OPC
merged	7months-aged	aged	7months	FABP7	0.970407	1	0	ctx	OPC
merged	7months-aged	aged	7months	GRIA4	0.569371	1	0.5	ctx	OPC
merged	7months-aged	aged	7months	CACNA2D3	0.690672	1	0	ctx	OPC
merged	7months-aged	aged	7months	CACNA1A	0.568173	1	0	ctx	OPC
merged	14months-aged	aged	14months	LOC103791242	1.01237	0.5	0	ctx	OPC
merged	14months-aged	aged	14months	SLC35F4	0.535529	1	0	ctx	OPC
merged	14months-aged	aged	14months	PLD5	0.555371	1	0	ctx	OPC
merged	30months-aged	aged	30months	VPS13A	0.958365	1	0	ctx	OPC
merged	30months-aged	aged	30months	LOC100407491	0.855732	1	0	ctx	OPC
merged	30months-aged	aged	30months	LOC118152121	1.17815	0.5	0	ctx	OPC
merged	30months-aged	aged	30months	HERC6	0.545121	1	0.25	ctx	OPC
merged	30months-aged	aged	30months	LOC103791242	1.30901	0.5	0	ctx	OPC
merged	30months-aged	aged	30months	LOC118152803	1.25115	1	0	ctx	OPC
merged	30months-aged	aged	30months	LOC108591170	1.27823	1	0	ctx	OPC
merged	30months-aged	aged	30months	LOC118152952	1.22603	1	0	ctx	OPC
merged	30months-aged	aged	30months	LOC103791176	1.09442	0.5	0	ctx	OPC
merged	30months-aged	aged	30months	LOC100896682	0.763978	0.5	0	ctx	OPC
merged	30months-aged	aged	30months	NEXN	1.12218	1	0	ctx	OPC
merged	30months-aged	aged	30months	LOC118143070	0.544823	1	0	ctx	OPC
merged	30months-aged	aged	30months	LOC108592829	0.519402	1	0	ctx	OPC
merged	30months-aged	aged	30months	LOC118144251	1.18767	0.5	0	ctx	OPC
merged	30months-aged	aged	30months	RIMBP2	0.715737	1	0	ctx	OPC
merged	30months-aged	aged	30months	PTPN9	1.25782	1	0	ctx	OPC
merged	30months-aged	aged	30months	LOC100895059	0.579774	1	0	ctx	OPC
merged	30months-aged	aged	30months	CARD18	1.27556	1	0	ctx	OPC
merged	30months-aged	aged	30months	BLID	1.29772	1	0	ctx	OPC
merged	30months-aged	aged	30months	RBM14	0.70226	1	0	ctx	OPC
merged	30months-aged	aged	30months	LOC103787474	0.808102	0.5	0	ctx	OPC
merged	30months-aged	aged	30months	LOC100387496	1.10495	0.5	0	ctx	OPC
merged	30months-aged	aged	30months	LOC103787870	0.742355	1	0	ctx	OPC
merged	30months-aged	aged	30months	SRSF7	0.786559	1	0	ctx	OPC
merged	30months-aged	aged	30months	RBM12B	0.71641	1	0	ctx	OPC
merged	30months-aged	aged	30months	LOC100414647	1.04802	1	0	ctx	OPC
merged	30months-aged	aged	30months	LOC118150443	1.05023	1	0.5	ctx	OPC
merged	30months-aged	aged	30months	LOC110006321	1.0134	0.5	0	ctx	OPC
merged	GD135-neonate	GD135	neonate	LOC103792230	0.593584	1	0	ctx	astro
merged	GD135-neonate	GD135	neonate	LOC100399426	0.848814	0.5	0	ctx	astro
merged	GD135-neonate	GD135	neonate	KAZN	0.503455	1	0	ctx	astro
merged	GD135-neonate	GD135	neonate	CREB5	0.539266	0.5	0	ctx	astro
merged	GD135-neonate	GD135	neonate	LHFPL3	0.678258	1	0	ctx	astro
merged	GD135-neonate	GD135	neonate	TMEM132D	0.564156	1	1	ctx	astro
merged	GD135-neonate	GD135	neonate	MYO1E	0.581457	1	0	ctx	astro
merged	GD135-neonate	GD135	neonate	SYNE2	0.527303	1	0	ctx	astro
merged	GD135-neonate	GD135	neonate	KCNMA1	0.975362	0.5	0	ctx	astro
merged	GD135-neonate	GD135	neonate	LOC118147223	0.551166	1	0	ctx	astro
merged	GD135-neonate	GD135	neonate	ZNF704	0.505701	1	0.5	ctx	astro
merged	GD135-neonate	GD135	neonate	CDH13	0.596276	1	0	ctx	astro
merged	GD135-7months	GD135	7months	GPC6	0.592443	1	1	ctx	astro
merged	GD135-7months	GD135	7months	MYO16	0.977785	1	0	ctx	astro
merged	GD135-7months	GD135	7months	SHC3	0.503953	1	0	ctx	astro
merged	GD135-7months	GD135	7months	DAPK1	0.556495	1	0	ctx	astro
merged	GD135-7months	GD135	7months	PSIP1	0.528949	0.5	0	ctx	astro
merged	GD135-7months	GD135	7months	TNC	1.36921	1	0	ctx	astro
merged	GD135-7months	GD135	7months	ASTN2	0.738011	1	0	ctx	astro
merged	GD135-7months	GD135	7months	SCAI	0.791561	1	0	ctx	astro
merged	GD135-7months	GD135	7months	PBX3	0.888112	0.5	0	ctx	astro
merged	GD135-7months	GD135	7months	CLIP2	0.78062	1	0	ctx	astro
merged	GD135-7months	GD135	7months	SEMA6A	0.673864	1	0	ctx	astro
merged	GD135-7months	GD135	7months	CAMK4	0.73319	0.5	0	ctx	astro
merged	GD135-7months	GD135	7months	ADGRV1	0.68173	1	1	ctx	astro
merged	GD135-7months	GD135	7months	IQGAP2	1.46295	1	0	ctx	astro
merged	GD135-7months	GD135	7months	RNF180	0.559176	1	0	ctx	astro
merged	GD135-7months	GD135	7months	MAP3K1	0.70849	0.5	0	ctx	astro
merged	GD135-7months	GD135	7months	ARL15	0.789844	1	0	ctx	astro
merged	GD135-7months	GD135	7months	SEMA5A	0.923048	1	0	ctx	astro
merged	GD135-7months	GD135	7months	TMEM131L	1.32341	1	0	ctx	astro
merged	GD135-7months	GD135	7months	CCNI	0.631626	1	0	ctx	astro
merged	GD135-7months	GD135	7months	SEL1L3	0.610236	1	0	ctx	astro
merged	GD135-7months	GD135	7months	LOC103792230	1.28891	1	0	ctx	astro
merged	GD135-7months	GD135	7months	ID4	0.569766	1	1	ctx	astro
merged	GD135-7months	GD135	7months	GRIK2	0.515695	1	0	ctx	astro
merged	GD135-7months	GD135	7months	MARCKS	1.19494	0.5	0	ctx	astro
merged	GD135-7months	GD135	7months	FABP7	1.21248	1	0	ctx	astro
merged	GD135-7months	GD135	7months	PTPRK	1.68353	1	0	ctx	astro
merged	GD135-7months	GD135	7months	PTPRT	0.872225	1	0	ctx	astro
merged	GD135-7months	GD135	7months	ATP9A	0.75914	1	0	ctx	astro
merged	GD135-7months	GD135	7months	YWHAE	0.553184	0.5	0	ctx	astro
merged	GD135-7months	GD135	7months	MYH10	0.613333	0.5	0	ctx	astro
merged	GD135-7months	GD135	7months	TANC2	0.695095	1	1	ctx	astro
merged	GD135-7months	GD135	7months	WSB1	0.867212	1	0	ctx	astro
merged	GD135-7months	GD135	7months	ANKFN1	1.21363	1	0	ctx	astro
merged	GD135-7months	GD135	7months	LOC100399426	1.01854	0.5	0	ctx	astro
merged	GD135-7months	GD135	7months	NBEA	0.752437	1	0	ctx	astro
merged	GD135-7months	GD135	7months	DCLK1	1.41424	1	0	ctx	astro
merged	GD135-7months	GD135	7months	DGKH	0.612213	1	0	ctx	astro
merged	GD135-7months	GD135	7months	IGF1R	0.506858	1	1	ctx	astro
merged	GD135-7months	GD135	7months	LOC118154474	0.50252	1	1	ctx	astro
merged	GD135-7months	GD135	7months	RHCG	0.628911	1	0	ctx	astro
merged	GD135-7months	GD135	7months	RGMA	0.538809	1	0	ctx	astro
merged	GD135-7months	GD135	7months	HDGFL3	0.698218	1	0	ctx	astro
merged	GD135-7months	GD135	7months	GULP1	0.868153	1	0	ctx	astro
merged	GD135-7months	GD135	7months	KCNH7	1.12731	1	0	ctx	astro
merged	GD135-7months	GD135	7months	R3HDM1	0.559219	1	0	ctx	astro
merged	GD135-7months	GD135	7months	MAP2	1.36651	1	0	ctx	astro
merged	GD135-7months	GD135	7months	IGFBP2	0.682161	1	0	ctx	astro
merged	GD135-7months	GD135	7months	AGAP1	0.583223	1	1	ctx	astro
merged	GD135-7months	GD135	7months	HES5	0.896893	1	0	ctx	astro
merged	GD135-7months	GD135	7months	CLSTN1	0.600385	1	0	ctx	astro
merged	GD135-7months	GD135	7months	KAZN	1.09304	1	0	ctx	astro
merged	GD135-7months	GD135	7months	CSMD2	1.08597	1	0	ctx	astro
merged	GD135-7months	GD135	7months	PRKACB	0.573758	1	0	ctx	astro
merged	GD135-7months	GD135	7months	EEPD1	0.638533	1	0	ctx	astro
merged	GD135-7months	GD135	7months	CREB5	0.55416	0.5	0	ctx	astro
merged	GD135-7months	GD135	7months	LHFPL3	1.34069	1	0	ctx	astro
merged	GD135-7months	GD135	7months	PLEKHA5	0.775533	1	0	ctx	astro
merged	GD135-7months	GD135	7months	CCND2	0.555615	0.5	0	ctx	astro
merged	GD135-7months	GD135	7months	LOC100392585	0.532208	0.5	0	ctx	astro
merged	GD135-7months	GD135	7months	GRIP1	1.10563	1	0	ctx	astro
merged	GD135-7months	GD135	7months	NAV3	1.27679	1	0	ctx	astro
merged	GD135-7months	GD135	7months	TMEM132D	1.84353	1	0	ctx	astro
merged	GD135-7months	GD135	7months	MYO1E	0.723396	1	0	ctx	astro
merged	GD135-7months	GD135	7months	MDGA2	0.707935	1	0.5	ctx	astro
merged	GD135-7months	GD135	7months	SYNE2	1.13406	1	0	ctx	astro
merged	GD135-7months	GD135	7months	GALNT16	0.700258	1	0	ctx	astro
merged	GD135-7months	GD135	7months	BLID	0.514592	1	0	ctx	astro
merged	GD135-7months	GD135	7months	KIRREL3	1.36656	1	0	ctx	astro
merged	GD135-7months	GD135	7months	OPCML	1.01924	1	0	ctx	astro
merged	GD135-7months	GD135	7months	GRM5	1.56395	1	0	ctx	astro
merged	GD135-7months	GD135	7months	MPPED2	0.575302	1	0	ctx	astro
merged	GD135-7months	GD135	7months	KIAA1549L	0.739053	1	0	ctx	astro
merged	GD135-7months	GD135	7months	RTN3	0.682402	1	0	ctx	astro
merged	GD135-7months	GD135	7months	KCNMA1	1.33146	0.5	0	ctx	astro
merged	GD135-7months	GD135	7months	CSMD1	0.81788	1	1	ctx	astro
merged	GD135-7months	GD135	7months	LAMA1	0.939505	1	0	ctx	astro
merged	GD135-7months	GD135	7months	SETBP1	0.504813	1	1	ctx	astro
merged	GD135-7months	GD135	7months	AFF3	1.30634	1	0	ctx	astro
merged	GD135-7months	GD135	7months	LOC118147223	1.35353	1	0	ctx	astro
merged	GD135-7months	GD135	7months	NECTIN3	0.748379	1	0	ctx	astro
merged	GD135-7months	GD135	7months	MMP16	1.29023	0.5	0	ctx	astro
merged	GD135-7months	GD135	7months	LOC108588705	0.908048	1	0	ctx	astro
merged	GD135-7months	GD135	7months	VEPH1	0.670849	1	0	ctx	astro
merged	GD135-7months	GD135	7months	LOC103788868	1.3002	0.5	0	ctx	astro
merged	GD135-7months	GD135	7months	NAV1	0.721583	1	1	ctx	astro
merged	GD135-7months	GD135	7months	SRGAP2	0.747865	1	0	ctx	astro
merged	GD135-7months	GD135	7months	CDH13	1.65175	1	0	ctx	astro
merged	GD135-7months	GD135	7months	ROBO2	0.703358	1	0.5	ctx	astro
merged	GD135-7months	GD135	7months	APP	1.08919	1	0	ctx	astro
merged	GD135-7months	GD135	7months	PDE9A	0.582709	1	0	ctx	astro
merged	GD135-7months	GD135	7months	PTPRS	0.729125	0.5	0	ctx	astro
merged	GD135-7months	GD135	7months	NCAN	0.828679	1	0.5	ctx	astro
merged	GD135-7months	GD135	7months	IL1RAPL1	1.13576	0.5	0	ctx	astro
merged	GD135-7months	GD135	7months	PCDH11X	0.844385	1	0	ctx	astro
merged	GD135-7months	GD135	7months	GRIA3	1.36751	1	0	ctx	astro
merged	GD135-14months	GD135	14months	GPC6	0.737592	1	0.5	ctx	astro
merged	GD135-14months	GD135	14months	UGGT2	0.514399	1	0	ctx	astro
merged	GD135-14months	GD135	14months	MYO16	1.23747	1	0	ctx	astro
merged	GD135-14months	GD135	14months	DAPK1	0.670126	1	0	ctx	astro
merged	GD135-14months	GD135	14months	TNC	2.08466	1	0	ctx	astro
merged	GD135-14months	GD135	14months	PBX3	0.892701	0.5	0	ctx	astro
merged	GD135-14months	GD135	14months	SEMA6A	0.80736	1	0	ctx	astro
merged	GD135-14months	GD135	14months	CAMK4	0.560515	0.5	0	ctx	astro
merged	GD135-14months	GD135	14months	ADGRV1	0.858167	1	1	ctx	astro
merged	GD135-14months	GD135	14months	IQGAP2	1.46295	1	0	ctx	astro
merged	GD135-14months	GD135	14months	RNF180	0.667858	1	0	ctx	astro
merged	GD135-14months	GD135	14months	MAP3K1	0.721625	0.5	0	ctx	astro
merged	GD135-14months	GD135	14months	ARL15	0.534067	1	0	ctx	astro
merged	GD135-14months	GD135	14months	SEMA5A	1.09028	1	0	ctx	astro
merged	GD135-14months	GD135	14months	TMEM131L	1.32341	1	0	ctx	astro
merged	GD135-14months	GD135	14months	SH3D19	0.542695	1	0	ctx	astro
merged	GD135-14months	GD135	14months	MAPK10	0.69364	1	0	ctx	astro
merged	GD135-14months	GD135	14months	SEL1L3	0.642803	1	0	ctx	astro
merged	GD135-14months	GD135	14months	LOC103792230	1.67364	1	0	ctx	astro
merged	GD135-14months	GD135	14months	ID4	0.738265	1	0	ctx	astro
merged	GD135-14months	GD135	14months	GRIK2	0.61429	1	0	ctx	astro
merged	GD135-14months	GD135	14months	MARCKS	0.660395	0.5	0	ctx	astro
merged	GD135-14months	GD135	14months	FABP7	0.669697	1	1	ctx	astro
merged	GD135-14months	GD135	14months	PTPRK	1.68353	1	0	ctx	astro
merged	GD135-14months	GD135	14months	PTPRT	0.877154	1	0	ctx	astro
merged	GD135-14months	GD135	14months	ATP9A	0.525168	1	0	ctx	astro
merged	GD135-14months	GD135	14months	GFAP	0.571614	1	0	ctx	astro
merged	GD135-14months	GD135	14months	TANC2	0.780285	1	0.5	ctx	astro
merged	GD135-14months	GD135	14months	WSB1	0.920133	1	0	ctx	astro
merged	GD135-14months	GD135	14months	ANKFN1	1.40305	1	0	ctx	astro
merged	GD135-14months	GD135	14months	LOC100399426	0.916852	0.5	0	ctx	astro
merged	GD135-14months	GD135	14months	NBEA	0.676005	1	0	ctx	astro
merged	GD135-14months	GD135	14months	DCLK1	1.29897	1	0	ctx	astro
merged	GD135-14months	GD135	14months	DGKH	0.815426	1	0	ctx	astro
merged	GD135-14months	GD135	14months	TSC22D1	0.52427	1	0.5	ctx	astro
merged	GD135-14months	GD135	14months	LOC118154474	0.722086	1	0.5	ctx	astro
merged	GD135-14months	GD135	14months	RHCG	0.843602	1	0	ctx	astro
merged	GD135-14months	GD135	14months	GULP1	0.987142	1	0	ctx	astro
merged	GD135-14months	GD135	14months	KCNH7	1.30934	1	0	ctx	astro
merged	GD135-14months	GD135	14months	MAP2	1.26397	1	0	ctx	astro
merged	GD135-14months	GD135	14months	AGAP1	0.523476	1	1	ctx	astro
merged	GD135-14months	GD135	14months	HES5	1.02584	1	0	ctx	astro
merged	GD135-14months	GD135	14months	KAZN	1.50672	1	0	ctx	astro
merged	GD135-14months	GD135	14months	CSMD2	0.982182	1	0	ctx	astro
merged	GD135-14months	GD135	14months	COL11A1	0.500967	1	0	ctx	astro
merged	GD135-14months	GD135	14months	EEPD1	0.751835	1	0	ctx	astro
merged	GD135-14months	GD135	14months	CREB5	0.859777	0.5	0	ctx	astro
merged	GD135-14months	GD135	14months	LHFPL3	1.58377	1	0	ctx	astro
merged	GD135-14months	GD135	14months	PLEKHA5	0.905281	1	0	ctx	astro
merged	GD135-14months	GD135	14months	CCND2	0.84121	0.5	0	ctx	astro
merged	GD135-14months	GD135	14months	GRIP1	1.15432	1	0	ctx	astro
merged	GD135-14months	GD135	14months	NAV3	1.52061	1	0	ctx	astro
merged	GD135-14months	GD135	14months	TMEM132D	2.13834	1	0	ctx	astro
merged	GD135-14months	GD135	14months	MYO1E	0.882083	1	0	ctx	astro
merged	GD135-14months	GD135	14months	MDGA2	0.80688	1	0.5	ctx	astro
merged	GD135-14months	GD135	14months	SYNE2	1.40629	1	0	ctx	astro
merged	GD135-14months	GD135	14months	GALNT16	0.840225	1	0	ctx	astro
merged	GD135-14months	GD135	14months	BLID	0.606532	1	0	ctx	astro
merged	GD135-14months	GD135	14months	KIRREL3	1.66704	1	0	ctx	astro
merged	GD135-14months	GD135	14months	OPCML	1.10899	1	0	ctx	astro
merged	GD135-14months	GD135	14months	GRM5	1.67838	1	0	ctx	astro
merged	GD135-14months	GD135	14months	MPPED2	0.597751	1	0	ctx	astro
merged	GD135-14months	GD135	14months	KIAA1549L	0.682685	1	0	ctx	astro
merged	GD135-14months	GD135	14months	KCNMA1	1.31287	0.5	0	ctx	astro
merged	GD135-14months	GD135	14months	CSMD1	1.06288	1	1	ctx	astro
merged	GD135-14months	GD135	14months	LAMA1	1.18888	1	0	ctx	astro
merged	GD135-14months	GD135	14months	SETBP1	0.566303	1	1	ctx	astro
merged	GD135-14months	GD135	14months	AFF3	1.59126	1	0	ctx	astro
merged	GD135-14months	GD135	14months	LOC118147223	1.63935	1	0	ctx	astro
merged	GD135-14months	GD135	14months	ID2	0.537023	1	0	ctx	astro
merged	GD135-14months	GD135	14months	MMP16	1.29023	0.5	0	ctx	astro
merged	GD135-14months	GD135	14months	LOC108588705	0.879857	1	0	ctx	astro
merged	GD135-14months	GD135	14months	NCALD	0.520052	1	0	ctx	astro
merged	GD135-14months	GD135	14months	VEPH1	0.768729	1	0	ctx	astro
merged	GD135-14months	GD135	14months	LOC103788868	1.3002	0.5	0	ctx	astro
merged	GD135-14months	GD135	14months	NAV1	0.797551	1	1	ctx	astro
merged	GD135-14months	GD135	14months	CDH13	1.65175	1	0	ctx	astro
merged	GD135-14months	GD135	14months	ROBO2	1.08497	1	0	ctx	astro
merged	GD135-14months	GD135	14months	APP	0.664107	1	0	ctx	astro
merged	GD135-14months	GD135	14months	PDE9A	0.599291	1	0	ctx	astro
merged	GD135-14months	GD135	14months	PTPRS	0.511904	0.5	0	ctx	astro
merged	GD135-14months	GD135	14months	NCAN	1.01365	1	0	ctx	astro
merged	GD135-14months	GD135	14months	IL1RAPL1	1.13909	0.5	0	ctx	astro
merged	GD135-14months	GD135	14months	PCDH11X	1.04203	1	0	ctx	astro
merged	GD135-14months	GD135	14months	GRIA3	1.36751	1	0	ctx	astro
merged	GD135-30months	GD135	30months	GPC6	0.694902	1	1	ctx	astro
merged	GD135-30months	GD135	30months	ABCC4	0.670439	0.5	0	ctx	astro
merged	GD135-30months	GD135	30months	UGGT2	0.564668	1	0.25	ctx	astro
merged	GD135-30months	GD135	30months	MYO16	0.896488	1	0	ctx	astro
merged	GD135-30months	GD135	30months	CDC14B	0.562641	1	0	ctx	astro
merged	GD135-30months	GD135	30months	TNC	2.08466	1	0	ctx	astro
merged	GD135-30months	GD135	30months	PBX3	0.750824	0.5	0	ctx	astro
merged	GD135-30months	GD135	30months	TAFA5	0.742406	1	0	ctx	astro
merged	GD135-30months	GD135	30months	CLIP2	0.549578	1	0	ctx	astro
merged	GD135-30months	GD135	30months	SDK1	0.567525	0.5	0	ctx	astro
merged	GD135-30months	GD135	30months	LOC100407491	0.902721	1	0	ctx	astro
merged	GD135-30months	GD135	30months	LOC118151405	0.538314	1	0.5	ctx	astro
merged	GD135-30months	GD135	30months	SEMA6A	0.806801	1	0	ctx	astro
merged	GD135-30months	GD135	30months	ADGRV1	0.927988	1	1	ctx	astro
merged	GD135-30months	GD135	30months	IQGAP2	1.30621	1	0	ctx	astro
merged	GD135-30months	GD135	30months	RNF180	0.694292	1	0	ctx	astro
merged	GD135-30months	GD135	30months	MAP3K1	0.658353	0.5	0	ctx	astro
merged	GD135-30months	GD135	30months	ARL15	0.515095	1	0.5	ctx	astro
merged	GD135-30months	GD135	30months	SEMA5A	0.9875	1	0	ctx	astro
merged	GD135-30months	GD135	30months	BRD9	0.825214	0.5	0	ctx	astro
merged	GD135-30months	GD135	30months	TMEM131L	1.32341	1	0	ctx	astro
merged	GD135-30months	GD135	30months	SH3D19	0.575648	1	0	ctx	astro
merged	GD135-30months	GD135	30months	MAPK10	0.609482	1	0.25	ctx	astro
merged	GD135-30months	GD135	30months	SEL1L3	0.742525	1	0	ctx	astro
merged	GD135-30months	GD135	30months	LOC103792230	1.80394	1	0	ctx	astro
merged	GD135-30months	GD135	30months	LOC108591170	1.37431	1	0	ctx	astro
merged	GD135-30months	GD135	30months	LOC118152952	1.13144	1	0	ctx	astro
merged	GD135-30months	GD135	30months	SLC35F1	0.53373	1	1	ctx	astro
merged	GD135-30months	GD135	30months	PTPRK	1.68353	1	0	ctx	astro
merged	GD135-30months	GD135	30months	PTPRT	1.00752	1	0	ctx	astro
merged	GD135-30months	GD135	30months	LOC103791176	1.35704	1	0	ctx	astro
merged	GD135-30months	GD135	30months	ATP9A	0.548427	1	0	ctx	astro
merged	GD135-30months	GD135	30months	TANC2	0.737689	1	1	ctx	astro
merged	GD135-30months	GD135	30months	WSB1	0.759649	1	0	ctx	astro
merged	GD135-30months	GD135	30months	ANKFN1	1.42072	1	0	ctx	astro
merged	GD135-30months	GD135	30months	LOC100399426	0.764631	0.5	0	ctx	astro
merged	GD135-30months	GD135	30months	NBEA	0.84186	1	0.25	ctx	astro
merged	GD135-30months	GD135	30months	DCLK1	1.19932	1	0	ctx	astro
merged	GD135-30months	GD135	30months	DGKH	0.977781	1	0	ctx	astro
merged	GD135-30months	GD135	30months	LOC118153950	0.640664	0.5	0	ctx	astro
merged	GD135-30months	GD135	30months	TSC22D1	0.620837	1	0.75	ctx	astro
merged	GD135-30months	GD135	30months	LOC118154474	1.34974	1	0	ctx	astro
merged	GD135-30months	GD135	30months	RHCG	0.860794	1	0	ctx	astro
merged	GD135-30months	GD135	30months	HDGFL3	0.605724	1	0.25	ctx	astro
merged	GD135-30months	GD135	30months	GULP1	1.19715	1	0	ctx	astro
merged	GD135-30months	GD135	30months	KCNH7	1.85556	1	0	ctx	astro
merged	GD135-30months	GD135	30months	MAP2	1.00657	1	0	ctx	astro
merged	GD135-30months	GD135	30months	AGAP1	0.776551	1	0.75	ctx	astro
merged	GD135-30months	GD135	30months	HES5	0.915363	1	0	ctx	astro
merged	GD135-30months	GD135	30months	KAZN	1.43871	1	0	ctx	astro
merged	GD135-30months	GD135	30months	CSMD2	0.933268	1	0.25	ctx	astro
merged	GD135-30months	GD135	30months	NEXN	1.39239	1	0	ctx	astro
merged	GD135-30months	GD135	30months	COL11A1	0.538502	1	0	ctx	astro
merged	GD135-30months	GD135	30months	EEPD1	0.897529	1	0	ctx	astro
merged	GD135-30months	GD135	30months	GRB10	0.660388	0.5	0	ctx	astro
merged	GD135-30months	GD135	30months	LOC108592829	0.795832	1	0	ctx	astro
merged	GD135-30months	GD135	30months	CREB5	0.907698	0.5	0	ctx	astro
merged	GD135-30months	GD135	30months	LHFPL3	1.42281	1	0	ctx	astro
merged	GD135-30months	GD135	30months	PLEKHA5	0.692545	1	0.25	ctx	astro
merged	GD135-30months	GD135	30months	CCND2	1.07826	0.5	0	ctx	astro
merged	GD135-30months	GD135	30months	GRIP1	1.52429	1	0	ctx	astro
merged	GD135-30months	GD135	30months	NAV3	1.6881	1	0	ctx	astro
merged	GD135-30months	GD135	30months	TMEM132D	2.13834	1	0	ctx	astro
merged	GD135-30months	GD135	30months	MYO1E	1.01612	1	0	ctx	astro
merged	GD135-30months	GD135	30months	PTPN9	1.04913	1	0	ctx	astro
merged	GD135-30months	GD135	30months	MDGA2	1.83403	1	0	ctx	astro
merged	GD135-30months	GD135	30months	GNG2	0.524534	1	0.25	ctx	astro
merged	GD135-30months	GD135	30months	LOC100895059	0.526924	1	0.5	ctx	astro
merged	GD135-30months	GD135	30months	SYNE2	1.40629	1	0	ctx	astro
merged	GD135-30months	GD135	30months	GALNT16	0.813563	1	0	ctx	astro
merged	GD135-30months	GD135	30months	LOC108593745	0.601563	1	0.5	ctx	astro
merged	GD135-30months	GD135	30months	BLID	1.65146	1	0	ctx	astro
merged	GD135-30months	GD135	30months	KIRREL3	1.66704	1	0	ctx	astro
merged	GD135-30months	GD135	30months	GRM5	1.7231	1	0	ctx	astro
merged	GD135-30months	GD135	30months	LOC118145816	0.743479	1	0	ctx	astro
merged	GD135-30months	GD135	30months	MPPED2	0.603398	1	0.5	ctx	astro
merged	GD135-30months	GD135	30months	KIAA1549L	0.686545	1	0.25	ctx	astro
merged	GD135-30months	GD135	30months	RBM14	0.609591	1	0	ctx	astro
merged	GD135-30months	GD135	30months	RBFOX1	0.872462	1	0	ctx	astro
merged	GD135-30months	GD135	30months	IGSF6	0.51843	1	0	ctx	astro
merged	GD135-30months	GD135	30months	GLUD1	0.678354	1	0.5	ctx	astro
merged	GD135-30months	GD135	30months	KCNMA1	1.38668	0.5	0	ctx	astro
merged	GD135-30months	GD135	30months	CSMD1	1.87989	1	0.25	ctx	astro
merged	GD135-30months	GD135	30months	FZD3	0.513159	1	0.5	ctx	astro
merged	GD135-30months	GD135	30months	LOC103791046	0.656948	1	0	ctx	astro
merged	GD135-30months	GD135	30months	LAMA1	1.2817	1	0	ctx	astro
merged	GD135-30months	GD135	30months	SETBP1	0.625937	1	1	ctx	astro
merged	GD135-30months	GD135	30months	AFF3	1.37767	1	0	ctx	astro
merged	GD135-30months	GD135	30months	LOC118147223	1.79201	1	0	ctx	astro
merged	GD135-30months	GD135	30months	LOC118147443	1.2307	0.5	0	ctx	astro
merged	GD135-30months	GD135	30months	RBM12B	0.772948	1	0	ctx	astro
merged	GD135-30months	GD135	30months	MMP16	1.29023	0.5	0	ctx	astro
merged	GD135-30months	GD135	30months	LOC108588705	1.27799	1	0	ctx	astro
merged	GD135-30months	GD135	30months	NCALD	0.692198	1	0.25	ctx	astro
merged	GD135-30months	GD135	30months	VEPH1	1.13942	1	0	ctx	astro
merged	GD135-30months	GD135	30months	LOC103788868	1.3002	0.5	0	ctx	astro
merged	GD135-30months	GD135	30months	NAV1	0.738896	1	1	ctx	astro
merged	GD135-30months	GD135	30months	SRGAP2	0.56958	1	0.25	ctx	astro
merged	GD135-30months	GD135	30months	CDH13	1.65175	1	0	ctx	astro
merged	GD135-30months	GD135	30months	ROBO2	0.521401	1	0.75	ctx	astro
merged	GD135-30months	GD135	30months	APP	0.805137	1	0	ctx	astro
merged	GD135-30months	GD135	30months	PDE9A	0.529886	1	0.5	ctx	astro
merged	GD135-30months	GD135	30months	NCAN	1.11629	1	0.5	ctx	astro
merged	GD135-30months	GD135	30months	ZNF551	0.649078	1	0	ctx	astro
merged	GD135-30months	GD135	30months	NLGN4X	0.525618	1	1	ctx	astro
merged	GD135-30months	GD135	30months	IL1RAPL1	1.47395	0.5	0	ctx	astro
merged	GD135-30months	GD135	30months	LOC118150443	1.17795	1	0.5	ctx	astro
merged	GD135-30months	GD135	30months	PCDH11X	1.5134	1	0	ctx	astro
merged	GD135-30months	GD135	30months	GRIA3	1.36751	1	0	ctx	astro
merged	GD135-aged	GD135	aged	GPC6	1.16494	1	0.5	ctx	astro
merged	GD135-aged	GD135	aged	ABCC4	0.906608	0.5	0	ctx	astro
merged	GD135-aged	GD135	aged	UGGT2	0.564152	1	0	ctx	astro
merged	GD135-aged	GD135	aged	MYO16	1.10011	1	0	ctx	astro
merged	GD135-aged	GD135	aged	CDC14B	0.506092	1	0	ctx	astro
merged	GD135-aged	GD135	aged	PTPRD	0.538126	1	1	ctx	astro
merged	GD135-aged	GD135	aged	TNC	2.08466	1	0	ctx	astro
merged	GD135-aged	GD135	aged	PBX3	0.731511	0.5	0	ctx	astro
merged	GD135-aged	GD135	aged	CLIP2	0.514132	1	0	ctx	astro
merged	GD135-aged	GD135	aged	SDK1	0.675376	0.5	0	ctx	astro
merged	GD135-aged	GD135	aged	PRR16	0.680726	1	0	ctx	astro
merged	GD135-aged	GD135	aged	SEMA6A	0.985689	1	0	ctx	astro
merged	GD135-aged	GD135	aged	CAMK4	0.577195	0.5	0	ctx	astro
merged	GD135-aged	GD135	aged	ADGRV1	1.33028	1	0.5	ctx	astro
merged	GD135-aged	GD135	aged	IQGAP2	1.46295	1	0	ctx	astro
merged	GD135-aged	GD135	aged	RNF180	0.909721	1	0	ctx	astro
merged	GD135-aged	GD135	aged	MAP3K1	0.622668	0.5	0	ctx	astro
merged	GD135-aged	GD135	aged	SEMA5A	1.29729	1	0	ctx	astro
merged	GD135-aged	GD135	aged	TMEM131L	1.32341	1	0	ctx	astro
merged	GD135-aged	GD135	aged	GRID2	0.568803	1	1	ctx	astro
merged	GD135-aged	GD135	aged	LOC103792230	1.80394	1	0	ctx	astro
merged	GD135-aged	GD135	aged	ID4	0.573191	1	1	ctx	astro
merged	GD135-aged	GD135	aged	GRIK2	0.591704	1	0	ctx	astro
merged	GD135-aged	GD135	aged	MARCKS	0.552751	0.5	0	ctx	astro
merged	GD135-aged	GD135	aged	SLC35F1	0.591618	1	1	ctx	astro
merged	GD135-aged	GD135	aged	PTPRK	1.68353	1	0	ctx	astro
merged	GD135-aged	GD135	aged	PDE10A	0.839211	1	0	ctx	astro
merged	GD135-aged	GD135	aged	PTPRT	1.04562	1	0	ctx	astro
merged	GD135-aged	GD135	aged	TANC2	0.75051	1	1	ctx	astro
merged	GD135-aged	GD135	aged	WSB1	1.02052	1	0	ctx	astro
merged	GD135-aged	GD135	aged	ANKFN1	1.27445	1	0	ctx	astro
merged	GD135-aged	GD135	aged	LOC100399426	0.937962	0.5	0	ctx	astro
merged	GD135-aged	GD135	aged	NBEA	0.869269	1	0	ctx	astro
merged	GD135-aged	GD135	aged	DCLK1	1.47925	1	0	ctx	astro
merged	GD135-aged	GD135	aged	DGKH	0.981002	1	0	ctx	astro
merged	GD135-aged	GD135	aged	LOC118154474	1.13149	1	0	ctx	astro
merged	GD135-aged	GD135	aged	RHCG	1.18173	1	0	ctx	astro
merged	GD135-aged	GD135	aged	HDGFL3	0.50548	1	0	ctx	astro
merged	GD135-aged	GD135	aged	GULP1	1.2421	1	0	ctx	astro
merged	GD135-aged	GD135	aged	KCNH7	1.85556	1	0	ctx	astro
merged	GD135-aged	GD135	aged	MAP2	1.63675	1	0	ctx	astro
merged	GD135-aged	GD135	aged	HES5	1.02968	1	0	ctx	astro
merged	GD135-aged	GD135	aged	KAZN	1.70093	1	0	ctx	astro
merged	GD135-aged	GD135	aged	CSMD2	0.731676	1	0	ctx	astro
merged	GD135-aged	GD135	aged	DAB1	0.539266	1	1	ctx	astro
merged	GD135-aged	GD135	aged	COL11A1	1.08468	1	0	ctx	astro
merged	GD135-aged	GD135	aged	EEPD1	0.976069	1	0	ctx	astro
merged	GD135-aged	GD135	aged	ADCY1	1.1298	0.5	0	ctx	astro
merged	GD135-aged	GD135	aged	GRB10	0.629636	0.5	0	ctx	astro
merged	GD135-aged	GD135	aged	CREB5	0.888093	0.5	0	ctx	astro
merged	GD135-aged	GD135	aged	LHFPL3	1.54297	1	0	ctx	astro
merged	GD135-aged	GD135	aged	PLEKHA5	0.772034	1	0	ctx	astro
merged	GD135-aged	GD135	aged	CCND2	1.40405	0.5	0	ctx	astro
merged	GD135-aged	GD135	aged	GRIP1	1.66335	1	0	ctx	astro
merged	GD135-aged	GD135	aged	NAV3	1.6881	1	0	ctx	astro
merged	GD135-aged	GD135	aged	TMEM132D	2.13834	1	0	ctx	astro
merged	GD135-aged	GD135	aged	MYO1E	0.987001	1	0	ctx	astro
merged	GD135-aged	GD135	aged	MDGA2	2.05612	1	0	ctx	astro
merged	GD135-aged	GD135	aged	SYNE2	1.37483	1	0	ctx	astro
merged	GD135-aged	GD135	aged	GALNT16	0.920186	1	0	ctx	astro
merged	GD135-aged	GD135	aged	BLID	0.55006	1	1	ctx	astro
merged	GD135-aged	GD135	aged	KIRREL3	1.66704	1	0	ctx	astro
merged	GD135-aged	GD135	aged	OPCML	1.39077	1	0	ctx	astro
merged	GD135-aged	GD135	aged	GRM5	1.7231	1	0	ctx	astro
merged	GD135-aged	GD135	aged	NELL1	0.630924	0.5	0	ctx	astro
merged	GD135-aged	GD135	aged	MPPED2	0.700171	1	0	ctx	astro
merged	GD135-aged	GD135	aged	KIAA1549L	0.980275	1	0	ctx	astro
merged	GD135-aged	GD135	aged	LOC118145490	0.636983	0.5	0	ctx	astro
merged	GD135-aged	GD135	aged	RBFOX1	0.685007	1	0	ctx	astro
merged	GD135-aged	GD135	aged	KCNMA1	1.38668	0.5	0	ctx	astro
merged	GD135-aged	GD135	aged	CSMD1	2.35908	1	0	ctx	astro
merged	GD135-aged	GD135	aged	LDLRAD4	0.620703	1	0	ctx	astro
merged	GD135-aged	GD135	aged	LAMA1	1.45739	1	0	ctx	astro
merged	GD135-aged	GD135	aged	SETBP1	0.559436	1	1	ctx	astro
merged	GD135-aged	GD135	aged	AFF3	1.59126	1	0	ctx	astro
merged	GD135-aged	GD135	aged	LOC118147223	1.79201	1	0	ctx	astro
merged	GD135-aged	GD135	aged	ID2	0.526733	1	0	ctx	astro
merged	GD135-aged	GD135	aged	MMP16	1.29023	0.5	0	ctx	astro
merged	GD135-aged	GD135	aged	LOC108588705	1.61222	1	0	ctx	astro
merged	GD135-aged	GD135	aged	NCALD	1.00268	1	0	ctx	astro
merged	GD135-aged	GD135	aged	VEPH1	1.29726	1	0	ctx	astro
merged	GD135-aged	GD135	aged	LOC103788868	1.3002	0.5	0	ctx	astro
merged	GD135-aged	GD135	aged	NAV1	0.742633	1	1	ctx	astro
merged	GD135-aged	GD135	aged	RYR2	0.629745	1	1	ctx	astro
merged	GD135-aged	GD135	aged	CDH13	1.65175	1	0	ctx	astro
merged	GD135-aged	GD135	aged	ROBO2	1.11583	1	0	ctx	astro
merged	GD135-aged	GD135	aged	APP	1.13295	1	0	ctx	astro
merged	GD135-aged	GD135	aged	PDE9A	0.561711	1	0	ctx	astro
merged	GD135-aged	GD135	aged	NCAN	1.21846	1	0	ctx	astro
merged	GD135-aged	GD135	aged	IL1RAPL1	1.47395	0.5	0	ctx	astro
merged	GD135-aged	GD135	aged	ZC3H12B	0.515906	1	0	ctx	astro
merged	GD135-aged	GD135	aged	PCDH11X	1.82476	1	0	ctx	astro
merged	GD135-aged	GD135	aged	GRIA3	1.36751	1	0	ctx	astro
merged	GD135-neonate	neonate	GD135	NTRK2	0.687724	1	0	ctx	astro
merged	GD135-neonate	neonate	GD135	CPE	0.641595	1	0	ctx	astro
merged	GD135-neonate	neonate	GD135	ALDOC	0.53592	1	0	ctx	astro
merged	GD135-neonate	neonate	GD135	WASF3	0.569766	1	0.5	ctx	astro
merged	GD135-neonate	neonate	GD135	ZSWIM2	0.588947	1	0	ctx	astro
merged	GD135-neonate	neonate	GD135	FAM171B	0.508861	1	0	ctx	astro
merged	GD135-neonate	neonate	GD135	MAP3K19	0.766397	0.5	0	ctx	astro
merged	GD135-neonate	neonate	GD135	ITPRID1	0.631921	1	0	ctx	astro
merged	GD135-neonate	neonate	GD135	LOC118145709	0.57191	1	0	ctx	astro
merged	GD135-neonate	neonate	GD135	ALDH1L1	0.665563	0.5	0	ctx	astro
merged	GD135-neonate	neonate	GD135	SAT1	0.839182	1	0	ctx	astro
merged	neonate-7months	neonate	7months	MYO16	0.957107	1	0	ctx	astro
merged	neonate-7months	neonate	7months	TNC	1.19222	1	0	ctx	astro
merged	neonate-7months	neonate	7months	ASTN2	0.54699	0.5	0	ctx	astro
merged	neonate-7months	neonate	7months	ADAMTS19	0.681477	1	0	ctx	astro
merged	neonate-7months	neonate	7months	ADGRV1	0.53863	1	1	ctx	astro
merged	neonate-7months	neonate	7months	SEMA5A	0.63994	1	0	ctx	astro
merged	neonate-7months	neonate	7months	FBXL4	0.508569	0.5	0	ctx	astro
merged	neonate-7months	neonate	7months	FABP7	1.2306	1	0	ctx	astro
merged	neonate-7months	neonate	7months	PTPRK	1.41293	1	0	ctx	astro
merged	neonate-7months	neonate	7months	PTPRT	0.711915	1	0	ctx	astro
merged	neonate-7months	neonate	7months	GFAP	0.649315	1	0	ctx	astro
merged	neonate-7months	neonate	7months	TANC2	0.516449	1	1	ctx	astro
merged	neonate-7months	neonate	7months	WSB1	0.741135	1	0	ctx	astro
merged	neonate-7months	neonate	7months	ANKFN1	0.854978	0.5	0	ctx	astro
merged	neonate-7months	neonate	7months	NBEA	0.519248	1	0	ctx	astro
merged	neonate-7months	neonate	7months	MFGE8	0.550541	1	0	ctx	astro
merged	neonate-7months	neonate	7months	LOC118154516	0.663553	0.5	0	ctx	astro
merged	neonate-7months	neonate	7months	KCNH7	0.969144	1	0	ctx	astro
merged	neonate-7months	neonate	7months	MAP2	0.986779	1	0	ctx	astro
merged	neonate-7months	neonate	7months	IGFBP2	0.640763	1	0	ctx	astro
merged	neonate-7months	neonate	7months	HES5	0.908194	1	0	ctx	astro
merged	neonate-7months	neonate	7months	CSMD2	0.696439	1	0	ctx	astro
merged	neonate-7months	neonate	7months	LOC100392585	0.597061	1	0	ctx	astro
merged	neonate-7months	neonate	7months	TMEM132D	1.27937	1	0	ctx	astro
merged	neonate-7months	neonate	7months	MDGA2	0.651295	1	0.5	ctx	astro
merged	neonate-7months	neonate	7months	OPCML	0.776577	0.5	0	ctx	astro
merged	neonate-7months	neonate	7months	GRM5	1.52792	1	0	ctx	astro
merged	neonate-7months	neonate	7months	KIAA1549L	0.617917	0.5	0	ctx	astro
merged	neonate-7months	neonate	7months	CSMD1	0.507191	1	1	ctx	astro
merged	neonate-7months	neonate	7months	DCC	1.29307	1	0	ctx	astro
merged	neonate-7months	neonate	7months	AFF3	1.03319	1	0	ctx	astro
merged	neonate-7months	neonate	7months	LOC118148408	0.566629	0.5	0	ctx	astro
merged	neonate-7months	neonate	7months	LOC108588705	0.608007	0.5	0	ctx	astro
merged	neonate-7months	neonate	7months	VEPH1	0.558104	1	0	ctx	astro
merged	neonate-7months	neonate	7months	DISC1	0.50715	1	0	ctx	astro
merged	neonate-7months	neonate	7months	ROBO2	0.541865	1	0.5	ctx	astro
merged	neonate-7months	neonate	7months	NCAN	0.762241	1	0.5	ctx	astro
merged	neonate-7months	neonate	7months	APOE	0.556659	1	0.5	ctx	astro
merged	neonate-7months	neonate	7months	PCDH11X	0.658889	1	0	ctx	astro
merged	neonate-7months	neonate	7months	GRIA3	1.29095	1	0	ctx	astro
merged	neonate-14months	neonate	14months	GPC6	0.521588	1	0.5	ctx	astro
merged	neonate-14months	neonate	14months	MYO16	1.21679	1	0	ctx	astro
merged	neonate-14months	neonate	14months	TNC	1.90767	1	0	ctx	astro
merged	neonate-14months	neonate	14months	ADAMTS19	0.763014	1	0	ctx	astro
merged	neonate-14months	neonate	14months	SEMA6A	0.6112	1	0	ctx	astro
merged	neonate-14months	neonate	14months	ADGRV1	0.715066	1	1	ctx	astro
merged	neonate-14months	neonate	14months	SEMA5A	0.807175	1	0	ctx	astro
merged	neonate-14months	neonate	14months	FBXL4	0.507755	0.5	0	ctx	astro
merged	neonate-14months	neonate	14months	GRIK2	0.553655	1	0	ctx	astro
merged	neonate-14months	neonate	14months	FABP7	0.687819	1	1	ctx	astro
merged	neonate-14months	neonate	14months	PTPRK	1.41293	1	0	ctx	astro
merged	neonate-14months	neonate	14months	PTPRT	0.716843	1	0	ctx	astro
merged	neonate-14months	neonate	14months	GFAP	0.793686	1	0	ctx	astro
merged	neonate-14months	neonate	14months	TANC2	0.601639	1	0.5	ctx	astro
merged	neonate-14months	neonate	14months	WSB1	0.794057	1	0	ctx	astro
merged	neonate-14months	neonate	14months	ANKFN1	1.0444	0.5	0	ctx	astro
merged	neonate-14months	neonate	14months	DGKH	0.516466	0.5	0	ctx	astro
merged	neonate-14months	neonate	14months	RHCG	0.546883	0.5	0	ctx	astro
merged	neonate-14months	neonate	14months	LOC118154516	0.715324	0.5	0	ctx	astro
merged	neonate-14months	neonate	14months	KCNH7	1.15117	1	0	ctx	astro
merged	neonate-14months	neonate	14months	MAP2	0.884241	1	0	ctx	astro
merged	neonate-14months	neonate	14months	PRKCQ	0.545909	0.5	0	ctx	astro
merged	neonate-14months	neonate	14months	HES5	1.03714	1	0	ctx	astro
merged	neonate-14months	neonate	14months	CSMD2	0.592649	1	0	ctx	astro
merged	neonate-14months	neonate	14months	EEPD1	0.602121	1	0	ctx	astro
merged	neonate-14months	neonate	14months	LOC100392585	0.50503	1	0	ctx	astro
merged	neonate-14months	neonate	14months	TMEM132D	1.57418	1	0	ctx	astro
merged	neonate-14months	neonate	14months	MDGA2	0.75024	1	0.5	ctx	astro
merged	neonate-14months	neonate	14months	OPCML	0.86633	0.5	0	ctx	astro
merged	neonate-14months	neonate	14months	GRM5	1.64235	1	0	ctx	astro
merged	neonate-14months	neonate	14months	KIAA1549L	0.561549	0.5	0	ctx	astro
merged	neonate-14months	neonate	14months	FAM13C	0.593403	1	0	ctx	astro
merged	neonate-14months	neonate	14months	CSMD1	0.752196	1	1	ctx	astro
merged	neonate-14months	neonate	14months	DCC	0.511433	1	0	ctx	astro
merged	neonate-14months	neonate	14months	AFF3	1.31811	1	0	ctx	astro
merged	neonate-14months	neonate	14months	LOC118148408	0.700415	0.5	0	ctx	astro
merged	neonate-14months	neonate	14months	OSGIN2	0.52489	0.5	0	ctx	astro
merged	neonate-14months	neonate	14months	LOC108588705	0.579816	0.5	0	ctx	astro
merged	neonate-14months	neonate	14months	NCALD	0.542716	1	0	ctx	astro
merged	neonate-14months	neonate	14months	VEPH1	0.655983	1	0	ctx	astro
merged	neonate-14months	neonate	14months	ROBO2	0.923479	1	0	ctx	astro
merged	neonate-14months	neonate	14months	NCAN	0.94721	1	0	ctx	astro
merged	neonate-14months	neonate	14months	SAT1	0.720124	1	0	ctx	astro
merged	neonate-14months	neonate	14months	PCDH11X	0.856537	1	0	ctx	astro
merged	neonate-14months	neonate	14months	GRIA3	1.29095	1	0	ctx	astro
merged	neonate-30months	neonate	30months	MYO16	0.87581	1	0	ctx	astro
merged	neonate-30months	neonate	30months	TNC	1.90767	1	0	ctx	astro
merged	neonate-30months	neonate	30months	SLC25A18	0.513878	1	0.5	ctx	astro
merged	neonate-30months	neonate	30months	TAFA5	0.594089	1	0	ctx	astro
merged	neonate-30months	neonate	30months	ADAMTS19	0.73196	1	0	ctx	astro
merged	neonate-30months	neonate	30months	LOC100407491	1.00421	1	0	ctx	astro
merged	neonate-30months	neonate	30months	LOC118151405	0.601908	1	0.5	ctx	astro
merged	neonate-30months	neonate	30months	SEMA6A	0.610641	1	0	ctx	astro
merged	neonate-30months	neonate	30months	ADGRV1	0.784887	1	1	ctx	astro
merged	neonate-30months	neonate	30months	RNF180	0.518244	1	0	ctx	astro
merged	neonate-30months	neonate	30months	SEMA5A	0.704393	1	0	ctx	astro
merged	neonate-30months	neonate	30months	BRD9	1.06225	1	0	ctx	astro
merged	neonate-30months	neonate	30months	SEL1L3	0.568928	0.5	0	ctx	astro
merged	neonate-30months	neonate	30months	LOC108591170	1.30066	1	0	ctx	astro
merged	neonate-30months	neonate	30months	FBXL4	0.527991	0.5	0.5	ctx	astro
merged	neonate-30months	neonate	30months	LOC118152952	1.29895	1	0	ctx	astro
merged	neonate-30months	neonate	30months	PTPRK	1.41293	1	0	ctx	astro
merged	neonate-30months	neonate	30months	EPM2A	0.502639	0.5	0.25	ctx	astro
merged	neonate-30months	neonate	30months	PTPRT	0.84721	1	0	ctx	astro
merged	neonate-30months	neonate	30months	LOC103791176	1.48573	1	0	ctx	astro
merged	neonate-30months	neonate	30months	TANC2	0.559042	1	1	ctx	astro
merged	neonate-30months	neonate	30months	WSB1	0.633573	1	0	ctx	astro
merged	neonate-30months	neonate	30months	ANKFN1	1.06207	0.5	0	ctx	astro
merged	neonate-30months	neonate	30months	NBEA	0.608671	1	0.25	ctx	astro
merged	neonate-30months	neonate	30months	DGKH	0.678821	0.5	0	ctx	astro
merged	neonate-30months	neonate	30months	LOC118153950	0.704559	1	0	ctx	astro
merged	neonate-30months	neonate	30months	LOC118154474	1.04748	1	0	ctx	astro
merged	neonate-30months	neonate	30months	RHCG	0.564075	0.5	0	ctx	astro
merged	neonate-30months	neonate	30months	LOC118154516	0.814826	0.5	0	ctx	astro
merged	neonate-30months	neonate	30months	KCNH7	1.69739	1	0	ctx	astro
merged	neonate-30months	neonate	30months	MAP2	0.626843	1	0	ctx	astro
merged	neonate-30months	neonate	30months	PRKCQ	0.628745	0.5	0.25	ctx	astro
merged	neonate-30months	neonate	30months	HES5	0.926664	1	0	ctx	astro
merged	neonate-30months	neonate	30months	CSMD2	0.543735	1	0.25	ctx	astro
merged	neonate-30months	neonate	30months	PIK3R3	0.551348	0.5	0	ctx	astro
merged	neonate-30months	neonate	30months	NEXN	1.4111	1	0	ctx	astro
merged	neonate-30months	neonate	30months	LOC118143070	1.04143	1	0	ctx	astro
merged	neonate-30months	neonate	30months	EEPD1	0.747815	1	0	ctx	astro
merged	neonate-30months	neonate	30months	ADCY1	0.552771	0.5	0.25	ctx	astro
merged	neonate-30months	neonate	30months	LOC108592829	0.730074	1	0	ctx	astro
merged	neonate-30months	neonate	30months	TMEM132D	1.57418	1	0	ctx	astro
merged	neonate-30months	neonate	30months	PTPN9	1.1173	1	0	ctx	astro
merged	neonate-30months	neonate	30months	MDGA2	1.77739	1	0	ctx	astro
merged	neonate-30months	neonate	30months	LOC100895059	0.654644	1	0.5	ctx	astro
merged	neonate-30months	neonate	30months	UNC79	0.509202	0.5	0	ctx	astro
merged	neonate-30months	neonate	30months	BLID	1.38775	1	0	ctx	astro
merged	neonate-30months	neonate	30months	GRM5	1.68707	1	0	ctx	astro
merged	neonate-30months	neonate	30months	LOC118145816	0.715565	1	0	ctx	astro
merged	neonate-30months	neonate	30months	NELL1	0.635648	1	0.5	ctx	astro
merged	neonate-30months	neonate	30months	KIAA1549L	0.565408	0.5	0.25	ctx	astro
merged	neonate-30months	neonate	30months	RBM14	0.634937	1	0	ctx	astro
merged	neonate-30months	neonate	30months	JMJD8	1.10389	0.5	0	ctx	astro
merged	neonate-30months	neonate	30months	GLUD1	0.576956	1	0.5	ctx	astro
merged	neonate-30months	neonate	30months	FAM13C	0.506768	1	0.75	ctx	astro
merged	neonate-30months	neonate	30months	CSMD1	1.5692	1	0.25	ctx	astro
merged	neonate-30months	neonate	30months	LOC100387496	1.25472	0.5	0	ctx	astro
merged	neonate-30months	neonate	30months	LOC103791046	0.780223	1	0	ctx	astro
merged	neonate-30months	neonate	30months	AFF3	1.10452	1	0	ctx	astro
merged	neonate-30months	neonate	30months	LOC100391280	0.639062	1	0.25	ctx	astro
merged	neonate-30months	neonate	30months	GTPBP8	0.502361	1	0.25	ctx	astro
merged	neonate-30months	neonate	30months	LOC118148408	0.535088	0.5	0.25	ctx	astro
merged	neonate-30months	neonate	30months	LOC108588705	0.977952	0.5	0	ctx	astro
merged	neonate-30months	neonate	30months	NCALD	0.714862	1	0.25	ctx	astro
merged	neonate-30months	neonate	30months	VEPH1	1.02668	1	0	ctx	astro
merged	neonate-30months	neonate	30months	CHRNB2	1.40782	1	0	ctx	astro
merged	neonate-30months	neonate	30months	LOC118149765	0.843889	1	0	ctx	astro
merged	neonate-30months	neonate	30months	NCAN	1.04985	1	0.5	ctx	astro
merged	neonate-30months	neonate	30months	LOC100414647	0.851643	0.5	0	ctx	astro
merged	neonate-30months	neonate	30months	LOC100393402	0.539748	1	0.25	ctx	astro
merged	neonate-30months	neonate	30months	SAT1	0.662295	1	1	ctx	astro
merged	neonate-30months	neonate	30months	LOC118150443	1.06472	1	0.5	ctx	astro
merged	neonate-30months	neonate	30months	PCDH11X	1.3279	1	0	ctx	astro
merged	neonate-30months	neonate	30months	GRIA3	1.29095	1	0	ctx	astro
merged	neonate-aged	neonate	aged	GPC6	0.948937	1	0.5	ctx	astro
merged	neonate-aged	neonate	aged	MYO16	1.07943	1	0	ctx	astro
merged	neonate-aged	neonate	aged	TNC	1.90767	1	0	ctx	astro
merged	neonate-aged	neonate	aged	ADAMTS19	0.830924	1	0	ctx	astro
merged	neonate-aged	neonate	aged	SEMA6A	0.789529	1	0	ctx	astro
merged	neonate-aged	neonate	aged	ADGRV1	1.18718	1	0.5	ctx	astro
merged	neonate-aged	neonate	aged	RNF180	0.733674	1	0	ctx	astro
merged	neonate-aged	neonate	aged	SEMA5A	1.01418	1	0	ctx	astro
merged	neonate-aged	neonate	aged	GRIK2	0.531068	1	0	ctx	astro
merged	neonate-aged	neonate	aged	PTPRK	1.41293	1	0	ctx	astro
merged	neonate-aged	neonate	aged	PDE10A	1.18283	1	0	ctx	astro
merged	neonate-aged	neonate	aged	PTPRT	0.885307	1	0	ctx	astro
merged	neonate-aged	neonate	aged	GFAP	0.653481	1	1	ctx	astro
merged	neonate-aged	neonate	aged	TANC2	0.571863	1	1	ctx	astro
merged	neonate-aged	neonate	aged	WSB1	0.894446	1	0	ctx	astro
merged	neonate-aged	neonate	aged	ANKFN1	0.915796	0.5	0	ctx	astro
merged	neonate-aged	neonate	aged	NBEA	0.636081	1	0	ctx	astro
merged	neonate-aged	neonate	aged	DGKH	0.682041	0.5	0	ctx	astro
merged	neonate-aged	neonate	aged	LOC118154474	0.829233	1	0	ctx	astro
merged	neonate-aged	neonate	aged	RHCG	0.885008	0.5	0	ctx	astro
merged	neonate-aged	neonate	aged	LOC118154516	0.524764	0.5	0	ctx	astro
merged	neonate-aged	neonate	aged	KCNH7	1.69739	1	0	ctx	astro
merged	neonate-aged	neonate	aged	MAP2	1.25702	1	0	ctx	astro
merged	neonate-aged	neonate	aged	HES5	1.04098	1	0	ctx	astro
merged	neonate-aged	neonate	aged	EEPD1	0.826354	1	0	ctx	astro
merged	neonate-aged	neonate	aged	ADCY1	1.22472	0.5	0	ctx	astro
merged	neonate-aged	neonate	aged	LOC118144426	0.588894	1	0	ctx	astro
merged	neonate-aged	neonate	aged	TMEM132D	1.57418	1	0	ctx	astro
merged	neonate-aged	neonate	aged	MDGA2	1.99948	1	0	ctx	astro
merged	neonate-aged	neonate	aged	UNC79	0.588966	0.5	0	ctx	astro
merged	neonate-aged	neonate	aged	OPCML	1.14811	0.5	0	ctx	astro
merged	neonate-aged	neonate	aged	GRM5	1.68707	1	0	ctx	astro
merged	neonate-aged	neonate	aged	NELL1	0.964038	1	0	ctx	astro
merged	neonate-aged	neonate	aged	KIAA1549L	0.859139	0.5	0	ctx	astro
merged	neonate-aged	neonate	aged	LOC118145490	0.572269	0.5	0	ctx	astro
merged	neonate-aged	neonate	aged	CSMD1	2.04839	1	0	ctx	astro
merged	neonate-aged	neonate	aged	AFF3	1.31811	1	0	ctx	astro
merged	neonate-aged	neonate	aged	LOC108588705	1.31218	0.5	0	ctx	astro
merged	neonate-aged	neonate	aged	NCALD	1.02534	1	0	ctx	astro
merged	neonate-aged	neonate	aged	VEPH1	1.18452	1	0	ctx	astro
merged	neonate-aged	neonate	aged	ROBO2	0.954339	1	0	ctx	astro
merged	neonate-aged	neonate	aged	NCAN	1.15202	1	0	ctx	astro
merged	neonate-aged	neonate	aged	SAT1	0.727581	1	0.5	ctx	astro
merged	neonate-aged	neonate	aged	PCDH11X	1.63926	1	0	ctx	astro
merged	neonate-aged	neonate	aged	GRIA3	1.29095	1	0	ctx	astro
merged	GD135-7months	7months	GD135	GPC5	0.769637	1	1	ctx	astro
merged	GD135-7months	7months	GD135	FGF14	0.701401	1	1	ctx	astro
merged	GD135-7months	7months	GD135	TRPM3	0.634149	1	0	ctx	astro
merged	GD135-7months	7months	GD135	NTRK2	1.5024	1	0	ctx	astro
merged	GD135-7months	7months	GD135	TLE1	0.730476	1	0	ctx	astro
merged	GD135-7months	7months	GD135	MEGF9	0.508624	1	0	ctx	astro
merged	GD135-7months	7months	GD135	AIFM3	0.941422	1	0	ctx	astro
merged	GD135-7months	7months	GD135	CYFIP2	0.528701	1	0.5	ctx	astro
merged	GD135-7months	7months	GD135	SPOCK1	0.516159	1	0.5	ctx	astro
merged	GD135-7months	7months	GD135	ARHGAP26	0.51847	1	1	ctx	astro
merged	GD135-7months	7months	GD135	SQSTM1	0.621842	1	0	ctx	astro
merged	GD135-7months	7months	GD135	EFNA5	0.553182	1	0	ctx	astro
merged	GD135-7months	7months	GD135	ZSWIM6	0.551306	1	1	ctx	astro
merged	GD135-7months	7months	GD135	LOC118151686	0.57831	0.5	0	ctx	astro
merged	GD135-7months	7months	GD135	CPE	1.02168	1	0	ctx	astro
merged	GD135-7months	7months	GD135	SLC7A11	0.544547	1	1	ctx	astro
merged	GD135-7months	7months	GD135	C3H4orf3	0.582489	1	0	ctx	astro
merged	GD135-7months	7months	GD135	USP53	0.591714	1	0	ctx	astro
merged	GD135-7months	7months	GD135	ANK2	0.507979	1	1	ctx	astro
merged	GD135-7months	7months	GD135	UNC5C	1.25367	1	0	ctx	astro
merged	GD135-7months	7months	GD135	SNCA	0.722188	1	0	ctx	astro
merged	GD135-7months	7months	GD135	PPM1K	0.553396	1	0	ctx	astro
merged	GD135-7months	7months	GD135	SPARCL1	0.75089	1	1	ctx	astro
merged	GD135-7months	7months	GD135	LOC118152280	0.500766	1	1	ctx	astro
merged	GD135-7months	7months	GD135	GABRB1	0.717693	1	1	ctx	astro
merged	GD135-7months	7months	GD135	C3H4orf19	0.696214	1	0	ctx	astro
merged	GD135-7months	7months	GD135	JAKMIP1	1.16654	0.5	0	ctx	astro
merged	GD135-7months	7months	GD135	FGFR3	0.736682	1	0	ctx	astro
merged	GD135-7months	7months	GD135	CD2AP	0.535402	1	0	ctx	astro
merged	GD135-7months	7months	GD135	PAQR8	0.590825	1	0	ctx	astro
merged	GD135-7months	7months	GD135	LOC100896436	0.625044	1	0	ctx	astro
merged	GD135-7months	7months	GD135	RIMS1	0.524839	1	0	ctx	astro
merged	GD135-7months	7months	GD135	PGM3	0.673733	0.5	0	ctx	astro
merged	GD135-7months	7months	GD135	FOXO3	0.511109	1	0	ctx	astro
merged	GD135-7months	7months	GD135	GJA1	0.596413	1	0	ctx	astro
merged	GD135-7months	7months	GD135	MAP3K5	0.686504	1	0	ctx	astro
merged	GD135-7months	7months	GD135	PDE10A	0.601498	1	1	ctx	astro
merged	GD135-7months	7months	GD135	PLCB1	0.604152	1	1	ctx	astro
merged	GD135-7months	7months	GD135	PER1	0.996114	1	0	ctx	astro
merged	GD135-7months	7months	GD135	ALDOC	0.50538	1	0	ctx	astro
merged	GD135-7months	7months	GD135	WASF3	0.632719	1	0.5	ctx	astro
merged	GD135-7months	7months	GD135	MTMR10	0.844577	1	1	ctx	astro
merged	GD135-7months	7months	GD135	ZSWIM2	0.765139	1	0	ctx	astro
merged	GD135-7months	7months	GD135	FAM171B	0.603398	1	0	ctx	astro
merged	GD135-7months	7months	GD135	LRP1B	0.561642	1	1	ctx	astro
merged	GD135-7months	7months	GD135	MAP3K19	1.22404	1	0	ctx	astro
merged	GD135-7months	7months	GD135	SERPINE2	0.523671	1	0	ctx	astro
merged	GD135-7months	7months	GD135	CACNB2	0.991309	1	0.5	ctx	astro
merged	GD135-7months	7months	GD135	NEBL	0.784838	1	0.5	ctx	astro
merged	GD135-7months	7months	GD135	CREM	0.644243	1	0	ctx	astro
merged	GD135-7months	7months	GD135	LOC118155324	0.846592	1	0	ctx	astro
merged	GD135-7months	7months	GD135	CTNNBIP1	0.742781	1	0	ctx	astro
merged	GD135-7months	7months	GD135	PADI2	0.502945	1	0	ctx	astro
merged	GD135-7months	7months	GD135	TESK2	0.655532	1	0	ctx	astro
merged	GD135-7months	7months	GD135	ACOT11	1.01092	1	0	ctx	astro
merged	GD135-7months	7months	GD135	CYP2J2	1.09268	1	0	ctx	astro
merged	GD135-7months	7months	GD135	AHCYL1	0.732978	1	1	ctx	astro
merged	GD135-7months	7months	GD135	LOC100395293	1.32395	1	0	ctx	astro
merged	GD135-7months	7months	GD135	POU6F2	1.29538	1	0	ctx	astro
merged	GD135-7months	7months	GD135	ITPRID1	1.12052	1	0	ctx	astro
merged	GD135-7months	7months	GD135	GALNT11	0.741374	1	0	ctx	astro
merged	GD135-7months	7months	GD135	RERG	0.898991	1	0	ctx	astro
merged	GD135-7months	7months	GD135	CNTN1	1.45183	1	0	ctx	astro
merged	GD135-7months	7months	GD135	FGD4	0.792804	1	0.5	ctx	astro
merged	GD135-7months	7months	GD135	ITGA7	0.567439	1	0	ctx	astro
merged	GD135-7months	7months	GD135	NR4A1	1.22081	0.5	0	ctx	astro
merged	GD135-7months	7months	GD135	RCN2	0.525194	1	0	ctx	astro
merged	GD135-7months	7months	GD135	LOC103795597	0.752552	1	0	ctx	astro
merged	GD135-7months	7months	GD135	ARHGAP5	0.752471	1	0	ctx	astro
merged	GD135-7months	7months	GD135	LOC118145696	0.541323	1	0	ctx	astro
merged	GD135-7months	7months	GD135	ZBTB16	0.753076	1	0	ctx	astro
merged	GD135-7months	7months	GD135	CADM1	0.769714	1	1	ctx	astro
merged	GD135-7months	7months	GD135	LOC118145709	0.771097	1	0	ctx	astro
merged	GD135-7months	7months	GD135	LGR4	0.839826	1	0	ctx	astro
merged	GD135-7months	7months	GD135	SLC1A2	0.716918	1	1	ctx	astro
merged	GD135-7months	7months	GD135	PAMR1	0.707749	1	0	ctx	astro
merged	GD135-7months	7months	GD135	AHNAK	0.729173	0.5	0	ctx	astro
merged	GD135-7months	7months	GD135	RAB11FIP2	0.662907	1	0	ctx	astro
merged	GD135-7months	7months	GD135	FANK1	0.60321	1	0	ctx	astro
merged	GD135-7months	7months	GD135	CLU	0.565473	1	1	ctx	astro
merged	GD135-7months	7months	GD135	ADRA1A	0.661926	1	0	ctx	astro
merged	GD135-7months	7months	GD135	SLC7A2	0.855329	1	0	ctx	astro
merged	GD135-7months	7months	GD135	DLC1	1.33613	1	0	ctx	astro
merged	GD135-7months	7months	GD135	DOK6	0.553513	1	0	ctx	astro
merged	GD135-7months	7months	GD135	SFXN5	0.607284	1	1	ctx	astro
merged	GD135-7months	7months	GD135	EFEMP1	0.948047	1	0	ctx	astro
merged	GD135-7months	7months	GD135	EPAS1	1.1693	1	0	ctx	astro
merged	GD135-7months	7months	GD135	ATL2	0.682087	1	0	ctx	astro
merged	GD135-7months	7months	GD135	KLHL29	1.48084	1	0	ctx	astro
merged	GD135-7months	7months	GD135	BCL6	0.633286	1	0	ctx	astro
merged	GD135-7months	7months	GD135	GASK1A	0.548448	1	0	ctx	astro
merged	GD135-7months	7months	GD135	POMGNT2	0.860874	1	0	ctx	astro
merged	GD135-7months	7months	GD135	FAM107A	0.622165	1	0	ctx	astro
merged	GD135-7months	7months	GD135	ALDH1L1	0.821693	1	0	ctx	astro
merged	GD135-7months	7months	GD135	PREX2	0.609057	1	1	ctx	astro
merged	GD135-7months	7months	GD135	SDC2	0.575743	1	0	ctx	astro
merged	GD135-7months	7months	GD135	BAALC	1.19953	0.5	0	ctx	astro
merged	GD135-7months	7months	GD135	PLD1	0.574472	1	0	ctx	astro
merged	GD135-7months	7months	GD135	P2RY14	0.57904	1	0	ctx	astro
merged	GD135-7months	7months	GD135	MYRIP	0.971207	1	0	ctx	astro
merged	GD135-7months	7months	GD135	ATP1A2	0.585449	1	1	ctx	astro
merged	GD135-7months	7months	GD135	DNM3	0.717965	1	0.5	ctx	astro
merged	GD135-7months	7months	GD135	SH2D1B	0.618441	0.5	0	ctx	astro
merged	GD135-7months	7months	GD135	KIF21B	0.624145	0.5	0	ctx	astro
merged	GD135-7months	7months	GD135	OLFM2	0.6408	1	0.5	ctx	astro
merged	GD135-7months	7months	GD135	COL5A3	1.35387	1	0	ctx	astro
merged	GD135-7months	7months	GD135	TMEM38A	0.516153	1	0	ctx	astro
merged	GD135-7months	7months	GD135	NWD1	0.956279	1	1	ctx	astro
merged	GD135-7months	7months	GD135	RHPN2	0.652076	1	0	ctx	astro
merged	GD135-7months	7months	GD135	SAT1	0.56974	1	0	ctx	astro
merged	GD135-7months	7months	GD135	RTL9	0.578653	1	0	ctx	astro
merged	GD135-7months	7months	GD135	LOC103793784	0.754112	1	0	ctx	astro
merged	neonate-7months	7months	neonate	NTRK2	0.814676	1	1	ctx	astro
merged	neonate-7months	7months	neonate	MEGF9	0.625399	1	0	ctx	astro
merged	neonate-7months	7months	neonate	TENM2	0.768716	1	0	ctx	astro
merged	neonate-7months	7months	neonate	EFNA5	0.543237	1	0	ctx	astro
merged	neonate-7months	7months	neonate	LOC118151686	0.645265	0.5	0	ctx	astro
merged	neonate-7months	7months	neonate	WDR17	0.54945	1	0	ctx	astro
merged	neonate-7months	7months	neonate	ELOVL5	0.534923	1	0	ctx	astro
merged	neonate-7months	7months	neonate	RIMS1	0.64066	1	0	ctx	astro
merged	neonate-7months	7months	neonate	FOXO3	0.520687	1	0	ctx	astro
merged	neonate-7months	7months	neonate	MAP3K5	0.562435	1	0	ctx	astro
merged	neonate-7months	7months	neonate	HIVEP2	0.550681	1	0	ctx	astro
merged	neonate-7months	7months	neonate	PER1	0.582475	1	0	ctx	astro
merged	neonate-7months	7months	neonate	CACNB2	0.628719	1	1	ctx	astro
merged	neonate-7months	7months	neonate	NEBL	0.542419	1	1	ctx	astro
merged	neonate-7months	7months	neonate	CREM	0.517447	1	0	ctx	astro
merged	neonate-7months	7months	neonate	LOC118155324	0.710494	1	0	ctx	astro
merged	neonate-7months	7months	neonate	ACOT11	0.60419	1	0	ctx	astro
merged	neonate-7months	7months	neonate	LOC100395293	1.05857	1	0	ctx	astro
merged	neonate-7months	7months	neonate	POU6F2	1.29538	1	0	ctx	astro
merged	neonate-7months	7months	neonate	GALNT11	0.55989	1	0	ctx	astro
merged	neonate-7months	7months	neonate	RERG	0.643033	1	0	ctx	astro
merged	neonate-7months	7months	neonate	CNTN1	0.904709	1	0	ctx	astro
merged	neonate-7months	7months	neonate	NR4A1	1.22081	0.5	0	ctx	astro
merged	neonate-7months	7months	neonate	ZBTB16	0.679391	1	0	ctx	astro
merged	neonate-7months	7months	neonate	LGR4	0.518769	1	0	ctx	astro
merged	neonate-7months	7months	neonate	DLC1	0.531257	1	0	ctx	astro
merged	neonate-7months	7months	neonate	EFEMP1	0.760323	1	0	ctx	astro
merged	neonate-7months	7months	neonate	EPAS1	0.56765	1	0	ctx	astro
merged	neonate-7months	7months	neonate	KLHL29	0.782299	1	0	ctx	astro
merged	neonate-7months	7months	neonate	BCL6	0.57716	1	0	ctx	astro
merged	neonate-7months	7months	neonate	POMGNT2	0.551632	1	0	ctx	astro
merged	neonate-7months	7months	neonate	CD47	1.12571	1	0	ctx	astro
merged	neonate-7months	7months	neonate	IFT57	0.62229	1	0	ctx	astro
merged	neonate-7months	7months	neonate	BAALC	0.80202	0.5	0	ctx	astro
merged	neonate-7months	7months	neonate	MYRIP	0.506215	1	1	ctx	astro
merged	neonate-7months	7months	neonate	DNM3	0.585397	1	1	ctx	astro
merged	neonate-7months	7months	neonate	KIF21B	1.01283	0.5	0	ctx	astro
merged	neonate-7months	7months	neonate	RYR2	0.679271	1	1	ctx	astro
merged	neonate-7months	7months	neonate	COL5A3	0.841504	1	0	ctx	astro
merged	neonate-7months	7months	neonate	NWD1	0.585176	1	1	ctx	astro
merged	neonate-7months	7months	neonate	RHPN2	0.508517	1	0	ctx	astro
merged	neonate-7months	7months	neonate	LOC110006321	1.07131	1	0	ctx	astro
merged	7months-30months	7months	30months	LOC100407491	0.753943	1	0	ctx	astro
merged	7months-30months	7months	30months	LOC118151686	0.503434	0.5	0	ctx	astro
merged	7months-30months	7months	30months	BRD9	0.828218	1	0	ctx	astro
merged	7months-30months	7months	30months	HERC6	0.57246	1	0.25	ctx	astro
merged	7months-30months	7months	30months	LOC108591170	1.3777	1	0	ctx	astro
merged	7months-30months	7months	30months	LOC118152952	1.40335	1	0	ctx	astro
merged	7months-30months	7months	30months	EPM2A	0.598035	1	0.25	ctx	astro
merged	7months-30months	7months	30months	LOC103791176	1.36138	1	0	ctx	astro
merged	7months-30months	7months	30months	LOC118154474	0.847218	1	0	ctx	astro
merged	7months-30months	7months	30months	LOC118155324	1.43174	1	0	ctx	astro
merged	7months-30months	7months	30months	NEXN	1.17892	1	0	ctx	astro
merged	7months-30months	7months	30months	LOC118143070	0.986564	1	0	ctx	astro
merged	7months-30months	7months	30months	LOC108592829	0.570229	1	0	ctx	astro
merged	7months-30months	7months	30months	LOC118143829	0.529955	1	1	ctx	astro
merged	7months-30months	7months	30months	LOC118144426	0.565883	1	1	ctx	astro
merged	7months-30months	7months	30months	PTPN9	0.976769	1	0	ctx	astro
merged	7months-30months	7months	30months	MDGA2	1.1261	0.5	0	ctx	astro
merged	7months-30months	7months	30months	LOC100895059	0.541112	1	0.5	ctx	astro
merged	7months-30months	7months	30months	LOC118145696	0.524286	1	0.25	ctx	astro
merged	7months-30months	7months	30months	LOC118145816	0.600221	1	0	ctx	astro
merged	7months-30months	7months	30months	CSMD1	1.06201	1	0.25	ctx	astro
merged	7months-30months	7months	30months	LOC103791046	0.629352	1	0	ctx	astro
merged	7months-30months	7months	30months	LRRTM1	0.996784	1	0	ctx	astro
merged	7months-30months	7months	30months	LOC103787870	0.65651	1	0.5	ctx	astro
merged	7months-30months	7months	30months	LOC100391280	0.735937	1	0.25	ctx	astro
merged	7months-30months	7months	30months	P2RY14	0.611625	1	0.5	ctx	astro
merged	7months-30months	7months	30months	CHRNB2	1.09918	0.5	0	ctx	astro
merged	7months-30months	7months	30months	LOC118149765	1.16106	1	0	ctx	astro
merged	7months-30months	7months	30months	LOC100414647	0.934473	1	0	ctx	astro
merged	7months-30months	7months	30months	LOC118150443	0.986705	1	0.5	ctx	astro
merged	7months-30months	7months	30months	LOC110006321	0.807924	1	0.25	ctx	astro
merged	7months-aged	7months	aged	GPC6	0.572499	1	0.5	ctx	astro
merged	7months-aged	7months	aged	ADGRV1	0.648553	1	0.5	ctx	astro
merged	7months-aged	7months	aged	SNCA	0.517974	1	0	ctx	astro
merged	7months-aged	7months	aged	PDE10A	1.44071	1	0	ctx	astro
merged	7months-aged	7months	aged	LOC118154474	0.628972	1	0	ctx	astro
merged	7months-aged	7months	aged	ADCY1	1.06948	1	0	ctx	astro
merged	7months-aged	7months	aged	GALNT11	0.549333	1	1	ctx	astro
merged	7months-aged	7months	aged	LOC118144426	0.807504	1	0	ctx	astro
merged	7months-aged	7months	aged	SLCO1C1	0.666189	1	0	ctx	astro
merged	7months-aged	7months	aged	PDE3A	0.894251	1	0	ctx	astro
merged	7months-aged	7months	aged	NR4A1	1.19169	0.5	0	ctx	astro
merged	7months-aged	7months	aged	MDGA2	1.34818	0.5	0	ctx	astro
merged	7months-aged	7months	aged	NELL1	0.823706	1	0	ctx	astro
merged	7months-aged	7months	aged	LOC118145490	0.5524	0.5	0	ctx	astro
merged	7months-aged	7months	aged	CSMD1	1.5412	1	0	ctx	astro
merged	7months-aged	7months	aged	RYR2	0.886406	1	1	ctx	astro
merged	GD135-14months	14months	GD135	GPC5	0.817475	1	1	ctx	astro
merged	GD135-14months	14months	GD135	FGF14	0.755586	1	1	ctx	astro
merged	GD135-14months	14months	GD135	ITM2B	0.684421	1	0	ctx	astro
merged	GD135-14months	14months	GD135	TRPM3	0.689373	1	0	ctx	astro
merged	GD135-14months	14months	GD135	NTRK2	1.40481	1	0	ctx	astro
merged	GD135-14months	14months	GD135	TLE1	0.652813	1	0	ctx	astro
merged	GD135-14months	14months	GD135	BRINP1	0.974325	1	0	ctx	astro
merged	GD135-14months	14months	GD135	PTGDS	1.21855	1	0	ctx	astro
merged	GD135-14months	14months	GD135	AIFM3	0.887578	0.5	0	ctx	astro
merged	GD135-14months	14months	GD135	PHKG1	0.520194	1	0	ctx	astro
merged	GD135-14months	14months	GD135	TSC22D4	0.526856	1	0	ctx	astro
merged	GD135-14months	14months	GD135	CYFIP2	0.516798	1	0.5	ctx	astro
merged	GD135-14months	14months	GD135	ARHGAP26	0.530016	1	1	ctx	astro
merged	GD135-14months	14months	GD135	EFNA5	0.592228	1	0	ctx	astro
merged	GD135-14months	14months	GD135	ZSWIM6	0.547916	1	1	ctx	astro
merged	GD135-14months	14months	GD135	SLC25A4	1.2331	1	0	ctx	astro
merged	GD135-14months	14months	GD135	CPE	1.05294	1	0	ctx	astro
merged	GD135-14months	14months	GD135	USP53	0.541105	1	0	ctx	astro
merged	GD135-14months	14months	GD135	ANK2	0.538117	1	1	ctx	astro
merged	GD135-14months	14months	GD135	UNC5C	1.27819	1	0	ctx	astro
merged	GD135-14months	14months	GD135	CCSER1	0.546956	1	1	ctx	astro
merged	GD135-14months	14months	GD135	SNCA	0.564267	0.5	0	ctx	astro
merged	GD135-14months	14months	GD135	SPARCL1	0.654436	1	1	ctx	astro
merged	GD135-14months	14months	GD135	GABRB1	0.68657	1	1	ctx	astro
merged	GD135-14months	14months	GD135	JAKMIP1	1.18027	1	0	ctx	astro
merged	GD135-14months	14months	GD135	FGFR3	0.979873	1	0	ctx	astro
merged	GD135-14months	14months	GD135	PAQR8	0.548505	1	0	ctx	astro
merged	GD135-14months	14months	GD135	LOC100896436	0.709095	1	0	ctx	astro
merged	GD135-14months	14months	GD135	RIMS1	0.65071	1	0	ctx	astro
merged	GD135-14months	14months	GD135	KLHL32	0.533063	1	0	ctx	astro
merged	GD135-14months	14months	GD135	MICAL1	0.807559	0.5	0	ctx	astro
merged	GD135-14months	14months	GD135	GJA1	0.68314	1	0	ctx	astro
merged	GD135-14months	14months	GD135	MAP3K5	0.687672	1	0	ctx	astro
merged	GD135-14months	14months	GD135	PLCB1	0.657838	1	1	ctx	astro
merged	GD135-14months	14months	GD135	CST3	1.21093	1	0	ctx	astro
merged	GD135-14months	14months	GD135	PER1	0.903175	0.5	0	ctx	astro
merged	GD135-14months	14months	GD135	ALDOC	0.599816	1	0	ctx	astro
merged	GD135-14months	14months	GD135	WASF3	0.660699	1	0.5	ctx	astro
merged	GD135-14months	14months	GD135	MTMR10	0.743547	1	1	ctx	astro
merged	GD135-14months	14months	GD135	ZSWIM2	0.565495	0.5	0	ctx	astro
merged	GD135-14months	14months	GD135	FAM171B	0.545324	1	0	ctx	astro
merged	GD135-14months	14months	GD135	OSBPL6	0.509216	1	0	ctx	astro
merged	GD135-14months	14months	GD135	LRP1B	0.584922	1	1	ctx	astro
merged	GD135-14months	14months	GD135	MAP3K19	1.33286	1	0	ctx	astro
merged	GD135-14months	14months	GD135	SERPINE2	0.59567	1	0	ctx	astro
merged	GD135-14months	14months	GD135	CACNB2	0.99601	1	0.5	ctx	astro
merged	GD135-14months	14months	GD135	NEBL	0.767264	1	0.5	ctx	astro
merged	GD135-14months	14months	GD135	LOC100895261	0.907695	0.5	0	ctx	astro
merged	GD135-14months	14months	GD135	LOC118155324	0.718683	1	0	ctx	astro
merged	GD135-14months	14months	GD135	LOC108592410	0.587088	1	0	ctx	astro
merged	GD135-14months	14months	GD135	CTNNBIP1	0.709943	1	0	ctx	astro
merged	GD135-14months	14months	GD135	PADI2	0.517606	1	0	ctx	astro
merged	GD135-14months	14months	GD135	TESK2	0.671332	1	0	ctx	astro
merged	GD135-14months	14months	GD135	ACOT11	1.05988	1	0	ctx	astro
merged	GD135-14months	14months	GD135	CYP2J2	1.13779	1	0	ctx	astro
merged	GD135-14months	14months	GD135	AGL	0.518574	1	0	ctx	astro
merged	GD135-14months	14months	GD135	AHCYL1	0.898435	1	1	ctx	astro
merged	GD135-14months	14months	GD135	LOC100395293	1.24795	1	0	ctx	astro
merged	GD135-14months	14months	GD135	ITPRID1	1.06723	1	0	ctx	astro
merged	GD135-14months	14months	GD135	GALNT11	0.555135	1	0	ctx	astro
merged	GD135-14months	14months	GD135	LOC100398744	1.12623	1	0	ctx	astro
merged	GD135-14months	14months	GD135	RAPGEF3	0.963955	0.5	0	ctx	astro
merged	GD135-14months	14months	GD135	RERG	0.94703	1	0	ctx	astro
merged	GD135-14months	14months	GD135	CNTN1	1.4184	1	0	ctx	astro
merged	GD135-14months	14months	GD135	FGD4	0.818022	1	0.5	ctx	astro
merged	GD135-14months	14months	GD135	ITGA7	0.638683	1	0	ctx	astro
merged	GD135-14months	14months	GD135	ACACB	0.500928	1	0	ctx	astro
merged	GD135-14months	14months	GD135	LOC103795568	0.53123	1	0	ctx	astro
merged	GD135-14months	14months	GD135	RCN2	0.5452	1	0	ctx	astro
merged	GD135-14months	14months	GD135	LOC103795597	0.845959	1	0	ctx	astro
merged	GD135-14months	14months	GD135	SCG3	0.5298	1	0.5	ctx	astro
merged	GD135-14months	14months	GD135	NDRG2	0.799015	1	0	ctx	astro
merged	GD135-14months	14months	GD135	SLC22A17	0.748823	0.5	0	ctx	astro
merged	GD135-14months	14months	GD135	ARHGAP5	0.715501	1	0	ctx	astro
merged	GD135-14months	14months	GD135	MIPOL1	0.509211	1	0	ctx	astro
merged	GD135-14months	14months	GD135	ZBTB16	0.751126	1	0	ctx	astro
merged	GD135-14months	14months	GD135	CADM1	0.685521	1	1	ctx	astro
merged	GD135-14months	14months	GD135	ARRB1	0.569103	1	1	ctx	astro
merged	GD135-14months	14months	GD135	LGR4	0.916386	1	0	ctx	astro
merged	GD135-14months	14months	GD135	SLC1A2	0.741382	1	1	ctx	astro
merged	GD135-14months	14months	GD135	AHNAK	0.740754	1	0	ctx	astro
merged	GD135-14months	14months	GD135	PSAP	0.506326	1	0	ctx	astro
merged	GD135-14months	14months	GD135	RAB11FIP2	0.622816	1	0	ctx	astro
merged	GD135-14months	14months	GD135	HTRA1	0.567575	1	0	ctx	astro
merged	GD135-14months	14months	GD135	KNDC1	0.695956	0.5	0	ctx	astro
merged	GD135-14months	14months	GD135	CLU	0.929008	1	1	ctx	astro
merged	GD135-14months	14months	GD135	ADRA1A	0.699134	1	0	ctx	astro
merged	GD135-14months	14months	GD135	DLC1	1.34821	1	0	ctx	astro
merged	GD135-14months	14months	GD135	SFXN5	0.64801	1	1	ctx	astro
merged	GD135-14months	14months	GD135	EFEMP1	1.13914	1	0	ctx	astro
merged	GD135-14months	14months	GD135	ATL2	0.748277	1	0	ctx	astro
merged	GD135-14months	14months	GD135	KLHL29	1.42796	1	0	ctx	astro
merged	GD135-14months	14months	GD135	BCL6	0.632654	1	0	ctx	astro
merged	GD135-14months	14months	GD135	GASK1A	0.677651	1	0	ctx	astro
merged	GD135-14months	14months	GD135	FAM107A	0.665374	1	0	ctx	astro
merged	GD135-14months	14months	GD135	ALDH1L1	0.95778	1	0	ctx	astro
merged	GD135-14months	14months	GD135	PREX2	0.503204	1	1	ctx	astro
merged	GD135-14months	14months	GD135	SDC2	0.592354	1	0	ctx	astro
merged	GD135-14months	14months	GD135	BAALC	1.39258	1	0	ctx	astro
merged	GD135-14months	14months	GD135	PLD1	0.608501	1	0	ctx	astro
merged	GD135-14months	14months	GD135	MYRIP	0.932248	1	0	ctx	astro
merged	GD135-14months	14months	GD135	ATP1A2	0.865503	1	1	ctx	astro
merged	GD135-14months	14months	GD135	DNM3	0.630042	1	0.5	ctx	astro
merged	GD135-14months	14months	GD135	SH2D1B	0.611943	0.5	0	ctx	astro
merged	GD135-14months	14months	GD135	HMCN1	0.661091	1	0	ctx	astro
merged	GD135-14months	14months	GD135	TP53BP2	0.51839	1	1	ctx	astro
merged	GD135-14months	14months	GD135	GPR37L1	0.852416	0.5	0	ctx	astro
merged	GD135-14months	14months	GD135	PLEKHA6	1.15501	0.5	0	ctx	astro
merged	GD135-14months	14months	GD135	MT3	1.01102	1	0	ctx	astro
merged	GD135-14months	14months	GD135	S100B	0.899881	0.5	0	ctx	astro
merged	GD135-14months	14months	GD135	OLFM2	0.642043	1	0.5	ctx	astro
merged	GD135-14months	14months	GD135	COL5A3	1.30349	1	0	ctx	astro
merged	GD135-14months	14months	GD135	TECR	0.724756	1	0	ctx	astro
merged	GD135-14months	14months	GD135	TMEM38A	0.557097	1	0	ctx	astro
merged	GD135-14months	14months	GD135	NWD1	0.870661	1	1	ctx	astro
merged	GD135-14months	14months	GD135	LGI4	0.823814	0.5	0	ctx	astro
merged	GD135-14months	14months	GD135	APOE	0.540766	1	1	ctx	astro
merged	GD135-14months	14months	GD135	SELENOW	0.622082	0.5	0	ctx	astro
merged	GD135-14months	14months	GD135	CNKSR2	0.537503	1	0	ctx	astro
merged	GD135-14months	14months	GD135	LOC110006321	0.771128	1	0.5	ctx	astro
merged	GD135-14months	14months	GD135	LOC103793784	0.79639	1	0	ctx	astro
merged	neonate-14months	14months	neonate	FGF14	0.543966	1	1	ctx	astro
merged	neonate-14months	14months	neonate	ITM2B	0.734856	1	0	ctx	astro
merged	neonate-14months	14months	neonate	NTRK2	0.717091	1	1	ctx	astro
merged	neonate-14months	14months	neonate	BRINP1	0.570468	1	0	ctx	astro
merged	neonate-14months	14months	neonate	PTGDS	1.29711	1	0	ctx	astro
merged	neonate-14months	14months	neonate	TENM2	0.62433	1	0	ctx	astro
merged	neonate-14months	14months	neonate	EFNA5	0.582283	1	0	ctx	astro
merged	neonate-14months	14months	neonate	WDR17	0.502237	1	0	ctx	astro
merged	neonate-14months	14months	neonate	RIMS1	0.76653	1	0	ctx	astro
merged	neonate-14months	14months	neonate	MICAL1	0.549461	0.5	0	ctx	astro
merged	neonate-14months	14months	neonate	MAP3K5	0.563603	1	0	ctx	astro
merged	neonate-14months	14months	neonate	HIVEP2	0.545802	1	0	ctx	astro
merged	neonate-14months	14months	neonate	CST3	1.05685	1	0	ctx	astro
merged	neonate-14months	14months	neonate	MAP3K19	0.56646	1	0.5	ctx	astro
merged	neonate-14months	14months	neonate	CACNB2	0.63342	1	1	ctx	astro
merged	neonate-14months	14months	neonate	NEBL	0.524845	1	1	ctx	astro
merged	neonate-14months	14months	neonate	LOC100895261	0.544601	0.5	0	ctx	astro
merged	neonate-14months	14months	neonate	LOC118155324	0.582584	1	0	ctx	astro
merged	neonate-14months	14months	neonate	LOC108592410	0.655809	1	0	ctx	astro
merged	neonate-14months	14months	neonate	ACOT11	0.65315	1	0	ctx	astro
merged	neonate-14months	14months	neonate	LOC100395293	0.982575	1	0	ctx	astro
merged	neonate-14months	14months	neonate	LOC100398744	0.698778	1	0	ctx	astro
merged	neonate-14months	14months	neonate	RAPGEF3	0.529147	0.5	0	ctx	astro
merged	neonate-14months	14months	neonate	RERG	0.691072	1	0	ctx	astro
merged	neonate-14months	14months	neonate	CNTN1	0.871284	1	0	ctx	astro
merged	neonate-14months	14months	neonate	NDRG2	0.533006	1	0	ctx	astro
merged	neonate-14months	14months	neonate	SLC22A17	0.667409	0.5	0	ctx	astro
merged	neonate-14months	14months	neonate	ZBTB16	0.677441	1	0	ctx	astro
merged	neonate-14months	14months	neonate	ARRB1	0.547196	1	1	ctx	astro
merged	neonate-14months	14months	neonate	LGR4	0.595328	1	0	ctx	astro
merged	neonate-14months	14months	neonate	CLU	0.650771	1	1	ctx	astro
merged	neonate-14months	14months	neonate	DLC1	0.543336	1	0	ctx	astro
merged	neonate-14months	14months	neonate	EFEMP1	0.951414	1	0	ctx	astro
merged	neonate-14months	14months	neonate	KLHL29	0.729426	1	0	ctx	astro
merged	neonate-14months	14months	neonate	BCL6	0.576528	1	0	ctx	astro
merged	neonate-14months	14months	neonate	BAALC	0.99507	1	0	ctx	astro
merged	neonate-14months	14months	neonate	GPR37L1	0.625229	0.5	0	ctx	astro
merged	neonate-14months	14months	neonate	PLEKHA6	1.02074	0.5	0	ctx	astro
merged	neonate-14months	14months	neonate	MT3	0.550786	1	0	ctx	astro
merged	neonate-14months	14months	neonate	S100B	0.623086	0.5	0	ctx	astro
merged	neonate-14months	14months	neonate	COL5A3	0.791128	1	0	ctx	astro
merged	neonate-14months	14months	neonate	LGI4	0.556728	0.5	0	ctx	astro
merged	neonate-14months	14months	neonate	LOC110006321	1.44997	1	0	ctx	astro
merged	7months-14months	14months	7months	ITM2B	0.664403	1	0	ctx	astro
merged	7months-14months	14months	7months	PTGDS	0.568561	1	0	ctx	astro
merged	7months-14months	14months	7months	FABP7	0.54278	1	0	ctx	astro
merged	7months-14months	14months	7months	CST3	0.797112	1	0	ctx	astro
merged	7months-14months	14months	7months	ATP8A2	0.731166	0.5	0	ctx	astro
merged	7months-14months	14months	7months	NDRG2	0.916277	1	0	ctx	astro
merged	7months-14months	14months	7months	MT3	0.520033	1	0	ctx	astro
merged	7months-14months	14months	7months	S100B	0.597251	0.5	0	ctx	astro
merged	7months-14months	14months	7months	APOE	0.69323	1	0.5	ctx	astro
merged	7months-14months	14months	7months	SELENOW	0.666315	0.5	0	ctx	astro
merged	14months-30months	14months	30months	LOC103796241	0.74832	0.5	0	ctx	astro
merged	14months-30months	14months	30months	ZSCAN25	0.779989	0.5	0	ctx	astro
merged	14months-30months	14months	30months	LOC100407491	0.730693	1	0	ctx	astro
merged	14months-30months	14months	30months	BRD9	0.831715	1	0	ctx	astro
merged	14months-30months	14months	30months	HERC6	0.608099	1	0.25	ctx	astro
merged	14months-30months	14months	30months	LOC108591170	1.32789	1	0	ctx	astro
merged	14months-30months	14months	30months	LOC118152952	1.30629	1	0	ctx	astro
merged	14months-30months	14months	30months	EPM2A	0.620532	1	0.25	ctx	astro
merged	14months-30months	14months	30months	LOC103791176	1.31559	1	0	ctx	astro
merged	14months-30months	14months	30months	LOC100895261	1.17281	0.5	0	ctx	astro
merged	14months-30months	14months	30months	LOC118155324	1.30383	1	0	ctx	astro
merged	14months-30months	14months	30months	NEXN	0.978285	1	0	ctx	astro
merged	14months-30months	14months	30months	LOC118143070	1.02409	0.5	0	ctx	astro
merged	14months-30months	14months	30months	LOC108592829	0.560689	0.5	0	ctx	astro
merged	14months-30months	14months	30months	PTPN9	0.986895	1	0	ctx	astro
merged	14months-30months	14months	30months	LOC118145490	0.520385	1	0.25	ctx	astro
merged	14months-30months	14months	30months	RBFOX1	0.776358	1	0	ctx	astro
merged	14months-30months	14months	30months	CSMD1	0.817009	1	0.25	ctx	astro
merged	14months-30months	14months	30months	LOC103791046	0.644185	0.5	0	ctx	astro
merged	14months-30months	14months	30months	LRRTM1	1.07958	1	0	ctx	astro
merged	14months-30months	14months	30months	LOC103787870	0.631891	1	0.5	ctx	astro
merged	14months-30months	14months	30months	LOC100391280	0.621598	0.5	0.25	ctx	astro
merged	14months-30months	14months	30months	LOC118149765	1.08385	1	0	ctx	astro
merged	14months-30months	14months	30months	LOC100414647	0.873857	1	0	ctx	astro
merged	14months-30months	14months	30months	ZNF551	0.57541	0.5	0	ctx	astro
merged	14months-30months	14months	30months	LOC118150443	1.00261	1	0.5	ctx	astro
merged	14months-30months	14months	30months	LOC110006321	1.18659	1	0.25	ctx	astro
merged	14months-aged	14months	aged	PRR16	0.591441	1	0	ctx	astro
merged	14months-aged	14months	aged	LDB2	0.510522	1	0.5	ctx	astro
merged	14months-aged	14months	aged	PDE10A	1.14402	0.5	0	ctx	astro
merged	14months-aged	14months	aged	ADCY1	1.11092	0.5	0	ctx	astro
merged	14months-aged	14months	aged	LOC118145490	0.675489	1	0	ctx	astro
merged	14months-aged	14months	aged	RBFOX1	0.588903	1	0	ctx	astro
merged	14months-aged	14months	aged	CSMD1	1.29619	1	0	ctx	astro
merged	14months-aged	14months	aged	RYR2	0.527872	1	1	ctx	astro
merged	GD135-30months	30months	GD135	GPC5	0.923141	1	1	ctx	astro
merged	GD135-30months	30months	GD135	CLDN10	0.926164	1	0	ctx	astro
merged	GD135-30months	30months	GD135	FGF14	0.735819	1	1	ctx	astro
merged	GD135-30months	30months	GD135	SPRY2	0.755903	1	0	ctx	astro
merged	GD135-30months	30months	GD135	LOC103790014	1.55736	0.75	0	ctx	astro
merged	GD135-30months	30months	GD135	ITM2B	1.14575	1	0	ctx	astro
merged	GD135-30months	30months	GD135	SUCLA2	0.687327	1	0	ctx	astro
merged	GD135-30months	30months	GD135	TRPM3	0.719573	0.75	0	ctx	astro
merged	GD135-30months	30months	GD135	NTRK2	1.42996	1	0	ctx	astro
merged	GD135-30months	30months	GD135	TLE1	0.661587	1	0	ctx	astro
merged	GD135-30months	30months	GD135	BRINP1	0.879501	0.75	0	ctx	astro
merged	GD135-30months	30months	GD135	NACC2	0.673541	0.75	0	ctx	astro
merged	GD135-30months	30months	GD135	PTGDS	1.44425	0.75	0	ctx	astro
merged	GD135-30months	30months	GD135	AIFM3	0.828844	0.75	0	ctx	astro
merged	GD135-30months	30months	GD135	MLC1	0.791484	1	0	ctx	astro
merged	GD135-30months	30months	GD135	KDELR3	1.22203	1	0	ctx	astro
merged	GD135-30months	30months	GD135	LOC103791316	0.888929	1	0	ctx	astro
merged	GD135-30months	30months	GD135	TSC22D4	0.64885	1	0	ctx	astro
merged	GD135-30months	30months	GD135	PSD2	0.705423	1	0	ctx	astro
merged	GD135-30months	30months	GD135	ARHGAP26	0.536482	1	1	ctx	astro
merged	GD135-30months	30months	GD135	LOC118151625	1.07627	1	0	ctx	astro
merged	GD135-30months	30months	GD135	EFNA5	0.522368	1	0	ctx	astro
merged	GD135-30months	30months	GD135	NR2F1	1.0784	1	0	ctx	astro
merged	GD135-30months	30months	GD135	PIK3R1	0.527169	0.75	0	ctx	astro
merged	GD135-30months	30months	GD135	ZSWIM6	0.523166	1	1	ctx	astro
merged	GD135-30months	30months	GD135	CPE	1.08023	1	0	ctx	astro
merged	GD135-30months	30months	GD135	USP53	0.6675	1	0	ctx	astro
merged	GD135-30months	30months	GD135	UNC5C	1.21017	1	0	ctx	astro
merged	GD135-30months	30months	GD135	CCSER1	0.585717	1	1	ctx	astro
merged	GD135-30months	30months	GD135	PPM1K	0.535048	1	0	ctx	astro
merged	GD135-30months	30months	GD135	SPARCL1	0.600873	1	1	ctx	astro
merged	GD135-30months	30months	GD135	SLC4A4	0.540401	1	1	ctx	astro
merged	GD135-30months	30months	GD135	GABRB1	0.600852	1	1	ctx	astro
merged	GD135-30months	30months	GD135	GABRA2	0.519386	1	1	ctx	astro
merged	GD135-30months	30months	GD135	KCTD8	1.18785	0.75	0	ctx	astro
merged	GD135-30months	30months	GD135	C3H4orf19	0.59954	1	0	ctx	astro
merged	GD135-30months	30months	GD135	JAKMIP1	1.14117	0.75	0	ctx	astro
merged	GD135-30months	30months	GD135	PPP2R2C	1.12954	1	0	ctx	astro
merged	GD135-30months	30months	GD135	FGFR3	0.684048	1	0	ctx	astro
merged	GD135-30months	30months	GD135	ZKSCAN3	0.649714	0.5	0	ctx	astro
merged	GD135-30months	30months	GD135	ATXN1	0.982296	1	0	ctx	astro
merged	GD135-30months	30months	GD135	TUBB2B	0.975201	0.5	0	ctx	astro
merged	GD135-30months	30months	GD135	LOC118152836	0.842496	0.5	0	ctx	astro
merged	GD135-30months	30months	GD135	FKBP5	0.515702	0.75	0	ctx	astro
merged	GD135-30months	30months	GD135	VEGFA	0.522608	1	0	ctx	astro
merged	GD135-30months	30months	GD135	ENPP5	1.02315	0.75	0	ctx	astro
merged	GD135-30months	30months	GD135	PAQR8	0.588751	1	0	ctx	astro
merged	GD135-30months	30months	GD135	LOC103792462	0.587484	1	0	ctx	astro
merged	GD135-30months	30months	GD135	OGFRL1	0.787656	0.5	0	ctx	astro
merged	GD135-30months	30months	GD135	LOC100896436	0.61397	0.75	0	ctx	astro
merged	GD135-30months	30months	GD135	RIMS1	0.710783	1	0	ctx	astro
merged	GD135-30months	30months	GD135	LOC103792517	1.67978	1	0	ctx	astro
merged	GD135-30months	30months	GD135	KLHL32	0.56375	1	0	ctx	astro
merged	GD135-30months	30months	GD135	GJA1	1.08435	1	0	ctx	astro
merged	GD135-30months	30months	GD135	PKIB	0.908794	0.5	0	ctx	astro
merged	GD135-30months	30months	GD135	MAP3K5	0.666553	1	0	ctx	astro
merged	GD135-30months	30months	GD135	SYNE1	0.50753	1	1	ctx	astro
merged	GD135-30months	30months	GD135	PLCB1	0.580844	1	1	ctx	astro
merged	GD135-30months	30months	GD135	MKKS	1.06744	0.75	0	ctx	astro
merged	GD135-30months	30months	GD135	CST3	1.17787	1	0	ctx	astro
merged	GD135-30months	30months	GD135	PER1	0.705042	0.75	0	ctx	astro
merged	GD135-30months	30months	GD135	LOC100404418	0.960056	0.75	0	ctx	astro
merged	GD135-30months	30months	GD135	ALDOC	0.729087	1	0	ctx	astro
merged	GD135-30months	30months	GD135	WASF3	0.748076	1	0.5	ctx	astro
merged	GD135-30months	30months	GD135	ELF1	0.648281	0.75	0	ctx	astro
merged	GD135-30months	30months	GD135	SNRPN	0.796864	1	0	ctx	astro
merged	GD135-30months	30months	GD135	MTMR10	1.0138	1	1	ctx	astro
merged	GD135-30months	30months	GD135	FAN1	1.05972	1	0	ctx	astro
merged	GD135-30months	30months	GD135	ZSWIM2	0.57841	1	0	ctx	astro
merged	GD135-30months	30months	GD135	FAM171B	0.60055	1	0	ctx	astro
merged	GD135-30months	30months	GD135	LRP1B	0.617473	1	1	ctx	astro
merged	GD135-30months	30months	GD135	LOC118154766	1.74547	1	0	ctx	astro
merged	GD135-30months	30months	GD135	MAP3K19	1.16555	1	0	ctx	astro
merged	GD135-30months	30months	GD135	SERPINE2	0.727501	1	0	ctx	astro
merged	GD135-30months	30months	GD135	PTMA	1.15723	0.5	0	ctx	astro
merged	GD135-30months	30months	GD135	CACNB2	0.995153	1	0.5	ctx	astro
merged	GD135-30months	30months	GD135	NEBL	0.796107	1	0.5	ctx	astro
merged	GD135-30months	30months	GD135	CREM	0.503174	1	0	ctx	astro
merged	GD135-30months	30months	GD135	CTNNBIP1	0.821243	1	0	ctx	astro
merged	GD135-30months	30months	GD135	TESK2	0.578248	1	0	ctx	astro
merged	GD135-30months	30months	GD135	ACOT11	1.02913	1	0	ctx	astro
merged	GD135-30months	30months	GD135	CYP2J2	1.27211	1	0	ctx	astro
merged	GD135-30months	30months	GD135	LOC103794507	1.60611	1	0	ctx	astro
merged	GD135-30months	30months	GD135	F3	0.536087	1	0	ctx	astro
merged	GD135-30months	30months	GD135	AHCYL1	0.716701	1	1	ctx	astro
merged	GD135-30months	30months	GD135	LOC100395293	1.19811	1	0	ctx	astro
merged	GD135-30months	30months	GD135	ITPRID1	1.07655	1	0	ctx	astro
merged	GD135-30months	30months	GD135	TRIL	0.542283	0.75	0	ctx	astro
merged	GD135-30months	30months	GD135	AGMO	0.701613	0.75	0	ctx	astro
merged	GD135-30months	30months	GD135	CPED1	0.547639	1	0	ctx	astro
merged	GD135-30months	30months	GD135	LOC100398744	1.05098	0.75	0	ctx	astro
merged	GD135-30months	30months	GD135	RAPGEF3	0.976421	0.75	0	ctx	astro
merged	GD135-30months	30months	GD135	RERG	1.04913	0.75	0	ctx	astro
merged	GD135-30months	30months	GD135	CNTN1	1.48359	1	0	ctx	astro
merged	GD135-30months	30months	GD135	FGD4	0.856124	1	0.5	ctx	astro
merged	GD135-30months	30months	GD135	ITGA7	0.620487	1	0	ctx	astro
merged	GD135-30months	30months	GD135	RCN2	0.627596	1	0	ctx	astro
merged	GD135-30months	30months	GD135	LOC103795597	0.768729	0.75	0	ctx	astro
merged	GD135-30months	30months	GD135	SEMA6D	1.08652	1	0	ctx	astro
merged	GD135-30months	30months	GD135	SCG3	0.527725	1	0.5	ctx	astro
merged	GD135-30months	30months	GD135	LOC118144856	0.815548	1	0	ctx	astro
merged	GD135-30months	30months	GD135	NDRG2	0.806056	1	0	ctx	astro
merged	GD135-30months	30months	GD135	SLC22A17	0.656493	1	0	ctx	astro
merged	GD135-30months	30months	GD135	ARHGAP5	0.788365	1	0	ctx	astro
merged	GD135-30months	30months	GD135	SLC25A21	0.942255	0.75	0	ctx	astro
merged	GD135-30months	30months	GD135	MIPOL1	0.526458	1	0	ctx	astro
merged	GD135-30months	30months	GD135	ANKRD9	0.849751	0.5	0	ctx	astro
merged	GD135-30months	30months	GD135	ELMOD1	1.17177	0.75	0	ctx	astro
merged	GD135-30months	30months	GD135	ZBTB16	0.794269	1	0	ctx	astro
merged	GD135-30months	30months	GD135	CADM1	0.704103	1	1	ctx	astro
merged	GD135-30months	30months	GD135	LOC118145709	0.545424	1	0	ctx	astro
merged	GD135-30months	30months	GD135	ARRB1	0.522607	1	1	ctx	astro
merged	GD135-30months	30months	GD135	LOC118145802	1.0065	0.5	0	ctx	astro
merged	GD135-30months	30months	GD135	LGR4	0.950392	1	0	ctx	astro
merged	GD135-30months	30months	GD135	SLC1A2	0.756018	1	1	ctx	astro
merged	GD135-30months	30months	GD135	LOC108593844	0.816944	0.75	0	ctx	astro
merged	GD135-30months	30months	GD135	TMEM132A	0.691845	1	0	ctx	astro
merged	GD135-30months	30months	GD135	ASRGL1	0.753245	1	0	ctx	astro
merged	GD135-30months	30months	GD135	AHNAK	0.580103	0.75	0	ctx	astro
merged	GD135-30months	30months	GD135	TCIRG1	0.681178	1	0	ctx	astro
merged	GD135-30months	30months	GD135	CD81	0.649352	1	0	ctx	astro
merged	GD135-30months	30months	GD135	C12H16orf89	1.02353	0.75	0	ctx	astro
merged	GD135-30months	30months	GD135	ARL6IP1	0.708984	0.75	0	ctx	astro
merged	GD135-30months	30months	GD135	PTEN	0.937137	1	0	ctx	astro
merged	GD135-30months	30months	GD135	GFRA1	1.07551	0.5	0	ctx	astro
merged	GD135-30months	30months	GD135	RAB11FIP2	0.628141	1	0	ctx	astro
merged	GD135-30months	30months	GD135	HTRA1	0.709995	1	0	ctx	astro
merged	GD135-30months	30months	GD135	KNDC1	0.653635	0.75	0	ctx	astro
merged	GD135-30months	30months	GD135	CLU	1.23068	1	1	ctx	astro
merged	GD135-30months	30months	GD135	ADRA1A	0.686557	1	0	ctx	astro
merged	GD135-30months	30months	GD135	SLC7A2	0.779063	1	0	ctx	astro
merged	GD135-30months	30months	GD135	DLC1	1.27455	1	0	ctx	astro
merged	GD135-30months	30months	GD135	ABHD3	0.569266	0.75	0	ctx	astro
merged	GD135-30months	30months	GD135	SEC11C	1.10465	0.75	0	ctx	astro
merged	GD135-30months	30months	GD135	DOK6	0.508897	1	0	ctx	astro
merged	GD135-30months	30months	GD135	C13H18orf63	1.28396	0.75	0	ctx	astro
merged	GD135-30months	30months	GD135	SLC20A1	1.04981	1	0	ctx	astro
merged	GD135-30months	30months	GD135	SH2D6	0.519546	0.75	0	ctx	astro
merged	GD135-30months	30months	GD135	CTNNA2	0.529625	1	1	ctx	astro
merged	GD135-30months	30months	GD135	SFXN5	0.667997	1	1	ctx	astro
merged	GD135-30months	30months	GD135	EFEMP1	1.21639	1	0	ctx	astro
merged	GD135-30months	30months	GD135	GPR75	0.919259	0.75	0	ctx	astro
merged	GD135-30months	30months	GD135	EPAS1	0.859245	0.5	0	ctx	astro
merged	GD135-30months	30months	GD135	ATL2	0.682906	1	0	ctx	astro
merged	GD135-30months	30months	GD135	LOC108588265	0.948133	1	0	ctx	astro
merged	GD135-30months	30months	GD135	KLHL29	1.08976	0.75	0	ctx	astro
merged	GD135-30months	30months	GD135	NTSR2	0.943691	0.75	0	ctx	astro
merged	GD135-30months	30months	GD135	BCL6	0.515386	1	0	ctx	astro
merged	GD135-30months	30months	GD135	GASK1A	0.730435	1	0	ctx	astro
merged	GD135-30months	30months	GD135	POMGNT2	0.885584	1	0	ctx	astro
merged	GD135-30months	30months	GD135	FAM107A	0.686703	1	0	ctx	astro
merged	GD135-30months	30months	GD135	ALDH1L1	0.944574	1	0	ctx	astro
merged	GD135-30months	30months	GD135	SDC2	0.560026	1	0	ctx	astro
merged	GD135-30months	30months	GD135	SNTB1	0.848765	1	0	ctx	astro
merged	GD135-30months	30months	GD135	EXT1	1.03175	1	0	ctx	astro
merged	GD135-30months	30months	GD135	BAALC	1.30989	1	0	ctx	astro
merged	GD135-30months	30months	GD135	ZNF706	0.50055	1	0	ctx	astro
merged	GD135-30months	30months	GD135	PLD1	0.593936	1	0	ctx	astro
merged	GD135-30months	30months	GD135	ZBTB38	0.948789	1	0	ctx	astro
merged	GD135-30months	30months	GD135	MYRIP	0.898439	1	0	ctx	astro
merged	GD135-30months	30months	GD135	ATP1A2	0.502575	1	1	ctx	astro
merged	GD135-30months	30months	GD135	DNM3	0.60251	1	0.5	ctx	astro
merged	GD135-30months	30months	GD135	TMCO1	0.59691	0.75	0	ctx	astro
merged	GD135-30months	30months	GD135	SH2D1B	0.624639	1	0	ctx	astro
merged	GD135-30months	30months	GD135	HMCN1	0.592451	0.75	0	ctx	astro
merged	GD135-30months	30months	GD135	LOC103789190	0.99317	1	0	ctx	astro
merged	GD135-30months	30months	GD135	CSRP1	0.884642	0.75	0	ctx	astro
merged	GD135-30months	30months	GD135	GPR37L1	0.943422	1	0	ctx	astro
merged	GD135-30months	30months	GD135	PLEKHA6	1.19914	0.75	0	ctx	astro
merged	GD135-30months	30months	GD135	LOC100895764	1.08771	0.75	0	ctx	astro
merged	GD135-30months	30months	GD135	MT3	1.10444	1	0	ctx	astro
merged	GD135-30months	30months	GD135	CADM2	0.976256	1	1	ctx	astro
merged	GD135-30months	30months	GD135	NRIP1	0.541918	1	0	ctx	astro
merged	GD135-30months	30months	GD135	S100B	0.868121	0.5	0	ctx	astro
merged	GD135-30months	30months	GD135	BSG	0.566721	0.75	0	ctx	astro
merged	GD135-30months	30months	GD135	PALM	0.513257	1	0	ctx	astro
merged	GD135-30months	30months	GD135	NFIC	0.586648	0.75	0	ctx	astro
merged	GD135-30months	30months	GD135	OLFM2	0.637818	1	0.5	ctx	astro
merged	GD135-30months	30months	GD135	COL5A3	1.11709	0.75	0	ctx	astro
merged	GD135-30months	30months	GD135	TECR	0.638111	1	0	ctx	astro
merged	GD135-30months	30months	GD135	TMEM38A	0.521805	1	0	ctx	astro
merged	GD135-30months	30months	GD135	NWD1	0.950612	1	1	ctx	astro
merged	GD135-30months	30months	GD135	GDF1	0.551362	1	0	ctx	astro
merged	GD135-30months	30months	GD135	LOC103789845	0.513682	0.75	0	ctx	astro
merged	GD135-30months	30months	GD135	LGI4	0.910968	0.75	0	ctx	astro
merged	GD135-30months	30months	GD135	FXYD1	1.00223	1	0	ctx	astro
merged	GD135-30months	30months	GD135	APOE	0.604092	1	1	ctx	astro
merged	GD135-30months	30months	GD135	SELENOW	0.689429	0.5	0	ctx	astro
merged	GD135-30months	30months	GD135	CNKSR2	0.564478	1	0	ctx	astro
merged	GD135-30months	30months	GD135	GPKOW	0.973276	0.5	0	ctx	astro
merged	GD135-30months	30months	GD135	LAMP2	0.671707	0.75	0	ctx	astro
merged	GD135-30months	30months	GD135	LOC103790948	1.40804	1	0	ctx	astro
merged	GD135-30months	30months	GD135	LOC103793784	1.36767	1	0	ctx	astro
merged	neonate-30months	30months	neonate	GPC5	0.572045	1	1	ctx	astro
merged	neonate-30months	30months	neonate	FGF14	0.524199	1	1	ctx	astro
merged	neonate-30months	30months	neonate	SPRY2	0.76985	1	0	ctx	astro
merged	neonate-30months	30months	neonate	LOC103790014	0.596965	0.75	0	ctx	astro
merged	neonate-30months	30months	neonate	ITM2B	1.19618	1	0	ctx	astro
merged	neonate-30months	30months	neonate	SUCLA2	0.666335	1	0	ctx	astro
[truncated: 13,977 more rows]

## Sheet: astro_GD135-14mo_adegs_uniprot
region	comparison	higher_group	lower_group	DEG_name	logFC	protein_name	GO_CellCompart	GO_MolFunction	GO_BiolProcess
cortex	GD135-14months	GD135	14months	GPC6	0.737592	Glypican-6	cell surface,collagen-containing extracellular matrix,extracellular region,glutamatergic synapse,Golgi lumen,lysosomal lumen,nucleus,plasma membrane,side of membrane,synapse	coreceptor activity	cell migration,regulation of neurotransmitter receptor localization to postsynaptic specialization membrane,regulation of signal transduction
cortex	GD135-14months	GD135	14months	UGGT2	0.514399	UDP-glucose:glycoprotein glucosyltransferase 2	endoplasmic reticulum,endoplasmic reticulum lumen,endoplasmic reticulum quality control compartment,endoplasmic reticulum-Golgi intermediate compartment,protein-containing complex	UDP-glucose:glycoprotein glucosyltransferase activity,unfolded protein binding	endoplasmic reticulum mannose trimming,ERAD pathway,protein N-linked glycosylation via asparagine
cortex	GD135-14months	GD135	14months	MYO16	1.23747	Unconventional myosin-XVI	cytoplasm,myosin complex,nucleoplasm,perinuclear region of cytoplasm,plasma membrane	actin filament binding,ATP binding,cytoskeletal motor activity,protein phosphatase binding	cerebellum development,negative regulation of cell population proliferation,negative regulation of G1/S transition of mitotic cell cycle,neuron projection morphogenesis,phosphatidylinositol 3-kinase/protein kinase B signal transduction
cortex	GD135-14months	GD135	14months	DAPK1	0.670126	Death-associated protein kinase 1	actin cytoskeleton,cytoplasm,DAPK1-calmodulin complex,glutamatergic synapse,nucleus,plasma membrane,postsynaptic density	3-phosphoinositide-dependent protein kinase activity,AMP-activated protein kinase activity,ATP binding,calcium/calmodulin-dependent protein kinase activity,calmodulin binding,DNA-dependent protein kinase activity,eukaryotic translation initiation factor 2alpha kinase activity,GTP binding,histone H2AS1 kinase activity,histone H2AS121 kinase activity,histone H2AT120 kinase activity,histone H2AXS139…	apoptotic process,apoptotic signaling pathway,cellular response to hydroperoxide,cellular response to type II interferon,defense response to tumor cell,extrinsic apoptotic signaling pathway via death domain receptors,intracellular signal transduction,negative regulation of apoptotic process,negative regulation of translation,positive regulation of apoptotic process,positive regulation of autophag…
cortex	GD135-14months	GD135	14months	TNC	2.08466	Tenascin	basement membrane,collagen-containing extracellular matrix,endoplasmic reticulum lumen,extracellular matrix of synaptic cleft,extracellular region,extracellular space,focal adhesion,glutamatergic synapse,interstitial matrix,membrane,perisynaptic extracellular matrix,tenascin complex	extracellular matrix structural constituent,integrin binding,syndecan binding	bud outgrowth involved in lung branching,cell adhesion,cellular response to prostaglandin D stimulus,cellular response to retinoic acid,cellular response to vitamin D,mesenchymal-epithelial cell signaling involved in prostate gland development,morphogenesis of an epithelium,negative regulation of cell adhesion,neuromuscular junction development,odontogenesis of dentin-containing tooth,osteoblast …
cortex	GD135-14months	GD135	14months	PBX3	0.892701	Pre-B-cell leukemia transcription factor 3	chromatin,nucleus,transcription regulator complex	DNA-binding transcription activator activity, RNA polymerase II-specific,DNA-binding transcription factor activity, RNA polymerase II-specific,RNA polymerase II cis-regulatory region sequence-specific DNA binding	adult locomotory behavior,animal organ morphogenesis,anterior compartment pattern formation,brain development,dorsal spinal cord development,embryonic organ development,eye development,neuron development,posterior compartment specification,regulation of respiratory gaseous exchange by nervous system process,regulation of transcription by RNA polymerase II,respiratory gaseous exchange by respirato…
cortex	GD135-14months	GD135	14months	SEMA6A	0.80736	Semaphorin-6A	axon,membrane,plasma membrane	chemorepellent activity,neuropilin binding,semaphorin receptor binding	animal organ morphogenesis,apoptotic process,axon guidance,cell surface receptor signaling pathway,cellular response to vascular endothelial growth factor stimulus,cytoskeleton organization,negative chemotaxis,negative regulation of angiogenesis,negative regulation of cell adhesion involved in sprouting angiogenesis,negative regulation of ERK1 and ERK2 cascade,negative regulation of sprouting ang…
cortex	GD135-14months	GD135	14months	CAMK4	0.560515	Calcium/calmodulin-dependent protein kinase type IV	cytoplasm,extracellular exosome,fibrillar center,nucleoplasm,nucleus	ATP binding,calcium-dependent protein serine/threonine kinase activity,calcium/calmodulin-dependent protein kinase activity,calmodulin binding,protein serine kinase activity	adaptive immune response,inflammatory response,intracellular signal transduction,long-term memory,myeloid dendritic cell differentiation,positive regulation of DNA-templated transcription,protein phosphorylation,regulation of osteoclast differentiation,regulation of T cell differentiation in thymus,signal transduction
cortex	GD135-14months	GD135	14months	ADGRV1	0.858167	Adhesion G-protein coupled receptor V1	cell surface,cytoplasm,extracellular exosome,membrane,periciliary membrane compartment,photoreceptor inner segment,plasma membrane,receptor complex,stereocilia ankle link,stereocilia ankle link complex,stereocilium,stereocilium membrane,USH2 complex	adenylate cyclase inhibitor activity,calcium ion binding,G protein-coupled receptor activity,G-protein alpha-subunit binding,hydrolase activity	cell surface receptor signaling pathway,cell-cell adhesion,cellular response to calcium ion,detection of mechanical stimulus involved in sensory perception of sound,establishment of protein localization,G protein-coupled receptor signaling pathway,inner ear development,inner ear receptor cell differentiation,inner ear receptor cell stereocilium organization,maintenance of animal organ identity,ne…
cortex	GD135-14months	GD135	14months	IQGAP2	1.46295	Ras GTPase-activating-like protein IQGAP2	actin cytoskeleton,cell cortex,cell surface,cytoplasm,cytosol,extracellular exosome,filopodium,lamellipodium,microtubule,microvillus,plasma membrane,secretory granule membrane	actin binding,actin filament binding,Arp2/3 complex binding,calmodulin binding,GTPase activator activity,GTPase inhibitor activity,phosphatidylinositol-3,4,5-trisphosphate binding,small GTPase binding	Arp2/3 complex-mediated actin nucleation,mitotic actomyosin contractile ring assembly actin filament organization,regulation of actin cytoskeleton organization,signal transduction,thrombin-activated receptor signaling pathway
cortex	GD135-14months	GD135	14months	RNF180	0.667858	E3 ubiquitin-protein ligase RNF180	endoplasmic reticulum membrane,nuclear envelope	metal ion binding,ubiquitin conjugating enzyme binding,ubiquitin protein ligase activity	adult behavior,norepinephrine metabolic process,positive regulation of proteasomal ubiquitin-dependent protein catabolic process,positive regulation of protein ubiquitination,protein polyubiquitination,serotonin metabolic process
cortex	GD135-14months	GD135	14months	MAP3K1	0.721625	Mitogen-activated protein kinase kinase kinase 1	cytoplasm,cytosol,tight junction	ATP binding,JUN kinase kinase kinase activity,MAP kinase kinase kinase activity,protein kinase activity,protein kinase binding,protein serine kinase activity,protein serine/threonine kinase activity,zinc ion binding	cellular response to mechanical stimulus,Fc-epsilon receptor signaling pathway,protein phosphorylation
cortex	GD135-14months	GD135	14months	ARL15	0.534067	ADP-ribosylation factor-like protein 15	extracellular exosome	GTP binding,GTPase activity
cortex	GD135-14months	GD135	14months	SEMA5A	1.09028	Semaphorin-5A	extracellular exosome,membrane,plasma membrane	chemorepellent activity,chondroitin sulfate proteoglycan binding,heparan sulfate proteoglycan binding,semaphorin receptor binding,syndecan binding	axon extension,axon guidance,axonal fasciculation,blood vessel endothelial cell proliferation involved in sprouting angiogenesis,cell adhesion,cell chemotaxis,cell-cell signaling,diencephalon development,negative regulation of axon extension involved in axon guidance,negative regulation of cell adhesion,negative regulation of endothelial cell apoptotic process,nervous system development,neural cr…
cortex	GD135-14months	GD135	14months	TMEM131L	1.32341	Transmembrane protein 131-like	cytoplasm,endoplasmic reticulum,plasma membrane		negative regulation of canonical Wnt signaling pathway,negative regulation of immature T cell proliferation in thymus,Wnt signaling pathway
cortex	GD135-14months	GD135	14months	SH3D19	0.542695	SH3 domain-containing protein 19	cytosol,nucleoplasm,plasma membrane	proline-rich region binding	cytoskeleton organization,positive regulation of membrane protein ectodomain proteolysis,regulation of cell morphogenesis
cortex	GD135-14months	GD135	14months	MAPK10	0.69364	Mitogen-activated protein kinase 10	cytoplasm,cytosol,mitochondrion,nucleoplasm,nucleus,plasma membrane	ATP binding,JUN kinase activity,MAP kinase kinase activity,protein serine kinase activity	cellular senescence,Fc-epsilon receptor signaling pathway,JNK cascade,protein phosphorylation,regulation of circadian rhythm,response to light stimulus,rhythmic process,signal transduction
cortex	GD135-14months	GD135	14months	SEL1L3	0.642803	Protein sel-1 homolog 3	membrane
cortex	GD135-14months	GD135	14months	LOC103792230	1.67364
cortex	GD135-14months	GD135	14months	ID4	0.738265	DNA-binding protein inhibitor ID-4	cytoplasm,nucleoplasm,nucleus	protein dimerization activity,RNA polymerase II-specific DNA-binding transcription factor binding,transcription corepressor activity,transcription regulator inhibitor activity	astrocyte differentiation,central nervous system myelination,cerebral cortex neuron differentiation,circadian rhythm,fat cell differentiation,G1/S transition of mitotic cell cycle,hippocampus development,negative regulation of astrocyte differentiation,negative regulation of DNA-templated transcription,negative regulation of fat cell differentiation,negative regulation of neuron differentiation,n…
cortex	GD135-14months	GD135	14months	GRIK2	0.61429	Glutamate receptor ionotropic, kainate 2	glutamatergic synapse,hippocampal mossy fiber to CA3 synapse,kainate selective glutamate receptor complex,mossy fiber rosette,neuronal cell body,plasma membrane,postsynaptic density membrane,presynaptic membrane	extracellularly glutamate-gated ion channel activity,glutamate-gated calcium ion channel activity,glutamate-gated receptor activity,kainate selective glutamate receptor activity,ligand-gated monoatomic ion channel activity involved in regulation of presynaptic membrane potential,transmitter-gated monoatomic ion channel activity involved in regulation of postsynaptic membrane potential	behavioral fear response,chemical synaptic transmission,detection of cold stimulus involved in thermoception,glutamate receptor signaling pathway,inhibitory postsynaptic potential,intracellular calcium ion homeostasis,modulation of chemical synaptic transmission,negative regulation of neuron apoptotic process,negative regulation of synaptic transmission, glutamatergic,neuron apoptotic process,neu…
cortex	GD135-14months	GD135	14months	MARCKS	0.660395	Myristoylated alanine-rich C-kinase substrate	actin cytoskeleton,actin filament bundle,cell cortex,centrosome,cytoplasm,extracellular exosome,focal adhesion,germinal vesicle,plasma membrane	actin filament binding,calmodulin binding,identical protein binding,protein kinase C binding	actin crosslink formation,actin filament bundle assembly,actin filament organization,apoptotic process,central nervous system development,mitochondrion organization,neural tube development,neurogenesis,response to endoplasmic reticulum stress
cortex	GD135-14months	GD135	14months	FABP7	0.669697	Fatty acid-binding protein, brain	cytosol,nucleus	fatty acid binding,lipid binding	epithelial cell proliferation,fatty acid transport,negative regulation of cell population proliferation,nervous system development
cortex	GD135-14months	GD135	14months	PTPRK	1.68353	Receptor-type tyrosine-protein phosphatase kappa	adherens junction,cell junction,cell surface,cell-cell junction,intracellular membrane-bounded organelle,leading edge membrane,membrane,plasma membrane	beta-catenin binding,gamma-catenin binding,histone H2AXY142 phosphatase activity,non-membrane spanning protein tyrosine phosphatase activity,protein kinase binding,protein tyrosine phosphatase activity,protein tyrosine phosphatase activity, metal-dependent,transmembrane receptor protein tyrosine phosphatase activity	cell adhesion,cell migration,cellular response to reactive oxygen species,cellular response to UV,focal adhesion assembly,negative regulation of cell cycle,negative regulation of cell migration,negative regulation of cell population proliferation,negative regulation of DNA-templated transcription,negative regulation of keratinocyte proliferation,neuron projection development,protein dephosphoryla…
cortex	GD135-14months	GD135	14months	PTPRT	0.877154	Receptor-type tyrosine-protein phosphatase T	cell surface,glutamatergic synapse,membrane,plasma membrane,postsynaptic density membrane	alpha-actinin binding,alpha-catenin binding,beta-catenin binding,cadherin binding,delta-catenin binding,gamma-catenin binding,histone H2AXY142 phosphatase activity,non-membrane spanning protein tyrosine phosphatase activity,protein homodimerization activity,protein phosphatase binding,protein tyrosine phosphatase activity,protein tyrosine phosphatase activity, metal-dependent,STAT family protein …	cell adhesion,cell surface receptor protein tyrosine kinase signaling pathway,cellular response to interleukin-6,homophilic cell adhesion via plasma membrane adhesion molecules,negative regulation of cell migration,negative regulation of receptor signaling pathway via STAT,neuron projection development,peptidyl-tyrosine dephosphorylation,peptidyl-tyrosine dephosphorylation involved in inactivatio…
cortex	GD135-14months	GD135	14months	ATP9A	0.525168	Probable phospholipid-transporting ATPase IIA	early endosome,early endosome membrane,endosome,late endosome,late endosome membrane,perinuclear region of cytoplasm,plasma membrane,recycling endosome,recycling endosome membrane,trans-Golgi network,trans-Golgi network membrane	ATP binding,ATP hydrolysis activity,ATPase-coupled intramembrane lipid transporter activity,magnesium ion binding,protease binding	endocytosis,negative regulation of exosomal secretion,neuron projection morphogenesis,phospholipid translocation,regulation of endocytic recycling,regulation of retrograde transport, endosome to Golgi,retrograde vesicle-mediated transport, Golgi to endoplasmic reticulum
cortex	GD135-14months	GD135	14months	GFAP	0.571614	Glial fibrillary acidic protein	astrocyte end-foot,cell body,cell projection,cytoplasm,cytoplasmic side of lysosomal membrane,cytosol,intermediate filament,intermediate filament cytoskeleton	identical protein binding,integrin binding,kinase binding,structural constituent of cytoskeleton	astrocyte development,Bergmann glial cell differentiation,D-aspartate import across plasma membrane,extracellular matrix organization,gene expression,intermediate filament organization,intracellular protein transport,long-term synaptic potentiation,negative regulation of neuron projection development,neuron projection regeneration,positive regulation of Schwann cell proliferation,regulation of ch…
cortex	GD135-14months	GD135	14months	TANC2	0.780285	Protein TANC2	axon,dendritic spine		dense core granule cytoskeletal transport,regulation of dendritic spine development,regulation of dendritic spine morphogenesis
cortex	GD135-14months	GD135	14months	WSB1	0.920133	WD repeat and SOCS box-containing protein 1	cytosol	ubiquitin protein ligase activity	intracellular signal transduction,protein aggregate center assembly,protein K27-linked ubiquitination,protein polyubiquitination
cortex	GD135-14months	GD135	14months	ANKFN1	1.40305	Ankyrin repeat and fibronectin type-III domain-containing protein 1	spindle		behavioral fear response,equilibrioception,establishment of mitotic spindle orientation,locomotor rhythm,regulation of establishment of bipolar cell polarity
cortex	GD135-14months	GD135	14months	LOC100399426	0.916852
cortex	GD135-14months	GD135	14months	NBEA	0.676005	Neurobeachin	cytosol,endomembrane system,membrane,plasma membrane,trans-Golgi network	protein kinase binding	protein localization
cortex	GD135-14months	GD135	14months	DCLK1	1.29897	Serine/threonine-protein kinase DCLK1	cytoplasm,glutamatergic synapse,plasma membrane,postsynaptic density	3-phosphoinositide-dependent protein kinase activity,AMP-activated protein kinase activity,ATP binding,DNA-dependent protein kinase activity,eukaryotic translation initiation factor 2alpha kinase activity,histone H2AS1 kinase activity,histone H2AS121 kinase activity,histone H2AT120 kinase activity,histone H2AXS139 kinase activity,histone H2BS14 kinase activity,histone H2BS36 kinase activity,histo…	axon extension,central nervous system development,central nervous system projection neuron axonogenesis,dendrite morphogenesis,endosomal transport,forebrain development,intracellular signal transduction,negative regulation of protein localization to nucleus,nervous system development,neuron migration,protein localization to nucleus,protein phosphorylation,regulation of postsynapse assembly,respon…
cortex	GD135-14months	GD135	14months	DGKH	0.815426	Diacylglycerol kinase eta	actin cytoskeleton,cytoplasm,endosome,intracellular membrane-bounded organelle,plasma membrane,protein-containing complex	ATP binding,ATP-dependent diacylglycerol kinase activity,identical protein binding,kinase binding,metal ion binding,SAM domain binding	diacylglycerol metabolic process,intracellular signal transduction,lipid phosphorylation,phosphatidic acid biosynthetic process,phosphatidic acid metabolic process,phospholipase C-activating G protein-coupled receptor signaling pathway,phospholipase C/protein kinase C signal transduction,platelet activation
cortex	GD135-14months	GD135	14months	TSC22D1	0.52427	TSC22 domain family protein 1	cytoplasm,cytosol,mitochondrion,nucleus,plasma membrane	DNA-binding transcription activator activity, RNA polymerase II-specific,identical protein binding,RNA polymerase II cis-regulatory region sequence-specific DNA binding,transcription coactivator activity	negative regulation of apoptotic process,negative regulation of hematopoietic stem cell proliferation,negative regulation of programmed cell death,positive regulation of apoptotic process,positive regulation of cell population proliferation,positive regulation of programmed cell death,positive regulation of transforming growth factor beta receptor signaling pathway,transcription by RNA polymerase…
cortex	GD135-14months	GD135	14months	LOC118154474	0.722086
cortex	GD135-14months	GD135	14months	RHCG	0.843602	Ammonium transporter Rh type C	apical plasma membrane,basolateral plasma membrane,cytoplasmic vesicle,extracellular exosome,plasma membrane	ammonium channel activity,ankyrin binding,carbon dioxide transmembrane transporter activity,identical protein binding	amine transport,ammonium homeostasis,ammonium transmembrane transport,epithelial cell differentiation,homeostatic process,intracellular monoatomic ion homeostasis,regulation of pH,transepithelial ammonium transport
cortex	GD135-14months	GD135	14months	GULP1	0.987142	PTB domain-containing engulfment adapter protein 1	cytoplasm		apoptotic process,lipid transport,phagocytosis, engulfment
cortex	GD135-14months	GD135	14months	KCNH7	1.30934	Voltage-gated inwardly rectifying potassium channel KCNH7	monoatomic ion channel complex,plasma membrane	heme binding,inward rectifier potassium channel activity,protein-containing complex binding	circadian rhythm,potassium ion transmembrane transport,potassium ion transport,regulation of membrane potential
cortex	GD135-14months	GD135	14months	MAP2	1.26397	Microtubule-associated protein 2	apical distal dendrite,axon hillock,axon initial segment,basal dendrite,cytoplasm,cytosol,dendrite,dendrite cytoplasm,dendritic branch,dendritic filopodium,dendritic growth cone,dendritic shaft,distal dendrite,microtubule,microtubule associated complex,neuron projection,neuronal cell body,primary dendrite,proximal dendrite,proximal neuron projection	calmodulin binding,dystroglycan binding,microtubule binding,structural molecule activity,tau protein binding	central nervous system neuron development,dendrite development,dendrite morphogenesis,microtubule cytoskeleton organization,negative regulation of axon extension,negative regulation of microtubule binding,negative regulation of microtubule polymerization,neuron projection development,positive regulation of anterograde dense core granule transport,positive regulation of anterograde synaptic vesicl…
cortex	GD135-14months	GD135	14months	AGAP1	0.523476	Arf-GAP with GTPase, ANK repeat and PH domain-containing protein 1	postsynaptic endosome	GTP binding,GTPase activator activity,GTPase activity,metal ion binding,phospholipid binding	protein transport,regulation of modification of postsynaptic structure
cortex	GD135-14months	GD135	14months	HES5	1.02584	Transcription factor HES-5	chromatin,nucleoplasm,nucleus	chromatin binding,DNA-binding transcription factor activity, RNA polymerase II-specific,DNA-binding transcription repressor activity, RNA polymerase II-specific,protein dimerization activity,RNA polymerase II cis-regulatory region sequence-specific DNA binding,sequence-specific double-stranded DNA binding	anterior/posterior pattern specification,astrocyte differentiation,BMP signaling pathway,brain development,camera-type eye development,cartilage development,cell adhesion,cell maturation,central nervous system myelination,comma-shaped body morphogenesis,establishment of epithelial cell polarity,forebrain radial glial cell differentiation,glial cell fate commitment,inner ear auditory receptor cell…
cortex	GD135-14months	GD135	14months	KAZN	1.50672	Kazrin	cornified envelope,cytoskeleton,cytosol,desmosome,nuclear speck,nucleoplasm		keratinization
cortex	GD135-14months	GD135	14months	CSMD2	0.982182	CUB and sushi domain-containing protein 2	glutamatergic synapse,postsynaptic density membrane		maintenance of postsynaptic density structure,postsynaptic density assembly
cortex	GD135-14months	GD135	14months	COL11A1	0.500967	Collagen alpha-1(XI) chain	collagen type XI trimer,collagen-containing extracellular matrix,endoplasmic reticulum lumen,extracellular region,extracellular space	extracellular matrix binding,extracellular matrix structural constituent,extracellular matrix structural constituent conferring tensile strength,heparan sulfate binding,heparin binding,metal ion binding,protein-macromolecule adaptor activity	cartilage condensation,chondrocyte development,collagen fibril organization,detection of mechanical stimulus involved in sensory perception of sound,embryonic skeletal system morphogenesis,endodermal cell differentiation,extracellular matrix organization,inner ear morphogenesis,ossification,proteoglycan metabolic process,sensory perception of sound,tendon development,ventricular cardiac muscle ti…
cortex	GD135-14months	GD135	14months	EEPD1	0.751835	Endonuclease/exonuclease/phosphatase family domain-containing protein 1	plasma membrane	catalytic activity,DNA binding	DNA repair,positive regulation of cholesterol efflux
cortex	GD135-14months	GD135	14months	CREB5	0.859777	Cyclic AMP-responsive element-binding protein 5	chromatin,extracellular exosome,nucleus	cAMP response element binding,DNA-binding transcription factor activity,DNA-binding transcription factor activity, RNA polymerase II-specific,identical protein binding,metal ion binding,sequence-specific double-stranded DNA binding	positive regulation of DNA-templated transcription,regulation of transcription by RNA polymerase II
cortex	GD135-14months	GD135	14months	LHFPL3	1.58377	LHFPL tetraspan subfamily member 3 protein	plasma membrane		sensory perception of sound
cortex	GD135-14months	GD135	14months	PLEKHA5	0.905281	Pleckstrin homology domain-containing family A member 5	cytosol,glutamatergic synapse,membrane,nucleoplasm,postsynaptic density	phosphatidylinositol-3,5-bisphosphate binding,phosphatidylinositol-3-phosphate binding,phosphatidylinositol-4-phosphate binding,phosphatidylinositol-5-phosphate binding	reproductive system development
cortex	GD135-14months	GD135	14months	CCND2	0.84121	G1/S-specific cyclin-D2	chromatin,cyclin D2-CDK4 complex,cyclin-dependent protein kinase holoenzyme complex,cytoplasm,cytosol,microtubule organizing center,nuclear membrane,nucleolus,nucleoplasm,nucleus	cyclin-dependent protein serine/threonine kinase activator activity,cyclin-dependent protein serine/threonine kinase regulator activity,protein kinase binding	adult locomotory behavior,cell division,cellular response to X-ray,G1/S transition of mitotic cell cycle,long-term memory,negative regulation of apoptotic process,positive regulation of cell population proliferation,positive regulation of cyclin-dependent protein serine/threonine kinase activity,positive regulation of G1/S transition of mitotic cell cycle,positive regulation of protein phosphoryl…
cortex	GD135-14months	GD135	14months	GRIP1	1.15432	Glutamate receptor-interacting protein 1	cytoplasmic vesicle,cytosol,dendrite,endoplasmic reticulum membrane,neuron projection,perikaryon,plasma membrane,postsynaptic density,postsynaptic membrane	beta-catenin binding,signaling receptor complex adaptor activity	intracellular signal transduction,neurotransmitter receptor transport, endosome to postsynaptic membrane,positive regulation of neuron projection arborization
cortex	GD135-14months	GD135	14months	NAV3	1.52061	Neuron navigator 3	nuclear outer membrane	ATP binding,ATP hydrolysis activity,microtubule binding	negative regulation of cell migration,negative regulation of interleukin-2 production,negative regulation of microtubule depolymerization,neurogenesis,positive regulation of microtubule polymerization
cortex	GD135-14months	GD135	14months	TMEM132D	2.13834	Transmembrane protein 132D	membrane
cortex	GD135-14months	GD135	14months	MYO1E	0.882083	Unconventional myosin-Ie	actin cytoskeleton,adherens junction,brush border,clathrin-coated vesicle,cuticular plate,cytoplasm,cytoskeleton,extracellular exosome,microvillus,myosin complex,plasma membrane	actin filament binding,ATP binding,ATP hydrolysis activity,calmodulin binding,microfilament motor activity,phosphatidylinositol binding	actin filament organization,endocytosis,glomerular basement membrane development,glomerular filtration,glomerulus development,in utero embryonic development,platelet-derived growth factor receptor signaling pathway,podocyte development,post-embryonic hemopoiesis,vasculogenesis
cortex	GD135-14months	GD135	14months	MDGA2	0.80688	MAM domain-containing glycosylphosphatidylinositol anchor protein 2	extracellular region,plasma membrane,side of membrane		nervous system development,spinal cord motor neuron differentiation
cortex	GD135-14months	GD135	14months	SYNE2	1.40629	Nesprin-2	cytoplasm,extracellular exosome,filopodium membrane,focal adhesion,intermediate filament cytoskeleton,lamellipodium membrane,meiotic nuclear membrane microtubule tethering complex,mitochondrion,nuclear envelope,nuclear lumen,nuclear membrane,nuclear outer membrane,nucleoplasm,nucleus,sarcoplasmic reticulum,sarcoplasmic reticulum membrane,Z disc	actin binding,cytoskeleton-nuclear membrane anchor activity	centrosome localization,nuclear migration,nuclear migration along microfilament,nucleokinesis involved in cell motility in cerebral cortex radial glia guided migration,positive regulation of cell migration,regulation of cilium assembly
cortex	GD135-14months	GD135	14months	GALNT16	0.840225	Polypeptide N-acetylgalactosaminyltransferase 16	Golgi apparatus,Golgi membrane	carbohydrate binding,metal ion binding,polypeptide N-acetylgalactosaminyltransferase activity	protein O-linked glycosylation,protein O-linked glycosylation via serine,protein O-linked glycosylation via threonine
cortex	GD135-14months	GD135	14months	BLID	0.606532	BH3-like motif-containing cell death inducer	cytosol,mitochondrion		apoptotic process,positive regulation of cysteine-type endopeptidase activity
cortex	GD135-14months	GD135	14months	KIRREL3	1.66704	Kin of IRRE-like protein 3	axon,cell-cell junction,dendrite,dendritic shaft,extracellular region,membrane,plasma membrane,synaptic vesicle	cell adhesion molecule binding	cell-cell adhesion,glomerulus morphogenesis,hemopoiesis,hippocampus development,homophilic cell adhesion via plasma membrane adhesion molecules,inter-male aggressive behavior,neuron migration,neuron projection morphogenesis,principal sensory nucleus of trigeminal nerve development,synapse assembly
cortex	GD135-14months	GD135	14months	OPCML	1.10899	Opioid-binding protein/cell adhesion molecule	extracellular region,plasma membrane,side of membrane		cell adhesion,neuron recognition
cortex	GD135-14months	GD135	14months	GRM5	1.67838	Metabotropic glutamate receptor 5	astrocyte projection,cytoplasm,dendrite,dendritic shaft,dendritic spine,glutamatergic synapse,neuronal cell body,plasma membrane,postsynaptic density membrane,Schaffer collateral - CA1 synapse	A2A adenosine receptor binding,adenylate cyclase inhibiting G protein-coupled glutamate receptor activity,G protein-coupled receptor activity,G protein-coupled receptor activity involved in regulation of postsynaptic membrane potential,glutamate receptor activity,identical protein binding,neurotransmitter receptor activity involved in regulation of postsynaptic cytosolic calcium ion concentration…	cellular response to amyloid-beta,chemical synaptic transmission,cognition,desensitization of G protein-coupled receptor signaling pathway,G protein-coupled glutamate receptor signaling pathway,learning,learning or memory,locomotory behavior,phospholipase C-activating G protein-coupled glutamate receptor signaling pathway,positive regulation of calcium-mediated signaling,positive regulation of lo…
cortex	GD135-14months	GD135	14months	MPPED2	0.597751	Metallophosphoesterase MPPED2		AMP binding,GMP binding,manganese ion binding,phosphoric diester hydrolase activity
cortex	GD135-14months	GD135	14months	KIAA1549L	0.682685	UPF0606 protein KIAA1549L	membrane
cortex	GD135-14months	GD135	14months	KCNMA1	1.31287	Calcium-activated potassium channel subunit alpha-1	apical plasma membrane,caveola,membrane,plasma membrane,postsynaptic membrane,voltage-gated potassium channel complex	actin binding,calcium-activated potassium channel activity,identical protein binding,large conductance calcium-activated potassium channel activity,metal ion binding,voltage-gated potassium channel activity	intracellular potassium ion homeostasis,micturition,negative regulation of cell volume,positive regulation of apoptotic process,potassium ion transmembrane transport,potassium ion transport,regulation of membrane potential,response to calcium ion,response to carbon monoxide,response to hypoxia,response to osmotic stress,smooth muscle contraction involved in micturition,vasodilation
cortex	GD135-14months	GD135	14months	CSMD1	1.06288	CUB and sushi domain-containing protein 1	membrane		conditioned place preference,female gonad development,glucose homeostasis,male gonad development,mammary gland branching involved in pregnancy,memory,oviduct epithelium development,startle response
cortex	GD135-14months	GD135	14months	LAMA1	1.18888	Laminin subunit alpha-1	basement membrane,cell-cell junction,collagen-containing extracellular matrix,extracellular matrix,extracellular region,extracellular space,laminin-1 complex,laminin-3 complex,membrane,protein complex involved in cell-matrix adhesion	extracellular matrix structural constituent,glycosphingolipid binding,signaling receptor binding	branching involved in salivary gland morphogenesis,cell adhesion,cell surface receptor signaling pathway,epithelial tube branching involved in lung morphogenesis,establishment of epithelial cell apical/basal polarity,morphogenesis of an epithelial sheet,neuron projection development,positive regulation of cell adhesion,positive regulation of integrin-mediated signaling pathway,positive regulation…
cortex	GD135-14months	GD135	14months	SETBP1	0.566303	SET-binding protein	cytosol,nuclear body,nucleoplasm,nucleus	DNA binding,histone H3K4 methyltransferase activity	regulation of DNA-templated transcription
cortex	GD135-14months	GD135	14months	AFF3	1.59126	AF4/FMR2 family member 3	cytosol,nuclear body,nucleoplasm,nucleus,super elongation complex	DNA-binding transcription factor activity,double-stranded DNA binding	embryonic hindlimb morphogenesis,regulation of gene expression,response to tumor necrosis factor
cortex	GD135-14months	GD135	14months	LOC118147223	1.63935
cortex	GD135-14months	GD135	14months	ID2	0.537023	DNA-binding protein inhibitor ID-2	cytoplasm,cytosol,euchromatin,nucleoplasm,nucleus,protein-containing complex	protein dimerization activity,RNA polymerase II-specific DNA-binding transcription factor binding,transcription corepressor activity,transcription regulator inhibitor activity,transmembrane transporter binding	bundle of His development,cellular senescence,circadian regulation of gene expression,circadian rhythm,embryonic digestive tract morphogenesis,endodermal digestive tract morphogenesis,entrainment of circadian clock by photoperiod,enucleate erythrocyte differentiation,epithelial cell differentiation involved in mammary gland alveolus development,heart development,locomotor rhythm,mammary gland alv…
cortex	GD135-14months	GD135	14months	MMP16	1.29023	Matrix metalloproteinase-16	cell surface,extracellular matrix,extracellular space,Golgi lumen,plasma membrane	enzyme activator activity,metalloaminopeptidase activity,metalloendopeptidase activity,zinc ion binding	chondrocyte proliferation,collagen catabolic process,craniofacial suture morphogenesis,embryonic cranial skeleton morphogenesis,endochondral ossification,extracellular matrix organization,protein processing,proteolysis,skeletal system development
cortex	GD135-14months	GD135	14months	LOC108588705	0.879857
cortex	GD135-14months	GD135	14months	NCALD	0.520052	Neurocalcin-delta	clathrin coat of trans-Golgi network vesicle,cytosol	actin binding,alpha-tubulin binding,calcium ion binding,clathrin binding,tubulin binding	calcium-mediated signaling,regulation of signal transduction,regulation of systemic arterial blood pressure,vesicle-mediated transport
cortex	GD135-14months	GD135	14months	VEPH1	0.768729	Ventricular zone-expressed PH domain-containing protein homolog 1	plasma membrane	phosphatidylinositol-5-phosphate binding	negative regulation of SMAD protein signal transduction,negative regulation of transforming growth factor beta receptor signaling pathway,regulation of signal transduction
cortex	GD135-14months	GD135	14months	LOC103788868	1.3002
cortex	GD135-14months	GD135	14months	NAV1	0.797551	Neuron navigator 1	axon initial segment,cytoplasm,microtubule,microtubule cytoskeleton	ATP hydrolysis activity	microtubule bundle formation,neuron migration
cortex	GD135-14months	GD135	14months	CDH13	1.65175	Cadherin-13	adherens junction,catenin complex,caveola,collagen-containing extracellular matrix,cytoplasm,external side of plasma membrane,extracellular exosome,extracellular region,extracellular space,focal adhesion,GABA-ergic synapse,neuron projection,perinuclear region of cytoplasm,plasma membrane	adiponectin binding,beta-catenin binding,cadherin binding,calcium ion binding,identical protein binding,lipoprotein particle binding,low-density lipoprotein particle binding	adherens junction organization,calcium-dependent cell-cell adhesion via plasma membrane cell adhesion molecules,cell migration,cell morphogenesis,cell-cell adhesion mediated by cadherin,cell-cell junction assembly,endothelial cell migration,homophilic cell adhesion via plasma membrane adhesion molecules,keratinocyte proliferation,lamellipodium assembly,localization within membrane,low-density lip…
cortex	GD135-14months	GD135	14months	ROBO2	1.08497	Roundabout homolog 2	axolemma,cell surface,extracellular exosome,plasma membrane	axon guidance receptor activity,identical protein binding	aorta development,aortic valve morphogenesis,apoptotic process involved in luteolysis,axon guidance,axon midline choice point recognition,brain development,cell-cell adhesion,cellular response to hormone stimulus,central nervous system development,chemotaxis,endocardial cushion formation,heart induction,homophilic cell adhesion via plasma membrane adhesion molecules,metanephros development,negati…
cortex	GD135-14months	GD135	14months	APP	0.664107	Amyloid-beta precursor protein	apical part of cell,axon,cell surface,cell-cell junction,ciliary rootlet,clathrin-coated pit,COPII-coated ER to Golgi transport vesicle,cytoplasm,cytosol,dendrite,dendritic shaft,dendritic spine,early endosome,endoplasmic reticulum,endoplasmic reticulum lumen,endosome,endosome lumen,extracellular exosome,extracellular region,extracellular space,Golgi apparatus,Golgi lumen,Golgi-associated vesicle…	DNA binding,enzyme binding,heparin binding,identical protein binding,protein serine/threonine kinase binding,PTB domain binding,receptor ligand activity,RNA polymerase II cis-regulatory region sequence-specific DNA binding,serine-type endopeptidase inhibitor activity,signaling receptor activator activity,signaling receptor binding,transition metal ion binding	adult locomotory behavior,amyloid fibril formation,astrocyte activation,astrocyte activation involved in immune response,axo-dendritic transport,axon midline choice point recognition,axonogenesis,cell adhesion,cellular response to amyloid-beta,central nervous system development,cholesterol metabolic process,cognition,collateral sprouting in absence of injury,cytosolic mRNA polyadenylation,dendrit…
cortex	GD135-14months	GD135	14months	PDE9A	0.599291	High affinity cGMP-specific 3',5'-cyclic phosphodiesterase 9A	cytosol,endoplasmic reticulum,Golgi apparatus,nucleoplasm,perikaryon,perinuclear region of cytoplasm,plasma membrane,ruffle membrane,sarcolemma	3',5'-cyclic-AMP phosphodiesterase activity,3',5'-cyclic-GMP phosphodiesterase activity,3',5'-cyclic-nucleotide phosphodiesterase activity,calmodulin-activated 3',5'-cyclic-GMP phosphodiesterase activity,calmodulin-activated dual specificity 3',5'-cyclic-GMP, 3',5'-cyclic-AMP phosphodiesterase activity,identical protein binding,metal ion binding	cAMP-mediated signaling,cGMP catabolic process,cGMP metabolic process,negative regulation of neural precursor cell proliferation,positive regulation of cardiac muscle hypertrophy,positive regulation of long-term synaptic potentiation,signal transduction
cortex	GD135-14months	GD135	14months	PTPRS	0.511904	Receptor-type tyrosine-protein phosphatase S	axon,cytosol,extracellular exosome,glutamatergic synapse,growth cone,perikaryon,plasma membrane,postsynaptic density membrane,presynaptic membrane,Schaffer collateral - CA1 synapse,synaptic vesicle membrane	chondroitin sulfate binding,heparan sulfate proteoglycan binding,heparin binding,histone H2AXY142 phosphatase activity,non-membrane spanning protein tyrosine phosphatase activity,phosphoprotein phosphatase activity,protein tyrosine phosphatase activity,protein tyrosine phosphatase activity, metal-dependent	cerebellum development,cerebral cortex development,corpus callosum development,establishment of endothelial intestinal barrier,hippocampus development,modulation of chemical synaptic transmission,negative regulation of axon extension,negative regulation of axon regeneration,negative regulation of collateral sprouting,negative regulation of dendritic spine development,negative regulation of interf…
cortex	GD135-14months	GD135	14months	NCAN	1.01365	Neurocan core protein	extracellular region,extracellular space,Golgi lumen,lysosomal lumen,perineuronal net,synapse	calcium ion binding,carbohydrate binding,hyaluronic acid binding	cell adhesion,central nervous system development,glial cell differentiation,positive regulation of neuroblast proliferation,skeletal system development
cortex	GD135-14months	GD135	14months	IL1RAPL1	1.13909	Interleukin-1 receptor accessory protein-like 1	axon,cell surface,cytoplasm,dendrite,glutamatergic synapse,plasma membrane,postsynaptic membrane	NAD+ nucleosidase activity,NAD+ nucleotidase, cyclic ADP-ribose generating,signaling receptor binding	cell surface receptor signaling pathway,negative regulation of exocytosis,neuron differentiation,positive regulation of dendritic spine morphogenesis,positive regulation of synapse assembly,presynaptic membrane assembly,regulation of neuron projection development,regulation of postsynapse organization,regulation of presynapse assembly,synaptic membrane adhesion,trans-synaptic signaling by trans-s…
cortex	GD135-14months	GD135	14months	PCDH11X	1.04203	Protocadherin-11 X-linked	plasma membrane	calcium ion binding	cell adhesion,homophilic cell adhesion via plasma membrane adhesion molecules
cortex	GD135-14months	GD135	14months	GRIA3	1.36751	Glutamate receptor 3	AMPA glutamate receptor complex,dendritic spine,endocytic vesicle membrane,parallel fiber to Purkinje cell synapse,plasma membrane,postsynaptic density membrane,postsynaptic membrane	AMPA glutamate receptor activity,amyloid-beta binding,glutamate-gated calcium ion channel activity,glutamate-gated receptor activity,ligand-gated monoatomic ion channel activity involved in regulation of presynaptic membrane potential,transmitter-gated monoatomic ion channel activity involved in regulation of postsynaptic membrane potential	glutamate receptor signaling pathway,long-term synaptic potentiation,modulation of chemical synaptic transmission,protein heterotetramerization,protein homotetramerization,synaptic transmission, glutamatergic
cortex	GD135-14months	14months	GD135	GPC5	0.817475	Glypican-5	cell surface,collagen-containing extracellular matrix,extracellular region,Golgi lumen,lysosomal lumen,membrane,plasma membrane,side of membrane		cell migration,positive regulation of canonical Wnt signaling pathway,regulation of protein localization to membrane
cortex	GD135-14months	14months	GD135	FGF14	0.755586	Fibroblast growth factor 14	cytoplasm,nucleus	growth factor activity,heparin binding,sodium channel regulator activity	cell-cell signaling,JNK cascade,nervous system development,neurogenesis,signal transduction
cortex	GD135-14months	14months	GD135	ITM2B	0.684421	Integral membrane protein 2B	endosome membrane,extracellular exosome,extracellular region,extracellular space,Golgi apparatus,Golgi membrane,Golgi-associated vesicle membrane,intracellular membrane-bounded organelle,membrane,organelle membrane,plasma membrane	amyloid-beta binding,ATP binding	negative regulation of amyloid precursor protein biosynthetic process,nervous system development
cortex	GD135-14months	14months	GD135	TRPM3	0.689373	Transient receptor potential cation channel subfamily M member 3	plasma membrane	calcium channel activity,calmodulin binding,G-protein beta/gamma-subunit complex binding,monoatomic cation channel activity,phosphatidylinositol-4,5-bisphosphate binding	calcium ion transmembrane transport,metal ion transport,monoatomic cation transmembrane transport,monoatomic cation transport,protein homotetramerization,zinc ion transmembrane transport
cortex	GD135-14months	14months	GD135	NTRK2	1.40481	BDNF/NT-3 growth factors receptor	axon,axon terminus,cytosol,dendrite,dendritic spine,early endosome,early endosome membrane,perinuclear region of cytoplasm,plasma membrane,postsynaptic density,receptor complex,terminal bouton	ATP binding,boss receptor activity,brain-derived neurotrophic factor binding,brain-derived neurotrophic factor receptor activity,epidermal growth factor receptor activity,fibroblast growth factor receptor activity,GPI-linked ephrin receptor activity,hepatocyte growth factor receptor activity,histone H2AXY142 kinase activity,histone H3Y41 kinase activity,insulin receptor activity,insulin-like grow…	brain-derived neurotrophic factor receptor signaling pathway,cell surface receptor protein tyrosine kinase signaling pathway,cellular response to amino acid stimulus,cellular response to brain-derived neurotrophic factor stimulus,central nervous system neuron development,cerebral cortex development,circadian rhythm,feeding behavior,glutamate secretion,learning,long-term synaptic potentiation,mech…
cortex	GD135-14months	14months	GD135	TLE1	0.652813	Transducin-like enhancer protein 1	beta-catenin-TCF complex,cytosol,nucleoplasm,nucleus,transcription regulator complex	DNA-binding transcription factor binding,identical protein binding,transcription corepressor activity	animal organ morphogenesis,negative regulation of anoikis,negative regulation of canonical NF-kappaB signal transduction,negative regulation of canonical Wnt signaling pathway,negative regulation of DNA-templated transcription,negative regulation of Wnt signaling pathway,positive regulation of gene expression,signal transduction,Wnt signaling pathway
cortex	GD135-14months	14months	GD135	BRINP1	0.974325	BMP/retinoic acid-inducible neural-specific protein 1	cytoplasm,dendrite,glutamatergic synapse,neuronal cell body		behavioral fear response,brain development,cell population proliferation,cellular response to retinoic acid,central nervous system neuron development,central nervous system neuron differentiation,exploration behavior,gene expression,homeostasis of number of cells within a tissue,maternal behavior,negative regulation of mitotic cell cycle,negative regulation of neurogenesis,positive regulation of …
cortex	GD135-14months	14months	GD135	PTGDS	1.21855	Prostaglandin-H2 D-isomerase	endoplasmic reticulum membrane,extracellular exosome,extracellular region,extracellular space,Golgi apparatus,nuclear membrane,perinuclear region of cytoplasm,rough endoplasmic reticulum	fatty acid binding,prostaglandin-D synthase activity,retinoid binding	cyclooxygenase pathway,gene expression,mast cell degranulation,negative regulation of male germ cell proliferation,prostaglandin biosynthetic process,regulation of circadian sleep/wake cycle, sleep,response to glucocorticoid
cortex	GD135-14months	14months	GD135	AIFM3	0.887578	Apoptosis-inducing factor 3	cytoplasm,cytosol,endoplasmic reticulum,mitochondrial inner membrane,mitochondrion	2 iron, 2 sulfur cluster binding,metal ion binding,oxidoreductase activity, acting on NAD(P)H	execution phase of apoptosis
cortex	GD135-14months	14months	GD135	PHKG1	0.520194	Phosphorylase b kinase gamma catalytic chain, skeletal muscle/heart isoform	cytoplasm,cytosol,phosphorylase kinase complex	3-phosphoinositide-dependent protein kinase activity,AMP-activated protein kinase activity,ATP binding,calmodulin binding,DNA-dependent protein kinase activity,enzyme binding,eukaryotic translation initiation factor 2alpha kinase activity,histone H2AS1 kinase activity,histone H2AS121 kinase activity,histone H2AT120 kinase activity,histone H2AXS139 kinase activity,histone H2BS14 kinase activity,hi…	carbohydrate metabolic process,glycogen metabolic process,signal transduction
cortex	GD135-14months	14months	GD135	TSC22D4	0.526856	TSC22 domain family protein 4	cytoplasm,dendrite,nucleus,synapse		glucose homeostasis,negative regulation of DNA-templated transcription,negative regulation of transcription by RNA polymerase II,neuron cellular homeostasis,neuron projection extension,response to osmotic stress
cortex	GD135-14months	14months	GD135	CYFIP2	0.516798	Cytoplasmic FMR1-interacting protein 2	cytoplasm,cytosol,extracellular exosome,membrane,neuron projection,nucleus,perinuclear region of cytoplasm,SCAR complex,synapse	small GTPase binding	activation of cysteine-type endopeptidase activity,apoptotic process,axon guidance,cell morphogenesis,cell projection assembly,cell-cell adhesion,dendrite extension,positive regulation of neurotrophin TRK receptor signaling pathway,positive regulation of proteolysis,regulation of actin filament polymerization,regulation of postsynapse assembly
cortex	GD135-14months	14months	GD135	ARHGAP26	0.530016	Rho GTPase-activating protein 26	cytoskeleton,cytosol,endosome membrane,focal adhesion,mitochondrion	GTPase activator activity,phospholipid binding,protein-macromolecule adaptor activity	actin cytoskeleton organization,mitophagy,regulation of small GTPase mediated signal transduction,signal transduction
cortex	GD135-14months	14months	GD135	EFNA5	0.592228	Ephrin-A5	adherens junction,basement membrane,caveola,external side of plasma membrane,GABA-ergic synapse,plasma membrane	chemorepellent activity,ephrin receptor binding,neurotrophin TRKA receptor binding,neurotrophin TRKB receptor binding,neurotrophin TRKC receptor binding,transmembrane receptor protein tyrosine kinase activator activity	axon guidance,cellular response to follicle-stimulating hormone stimulus,cellular response to forskolin,collateral sprouting,ephrin receptor signaling pathway,negative regulation of substrate adhesion-dependent cell spreading,nervous system development,positive regulation of collateral sprouting,positive regulation of peptidyl-tyrosine phosphorylation,positive regulation of protein phosphorylatio…
cortex	GD135-14months	14months	GD135	ZSWIM6	0.547916	Zinc finger SWIM domain-containing protein 6	Cul2-RING ubiquitin ligase complex	zinc ion binding	striatal medium spiny neuron differentiation
cortex	GD135-14months	14months	GD135	SLC25A4	1.2331	ADP/ATP translocase 1	membrane,mitochondrial inner membrane,mitochondrial membrane,mitochondrial permeability transition pore complex,mitochondrion,plasma membrane	adenine transmembrane transporter activity,ATP:ADP antiporter activity,oxidative phosphorylation uncoupler activity,proton transmembrane transporter activity	adaptive thermogenesis,ADP transport,apoptotic mitochondrial changes,generation of precursor metabolites and energy,mitochondrial ADP transmembrane transport,mitochondrial ATP transmembrane transport,mitochondrial genome maintenance,negative regulation of mitochondrial outer membrane permeabilization involved in apoptotic signaling pathway,negative regulation of necroptotic process,positive regul…
cortex	GD135-14months	14months	GD135	CPE	1.05294	Carboxypeptidase E	extracellular exosome,extracellular space,Golgi apparatus,plasma membrane,secretory granule membrane,transport vesicle membrane	carboxypeptidase activity,cell adhesion molecule binding,metallocarboxypeptidase activity,neurexin family protein binding,zinc ion binding	cardiac left ventricle morphogenesis,insulin processing,neuropeptide signaling pathway,peptide hormone secretion,peptide metabolic process,protein localization to membrane,protein localization to secretory granule,protein modification process,protein processing,Wnt signaling pathway
cortex	GD135-14months	14months	GD135	USP53	0.541105	Inactive ubiquitin carboxyl-terminal hydrolase 53	bicellular tight junction,cell-cell junction		action potential,epithelial cell apoptotic process,outer hair cell apoptotic process,protein deubiquitination,response to auditory stimulus,sensory perception of sound
cortex	GD135-14months	14months	GD135	ANK2	0.538117	Ankyrin-2	A band,apical plasma membrane,basolateral plasma membrane,costamere,cytoskeleton,cytosol,early endosome,intercalated disc,lysosome,M band,mitochondrion,neuron projection,plasma membrane,postsynaptic membrane,recycling endosome,sarcolemma,T-tubule,Z disc	ATPase binding,cytoskeletal anchor activity,enzyme binding,phosphorylation-dependent protein binding,protein kinase binding,protein-macromolecule adaptor activity,spectrin binding,structural constituent of cytoskeleton,transmembrane transporter binding	atrial cardiac muscle cell action potential,atrial cardiac muscle cell to AV node cell communication,atrial septum development,endocytosis,intracellular calcium ion homeostasis,membrane depolarization during SA node cell action potential,paranodal junction assembly,positive regulation of calcium ion transmembrane transporter activity,positive regulation of calcium ion transport,positive regulatio…
cortex	GD135-14months	14months	GD135	UNC5C	1.27819	Netrin receptor UNC5C	cell surface,dendrite,filopodium,growth cone,lamellipodium,neuronal cell body,plasma membrane,synapse	netrin receptor activity,netrin receptor activity involved in chemorepulsion,protein kinase binding,tubulin binding	anterior/posterior axon guidance,apoptotic process,axon guidance,brain development,chemorepulsion of axon,dorsal root ganglion development,ectopic germ cell programmed cell death,positive regulation of apoptotic process,positive regulation of developmental process,positive regulation of reproductive process,regulation of neuron migration
cortex	GD135-14months	14months	GD135	CCSER1	0.546956	Serine-rich coiled-coil domain-containing protein 1
cortex	GD135-14months	14months	GD135	SNCA	0.564267	Alpha-synuclein	actin cytoskeleton,axon,axon terminus,cell cortex,cytoplasm,cytosol,extracellular region,extracellular space,growth cone,inclusion body,lysosome,membrane,mitochondrion,neuronal cell body,nucleus,perinuclear region of cytoplasm,plasma membrane,postsynapse,protein-containing complex,supramolecular fiber,synaptic vesicle membrane	actin binding,alpha-tubulin binding,calcium ion binding,copper ion binding,cuprous ion binding,cysteine-type endopeptidase inhibitor activity involved in apoptotic process,dynein complex binding,ferrous iron binding,histone binding,Hsp70 protein binding,identical protein binding,kinesin binding,lipid binding,magnesium ion binding,molecular adaptor activity,oxidoreductase activity,phospholipid bin…	adult locomotory behavior,amyloid fibril formation,cellular response to copper ion,cellular response to epinephrine stimulus,cellular response to oxidative stress,chemical synaptic transmission,dopamine biosynthetic process,dopamine uptake involved in synaptic transmission,excitatory postsynaptic potential,fatty acid metabolic process,long-term synaptic potentiation,microglial cell activation,mit…
cortex	GD135-14months	14months	GD135	SPARCL1	0.654436	SPARC-like protein 1	collagen-containing extracellular matrix,endoplasmic reticulum lumen,extracellular region,extracellular space,glutamatergic synapse	calcium ion binding,collagen binding,extracellular matrix binding	regulation of synapse organization,signal transduction,synaptic membrane adhesion
cortex	GD135-14months	14months	GD135	GABRB1	0.68657	Gamma-aminobutyric acid receptor subunit beta-1	chloride channel complex,dendrite,GABA-A receptor complex,GABA-ergic synapse,neuron projection,nuclear envelope,plasma membrane,postsynaptic specialization membrane,presynaptic active zone membrane,Schaffer collateral - CA1 synapse,synapse,transmembrane transporter complex	G protein-coupled neurotransmitter receptor activity involved in regulation of presynaptic membrane potential,GABA receptor binding,GABA-A receptor activity,GABA-gated chloride ion channel activity,ligand-gated monoatomic ion channel activity,ligand-gated monoatomic ion channel activity involved in regulation of presynaptic membrane potential,neurotransmitter receptor activity,transmitter-gated m…	cellular response to histamine,central nervous system neuron development,chloride transmembrane transport,gamma-aminobutyric acid signaling pathway,monoatomic ion transport,ovulation cycle,response to progesterone,response to toxic substance,signal transduction
cortex	GD135-14months	14months	GD135	JAKMIP1	1.18027	Janus kinase and microtubule-interacting protein 1	cytoplasm,membrane,microtubule,ribonucleoprotein complex	GABA receptor binding,kinase binding,microtubule binding,RNA binding	cognition,protein transport
cortex	GD135-14months	14months	GD135	FGFR3	0.979873	Fibroblast growth factor receptor 3	cell surface,endoplasmic reticulum,extracellular region,Golgi apparatus,plasma membrane,receptor complex,transport vesicle	ATP binding,boss receptor activity,brain-derived neurotrophic factor receptor activity,epidermal growth factor receptor activity,fibroblast growth factor binding,fibroblast growth factor receptor activity,GPI-linked ephrin receptor activity,hepatocyte growth factor receptor activity,histone H2AXY142 kinase activity,histone H3Y41 kinase activity,identical protein binding,insulin receptor activity,…	bone maturation,bone mineralization,bone morphogenesis,cell surface receptor protein tyrosine kinase signaling pathway,cell surface receptor signaling pathway via JAK-STAT,cell-cell signaling,chondrocyte differentiation,chondrocyte proliferation,endochondral bone growth,endochondral ossification,fibroblast growth factor receptor apoptotic signaling pathway,fibroblast growth factor receptor signal…
cortex	GD135-14months	14months	GD135	PAQR8	0.548505	Membrane progestin receptor beta	Golgi apparatus,plasma membrane	nuclear steroid receptor activity,steroid binding	oogenesis,response to steroid hormone
cortex	GD135-14months	14months	GD135	LOC100896436	0.709095
cortex	GD135-14months	14months	GD135	RIMS1	0.65071	Regulating synaptic membrane exocytosis protein 1	cell projection,cytosol,plasma membrane,presynaptic active zone,presynaptic active zone cytoplasmic component,presynaptic membrane	GTPase regulator activity,metal ion binding,RNA binding,small GTPase binding,structural constituent of presynaptic active zone	acrosomal vesicle exocytosis,calcium-ion regulated exocytosis,cell differentiation,intracellular protein transport,membrane fusion,positive regulation of dendrite extension,positive regulation of excitatory postsynaptic potential,positive regulation of gene expression,positive regulation of inhibitory postsynaptic potential,protein-containing complex assembly,regulated exocytosis,regulation of ne…
cortex	GD135-14months	14months	GD135	KLHL32	0.533063	Kelch-like protein 32
cortex	GD135-14months	14months	GD135	MICAL1	0.807559	[F-actin]-monooxygenase MICAL1	actin cytoskeleton,actin filament,cytoplasm,cytosol,endosome membrane,hippocampal mossy fiber expansion,intercellular bridge,intermediate filament,midbody,plasma membrane	actin binding,actin filament binding,F-actin monooxygenase activity,FAD binding,metal ion binding,monooxygenase activity,NAD(P)H oxidase H2O2-forming activity,NADPH oxidase H202-forming activity,oxidoreductase activity, acting on paired donors, with incorporation or reduction of molecular oxygen, NAD(P)H as one donor, and incorporation of one atom of oxygen,protein kinase binding,SH3 domain bindi…	actin filament bundle assembly,actin filament depolymerization,cytoskeleton organization,negative regulation of apoptotic process,regulation of regulated secretory pathway,signal transduction,sulfur oxidation
cortex	GD135-14months	14months	GD135	GJA1	0.68314	Gap junction alpha-1 protein	apical plasma membrane,cell junction,cell-cell contact zone,connexin complex,contractile muscle fiber,cytoplasm,cytosol,endoplasmic reticulum membrane,fascia adherens,focal adhesion,gap junction,Golgi apparatus,Golgi membrane,Golgi-associated vesicle membrane,intercalated disc,intermediate filament,intracellular membrane-bounded organelle,lateral plasma membrane,membrane raft,mitochondrion,nucleo…	alpha-tubulin binding,beta-catenin binding,beta-tubulin binding,efflux transmembrane transporter activity,gap junction channel activity,gap junction channel activity involved in cardiac conduction electrical coupling,gap junction channel activity involved in cell communication by electrical coupling,gap junction hemi-channel activity,glutathione transmembrane transporter activity,monoatomic ion t…	adult heart development,atrial cardiac muscle cell action potential,atrial ventricular junction remodeling,blood vessel morphogenesis,bone development,bone remodeling,cardiac conduction system development,cell communication by chemical coupling,cell communication by electrical coupling,cell communication by electrical coupling involved in cardiac conduction,cell-cell signaling,cellular response t…
cortex	GD135-14months	14months	GD135	MAP3K5	0.687672	Mitogen-activated protein kinase kinase kinase 5	cytoplasm,cytosol,external side of plasma membrane,IRE1-TRAF2-ASK1 complex,protein kinase complex,protein-containing complex	ATP binding,identical protein binding,JUN kinase kinase kinase activity,magnesium ion binding,MAP kinase kinase kinase activity,protein domain specific binding,protein homodimerization activity,protein kinase activity,protein kinase binding,protein phosphatase binding,protein serine kinase activity,protein serine/threonine kinase activity	apoptotic signaling pathway,cellular response to amino acid starvation,cellular response to hydrogen peroxide,cellular response to reactive nitrogen species,cellular response to tumor necrosis factor,cellular senescence,endothelial cell apoptotic process,innate immune response,intrinsic apoptotic signaling pathway in response to endoplasmic reticulum stress,intrinsic apoptotic signaling pathway i…
cortex	GD135-14months	14months	GD135	PLCB1	0.657838	1-phosphatidylinositol 4,5-bisphosphate phosphodiesterase beta-1	chromatin,cytoplasm,cytosol,extracellular exosome,GABA-ergic synapse,glutamatergic synapse,nuclear membrane,nuclear speck,nucleus,postsynaptic cytosol,protein-containing complex	calcium ion binding,calmodulin binding,enzyme binding,GTPase activator activity,identical protein binding,lamin binding,phosphatidylinositol phospholipase C activity,phosphatidylinositol-4,5-bisphosphate binding,phospholipase C activity	activation of meiosis involved in egg activation,cellular response to fluoride,cellular response to glyceraldehyde,cellular response to ionomycin,cellular response to vasopressin,cerebral cortex development,fat cell differentiation,G protein-coupled acetylcholine receptor signaling pathway,G protein-coupled receptor signaling pathway,G2/M transition of mitotic cell cycle,glutamate receptor signal…
cortex	GD135-14months	14months	GD135	CST3	1.21093	Cystatin-C	cytoplasm,endoplasmic reticulum,endoplasmic reticulum lumen,extracellular exosome,extracellular region,extracellular space,ficolin-1-rich granule lumen,Golgi apparatus,plasma membrane,tertiary granule lumen,vesicle	amyloid-beta binding,cysteine-type endopeptidase inhibitor activity,endopeptidase inhibitor activity,identical protein binding,peptidase inhibitor activity,protease binding	defense response,negative regulation of blood vessel remodeling,negative regulation of collagen catabolic process,negative regulation of elastin catabolic process,negative regulation of extracellular matrix disassembly,negative regulation of peptidase activity,negative regulation of proteolysis,regulation of tissue remodeling,supramolecular fiber organization
cortex	GD135-14months	14months	GD135	PER1	0.903175	Period circadian protein homolog 1	cytoplasm,cytosol,nucleoplasm,nucleus	chromatin DNA binding,DNA-binding transcription factor binding,E-box binding,kinase binding,RNA polymerase II cis-regulatory region sequence-specific DNA binding,transcription cis-regulatory region binding,transcription corepressor binding,ubiquitin protein ligase binding	chromatin remodeling,circadian regulation of gene expression,circadian rhythm,entrainment of circadian clock,entrainment of circadian clock by photoperiod,negative regulation of canonical NF-kappaB signal transduction,negative regulation of DNA-templated transcription,negative regulation of glucocorticoid receptor signaling pathway,negative regulation of JNK cascade,negative regulation of transcr…
cortex	GD135-14months	14months	GD135	ALDOC	0.599816	Fructose-bisphosphate aldolase C	cytoskeleton,cytosol,extracellular exosome,extracellular region,ficolin-1-rich granule lumen,secretory granule lumen,tertiary granule lumen	cytoskeletal protein binding,fructose-bisphosphate aldolase activity	epithelial cell differentiation,fructose 1,6-bisphosphate metabolic process,fructose metabolic process,gluconeogenesis,glycolytic process
cortex	GD135-14months	14months	GD135	WASF3	0.660699	Actin-binding protein WASF3	cytoskeleton,extracellular exosome,glial cell projection,glutamatergic synapse,lamellipodium,postsynapse,SCAR complex	actin binding,Arp2/3 complex binding,protein kinase A regulatory subunit binding	actin cytoskeleton organization,actin filament polymerization,cytoskeleton organization,lamellipodium assembly,modification of postsynaptic actin cytoskeleton,oligodendrocyte development,positive regulation of Arp2/3 complex-mediated actin nucleation,positive regulation of myelination,protein-containing complex assembly,regulation of cell shape
cortex	GD135-14months	14months	GD135	MTMR10	0.743547	Myotubularin-related protein 10	cytoplasm,cytosol		phosphatidylinositol dephosphorylation
cortex	GD135-14months	14months	GD135	ZSWIM2	0.565495	E3 ubiquitin-protein ligase ZSWIM2		ubiquitin protein ligase activity,zinc ion binding	apoptotic process,positive regulation of extrinsic apoptotic signaling pathway via death domain receptors,protein polyubiquitination
cortex	GD135-14months	14months	GD135	FAM171B	0.545324	Protein FAM171B	membrane,synapse
cortex	GD135-14months	14months	GD135	OSBPL6	0.509216	Oxysterol-binding protein-related protein 6	cytosol,early endosome membrane,endoplasmic reticulum membrane,nuclear membrane,perinuclear endoplasmic reticulum,plasma membrane	cholesterol binding,sterol transfer activity	bile acid biosynthetic process,regulation of cholesterol transport
cortex	GD135-14months	14months	GD135	LRP1B	0.584922	Low-density lipoprotein receptor-related protein 1B	plasma membrane,receptor complex	calcium ion binding,low-density lipoprotein particle receptor activity	protein transport,receptor-mediated endocytosis
cortex	GD135-14months	14months	GD135	MAP3K19	1.33286	Mitogen-activated protein kinase kinase kinase 19		3-phosphoinositide-dependent protein kinase activity,AMP-activated protein kinase activity,ATP binding,DNA-dependent protein kinase activity,eukaryotic translation initiation factor 2alpha kinase activity,histone H2AS1 kinase activity,histone H2AS121 kinase activity,histone H2AT120 kinase activity,histone H2AXS139 kinase activity,histone H2BS14 kinase activity,histone H2BS36 kinase activity,histo…	MAPK cascade
cortex	GD135-14months	14months	GD135	SERPINE2	0.59567	Glia-derived nexin	collagen-containing extracellular matrix,cytosol,extracellular region,extracellular space,extracellular vesicle,neuromuscular junction,platelet alpha granule	glycosaminoglycan binding,heparin binding,serine-type endopeptidase inhibitor activity,signaling receptor binding	cell differentiation,cerebellar granular layer morphogenesis,detection of mechanical stimulus involved in sensory perception,innervation,long-term synaptic potentiation,mating plug formation,negative regulation of blood coagulation,negative regulation of cell growth,negative regulation of cell population proliferation,negative regulation of phosphatidylinositol 3-kinase/protein kinase B signal tr…
cortex	GD135-14months	14months	GD135	CACNB2	0.99601	Voltage-dependent L-type calcium channel subunit beta-2	L-type voltage-gated calcium channel complex,photoreceptor ribbon synapse,plasma membrane,presynapse,voltage-gated calcium channel complex	actin filament binding,calcium channel activity,voltage-gated calcium channel activity,voltage-gated calcium channel activity involved in regulation of presynaptic cytosolic calcium levels	calcium ion import,calcium ion transmembrane transport,calcium ion transport,chemical synaptic transmission,membrane depolarization during atrial cardiac muscle cell action potential,membrane depolarization during AV node cell action potential,neuromuscular junction development,positive regulation of calcium ion transmembrane transport via high voltage-gated calcium channel,positive regulation of…
cortex	GD135-14months	14months	GD135	NEBL	0.767264	Nebulette	extracellular exosome,I band,stress fiber,Z disc	actin filament binding,cytoskeletal protein binding,filamin binding,structural constituent of muscle,tropomyosin binding	cardiac muscle thin filament assembly
cortex	GD135-14months	14months	GD135	LOC100895261	0.907695
cortex	GD135-14months	14months	GD135	LOC118155324	0.718683
cortex	GD135-14months	14months	GD135	LOC108592410	0.587088
cortex	GD135-14months	14months	GD135	CTNNBIP1	0.709943	Beta-catenin-interacting protein 1	beta-catenin destruction complex,beta-catenin-ICAT complex,cytoplasm,cytosol,nucleoplasm,nucleus	armadillo repeat domain binding,beta-catenin binding	anterior/posterior pattern specification,branching involved in ureteric bud morphogenesis,negative regulation of canonical Wnt signaling pathway,negative regulation of DNA-binding transcription factor activity,negative regulation of mesenchymal cell proliferation,negative regulation of protein binding,negative regulation of protein-containing complex assembly,negative regulation of smooth muscle …
cortex	GD135-14months	14months	GD135	PADI2	0.517606	Protein-arginine deiminase type-2	azurophil granule lumen,cytoplasm,cytosol,euchromatin,extracellular exosome,extracellular region,nucleus	calcium ion binding,histone arginine deiminase activity,histone H1R54 arginine deiminase activity,histone H2AR3 arginine deiminase activity,histone H3R17 arginine deiminase activity,histone H3R2 arginine deiminase activity,histone H3R26 arginine deiminase activity,histone H3R8 arginine deiminase activity,histone H4R3 arginine deiminase activity,nuclear estrogen receptor binding,protein homodimeri…	cellular response to leukemia inhibitory factor,chromatin remodeling,estrogen receptor signaling pathway,negative regulation of chemokine-mediated signaling pathway,negative regulation of lymphocyte chemotaxis,substantia nigra development,transcription initiation-coupled chromatin remodeling
cortex	GD135-14months	14months	GD135	TESK2	0.671332	Dual specificity testis-specific protein kinase 2	cytoplasm,nuclear body,nucleoplasm,nucleus	ATP binding,histone H2AXY142 kinase activity,histone H3Y41 kinase activity,metal ion binding,protein kinase activity,protein serine kinase activity,protein serine/threonine kinase activity,protein serine/threonine/tyrosine kinase activity	actin cytoskeleton organization,focal adhesion assembly,protein phosphorylation,spermatogenesis
cortex	GD135-14months	14months	GD135	ACOT11	1.05988	Acyl-coenzyme A thioesterase 11	cytoplasm,cytosol,extracellular exosome,mitochondrial matrix	carboxylic ester hydrolase activity,fatty acyl-CoA hydrolase activity,lipid binding,long-chain fatty acyl-CoA hydrolase activity	acyl-CoA metabolic process,fatty acid metabolic process,intracellular signal transduction,negative regulation of cold-induced thermogenesis,response to cold,response to temperature stimulus
cortex	GD135-14months	14months	GD135	CYP2J2	1.13779	Cytochrome P450 2J2	cytoplasm,endoplasmic reticulum membrane,extracellular exosome,intracellular membrane-bounded organelle	arachidonate 11,12-epoxygenase activity,arachidonate 14,15-epoxygenase activity,arachidonate 5,6-epoxygenase activity,arachidonate epoxygenase activity,heme binding,hydroperoxy icosatetraenoate isomerase activity,iron ion binding,isomerase activity,linoleic acid epoxygenase activity,monooxygenase activity,oxidoreductase activity, acting on paired donors, with incorporation or reduction of molecul…	epoxygenase P450 pathway,fatty acid metabolic process,icosanoid metabolic process,linoleic acid metabolic process,organic acid metabolic process,regulation of heart contraction,xenobiotic metabolic process
cortex	GD135-14months	14months	GD135	AGL	0.518574	Glycogen debranching enzyme	cytoplasm,cytosol,extracellular region,ficolin-1-rich granule lumen,inclusion body,isoamylase complex,nucleus,sarcoplasmic reticulum,secretory granule lumen	4-alpha-glucanotransferase activity,amylo-alpha-1,6-glucosidase activity,glycogen debranching enzyme activity,polysaccharide binding,polyubiquitin modification-dependent protein binding	glycogen biosynthetic process,glycogen catabolic process,response to glucocorticoid,response to nutrient
cortex	GD135-14months	14months	GD135	AHCYL1	0.898435	S-adenosylhomocysteine hydrolase-like protein 1	apical plasma membrane,cytoplasm,cytosol,endoplasmic reticulum membrane,extracellular exosome,mitochondria-associated endoplasmic reticulum membrane contact site	enzyme regulator activity,identical protein binding,RNA binding	angiotensin-activated signaling pathway,apoptotic process,epithelial fluid transport,mitochondrion-endoplasmic reticulum membrane tethering,one-carbon metabolic process,positive regulation of sodium ion transport,protein export from nucleus,regulation of monoatomic anion transport,regulation of monoatomic ion transmembrane transporter activity,regulation of mRNA 3'-end processing,response to calc…
cortex	GD135-14months	14months	GD135	LOC100395293	1.24795
cortex	GD135-14months	14months	GD135	ITPRID1	1.06723	Protein ITPRID1		signaling receptor binding
cortex	GD135-14months	14months	GD135	GALNT11	0.555135	Polypeptide N-acetylgalactosaminyltransferase 11	Golgi apparatus,Golgi membrane	carbohydrate binding,metal ion binding,Notch binding,polypeptide N-acetylgalactosaminyltransferase activity	cilium assembly,determination of left/right symmetry,Notch receptor processing,Notch signaling involved in heart development,O-glycan processing,protein O-linked glycosylation,protein O-linked glycosylation via threonine,regulation of Notch signaling pathway
cortex	GD135-14months	14months	GD135	LOC100398744	1.12623
cortex	GD135-14months	14months	GD135	RAPGEF3	0.963955	Rap guanine nucleotide exchange factor 3	endomembrane system,extracellular exosome,filopodium,lamellipodium,membrane,microvillus,plasma membrane	cAMP binding,guanyl-nucleotide exchange factor activity,protein domain specific binding	adaptive immune response,adenylate cyclase-activating G protein-coupled receptor signaling pathway,angiogenesis,associative learning,cellular response to cAMP,establishment of endothelial barrier,intracellular signal transduction,negative regulation of syncytium formation by plasma membrane fusion,positive regulation of angiogenesis,positive regulation of GTPase activity,positive regulation of pr…
cortex	GD135-14months	14months	GD135	RERG	0.94703	Ras-related and estrogen-regulated growth inhibitor	cytosol,fibrillar center,nucleoplasm,nucleus,plasma membrane	G protein activity,GDP binding,GTP binding,GTPase activity,nuclear estrogen receptor binding	negative regulation of cell growth,negative regulation of cell population proliferation,response to hormone,small GTPase-mediated signal transduction
cortex	GD135-14months	14months	GD135	CNTN1	1.4184	Contactin-1	axon,extracellular exosome,glutamatergic synapse,membrane,plasma membrane,postsynaptic membrane,presynaptic membrane,side of membrane	carbohydrate binding,cell-cell adhesion mediator activity	axon guidance,brain development,cell adhesion,cell-cell adhesion,central nervous system myelin formation,cerebellum development,gene expression,locomotory behavior,Notch signaling pathway,positive regulation of gene expression,positive regulation of neuron projection development,positive regulation of sodium ion transport
cortex	GD135-14months	14months	GD135	FGD4	0.818022	FYVE, RhoGEF and PH domain-containing protein 4	cytoplasm,cytoskeleton,cytosol,filopodium,Golgi apparatus,lamellipodium,ruffle	actin binding,guanyl-nucleotide exchange factor activity,metal ion binding,small GTPase binding	actin cytoskeleton organization,cytoskeleton organization,filopodium assembly,regulation of cell shape,regulation of GTPase activity,regulation of small GTPase mediated signal transduction
cortex	GD135-14months	14months	GD135	ITGA7	0.638683	Integrin alpha-7	cell surface,external side of plasma membrane,integrin complex,plasma membrane	integrin binding,metal ion binding	cell adhesion mediated by integrin,cell-cell adhesion,cell-matrix adhesion,endodermal cell differentiation,heterotypic cell-cell adhesion,integrin-mediated signaling pathway,leukocyte migration,muscle organ development,regulation of cell shape
cortex	GD135-14months	14months	GD135	ACACB	0.500928	Acetyl-CoA carboxylase 2	cytosol,mitochondrial fatty acid beta-oxidation multienzyme complex,mitochondrial outer membrane,mitochondrion,nucleus	acetyl-CoA carboxylase activity,ATP binding,biotin binding,identical protein binding,metal ion binding	acetyl-CoA metabolic process,D-glucose import,energy homeostasis,fatty acid biosynthetic process,fatty acid oxidation,intracellular aspartate homeostasis,intracellular glutamate homeostasis,lactic acid secretion,malonyl-CoA biosynthetic process,negative regulation of fatty acid beta-oxidation,pentose-phosphate shunt,positive regulation of heart growth,positive regulation of lipid storage,protein …
cortex	GD135-14months	14months	GD135	LOC103795568	0.53123
cortex	GD135-14months	14months	GD135	RCN2	0.5452	Reticulocalbin-2	endoplasmic reticulum,endoplasmic reticulum lumen,nucleolus	calcium ion binding
cortex	GD135-14months	14months	GD135	LOC103795597	0.845959
cortex	GD135-14months	14months	GD135	SCG3	0.5298	Secretogranin-3	endoplasmic reticulum lumen,extracellular region,secretory granule lumen,secretory granule membrane,transport vesicle membrane	RNA binding	protein localization to secretory granule
cortex	GD135-14months	14months	GD135	NDRG2	0.799015	Protein NDRG2	cytoplasm,cytosol,extracellular exosome,Golgi apparatus,growth cone,nucleus,perinuclear region of cytoplasm		cell differentiation,negative regulation of cytokine production,negative regulation of ERK1 and ERK2 cascade,negative regulation of vascular associated smooth muscle cell proliferation,regulation of platelet-derived growth factor production,regulation of vascular endothelial growth factor production,signal transduction,substantia nigra development,vascular associated smooth muscle cell proliferat…
cortex	GD135-14months	14months	GD135	SLC22A17	0.748823	Solute carrier family 22 member 17	organelle membrane,plasma membrane,vacuolar membrane	transmembrane signaling receptor activity,transmembrane transporter activity	intracellular iron ion homeostasis,siderophore transport
cortex	GD135-14months	14months	GD135	ARHGAP5	0.715501	Rho GTPase-activating protein 5	cytoplasm,cytosol,endoplasmic reticulum,plasma membrane	GTPase activator activity,GTPase activity,SH2 domain binding	cell adhesion,epithelial cell migration,mammary gland development,positive regulation of epithelial cell migration,positive regulation of mesenchymal cell proliferation,regulation of cell size,regulation of small GTPase mediated signal transduction,Rho protein signal transduction
cortex	GD135-14months	14months	GD135	MIPOL1	0.509211	Mirror-image polydactyly gene 1 protein	nucleus	identical protein binding
cortex	GD135-14months	14months	GD135	ZBTB16	0.751126	Zinc finger and BTB domain-containing protein 16	cytosol,male germ cell nucleus,nuclear body,nuclear speck,nucleus,PML body,protein-containing complex,transcription repressor complex	DNA binding,DNA-binding transcription activator activity, RNA polymerase II-specific,DNA-binding transcription repressor activity, RNA polymerase II-specific,identical protein binding,metal ion binding,protein domain specific binding,protein homodimerization activity,RNA polymerase II cis-regulatory region sequence-specific DNA binding,transcription corepressor binding,type 2 angiotensin receptor…	anterior/posterior pattern specification,apoptotic process,cartilage development,cell population proliferation,central nervous system development,embryonic digit morphogenesis,embryonic hindlimb morphogenesis,embryonic pattern specification,forelimb morphogenesis,hemopoiesis,male germ-line stem cell asymmetric division,mesonephros development,myeloid cell differentiation,negative regulation of ce…
cortex	GD135-14months	14months	GD135	CADM1	0.685521	Cell adhesion molecule 1	basolateral plasma membrane,cell-cell junction,dendrite,neuron projection,plasma membrane,postsynaptic density,synapse	cell adhesion molecule binding,PDZ domain binding,protein homodimerization activity,signaling receptor binding	apoptotic process,cell differentiation,cell recognition,detection of stimulus,heterophilic cell-cell adhesion via plasma membrane cell adhesion molecules,homophilic cell adhesion via plasma membrane adhesion molecules,immune system process,liver development,negative regulation of ERBB4 signaling pathway,positive regulation of cytokine production,positive regulation of natural killer cell mediated…
cortex	GD135-14months	14months	GD135	ARRB1	0.569103	Beta-arrestin-1	chromatin,clathrin-coated pit,cytoplasm,cytoplasmic vesicle,cytoplasmic vesicle membrane,cytosol,endocytic vesicle membrane,Golgi membrane,lysosomal membrane,nuclear body,nucleoplasm,nucleus,plasma membrane,pseudopodium	angiotensin receptor binding,arrestin family protein binding,enzyme inhibitor activity,G protein-coupled receptor binding,GTPase activator activity,insulin-like growth factor receptor binding,transcription coactivator activity,ubiquitin protein ligase binding	G protein-coupled receptor internalization,negative regulation of interleukin-6 production,negative regulation of interleukin-8 production,negative regulation of NF-kappaB transcription factor activity,negative regulation of Notch signaling pathway,negative regulation of protein ubiquitination,positive regulation of ERK1 and ERK2 cascade,positive regulation of protein phosphorylation,positive reg…
cortex	GD135-14months	14months	GD135	LGR4	0.916386	Leucine-rich repeat-containing G-protein coupled receptor 4	plasma membrane	G protein-coupled peptide receptor activity,G protein-coupled receptor activity,protein-hormone receptor activity,transmembrane signaling receptor activity	adenylate cyclase-activating G protein-coupled receptor signaling pathway,bone mineralization,bone remodeling,circadian regulation of gene expression,digestive tract development,epithelial cell proliferation involved in renal tubule morphogenesis,hair follicle development,innate immune response,intestinal stem cell homeostasis,male genitalia development,metanephric glomerulus development,metaneph…
cortex	GD135-14months	14months	GD135	SLC1A2	0.741382	Excitatory amino acid transporter 2	astrocyte projection,axolemma,cell body,cell surface,glutamatergic synapse,membrane,membrane protein complex,membrane raft,neuron projection terminus,plasma membrane,presynaptic membrane,vesicle	cysteine transmembrane transporter activity,glutamate:sodium symporter activity,high-affinity L-glutamate transmembrane transporter activity,L-glutamate transmembrane transporter activity,metal ion binding,monoatomic anion transmembrane transporter activity,neutral L-amino acid transmembrane transporter activity	adult behavior,cellular response to cocaine,chemical synaptic transmission,D-aspartate import across plasma membrane,glutathione biosynthetic process,L-aspartate import across plasma membrane,L-aspartate transmembrane transport,L-glutamate import across plasma membrane,L-glutamate transmembrane transport,monoatomic ion transport,multicellular organism growth,neurotransmitter reuptake,neurotransmi…
cortex	GD135-14months	14months	GD135	AHNAK	0.740754	Neuroblast differentiation-associated protein AHNAK	actin cytoskeleton,cell-cell contact zone,costamere,cytoplasm,cytosol,extracellular exosome,focal adhesion,lysosomal membrane,membrane,nucleus,plasma membrane,plasma membrane protein complex,sarcolemma,T-tubule,vesicle	cadherin binding,identical protein binding,RNA binding,S100 protein binding,structural molecule activity conferring elasticity	positive regulation of plasma membrane repair,regulation of RNA splicing,regulation of voltage-gated calcium channel activity
cortex	GD135-14months	14months	GD135	PSAP	0.506326	Prosaposin	azurophil granule membrane,collagen-containing extracellular matrix,extracellular exosome,extracellular region,extracellular space,intracellular membrane-bounded organelle,late endosome,lysosomal lumen,lysosomal membrane,lysosome,plasma membrane	enzyme activator activity,ganglioside GM1 binding,ganglioside GM2 binding,ganglioside GM3 binding,ganglioside GP1c binding,ganglioside GT1b binding,identical protein binding,phospholipid binding,protease binding,protein homodimerization activity,scaffold protein binding	adenylate cyclase-inhibiting G protein-coupled receptor signaling pathway,epithelial cell differentiation involved in prostate gland development,ganglioside GM1 transport to membrane,lysosomal transport,positive regulation of beta-galactosidase activity,prostate gland growth,regulation of autophagy,regulation of lipid metabolic process,sphingolipid metabolic process
cortex	GD135-14months	14months	GD135	RAB11FIP2	0.622816	Rab11 family-interacting protein 2	cell projection,cytoplasmic vesicle membrane,endosome,intracellular membrane-bounded organelle,nucleoplasm,phagocytic cup,recycling endosome membrane	identical protein binding,protein homodimerization activity,protein kinase binding,small GTPase binding	establishment of cell polarity,insulin secretion involved in cellular response to glucose stimulus,phagocytosis,positive regulation of GTPase activity,positive regulation of protein localization to plasma membrane,regulated exocytosis,TRAM-dependent toll-like receptor 4 signaling pathway
cortex	GD135-14months	14months	GD135	HTRA1	0.567575	Serine protease HTRA1	collagen-containing extracellular matrix,cytosol,extracellular exosome,extracellular region,extracellular space,plasma membrane	growth factor binding,identical protein binding,molecular function activator activity,serine-type endopeptidase activity,serine-type peptidase activity	chorionic trophoblast cell differentiation,negative regulation of BMP signaling pathway,negative regulation of transforming growth factor beta receptor signaling pathway,placenta development,positive regulation of apoptotic process,programmed cell death,proteolysis
cortex	GD135-14months	14months	GD135	KNDC1	0.695956	Kinase non-catalytic C-lobe domain-containing protein 1	dendrite,guanyl-nucleotide exchange factor complex,neuronal cell body,perikaryon	guanyl-nucleotide exchange factor activity	cerebellar granule cell differentiation,positive regulation of protein phosphorylation,regulation of dendrite development,regulation of dendrite morphogenesis,small GTPase-mediated signal transduction
cortex	GD135-14months	14months	GD135	CLU	0.929008	Clusterin	apical dendrite,blood microparticle,cell surface,chromaffin granule,collagen-containing extracellular matrix,cytoplasm,cytosol,extracellular exosome,extracellular region,extracellular space,Golgi apparatus,intracellular membrane-bounded organelle,mitochondrial inner membrane,mitochondrion,neurofibrillary tangle,nucleus,perinuclear endoplasmic reticulum lumen,perinuclear region of cytoplasm,platel…	amyloid-beta binding,low-density lipoprotein particle receptor binding,misfolded protein binding,protein carrier chaperone,protein-containing complex binding,protein-folding chaperone binding,receptor ligand activity,signaling receptor binding,tau protein binding,ubiquitin protein ligase binding,unfolded protein binding	amyloid-beta clearance,cell morphogenesis,central nervous system myelin maintenance,chaperone-mediated protein complex assembly,chaperone-mediated protein folding,complement activation,complement activation, classical pathway,immune complex clearance,innate immune response,intrinsic apoptotic signaling pathway,lipid metabolic process,microglial cell activation,microglial cell proliferation,negati…
cortex	GD135-14months	14months	GD135	ADRA1A	0.699134	Alpha-1D adrenergic receptor	plasma membrane	alpha1-adrenergic receptor activity,identical protein binding	adenylate cyclase-activating adrenergic receptor signaling pathway,adenylate cyclase-modulating G protein-coupled receptor signaling pathway,cell-cell signaling,G protein-coupled receptor signaling pathway,neuron-glial cell signaling,phospholipase C-activating G protein-coupled receptor signaling pathway,positive regulation of cell population proliferation,positive regulation of cytosolic calcium…
cortex	GD135-14months	14months	GD135	DLC1	1.34821	Deleted in lung and esophageal cancer protein 1	cilium,cytoplasm,cytosol	alpha-tubulin binding,beta-tubulin binding,tubulin binding	cell differentiation,defense response to tumor cell,negative regulation of cell population proliferation,spermatogenesis
cortex	GD135-14months	14months	GD135	SFXN5	0.64801	Sideroflexin-5	mitochondrial inner membrane,mitochondrion	citrate transmembrane transporter activity,monoatomic ion transmembrane transporter activity	amino acid transport,citrate transport,mitochondrial transmembrane transport,positive regulation of cold-induced thermogenesis
cortex	GD135-14months	14months	GD135	EFEMP1	1.13914	EGF-containing fibulin-like extracellular matrix protein 1	collagen-containing extracellular matrix,extracellular exosome,extracellular matrix,extracellular region,extracellular space	calcium ion binding,epidermal growth factor receptor activity,epidermal growth factor receptor binding,growth factor activity	camera-type eye development,embryonic eye morphogenesis,epidermal growth factor receptor signaling pathway,negative regulation of chondrocyte differentiation,peptidyl-tyrosine phosphorylation,post-embryonic eye morphogenesis,regulation of DNA-templated transcription,visual perception
cortex	GD135-14months	14months	GD135	ATL2	0.748277	Atlastin-2	endoplasmic reticulum,endoplasmic reticulum tubular network membrane,membrane	GTP binding,GTPase activity,identical protein binding	endoplasmic reticulum organization,endoplasmic reticulum tubular network membrane organization,Golgi organization,protein homooligomerization
cortex	GD135-14months	14months	GD135	KLHL29	1.42796	Kelch-like protein 29	Cul3-RING ubiquitin ligase complex,cytoplasm	ubiquitin-like ligase-substrate adaptor activity	proteasome-mediated ubiquitin-dependent protein catabolic process
cortex	GD135-14months	14months	GD135	BCL6	0.632654	B-cell lymphoma 6 protein	Golgi apparatus,nucleolus,nucleoplasm,nucleus,paraspeckles	chromatin binding,chromatin DNA binding,DNA-binding transcription factor activity,DNA-binding transcription factor binding,DNA-binding transcription repressor activity, RNA polymerase II-specific,identical protein binding,intronic transcription regulatory region sequence-specific DNA binding,metal ion binding,RNA polymerase II cis-regulatory region sequence-specific DNA binding,sequence-specific …	actin cytoskeleton organization,B cell proliferation,cell morphogenesis,cell motility,cell-matrix adhesion,DNA damage response,erythrocyte development,germinal center formation,heterochromatin formation,inflammatory response,isotype switching to IgE isotypes,negative regulation of B cell apoptotic process,negative regulation of cell growth,negative regulation of cell-matrix adhesion,negative regu…
cortex	GD135-14months	14months	GD135	GASK1A	0.677651	Golgi-associated kinase 1A	caveola,endoplasmic reticulum,extracellular region,Golgi apparatus,intracellular membrane-bounded organelle
cortex	GD135-14months	14months	GD135	FAM107A	0.665374	Actin-associated protein FAM107A	actin cytoskeleton,cytoplasm,focal adhesion,neuron projection,nuclear speck,nucleus,ruffle membrane,stress fiber,synapse	actin binding	actin filament bundle assembly,actin filament polymerization,cellular response to glucocorticoid stimulus,cellular response to nutrient levels,cognition,negative regulation of focal adhesion assembly,negative regulation of G1/S transition of mitotic cell cycle,negative regulation of long-term synaptic potentiation,positive regulation of cell migration,positive regulation of protein ubiquitination…
cortex	GD135-14months	14months	GD135	ALDH1L1	0.95778	Cytosolic 10-formyltetrahydrofolate dehydrogenase	cytosol,extracellular exosome,mitochondrion	aldehyde dehydrogenase (NAD+) activity,formyltetrahydrofolate dehydrogenase activity	10-formyltetrahydrofolate catabolic process,biosynthetic process,NADPH regeneration,one-carbon metabolic process
cortex	GD135-14months	14months	GD135	PREX2	0.503204	Phosphatidylinositol 3,4,5-trisphosphate-dependent Rac exchanger 2 protein	cytosol,plasma membrane	GTPase activator activity,guanyl-nucleotide exchange factor activity	adult locomotory behavior,dendrite morphogenesis,G protein-coupled receptor signaling pathway,phosphatidylinositol 3-kinase/protein kinase B signal transduction,regulation of signaling,regulation of small GTPase mediated signal transduction
cortex	GD135-14months	14months	GD135	SDC2	0.592354	Syndecan-2	cell surface,collagen-containing extracellular matrix,endoplasmic reticulum lumen,Golgi lumen,lysosomal lumen,plasma membrane	identical protein binding,PDZ domain binding	cell migration,dendrite morphogenesis,regulation of dendrite morphogenesis
cortex	GD135-14months	14months	GD135	BAALC	1.39258	Brain and acute leukemia cytoplasmic protein	cytoplasm,cytosol,membrane raft,neuron projection,nucleoplasm,postsynaptic density,sarcoplasm
cortex	GD135-14months	14months	GD135	PLD1	0.608501	Phospholipase D1	apical plasma membrane,cholinergic synapse,cytoplasmic vesicle,endocytic vesicle,endoplasmic reticulum membrane,endosome,Golgi apparatus,Golgi membrane,late endosome membrane,lysosomal membrane,membrane,perinuclear region of cytoplasm,plasma membrane,specific granule membrane,tertiary granule membrane	phosphatidylinositol binding,phospholipase D activity	cellular response to nutrient,chemotaxis,phosphatidic acid biosynthetic process,phospholipid catabolic process,positive regulation of translation,Ras protein signal transduction,regulation of microvillus assembly,regulation of synaptic vesicle cycle,regulation of vesicle-mediated transport,small GTPase-mediated signal transduction
cortex	GD135-14months	14months	GD135	MYRIP	0.932248	Rab effector MyRIP	cortical actin cytoskeleton,cytosol,dense core granule,perinuclear region of cytoplasm,transport vesicle	actin binding,myosin binding,small GTPase binding,zinc ion binding	intracellular protein transport,positive regulation of insulin secretion
cortex	GD135-14months	14months	GD135	ATP1A2	0.865503	Sodium/potassium-transporting ATPase subunit alpha-2	caveola,cell projection,cell surface,cytoplasm,dendritic spine,endoplasmic reticulum,endosome,extracellular vesicle,intercalated disc,membrane,neuronal cell body,organelle membrane,plasma membrane,sodium:potassium-exchanging ATPase complex,T-tubule	ATP binding,ATP hydrolysis activity,ATPase-coupled monoatomic cation transmembrane transporter activity,P-type sodium:potassium-exchanging transporter activity,phosphatase activity,potassium ion binding,protein heterodimerization activity,protein-folding chaperone binding,sodium ion binding,steroid binding,steroid hormone binding	adult locomotory behavior,amygdala development,ATP metabolic process,behavioral fear response,cardiac muscle contraction,cell communication by electrical coupling involved in cardiac conduction,cellular response to mechanical stimulus,cellular response to steroid hormone stimulus,intracellular potassium ion homeostasis,intracellular sodium ion homeostasis,L-ascorbic acid metabolic process,locomot…
cortex	GD135-14months	14months	GD135	DNM3	0.630042	Dynamin-3	apical tubulobulbar complex,axon,basal tubulobulbar complex,cytoplasm,dendritic spine,dendritic spine head,extracellular exosome,glutamatergic synapse,microtubule,perinuclear region of cytoplasm,plasma membrane,postsynaptic density,postsynaptic endocytic zone membrane,presynapse,synapse,synaptic cleft	GTP binding,GTPase activity,identical protein binding,membrane scission GTPase motor activity,microtubule binding,nitric-oxide synthase binding,protein serine/threonine kinase binding,structural constituent of postsynapse,type 1 metabotropic glutamate receptor binding,type 5 metabotropic glutamate receptor binding	endocytosis,filopodium assembly,negative regulation of dendritic spine morphogenesis,positive regulation of filopodium assembly,positive regulation of synaptic vesicle recycling,receptor internalization,synapse assembly,synaptic vesicle budding from presynaptic endocytic zone membrane
cortex	GD135-14months	14months	GD135	SH2D1B	0.611943	SH2 domain-containing protein 1B	cytosol	protein-macromolecule adaptor activity	adaptive immune response,innate immune response,leukocyte activation involved in immune response,positive regulation of innate immune response,positive regulation of natural killer cell mediated immunity
cortex	GD135-14months	14months	GD135	HMCN1	0.661091	Hemicentin-1	adherens junction,basement membrane,cell cortex,cleavage furrow,collagen-containing extracellular matrix,cytoplasm,extracellular exosome,muscle tendon junction	calcium ion binding,extracellular matrix structural constituent	actin cytoskeleton organization,basement membrane organization,cell division,heterophilic cell-cell adhesion via plasma membrane cell adhesion molecules,homophilic cell adhesion via plasma membrane adhesion molecules,response to bacterium,visual perception
cortex	GD135-14months	14months	GD135	TP53BP2	0.51839	Apoptosis-stimulating of p53 protein 2	cell junction,cytoplasm,cytosol,nucleoplasm,nucleus,perinuclear region of cytoplasm	identical protein binding,NF-kappaB binding,p53 binding,protein homodimerization activity,SH3 domain binding	intrinsic apoptotic signaling pathway by p53 class mediator,negative regulation of cell cycle,positive regulation of execution phase of apoptosis,signal transduction
cortex	GD135-14months	14months	GD135	GPR37L1	0.852416	G-protein coupled receptor 37-like 1	ciliary membrane,membrane,plasma membrane,receptor complex	G protein-coupled peptide receptor activity,G protein-coupled receptor activity,peptide binding,prosaposin receptor activity	adenylate cyclase-inhibiting G protein-coupled receptor signaling pathway,Bergmann glial cell differentiation,cellular response to reactive oxygen species,negative regulation of astrocyte differentiation,negative regulation of neuron differentiation,negative regulation of smoothened signaling pathway,negative regulation of systemic arterial blood pressure,positive regulation of cerebellar granule…
cortex	GD135-14months	14months	GD135	PLEKHA6	1.15501	Pleckstrin homology domain-containing family A member 6
cortex	GD135-14months	14months	GD135	MT3	1.01102	Metallothionein-3	astrocyte end-foot,axon,cytoplasm,cytosol,dendritic spine,extracellular space,inclusion body,microtubule,mitochondrial outer membrane,nucleus,perinuclear region of cytoplasm,ribosome,synaptic vesicle	antioxidant activity,cadmium ion binding,copper ion binding,metal ion binding,protein kinase activator activity,zinc ion binding	activation of protein kinase B activity,cellular detoxification,cellular response to cadmium ion,cellular response to copper ion,cellular response to hypoxia,cellular response to oxidative stress,cellular response to reactive oxygen species,cellular response to zinc ion,detoxification of copper ion,energy reserve metabolic process,intracellular monoatomic cation homeostasis,intracellular zinc ion…
cortex	GD135-14months	14months	GD135	S100B	0.899881	Protein S100-B	cytoplasm,cytosol,extracellular region,extracellular space,intracellular membrane-bounded organelle,neuronal cell body,nucleoplasm,nucleus,perinuclear region of cytoplasm,ruffle	calcium ion binding,calcium-dependent protein binding,identical protein binding,protein homodimerization activity,RAGE receptor binding,S100 protein binding,tau protein binding,zinc ion binding	adaptive thermogenesis,axonogenesis,cell adhesion,central nervous system development,learning or memory,memory,positive regulation of canonical NF-kappaB signal transduction,positive regulation of cell population proliferation,positive regulation of neuron differentiation,regulation of neuronal synaptic plasticity,sympathetic neuron projection extension
cortex	GD135-14months	14months	GD135	OLFM2	0.642043	Noelin-2	AMPA glutamate receptor complex,cytoplasm,extracellular region,extracellular space,nucleoplasm,nucleus,synapse		positive regulation of smooth muscle cell differentiation,protein secretion,regulation of vascular associated smooth muscle cell dedifferentiation,signal transduction
cortex	GD135-14months	14months	GD135	COL5A3	1.30349	Collagen alpha-3(V) chain	collagen type V trimer,collagen-containing extracellular matrix,endoplasmic reticulum lumen,extracellular region,extracellular space	collagen binding,extracellular matrix structural constituent,extracellular matrix structural constituent conferring tensile strength,heparin binding,proteoglycan binding	cell-matrix adhesion,collagen fibril organization,extracellular matrix organization,skin development
cortex	GD135-14months	14months	GD135	TECR	0.724756	Very-long-chain enoyl-CoA reductase	endoplasmic reticulum,endoplasmic reticulum membrane,nucleus	oxidoreductase activity,very-long-chain enoyl-CoA reductase activity,very-long-chain fatty acyl-CoA dehydrogenase activity	fatty acid elongation,long-chain fatty-acyl-CoA biosynthetic process,sphingolipid metabolic process,very long-chain fatty acid biosynthetic process
cortex	GD135-14months	14months	GD135	TMEM38A	0.557097	Trimeric intracellular cation channel type A	extracellular exosome,nuclear membrane,sarcoplasmic reticulum membrane	identical protein binding,metal ion binding,potassium channel activity	cellular response to caffeine,endoplasmic reticulum organization,regulation of cardiac muscle contraction by regulation of the release of sequestered calcium ion,regulation of release of sequestered calcium ion into cytosol,release of sequestered calcium ion into cytosol by sarcoplasmic reticulum
cortex	GD135-14months	14months	GD135	NWD1	0.870661	NACHT domain- and WD repeat-containing protein 1	cytosol,nucleolus	ATP binding	negative regulation of NF-kappaB transcription factor activity,positive regulation of gene expression
cortex	GD135-14months	14months	GD135	LGI4	0.823814	Leucine-rich repeat LGI family member 4	extracellular region,extracellular space		adult locomotory behavior,glial cell proliferation,myelination in peripheral nervous system,neuron maturation,regulation of myelination
cortex	GD135-14months	14months	GD135	APOE	0.540766	Apolipoprotein E	blood microparticle,chylomicron,chylomicron remnant,clathrin-coated endocytic vesicle membrane,collagen-containing extracellular matrix,cytoplasm,dendrite,discoidal high-density lipoprotein particle,early endosome,endocytic vesicle lumen,endoplasmic reticulum,endoplasmic reticulum lumen,extracellular exosome,extracellular matrix,extracellular region,extracellular space,extracellular vesicle,gluta…	amyloid-beta binding,antioxidant activity,cholesterol transfer activity,enzyme binding,heparan sulfate proteoglycan binding,heparin binding,identical protein binding,lipid binding,lipid transporter activity,lipoprotein particle binding,low-density lipoprotein particle receptor binding,metal chelating activity,phosphatidylcholine-sterol O-acyltransferase activator activity,phospholipid binding,pro…	acylglycerol homeostasis,AMPA glutamate receptor clustering,amyloid precursor protein metabolic process,artery morphogenesis,cellular response to lipoprotein particle stimulus,cholesterol catabolic process,cholesterol efflux,cholesterol homeostasis,cholesterol metabolic process,chylomicron remnant clearance,cytoskeleton organization,fatty acid homeostasis,G protein-coupled receptor signaling path…
cortex	GD135-14months	14months	GD135	SELENOW	0.622082	Selenoprotein W	cytoplasm	antioxidant activity	erythrocyte differentiation,response to lipopolysaccharide,response to selenium ion,response to stress
cortex	GD135-14months	14months	GD135	CNKSR2	0.537503	Connector enhancer of kinase suppressor of ras 2	cytoplasm,extracellular exosome,extrinsic component of postsynaptic density membrane,glutamatergic synapse,neuronal cell body,plasma membrane	identical protein binding,protein kinase binding	intracellular signal transduction,postsynaptic specialization organization,regulation of signal transduction
cortex	GD135-14months	14months	GD135	LOC110006321	0.771128
cortex	GD135-14months	14months	GD135	LOC103793784	0.79639
striatum	GD135-14months	GD135	14months	HS6ST3	0.678506	Heparan-sulfate 6-O-sulfotransferase 3	Golgi apparatus,membrane	heparan sulfate 6-O-sulfotransferase activity	heparan sulfate proteoglycan biosynthetic process, enzymatic modification
striatum	GD135-14months	GD135	14months	MYO16	0.607577	Unconventional myosin-XVI	cytoplasm,myosin complex,nucleoplasm,perinuclear region of cytoplasm,plasma membrane	actin filament binding,ATP binding,cytoskeletal motor activity,protein phosphatase binding	cerebellum development,negative regulation of cell population proliferation,negative regulation of G1/S transition of mitotic cell cycle,neuron projection morphogenesis,phosphatidylinositol 3-kinase/protein kinase B signal transduction
striatum	GD135-14months	GD135	14months	SHC3	0.535998	SHC-transforming protein 3	cytosol,plasma membrane	phosphotyrosine residue binding,receptor tyrosine kinase binding	cell surface receptor protein tyrosine kinase signaling pathway,central nervous system development,epidermal growth factor receptor signaling pathway,intracellular signal transduction
striatum	GD135-14months	GD135	14months	TNC	1.3599	Tenascin	basement membrane,collagen-containing extracellular matrix,endoplasmic reticulum lumen,extracellular matrix of synaptic cleft,extracellular region,extracellular space,focal adhesion,glutamatergic synapse,interstitial matrix,membrane,perisynaptic extracellular matrix,tenascin complex	extracellular matrix structural constituent,integrin binding,syndecan binding	bud outgrowth involved in lung branching,cell adhesion,cellular response to prostaglandin D stimulus,cellular response to retinoic acid,cellular response to vitamin D,mesenchymal-epithelial cell signaling involved in prostate gland development,morphogenesis of an epithelium,negative regulation of cell adhesion,neuromuscular junction development,odontogenesis of dentin-containing tooth,osteoblast …
striatum	GD135-14months	GD135	14months	ASTN2	0.51703	Astrotactin-2	cell cortex,cell pole,clathrin-coated vesicle,early endosome,endosome,late endosome,membrane,perikaryon	calcium ion binding,inositol 1,3,4,5 tetrakisphosphate binding	establishment of body hair planar orientation,negative regulation of protein localization to cell surface,neuron cell-cell adhesion,neuron migration,protein localization to cell surface,protein transport
striatum	GD135-14months	GD135	14months	SEMA6A	0.510872	Semaphorin-6A	axon,membrane,plasma membrane	chemorepellent activity,neuropilin binding,semaphorin receptor binding	animal organ morphogenesis,apoptotic process,axon guidance,cell surface receptor signaling pathway,cellular response to vascular endothelial growth factor stimulus,cytoskeleton organization,negative chemotaxis,negative regulation of angiogenesis,negative regulation of cell adhesion involved in sprouting angiogenesis,negative regulation of ERK1 and ERK2 cascade,negative regulation of sprouting ang…
striatum	GD135-14months	GD135	14months	CAMK4	1.32164	Calcium/calmodulin-dependent protein kinase type IV	cytoplasm,extracellular exosome,fibrillar center,nucleoplasm,nucleus	ATP binding,calcium-dependent protein serine/threonine kinase activity,calcium/calmodulin-dependent protein kinase activity,calmodulin binding,protein serine kinase activity	adaptive immune response,inflammatory response,intracellular signal transduction,long-term memory,myeloid dendritic cell differentiation,positive regulation of DNA-templated transcription,protein phosphorylation,regulation of osteoclast differentiation,regulation of T cell differentiation in thymus,signal transduction
striatum	GD135-14months	GD135	14months	ADGRV1	0.556404	Adhesion G-protein coupled receptor V1	cell surface,cytoplasm,extracellular exosome,membrane,periciliary membrane compartment,photoreceptor inner segment,plasma membrane,receptor complex,stereocilia ankle link,stereocilia ankle link complex,stereocilium,stereocilium membrane,USH2 complex	adenylate cyclase inhibitor activity,calcium ion binding,G protein-coupled receptor activity,G-protein alpha-subunit binding,hydrolase activity	cell surface receptor signaling pathway,cell-cell adhesion,cellular response to calcium ion,detection of mechanical stimulus involved in sensory perception of sound,establishment of protein localization,G protein-coupled receptor signaling pathway,inner ear development,inner ear receptor cell differentiation,inner ear receptor cell stereocilium organization,maintenance of animal organ identity,ne…
striatum	GD135-14months	GD135	14months	IQGAP2	1.11605	Ras GTPase-activating-like protein IQGAP2	actin cytoskeleton,cell cortex,cell surface,cytoplasm,cytosol,extracellular exosome,filopodium,lamellipodium,microtubule,microvillus,plasma membrane,secretory granule membrane	actin binding,actin filament binding,Arp2/3 complex binding,calmodulin binding,GTPase activator activity,GTPase inhibitor activity,phosphatidylinositol-3,4,5-trisphosphate binding,small GTPase binding	Arp2/3 complex-mediated actin nucleation,mitotic actomyosin contractile ring assembly actin filament organization,regulation of actin cytoskeleton organization,signal transduction,thrombin-activated receptor signaling pathway
striatum	GD135-14months	GD135	14months	ARL15	0.653631	ADP-ribosylation factor-like protein 15	extracellular exosome	GTP binding,GTPase activity
striatum	GD135-14months	GD135	14months	HMGCS1	0.832181	Hydroxymethylglutaryl-CoA synthase, cytoplasmic	cytoplasm,cytosol	hydroxymethylglutaryl-CoA synthase activity,protein homodimerization activity	acetyl-CoA metabolic process,cholesterol biosynthetic process,farnesyl diphosphate biosynthetic process, mevalonate pathway,lipid metabolic process
striatum	GD135-14months	GD135	14months	TMEM131L	0.763375	Transmembrane protein 131-like	cytoplasm,endoplasmic reticulum,plasma membrane		negative regulation of canonical Wnt signaling pathway,negative regulation of immature T cell proliferation in thymus,Wnt signaling pathway
striatum	GD135-14months	GD135	14months	SEL1L3	0.571313	Protein sel-1 homolog 3	membrane
striatum	GD135-14months	GD135	14months	LOC103792230	0.910697
striatum	GD135-14months	GD135	14months	FABP7	0.775515	Fatty acid-binding protein, brain	cytosol,nucleus	fatty acid binding,lipid binding	epithelial cell proliferation,fatty acid transport,negative regulation of cell population proliferation,nervous system development
striatum	GD135-14months	GD135	14months	PTPRK	1.49076	Receptor-type tyrosine-protein phosphatase kappa	adherens junction,cell junction,cell surface,cell-cell junction,intracellular membrane-bounded organelle,leading edge membrane,membrane,plasma membrane	beta-catenin binding,gamma-catenin binding,histone H2AXY142 phosphatase activity,non-membrane spanning protein tyrosine phosphatase activity,protein kinase binding,protein tyrosine phosphatase activity,protein tyrosine phosphatase activity, metal-dependent,transmembrane receptor protein tyrosine phosphatase activity	cell adhesion,cell migration,cellular response to reactive oxygen species,cellular response to UV,focal adhesion assembly,negative regulation of cell cycle,negative regulation of cell migration,negative regulation of cell population proliferation,negative regulation of DNA-templated transcription,negative regulation of keratinocyte proliferation,neuron projection development,protein dephosphoryla…
striatum	GD135-14months	GD135	14months	GPCPD1	0.686989	Glycerophosphocholine phosphodiesterase GPCPD1	cytosol	glycerophosphocholine phosphodiesterase activity,starch binding	glycerophospholipid catabolic process,skeletal muscle tissue development
striatum	GD135-14months	GD135	14months	PTPRT	1.58068	Receptor-type tyrosine-protein phosphatase T	cell surface,glutamatergic synapse,membrane,plasma membrane,postsynaptic density membrane	alpha-actinin binding,alpha-catenin binding,beta-catenin binding,cadherin binding,delta-catenin binding,gamma-catenin binding,histone H2AXY142 phosphatase activity,non-membrane spanning protein tyrosine phosphatase activity,protein homodimerization activity,protein phosphatase binding,protein tyrosine phosphatase activity,protein tyrosine phosphatase activity, metal-dependent,STAT family protein …	cell adhesion,cell surface receptor protein tyrosine kinase signaling pathway,cellular response to interleukin-6,homophilic cell adhesion via plasma membrane adhesion molecules,negative regulation of cell migration,negative regulation of receptor signaling pathway via STAT,neuron projection development,peptidyl-tyrosine dephosphorylation,peptidyl-tyrosine dephosphorylation involved in inactivatio…
striatum	GD135-14months	GD135	14months	TANC2	0.844461	Protein TANC2	axon,dendritic spine		dense core granule cytoskeletal transport,regulation of dendritic spine development,regulation of dendritic spine morphogenesis
striatum	GD135-14months	GD135	14months	WSB1	0.923383	WD repeat and SOCS box-containing protein 1	cytosol	ubiquitin protein ligase activity	intracellular signal transduction,protein aggregate center assembly,protein K27-linked ubiquitination,protein polyubiquitination
striatum	GD135-14months	GD135	14months	ANKFN1	0.694087	Ankyrin repeat and fibronectin type-III domain-containing protein 1	spindle		behavioral fear response,equilibrioception,establishment of mitotic spindle orientation,locomotor rhythm,regulation of establishment of bipolar cell polarity
striatum	GD135-14months	GD135	14months	LOC100399426	0.790946
striatum	GD135-14months	GD135	14months	SPATA13	1.0018	Spermatogenesis-associated protein 13	anchoring junction,cytoplasm,cytosol,filopodium,lamellipodium,nucleoplasm,podosome,ruffle membrane	guanyl-nucleotide exchange factor activity,identical protein binding	cell migration,filopodium assembly,lamellipodium assembly,regulation of cell migration,regulation of small GTPase mediated signal transduction
striatum	GD135-14months	GD135	14months	NBEA	0.89472	Neurobeachin	cytosol,endomembrane system,membrane,plasma membrane,trans-Golgi network	protein kinase binding	protein localization
striatum	GD135-14months	GD135	14months	DCLK1	0.594039	Serine/threonine-protein kinase DCLK1	cytoplasm,glutamatergic synapse,plasma membrane,postsynaptic density	3-phosphoinositide-dependent protein kinase activity,AMP-activated protein kinase activity,ATP binding,DNA-dependent protein kinase activity,eukaryotic translation initiation factor 2alpha kinase activity,histone H2AS1 kinase activity,histone H2AS121 kinase activity,histone H2AT120 kinase activity,histone H2AXS139 kinase activity,histone H2BS14 kinase activity,histone H2BS36 kinase activity,histo…	axon extension,central nervous system development,central nervous system projection neuron axonogenesis,dendrite morphogenesis,endosomal transport,forebrain development,intracellular signal transduction,negative regulation of protein localization to nucleus,nervous system development,neuron migration,protein localization to nucleus,protein phosphorylation,regulation of postsynapse assembly,respon…
striatum	GD135-14months	GD135	14months	DGKH	1.10121	Diacylglycerol kinase eta	actin cytoskeleton,cytoplasm,endosome,intracellular membrane-bounded organelle,plasma membrane,protein-containing complex	ATP binding,ATP-dependent diacylglycerol kinase activity,identical protein binding,kinase binding,metal ion binding,SAM domain binding	diacylglycerol metabolic process,intracellular signal transduction,lipid phosphorylation,phosphatidic acid biosynthetic process,phosphatidic acid metabolic process,phospholipase C-activating G protein-coupled receptor signaling pathway,phospholipase C/protein kinase C signal transduction,platelet activation
striatum	GD135-14months	GD135	14months	TSC22D1	0.635307	TSC22 domain family protein 1	cytoplasm,cytosol,mitochondrion,nucleus,plasma membrane	DNA-binding transcription activator activity, RNA polymerase II-specific,identical protein binding,RNA polymerase II cis-regulatory region sequence-specific DNA binding,transcription coactivator activity	negative regulation of apoptotic process,negative regulation of hematopoietic stem cell proliferation,negative regulation of programmed cell death,positive regulation of apoptotic process,positive regulation of cell population proliferation,positive regulation of programmed cell death,positive regulation of transforming growth factor beta receptor signaling pathway,transcription by RNA polymerase…
striatum	GD135-14months	GD135	14months	LOC118154474	0.699736
striatum	GD135-14months	GD135	14months	RHCG	0.925182	Ammonium transporter Rh type C	apical plasma membrane,basolateral plasma membrane,cytoplasmic vesicle,extracellular exosome,plasma membrane	ammonium channel activity,ankyrin binding,carbon dioxide transmembrane transporter activity,identical protein binding	amine transport,ammonium homeostasis,ammonium transmembrane transport,epithelial cell differentiation,homeostatic process,intracellular monoatomic ion homeostasis,regulation of pH,transepithelial ammonium transport
striatum	GD135-14months	GD135	14months	GULP1	0.669059	PTB domain-containing engulfment adapter protein 1	cytoplasm		apoptotic process,lipid transport,phagocytosis, engulfment
striatum	GD135-14months	GD135	14months	KCNH7	1.61587	Voltage-gated inwardly rectifying potassium channel KCNH7	monoatomic ion channel complex,plasma membrane	heme binding,inward rectifier potassium channel activity,protein-containing complex binding	circadian rhythm,potassium ion transmembrane transport,potassium ion transport,regulation of membrane potential
striatum	GD135-14months	GD135	14months	MAP2	0.564185	Microtubule-associated protein 2	apical distal dendrite,axon hillock,axon initial segment,basal dendrite,cytoplasm,cytosol,dendrite,dendrite cytoplasm,dendritic branch,dendritic filopodium,dendritic growth cone,dendritic shaft,distal dendrite,microtubule,microtubule associated complex,neuron projection,neuronal cell body,primary dendrite,proximal dendrite,proximal neuron projection	calmodulin binding,dystroglycan binding,microtubule binding,structural molecule activity,tau protein binding	central nervous system neuron development,dendrite development,dendrite morphogenesis,microtubule cytoskeleton organization,negative regulation of axon extension,negative regulation of microtubule binding,negative regulation of microtubule polymerization,neuron projection development,positive regulation of anterograde dense core granule transport,positive regulation of anterograde synaptic vesicl…
striatum	GD135-14months	GD135	14months	IGFBP2	0.576303	Insulin-like growth factor-binding protein 2	apical plasma membrane,extracellular exosome,extracellular region,extracellular space	insulin-like growth factor I binding,insulin-like growth factor II binding,protein phosphatase inhibitor activity,receptor ligand inhibitor activity,signaling receptor binding,signaling receptor inhibitor activity	cellular response to hormone stimulus,female pregnancy,negative regulation of canonical Wnt signaling pathway,osteoblast differentiation,positive regulation of activated T cell proliferation,regulation of insulin-like growth factor receptor signaling pathway,response to estradiol,response to estrogen,response to glucocorticoid,response to mechanical stimulus,response to nutrient,response to retin…
striatum	GD135-14months	GD135	14months	AGAP1	0.540986	Arf-GAP with GTPase, ANK repeat and PH domain-containing protein 1	postsynaptic endosome	GTP binding,GTPase activator activity,GTPase activity,metal ion binding,phospholipid binding	protein transport,regulation of modification of postsynaptic structure
striatum	GD135-14months	GD135	14months	HES5	0.950827	Transcription factor HES-5	chromatin,nucleoplasm,nucleus	chromatin binding,DNA-binding transcription factor activity, RNA polymerase II-specific,DNA-binding transcription repressor activity, RNA polymerase II-specific,protein dimerization activity,RNA polymerase II cis-regulatory region sequence-specific DNA binding,sequence-specific double-stranded DNA binding	anterior/posterior pattern specification,astrocyte differentiation,BMP signaling pathway,brain development,camera-type eye development,cartilage development,cell adhesion,cell maturation,central nervous system myelination,comma-shaped body morphogenesis,establishment of epithelial cell polarity,forebrain radial glial cell differentiation,glial cell fate commitment,inner ear auditory receptor cell…
striatum	GD135-14months	GD135	14months	KAZN	1.3153	Kazrin	cornified envelope,cytoskeleton,cytosol,desmosome,nuclear speck,nucleoplasm		keratinization
striatum	GD135-14months	GD135	14months	CSMD2	1.31937	CUB and sushi domain-containing protein 2	glutamatergic synapse,postsynaptic density membrane		maintenance of postsynaptic density structure,postsynaptic density assembly
striatum	GD135-14months	GD135	14months	NTNG1	1.3212	Netrin-G1	extracellular region,glutamatergic synapse,plasma membrane,presynaptic active zone membrane,Schaffer collateral - CA1 synapse,side of membrane	cell adhesion molecule binding,cell-cell adhesion mediator activity	axonogenesis,modulation of chemical synaptic transmission,regulation of neuron migration,regulation of neuron projection arborization,regulation of neuron projection development,synaptic membrane adhesion
striatum	GD135-14months	GD135	14months	EEPD1	0.53686	Endonuclease/exonuclease/phosphatase family domain-containing protein 1	plasma membrane	catalytic activity,DNA binding	DNA repair,positive regulation of cholesterol efflux
striatum	GD135-14months	GD135	14months	CREB5	1.15698	Cyclic AMP-responsive element-binding protein 5	chromatin,extracellular exosome,nucleus	cAMP response element binding,DNA-binding transcription factor activity,DNA-binding transcription factor activity, RNA polymerase II-specific,identical protein binding,metal ion binding,sequence-specific double-stranded DNA binding	positive regulation of DNA-templated transcription,regulation of transcription by RNA polymerase II
striatum	GD135-14months	GD135	14months	KCND2	1.54193	A-type voltage-gated potassium channel KCND2	anchoring junction,dendritic spine,GABA-ergic synapse,glutamatergic synapse,Kv4.2-KChIP2 channel complex,neuronal cell body,neuronal cell body membrane,perikaryon,plasma membrane,plasma membrane raft,postsynaptic membrane,postsynaptic specialization membrane,voltage-gated potassium channel complex	A-type (transient outward) potassium channel activity,metal ion binding,voltage-gated monoatomic ion channel activity involved in regulation of postsynaptic membrane potential,voltage-gated potassium channel activity	action potential,cellular response to hypoxia,chemical synaptic transmission,locomotor rhythm,membrane repolarization,muscle contraction,neuronal action potential,potassium ion transmembrane transport,protein homooligomerization,regulation of heart contraction,sensory perception of pain
striatum	GD135-14months	GD135	14months	PLEKHA5	0.547292	Pleckstrin homology domain-containing family A member 5	cytosol,glutamatergic synapse,membrane,nucleoplasm,postsynaptic density	phosphatidylinositol-3,5-bisphosphate binding,phosphatidylinositol-3-phosphate binding,phosphatidylinositol-4-phosphate binding,phosphatidylinositol-5-phosphate binding	reproductive system development
striatum	GD135-14months	GD135	14months	GRIP1	1.13709	Glutamate receptor-interacting protein 1	cytoplasmic vesicle,cytosol,dendrite,endoplasmic reticulum membrane,neuron projection,perikaryon,plasma membrane,postsynaptic density,postsynaptic membrane	beta-catenin binding,signaling receptor complex adaptor activity	intracellular signal transduction,neurotransmitter receptor transport, endosome to postsynaptic membrane,positive regulation of neuron projection arborization
striatum	GD135-14months	GD135	14months	SRGAP1	0.850183	SLIT-ROBO Rho GTPase-activating protein 1	cytoplasm,cytosol	GTPase activator activity	negative regulation of cell migration,signal transduction
striatum	GD135-14months	GD135	14months	NAV3	0.846508	Neuron navigator 3	nuclear outer membrane	ATP binding,ATP hydrolysis activity,microtubule binding	negative regulation of cell migration,negative regulation of interleukin-2 production,negative regulation of microtubule depolymerization,neurogenesis,positive regulation of microtubule polymerization
striatum	GD135-14months	GD135	14months	TMEM132D	1.68508	Transmembrane protein 132D	membrane
striatum	GD135-14months	GD135	14months	RYR3	1.16683	Ryanodine receptor 3	calcium channel complex,membrane,sarcolemma,sarcoplasmic reticulum membrane,smooth endoplasmic reticulum,Z disc	calcium ion binding,calcium-induced calcium release activity,calmodulin binding,intracellularly gated calcium channel activity,ryanodine-sensitive calcium-release channel activity	calcium ion transmembrane transport,calcium ion transport,cellular response to ATP,cellular response to caffeine,cellular response to calcium ion,cellular response to magnesium ion,intracellular calcium ion homeostasis,protein homotetramerization,release of sequestered calcium ion into cytosol,release of sequestered calcium ion into cytosol by sarcoplasmic reticulum,striated muscle contraction
striatum	GD135-14months	GD135	14months	SYNE2	0.705017	Nesprin-2	cytoplasm,extracellular exosome,filopodium membrane,focal adhesion,intermediate filament cytoskeleton,lamellipodium membrane,meiotic nuclear membrane microtubule tethering complex,mitochondrion,nuclear envelope,nuclear lumen,nuclear membrane,nuclear outer membrane,nucleoplasm,nucleus,sarcoplasmic reticulum,sarcoplasmic reticulum membrane,Z disc	actin binding,cytoskeleton-nuclear membrane anchor activity	centrosome localization,nuclear migration,nuclear migration along microfilament,nucleokinesis involved in cell motility in cerebral cortex radial glia guided migration,positive regulation of cell migration,regulation of cilium assembly
striatum	GD135-14months	GD135	14months	SIPA1L1	0.972677	Signal-induced proliferation-associated 1-like protein 1	actin cytoskeleton,cytoplasm,dendritic spine,plasma membrane,postsynaptic density	ephrin receptor binding,GTPase activator activity	actin cytoskeleton organization,activation of GTPase activity,ephrin receptor signaling pathway,regulation of axonogenesis,regulation of dendritic spine morphogenesis,regulation of GTPase activity,regulation of small GTPase mediated signal transduction,regulation of synaptic plasticity
striatum	GD135-14months	GD135	14months	UNC79	0.689412	Protein unc-79 homolog	plasma membrane
striatum	GD135-14months	GD135	14months	BLID	0.515864	BH3-like motif-containing cell death inducer	cytosol,mitochondrion		apoptotic process,positive regulation of cysteine-type endopeptidase activity
striatum	GD135-14months	GD135	14months	KIRREL3	1.72283	Kin of IRRE-like protein 3	axon,cell-cell junction,dendrite,dendritic shaft,extracellular region,membrane,plasma membrane,synaptic vesicle	cell adhesion molecule binding	cell-cell adhesion,glomerulus morphogenesis,hemopoiesis,hippocampus development,homophilic cell adhesion via plasma membrane adhesion molecules,inter-male aggressive behavior,neuron migration,neuron projection morphogenesis,principal sensory nucleus of trigeminal nerve development,synapse assembly
striatum	GD135-14months	GD135	14months	OPCML	0.504034	Opioid-binding protein/cell adhesion molecule	extracellular region,plasma membrane,side of membrane		cell adhesion,neuron recognition
striatum	GD135-14months	GD135	14months	GRM5	1.13473	Metabotropic glutamate receptor 5	astrocyte projection,cytoplasm,dendrite,dendritic shaft,dendritic spine,glutamatergic synapse,neuronal cell body,plasma membrane,postsynaptic density membrane,Schaffer collateral - CA1 synapse	A2A adenosine receptor binding,adenylate cyclase inhibiting G protein-coupled glutamate receptor activity,G protein-coupled receptor activity,G protein-coupled receptor activity involved in regulation of postsynaptic membrane potential,glutamate receptor activity,identical protein binding,neurotransmitter receptor activity involved in regulation of postsynaptic cytosolic calcium ion concentration…	cellular response to amyloid-beta,chemical synaptic transmission,cognition,desensitization of G protein-coupled receptor signaling pathway,G protein-coupled glutamate receptor signaling pathway,learning,learning or memory,locomotory behavior,phospholipase C-activating G protein-coupled glutamate receptor signaling pathway,positive regulation of calcium-mediated signaling,positive regulation of lo…
striatum	GD135-14months	GD135	14months	KIAA1549L	0.526457	UPF0606 protein KIAA1549L	membrane
striatum	GD135-14months	GD135	14months	PTPRE	1.06846	Receptor-type tyrosine-protein phosphatase epsilon	cytoplasm,nucleus,plasma membrane	histone H2AXY142 phosphatase activity,non-membrane spanning protein tyrosine phosphatase activity,protein tyrosine phosphatase activity,protein tyrosine phosphatase activity, metal-dependent,transmembrane receptor protein tyrosine phosphatase activity	negative regulation of insulin receptor signaling pathway,protein dephosphorylation,signal transduction
striatum	GD135-14months	GD135	14months	CSMD1	0.745433	CUB and sushi domain-containing protein 1	membrane		conditioned place preference,female gonad development,glucose homeostasis,male gonad development,mammary gland branching involved in pregnancy,memory,oviduct epithelium development,startle response
striatum	GD135-14months	GD135	14months	CSGALNACT1	0.627655	Chondroitin sulfate N-acetylgalactosaminyltransferase 1	Golgi cisterna membrane,Golgi membrane	acetylgalactosaminyltransferase activity,glucuronosyl-N-acetylgalactosaminyl-proteoglycan 4-beta-N-acetylgalactosaminyltransferase activity,glucuronosyltransferase activity,glucuronylgalactosylproteoglycan 4-beta-N-acetylgalactosaminyltransferase activity,metal ion binding,peptidoglycan glycosyltransferase activity	cartilage development,chondroitin sulfate biosynthetic process,chondroitin sulfate proteoglycan biosynthetic process,chondroitin sulfate proteoglycan biosynthetic process, polysaccharide chain biosynthetic process,dermatan sulfate proteoglycan biosynthetic process,endochondral ossification,extracellular matrix organization,heparan sulfate proteoglycan biosynthetic process, polysaccharide chain bi…
striatum	GD135-14months	GD135	14months	SETBP1	0.562794	SET-binding protein	cytosol,nuclear body,nucleoplasm,nucleus	DNA binding,histone H3K4 methyltransferase activity	regulation of DNA-templated transcription
striatum	GD135-14months	GD135	14months	DCC	0.8189	Netrin receptor DCC	axonal growth cone,cell surface,cytosol,plasma membrane,postsynaptic density membrane,Schaffer collateral - CA1 synapse	transmembrane signaling receptor activity	anterior/posterior axon guidance,apoptotic process,axon guidance,axonogenesis,cell-cell adhesion,dorsal/ventral axon guidance,negative regulation of collateral sprouting,negative regulation of dendrite development,negative regulation of neuron projection development,neuron migration,postsynaptic modulation of chemical synaptic transmission,spinal cord ventral commissure morphogenesis
striatum	GD135-14months	GD135	14months	AFF3	0.93198	AF4/FMR2 family member 3	cytosol,nuclear body,nucleoplasm,nucleus,super elongation complex	DNA-binding transcription factor activity,double-stranded DNA binding	embryonic hindlimb morphogenesis,regulation of gene expression,response to tumor necrosis factor
striatum	GD135-14months	GD135	14months	FOXP1	0.599998	Forkhead box protein P1	chromatin,nucleoplasm,nucleus	core promoter sequence-specific DNA binding,DNA-binding transcription factor activity, RNA polymerase II-specific,DNA-binding transcription repressor activity, RNA polymerase II-specific,identical protein binding,metal ion binding,nuclear androgen receptor binding,RNA polymerase II cis-regulatory region sequence-specific DNA binding,sequence-specific double-stranded DNA binding	cellular response to tumor necrosis factor,DNA damage response,endothelial cell activation,macrophage activation,monocyte activation,negative regulation of androgen receptor signaling pathway,negative regulation of B cell apoptotic process,negative regulation of cell growth involved in cardiac muscle cell development,negative regulation of DNA-templated transcription,negative regulation of gene e…
striatum	GD135-14months	GD135	14months	SLC6A11	0.869255	Sodium- and chloride-dependent GABA transporter 3	cell projection,GABA-ergic synapse,membrane,plasma membrane,postsynaptic membrane,presynaptic membrane	amino acid binding,gamma-aminobutyric acid:sodium:chloride symporter activity,monocarboxylic acid transmembrane transporter activity,taurine:sodium symporter activity	amino acid transport,gamma-aminobutyric acid reuptake,monocarboxylic acid transport,response to xenobiotic stimulus,sodium ion transmembrane transport
striatum	GD135-14months	GD135	14months	SEMA5B	1.17407	Semaphorin-5B	plasma membrane	chemorepellent activity,semaphorin receptor binding	axon extension,axon guidance,detection of light stimulus involved in visual perception,neural crest cell migration,positive regulation of cell migration,semaphorin-plexin signaling pathway
striatum	GD135-14months	GD135	14months	RALYL	1.46383	RNA-binding Raly-like protein	nucleoplasm,nucleus	identical protein binding,RNA binding
striatum	GD135-14months	GD135	14months	CSMD3	1.19026	CUB and sushi domain-containing protein 3	plasma membrane		regulation of dendrite development
striatum	GD135-14months	GD135	14months	RIMS2	0.515335	Regulating synaptic membrane exocytosis protein 2	cell projection,extracellular exosome,presynaptic active zone,presynaptic active zone cytoplasmic component,presynaptic membrane	metal ion binding,small GTPase binding,structural constituent of presynaptic active zone,transmembrane transporter binding	adenylate cyclase-modulating G protein-coupled receptor signaling pathway,calcium ion-regulated exocytosis of neurotransmitter,calcium-ion regulated exocytosis,cell differentiation,insulin secretion,intracellular protein transport,positive regulation of dendrite extension,positive regulation of excitatory postsynaptic potential,positive regulation of inhibitory postsynaptic potential,regulation o…
striatum	GD135-14months	GD135	14months	RASAL2	0.55438	Ras GTPase-activating protein nGAP	cytosol	GTPase activator activity	adipose tissue development,gene expression,multicellular organism growth,regulation of protein activation cascade,response to dietary excess,response to glucose,signal transduction
striatum	GD135-14months	GD135	14months	NAV1	0.57659	Neuron navigator 1	axon initial segment,cytoplasm,microtubule,microtubule cytoskeleton	ATP hydrolysis activity	microtubule bundle formation,neuron migration
striatum	GD135-14months	GD135	14months	CDH13	0.742999	Cadherin-13	adherens junction,catenin complex,caveola,collagen-containing extracellular matrix,cytoplasm,external side of plasma membrane,extracellular exosome,extracellular region,extracellular space,focal adhesion,GABA-ergic synapse,neuron projection,perinuclear region of cytoplasm,plasma membrane	adiponectin binding,beta-catenin binding,cadherin binding,calcium ion binding,identical protein binding,lipoprotein particle binding,low-density lipoprotein particle binding	adherens junction organization,calcium-dependent cell-cell adhesion via plasma membrane cell adhesion molecules,cell migration,cell morphogenesis,cell-cell adhesion mediated by cadherin,cell-cell junction assembly,endothelial cell migration,homophilic cell adhesion via plasma membrane adhesion molecules,keratinocyte proliferation,lamellipodium assembly,localization within membrane,low-density lip…
striatum	GD135-14months	GD135	14months	ROBO1	0.913995	Roundabout homolog 1	axon,cell surface,cytoplasm,endoplasmic reticulum-Golgi intermediate compartment membrane,neuron projection,plasma membrane	axon guidance receptor activity,identical protein binding,LRR domain binding	aorta development,aortic valve morphogenesis,axon midline choice point recognition,cell adhesion,cell migration involved in sprouting angiogenesis,chemorepulsion involved in postnatal olfactory bulb interneuron migration,endocardial cushion formation,heart induction,homophilic cell adhesion via plasma membrane adhesion molecules,negative regulation of cell migration,negative regulation of chemoki…
striatum	GD135-14months	GD135	14months	ROBO2	0.959164	Roundabout homolog 2	axolemma,cell surface,extracellular exosome,plasma membrane	axon guidance receptor activity,identical protein binding	aorta development,aortic valve morphogenesis,apoptotic process involved in luteolysis,axon guidance,axon midline choice point recognition,brain development,cell-cell adhesion,cellular response to hormone stimulus,central nervous system development,chemotaxis,endocardial cushion formation,heart induction,homophilic cell adhesion via plasma membrane adhesion molecules,metanephros development,negati…
striatum	GD135-14months	GD135	14months	APP	0.580713	Amyloid-beta precursor protein	apical part of cell,axon,cell surface,cell-cell junction,ciliary rootlet,clathrin-coated pit,COPII-coated ER to Golgi transport vesicle,cytoplasm,cytosol,dendrite,dendritic shaft,dendritic spine,early endosome,endoplasmic reticulum,endoplasmic reticulum lumen,endosome,endosome lumen,extracellular exosome,extracellular region,extracellular space,Golgi apparatus,Golgi lumen,Golgi-associated vesicle…	DNA binding,enzyme binding,heparin binding,identical protein binding,protein serine/threonine kinase binding,PTB domain binding,receptor ligand activity,RNA polymerase II cis-regulatory region sequence-specific DNA binding,serine-type endopeptidase inhibitor activity,signaling receptor activator activity,signaling receptor binding,transition metal ion binding	adult locomotory behavior,amyloid fibril formation,astrocyte activation,astrocyte activation involved in immune response,axo-dendritic transport,axon midline choice point recognition,axonogenesis,cell adhesion,cellular response to amyloid-beta,central nervous system development,cholesterol metabolic process,cognition,collateral sprouting in absence of injury,cytosolic mRNA polyadenylation,dendrit…
striatum	GD135-14months	GD135	14months	PDE9A	0.545397	High affinity cGMP-specific 3',5'-cyclic phosphodiesterase 9A	cytosol,endoplasmic reticulum,Golgi apparatus,nucleoplasm,perikaryon,perinuclear region of cytoplasm,plasma membrane,ruffle membrane,sarcolemma	3',5'-cyclic-AMP phosphodiesterase activity,3',5'-cyclic-GMP phosphodiesterase activity,3',5'-cyclic-nucleotide phosphodiesterase activity,calmodulin-activated 3',5'-cyclic-GMP phosphodiesterase activity,calmodulin-activated dual specificity 3',5'-cyclic-GMP, 3',5'-cyclic-AMP phosphodiesterase activity,identical protein binding,metal ion binding	cAMP-mediated signaling,cGMP catabolic process,cGMP metabolic process,negative regulation of neural precursor cell proliferation,positive regulation of cardiac muscle hypertrophy,positive regulation of long-term synaptic potentiation,signal transduction
striatum	GD135-14months	GD135	14months	GNG7	0.508338	Guanine nucleotide-binding protein G(I)/G(S)/G(O) subunit gamma-7	extracellular exosome,heterotrimeric G-protein complex,plasma membrane,synapse	G-protein beta-subunit binding	behavioral fear response,G protein-coupled receptor signaling pathway,locomotory behavior,receptor guanylyl cyclase signaling pathway,regulation of G protein-coupled receptor signaling pathway
striatum	GD135-14months	GD135	14months	NCAN	0.953259	Neurocan core protein	extracellular region,extracellular space,Golgi lumen,lysosomal lumen,perineuronal net,synapse	calcium ion binding,carbohydrate binding,hyaluronic acid binding	cell adhesion,central nervous system development,glial cell differentiation,positive regulation of neuroblast proliferation,skeletal system development
striatum	GD135-14months	GD135	14months	IL1RAPL1	1.01643	Interleukin-1 receptor accessory protein-like 1	axon,cell surface,cytoplasm,dendrite,glutamatergic synapse,plasma membrane,postsynaptic membrane	NAD+ nucleosidase activity,NAD+ nucleotidase, cyclic ADP-ribose generating,signaling receptor binding	cell surface receptor signaling pathway,negative regulation of exocytosis,neuron differentiation,positive regulation of dendritic spine morphogenesis,positive regulation of synapse assembly,presynaptic membrane assembly,regulation of neuron projection development,regulation of postsynapse organization,regulation of presynapse assembly,synaptic membrane adhesion,trans-synaptic signaling by trans-s…
striatum	GD135-14months	GD135	14months	DMD	0.526089	Dystrophin	cell surface,cell-substrate junction,costamere,cytoskeleton,cytosol,dystrophin-associated glycoprotein complex,filopodium,filopodium membrane,membrane raft,neuron projection terminus,nucleus,plasma membrane,postsynaptic membrane,protein-containing complex,sarcolemma,synapse,syntrophin complex,Z disc	actin binding,dystroglycan binding,myosin binding,nitric-oxide synthase binding,structural constituent of cytoskeleton,structural constituent of muscle,vinculin binding,zinc ion binding	cardiac muscle cell action potential,cardiac muscle contraction,maintenance of blood-brain barrier,motile cilium assembly,muscle cell cellular homeostasis,muscle cell development,muscle organ development,negative regulation of peptidyl-cysteine S-nitrosylation,negative regulation of peptidyl-serine phosphorylation,neuron development,peptide biosynthetic process,positive regulation of neuron diffe…
striatum	GD135-14months	GD135	14months	PCDH11X	0.561688	Protocadherin-11 X-linked	plasma membrane	calcium ion binding	cell adhesion,homophilic cell adhesion via plasma membrane adhesion molecules
striatum	GD135-14months	GD135	14months	GRIA3	0.923433	Glutamate receptor 3	AMPA glutamate receptor complex,dendritic spine,endocytic vesicle membrane,parallel fiber to Purkinje cell synapse,plasma membrane,postsynaptic density membrane,postsynaptic membrane	AMPA glutamate receptor activity,amyloid-beta binding,glutamate-gated calcium ion channel activity,glutamate-gated receptor activity,ligand-gated monoatomic ion channel activity involved in regulation of presynaptic membrane potential,transmitter-gated monoatomic ion channel activity involved in regulation of postsynaptic membrane potential	glutamate receptor signaling pathway,long-term synaptic potentiation,modulation of chemical synaptic transmission,protein heterotetramerization,protein homotetramerization,synaptic transmission, glutamatergic
striatum	GD135-14months	14months	GD135	LOC103790014	1.32486
striatum	GD135-14months	14months	GD135	ITM2B	0.760322	Integral membrane protein 2B	endosome membrane,extracellular exosome,extracellular region,extracellular space,Golgi apparatus,Golgi membrane,Golgi-associated vesicle membrane,intracellular membrane-bounded organelle,membrane,organelle membrane,plasma membrane	amyloid-beta binding,ATP binding	negative regulation of amyloid precursor protein biosynthetic process,nervous system development
striatum	GD135-14months	14months	GD135	NTRK2	0.602302	BDNF/NT-3 growth factors receptor	axon,axon terminus,cytosol,dendrite,dendritic spine,early endosome,early endosome membrane,perinuclear region of cytoplasm,plasma membrane,postsynaptic density,receptor complex,terminal bouton	ATP binding,boss receptor activity,brain-derived neurotrophic factor binding,brain-derived neurotrophic factor receptor activity,epidermal growth factor receptor activity,fibroblast growth factor receptor activity,GPI-linked ephrin receptor activity,hepatocyte growth factor receptor activity,histone H2AXY142 kinase activity,histone H3Y41 kinase activity,insulin receptor activity,insulin-like grow…	brain-derived neurotrophic factor receptor signaling pathway,cell surface receptor protein tyrosine kinase signaling pathway,cellular response to amino acid stimulus,cellular response to brain-derived neurotrophic factor stimulus,central nervous system neuron development,cerebral cortex development,circadian rhythm,feeding behavior,glutamate secretion,learning,long-term synaptic potentiation,mech…
striatum	GD135-14months	14months	GD135	PTGDS	1.24237	Prostaglandin-H2 D-isomerase	endoplasmic reticulum membrane,extracellular exosome,extracellular region,extracellular space,Golgi apparatus,nuclear membrane,perinuclear region of cytoplasm,rough endoplasmic reticulum	fatty acid binding,prostaglandin-D synthase activity,retinoid binding	cyclooxygenase pathway,gene expression,mast cell degranulation,negative regulation of male germ cell proliferation,prostaglandin biosynthetic process,regulation of circadian sleep/wake cycle, sleep,response to glucocorticoid
striatum	GD135-14months	14months	GD135	AIFM3	0.582003	Apoptosis-inducing factor 3	cytoplasm,cytosol,endoplasmic reticulum,mitochondrial inner membrane,mitochondrion	2 iron, 2 sulfur cluster binding,metal ion binding,oxidoreductase activity, acting on NAD(P)H	execution phase of apoptosis
striatum	GD135-14months	14months	GD135	SPOCK1	0.533715	Testican-1	collagen-containing extracellular matrix,cytoplasm,extracellular matrix,extracellular space,neuromuscular junction,node of Ranvier,postsynaptic density,sarcoplasm	calcium ion binding,cysteine-type endopeptidase inhibitor activity,extracellular matrix structural constituent,metalloendopeptidase inhibitor activity,serine-type endopeptidase inhibitor activity	cell adhesion,central nervous system neuron differentiation,negative regulation of cell-substrate adhesion,negative regulation of endopeptidase activity,negative regulation of neuron projection development,nervous system development,neurogenesis,neuron migration,regulation of cell growth
striatum	GD135-14months	14months	GD135	CPE	0.655362	Carboxypeptidase E	extracellular exosome,extracellular space,Golgi apparatus,plasma membrane,secretory granule membrane,transport vesicle membrane	carboxypeptidase activity,cell adhesion molecule binding,metallocarboxypeptidase activity,neurexin family protein binding,zinc ion binding	cardiac left ventricle morphogenesis,insulin processing,neuropeptide signaling pathway,peptide hormone secretion,peptide metabolic process,protein localization to membrane,protein localization to secretory granule,protein modification process,protein processing,Wnt signaling pathway
striatum	GD135-14months	14months	GD135	ANK2	0.574943	Ankyrin-2	A band,apical plasma membrane,basolateral plasma membrane,costamere,cytoskeleton,cytosol,early endosome,intercalated disc,lysosome,M band,mitochondrion,neuron projection,plasma membrane,postsynaptic membrane,recycling endosome,sarcolemma,T-tubule,Z disc	ATPase binding,cytoskeletal anchor activity,enzyme binding,phosphorylation-dependent protein binding,protein kinase binding,protein-macromolecule adaptor activity,spectrin binding,structural constituent of cytoskeleton,transmembrane transporter binding	atrial cardiac muscle cell action potential,atrial cardiac muscle cell to AV node cell communication,atrial septum development,endocytosis,intracellular calcium ion homeostasis,membrane depolarization during SA node cell action potential,paranodal junction assembly,positive regulation of calcium ion transmembrane transporter activity,positive regulation of calcium ion transport,positive regulatio…
striatum	GD135-14months	14months	GD135	ETNPPL	1.53091	Ethanolamine-phosphate phospho-lyase	mitochondrial matrix	ethanolamine-phosphate phospho-lyase activity,pyridoxal phosphate binding,transaminase activity
striatum	GD135-14months	14months	GD135	CCSER1	0.629254	Serine-rich coiled-coil domain-containing protein 1
striatum	GD135-14months	14months	GD135	AFF1	0.531878	AF4/FMR2 family member 1	super elongation complex,transcription elongation factor complex		regulation of gene expression
striatum	GD135-14months	14months	GD135	GABRB1	0.66825	Gamma-aminobutyric acid receptor subunit beta-1	chloride channel complex,dendrite,GABA-A receptor complex,GABA-ergic synapse,neuron projection,nuclear envelope,plasma membrane,postsynaptic specialization membrane,presynaptic active zone membrane,Schaffer collateral - CA1 synapse,synapse,transmembrane transporter complex	G protein-coupled neurotransmitter receptor activity involved in regulation of presynaptic membrane potential,GABA receptor binding,GABA-A receptor activity,GABA-gated chloride ion channel activity,ligand-gated monoatomic ion channel activity,ligand-gated monoatomic ion channel activity involved in regulation of presynaptic membrane potential,neurotransmitter receptor activity,transmitter-gated m…	cellular response to histamine,central nervous system neuron development,chloride transmembrane transport,gamma-aminobutyric acid signaling pathway,monoatomic ion transport,ovulation cycle,response to progesterone,response to toxic substance,signal transduction
striatum	GD135-14months	14months	GD135	JAKMIP1	1.16282	Janus kinase and microtubule-interacting protein 1	cytoplasm,membrane,microtubule,ribonucleoprotein complex	GABA receptor binding,kinase binding,microtubule binding,RNA binding	cognition,protein transport
striatum	GD135-14months	14months	GD135	FGFR3	0.577985	Fibroblast growth factor receptor 3	cell surface,endoplasmic reticulum,extracellular region,Golgi apparatus,plasma membrane,receptor complex,transport vesicle	ATP binding,boss receptor activity,brain-derived neurotrophic factor receptor activity,epidermal growth factor receptor activity,fibroblast growth factor binding,fibroblast growth factor receptor activity,GPI-linked ephrin receptor activity,hepatocyte growth factor receptor activity,histone H2AXY142 kinase activity,histone H3Y41 kinase activity,identical protein binding,insulin receptor activity,…	bone maturation,bone mineralization,bone morphogenesis,cell surface receptor protein tyrosine kinase signaling pathway,cell surface receptor signaling pathway via JAK-STAT,cell-cell signaling,chondrocyte differentiation,chondrocyte proliferation,endochondral bone growth,endochondral ossification,fibroblast growth factor receptor apoptotic signaling pathway,fibroblast growth factor receptor signal…
striatum	GD135-14months	14months	GD135	FKBP5	0.598557	Peptidyl-prolyl cis-trans isomerase FKBP5	cytoplasm,cytosol,extracellular exosome,membrane,nucleoplasm	FK506 binding,heat shock protein binding,peptidyl-prolyl cis-trans isomerase activity,protein-macromolecule adaptor activity,RNA polymerase II CTD heptapeptide repeat P3 isomerase activity,RNA polymerase II CTD heptapeptide repeat P6 isomerase activity	chaperone-mediated protein folding,protein folding,response to alcohol,response to bacterium,response to cocaine
striatum	GD135-14months	14months	GD135	GJA1	0.586956	Gap junction alpha-1 protein	apical plasma membrane,cell junction,cell-cell contact zone,connexin complex,contractile muscle fiber,cytoplasm,cytosol,endoplasmic reticulum membrane,fascia adherens,focal adhesion,gap junction,Golgi apparatus,Golgi membrane,Golgi-associated vesicle membrane,intercalated disc,intermediate filament,intracellular membrane-bounded organelle,lateral plasma membrane,membrane raft,mitochondrion,nucleo…	alpha-tubulin binding,beta-catenin binding,beta-tubulin binding,efflux transmembrane transporter activity,gap junction channel activity,gap junction channel activity involved in cardiac conduction electrical coupling,gap junction channel activity involved in cell communication by electrical coupling,gap junction hemi-channel activity,glutathione transmembrane transporter activity,monoatomic ion t…	adult heart development,atrial cardiac muscle cell action potential,atrial ventricular junction remodeling,blood vessel morphogenesis,bone development,bone remodeling,cardiac conduction system development,cell communication by chemical coupling,cell communication by electrical coupling,cell communication by electrical coupling involved in cardiac conduction,cell-cell signaling,cellular response t…
striatum	GD135-14months	14months	GD135	MAP3K5	0.725109	Mitogen-activated protein kinase kinase kinase 5	cytoplasm,cytosol,external side of plasma membrane,IRE1-TRAF2-ASK1 complex,protein kinase complex,protein-containing complex	ATP binding,identical protein binding,JUN kinase kinase kinase activity,magnesium ion binding,MAP kinase kinase kinase activity,protein domain specific binding,protein homodimerization activity,protein kinase activity,protein kinase binding,protein phosphatase binding,protein serine kinase activity,protein serine/threonine kinase activity	apoptotic signaling pathway,cellular response to amino acid starvation,cellular response to hydrogen peroxide,cellular response to reactive nitrogen species,cellular response to tumor necrosis factor,cellular senescence,endothelial cell apoptotic process,innate immune response,intrinsic apoptotic signaling pathway in response to endoplasmic reticulum stress,intrinsic apoptotic signaling pathway i…
striatum	GD135-14months	14months	GD135	CST3	1.00179	Cystatin-C	cytoplasm,endoplasmic reticulum,endoplasmic reticulum lumen,extracellular exosome,extracellular region,extracellular space,ficolin-1-rich granule lumen,Golgi apparatus,plasma membrane,tertiary granule lumen,vesicle	amyloid-beta binding,cysteine-type endopeptidase inhibitor activity,endopeptidase inhibitor activity,identical protein binding,peptidase inhibitor activity,protease binding	defense response,negative regulation of blood vessel remodeling,negative regulation of collagen catabolic process,negative regulation of elastin catabolic process,negative regulation of extracellular matrix disassembly,negative regulation of peptidase activity,negative regulation of proteolysis,regulation of tissue remodeling,supramolecular fiber organization
striatum	GD135-14months	14months	GD135	EYA2	0.533428	Protein phosphatase EYA2	cytosol,mitochondrion,nucleoplasm,nucleus	histone H2AXY142 phosphatase activity,magnesium ion binding,non-membrane spanning protein tyrosine phosphatase activity,protein tyrosine phosphatase activity,protein tyrosine phosphatase activity, metal-dependent	cell differentiation,DNA repair,extrinsic apoptotic signaling pathway in absence of ligand,mesodermal cell fate specification,mitochondrial outer membrane permeabilization,negative regulation of extrinsic apoptotic signaling pathway in absence of ligand,positive regulation of DNA repair,striated muscle tissue development
striatum	GD135-14months	14months	GD135	MTMR10	0.57073	Myotubularin-related protein 10	cytoplasm,cytosol		phosphatidylinositol dephosphorylation
striatum	GD135-14months	14months	GD135	ADAMTS17	0.661976	A disintegrin and metalloproteinase with thrombospondin motifs 17	extracellular matrix,extracellular region	metal ion binding,metalloendopeptidase activity	extracellular matrix organization,proteolysis
striatum	GD135-14months	14months	GD135	OSBPL6	0.528495	Oxysterol-binding protein-related protein 6	cytosol,early endosome membrane,endoplasmic reticulum membrane,nuclear membrane,perinuclear endoplasmic reticulum,plasma membrane	cholesterol binding,sterol transfer activity	bile acid biosynthetic process,regulation of cholesterol transport
striatum	GD135-14months	14months	GD135	PLA2R1	1.10648	Secretory phospholipase A2 receptor	cell surface,extracellular region,plasma membrane,receptor complex	carbohydrate binding,phospholipase binding,signaling receptor activity	negative regulation of arachidonate secretion,negative regulation of phospholipase A2 activity,oxidative stress-induced premature senescence,positive regulation of arachidonate secretion,positive regulation of cytokine production,positive regulation of DNA damage response, signal transduction by p53 class mediator,positive regulation of podocyte apoptotic process,reactive oxygen species metabolic…
striatum	GD135-14months	14months	GD135	MAP3K19	0.537066	Mitogen-activated protein kinase kinase kinase 19		3-phosphoinositide-dependent protein kinase activity,AMP-activated protein kinase activity,ATP binding,DNA-dependent protein kinase activity,eukaryotic translation initiation factor 2alpha kinase activity,histone H2AS1 kinase activity,histone H2AS121 kinase activity,histone H2AT120 kinase activity,histone H2AXS139 kinase activity,histone H2BS14 kinase activity,histone H2BS36 kinase activity,histo…	MAPK cascade
striatum	GD135-14months	14months	GD135	EPHA4	0.530344	Ephrin type-A receptor 4	adherens junction,axon,axon terminus,axonal growth cone,cell surface,cytoplasm,dendrite,dendritic shaft,dendritic spine,early endosome membrane,filopodium,glutamatergic synapse,mitochondrial outer membrane,neuromuscular junction,perikaryon,plasma membrane,postsynaptic density membrane,presynaptic membrane,Schaffer collateral - CA1 synapse	amyloid-beta binding,ATP binding,boss receptor activity,brain-derived neurotrophic factor receptor activity,DH domain binding,ephrin receptor binding,epidermal growth factor receptor activity,fibroblast growth factor receptor activity,GPI-linked ephrin receptor activity,hepatocyte growth factor receptor activity,histone H2AXY142 kinase activity,histone H3Y41 kinase activity,identical protein bind…	adherens junction organization,adult walking behavior,axon guidance,cell adhesion,cellular response to amyloid-beta,cochlea development,corticospinal tract morphogenesis,ephrin receptor signaling pathway,fasciculation of motor neuron axon,fasciculation of sensory neuron axon,glial cell migration,innervation,motor neuron axon guidance,negative regulation of axon regeneration,negative regulation of…
striatum	GD135-14months	14months	GD135	CACNB2	0.685194	Voltage-dependent L-type calcium channel subunit beta-2	L-type voltage-gated calcium channel complex,photoreceptor ribbon synapse,plasma membrane,presynapse,voltage-gated calcium channel complex	actin filament binding,calcium channel activity,voltage-gated calcium channel activity,voltage-gated calcium channel activity involved in regulation of presynaptic cytosolic calcium levels	calcium ion import,calcium ion transmembrane transport,calcium ion transport,chemical synaptic transmission,membrane depolarization during atrial cardiac muscle cell action potential,membrane depolarization during AV node cell action potential,neuromuscular junction development,positive regulation of calcium ion transmembrane transport via high voltage-gated calcium channel,positive regulation of…
striatum	GD135-14months	14months	GD135	NEBL	0.506869	Nebulette	extracellular exosome,I band,stress fiber,Z disc	actin filament binding,cytoskeletal protein binding,filamin binding,structural constituent of muscle,tropomyosin binding	cardiac muscle thin filament assembly
striatum	GD135-14months	14months	GD135	LOC100895261	0.623125
striatum	GD135-14months	14months	GD135	LOC118155324	0.706548
striatum	GD135-14months	14months	GD135	CTNNBIP1	0.716489	Beta-catenin-interacting protein 1	beta-catenin destruction complex,beta-catenin-ICAT complex,cytoplasm,cytosol,nucleoplasm,nucleus	armadillo repeat domain binding,beta-catenin binding	anterior/posterior pattern specification,branching involved in ureteric bud morphogenesis,negative regulation of canonical Wnt signaling pathway,negative regulation of DNA-binding transcription factor activity,negative regulation of mesenchymal cell proliferation,negative regulation of protein binding,negative regulation of protein-containing complex assembly,negative regulation of smooth muscle …
striatum	GD135-14months	14months	GD135	ACOT11	0.765952	Acyl-coenzyme A thioesterase 11	cytoplasm,cytosol,extracellular exosome,mitochondrial matrix	carboxylic ester hydrolase activity,fatty acyl-CoA hydrolase activity,lipid binding,long-chain fatty acyl-CoA hydrolase activity	acyl-CoA metabolic process,fatty acid metabolic process,intracellular signal transduction,negative regulation of cold-induced thermogenesis,response to cold,response to temperature stimulus
striatum	GD135-14months	14months	GD135	CYP2J2	0.806556	Cytochrome P450 2J2	cytoplasm,endoplasmic reticulum membrane,extracellular exosome,intracellular membrane-bounded organelle	arachidonate 11,12-epoxygenase activity,arachidonate 14,15-epoxygenase activity,arachidonate 5,6-epoxygenase activity,arachidonate epoxygenase activity,heme binding,hydroperoxy icosatetraenoate isomerase activity,iron ion binding,isomerase activity,linoleic acid epoxygenase activity,monooxygenase activity,oxidoreductase activity, acting on paired donors, with incorporation or reduction of molecul…	epoxygenase P450 pathway,fatty acid metabolic process,icosanoid metabolic process,linoleic acid metabolic process,organic acid metabolic process,regulation of heart contraction,xenobiotic metabolic process
striatum	GD135-14months	14months	GD135	LOC100395293	1.04785
striatum	GD135-14months	14months	GD135	ITPRID1	0.959814	Protein ITPRID1		signaling receptor binding
striatum	GD135-14months	14months	GD135	DYNC1I1	1.02599	Cytoplasmic dynein 1 intermediate chain 1	cytoplasm,cytoplasmic dynein complex,cytoplasmic ribonucleoprotein granule,cytosol,kinetochore,microtubule,nucleus,perinuclear region of cytoplasm,recycling endosome,spindle pole,vesicle	cytoskeletal motor activity,dynein heavy chain binding,dynein light chain binding,microtubule binding,microtubule motor activity,spectrin binding	transport along microtubule,vesicle transport along microtubule
striatum	GD135-14months	14months	GD135	CPED1	0.606226	Cadherin-like and PC-esterase domain-containing protein 1	endoplasmic reticulum
striatum	GD135-14months	14months	GD135	RERG	1.04871	Ras-related and estrogen-regulated growth inhibitor	cytosol,fibrillar center,nucleoplasm,nucleus,plasma membrane	G protein activity,GDP binding,GTP binding,GTPase activity,nuclear estrogen receptor binding	negative regulation of cell growth,negative regulation of cell population proliferation,response to hormone,small GTPase-mediated signal transduction
striatum	GD135-14months	14months	GD135	CNTN1	0.807247	Contactin-1	axon,extracellular exosome,glutamatergic synapse,membrane,plasma membrane,postsynaptic membrane,presynaptic membrane,side of membrane	carbohydrate binding,cell-cell adhesion mediator activity	axon guidance,brain development,cell adhesion,cell-cell adhesion,central nervous system myelin formation,cerebellum development,gene expression,locomotory behavior,Notch signaling pathway,positive regulation of gene expression,positive regulation of neuron projection development,positive regulation of sodium ion transport
striatum	GD135-14months	14months	GD135	FGD4	0.568404	FYVE, RhoGEF and PH domain-containing protein 4	cytoplasm,cytoskeleton,cytosol,filopodium,Golgi apparatus,lamellipodium,ruffle	actin binding,guanyl-nucleotide exchange factor activity,metal ion binding,small GTPase binding	actin cytoskeleton organization,cytoskeleton organization,filopodium assembly,regulation of cell shape,regulation of GTPase activity,regulation of small GTPase mediated signal transduction
striatum	GD135-14months	14months	GD135	SCG3	0.698235	Secretogranin-3	endoplasmic reticulum lumen,extracellular region,secretory granule lumen,secretory granule membrane,transport vesicle membrane	RNA binding	protein localization to secretory granule
striatum	GD135-14months	14months	GD135	FOXG1	0.516833	Forkhead box protein G1	chromatin,nucleoplasm,nucleus	DNA binding,DNA-binding transcription factor activity, RNA polymerase II-specific,sequence-specific double-stranded DNA binding	axon midline choice point recognition,brain development,dorsal/ventral pattern formation,inner ear morphogenesis,negative regulation of DNA-templated transcription,negative regulation of neuron differentiation,negative regulation of transcription by RNA polymerase II,neuroblast proliferation,neuron fate determination,positive regulation of cell cycle,positive regulation of neuroblast proliferatio…
striatum	GD135-14months	14months	GD135	CADM1	0.614873	Cell adhesion molecule 1	basolateral plasma membrane,cell-cell junction,dendrite,neuron projection,plasma membrane,postsynaptic density,synapse	cell adhesion molecule binding,PDZ domain binding,protein homodimerization activity,signaling receptor binding	apoptotic process,cell differentiation,cell recognition,detection of stimulus,heterophilic cell-cell adhesion via plasma membrane cell adhesion molecules,homophilic cell adhesion via plasma membrane adhesion molecules,immune system process,liver development,negative regulation of ERBB4 signaling pathway,positive regulation of cytokine production,positive regulation of natural killer cell mediated…
striatum	GD135-14months	14months	GD135	ARRB1	0.707094	Beta-arrestin-1	chromatin,clathrin-coated pit,cytoplasm,cytoplasmic vesicle,cytoplasmic vesicle membrane,cytosol,endocytic vesicle membrane,Golgi membrane,lysosomal membrane,nuclear body,nucleoplasm,nucleus,plasma membrane,pseudopodium	angiotensin receptor binding,arrestin family protein binding,enzyme inhibitor activity,G protein-coupled receptor binding,GTPase activator activity,insulin-like growth factor receptor binding,transcription coactivator activity,ubiquitin protein ligase binding	G protein-coupled receptor internalization,negative regulation of interleukin-6 production,negative regulation of interleukin-8 production,negative regulation of NF-kappaB transcription factor activity,negative regulation of Notch signaling pathway,negative regulation of protein ubiquitination,positive regulation of ERK1 and ERK2 cascade,positive regulation of protein phosphorylation,positive reg…
striatum	GD135-14months	14months	GD135	GALNT18	0.67856	Polypeptide N-acetylgalactosaminyltransferase 18	Golgi apparatus,Golgi membrane	carbohydrate binding,metal ion binding,polypeptide N-acetylgalactosaminyltransferase activity	protein O-linked glycosylation
striatum	GD135-14months	14months	GD135	LGR4	0.525814	Leucine-rich repeat-containing G-protein coupled receptor 4	plasma membrane	G protein-coupled peptide receptor activity,G protein-coupled receptor activity,protein-hormone receptor activity,transmembrane signaling receptor activity	adenylate cyclase-activating G protein-coupled receptor signaling pathway,bone mineralization,bone remodeling,circadian regulation of gene expression,digestive tract development,epithelial cell proliferation involved in renal tubule morphogenesis,hair follicle development,innate immune response,intestinal stem cell homeostasis,male genitalia development,metanephric glomerulus development,metaneph…
striatum	GD135-14months	14months	GD135	SLC1A2	0.790203	Excitatory amino acid transporter 2	astrocyte projection,axolemma,cell body,cell surface,glutamatergic synapse,membrane,membrane protein complex,membrane raft,neuron projection terminus,plasma membrane,presynaptic membrane,vesicle	cysteine transmembrane transporter activity,glutamate:sodium symporter activity,high-affinity L-glutamate transmembrane transporter activity,L-glutamate transmembrane transporter activity,metal ion binding,monoatomic anion transmembrane transporter activity,neutral L-amino acid transmembrane transporter activity	adult behavior,cellular response to cocaine,chemical synaptic transmission,D-aspartate import across plasma membrane,glutathione biosynthetic process,L-aspartate import across plasma membrane,L-aspartate transmembrane transport,L-glutamate import across plasma membrane,L-glutamate transmembrane transport,monoatomic ion transport,multicellular organism growth,neurotransmitter reuptake,neurotransmi…
striatum	GD135-14months	14months	GD135	PAMR1	0.659133	Inactive serine protease PAMR1	extracellular region	calcium ion binding
striatum	GD135-14months	14months	GD135	LOC118145490	0.580305
striatum	GD135-14months	14months	GD135	AHNAK	0.71946	Neuroblast differentiation-associated protein AHNAK	actin cytoskeleton,cell-cell contact zone,costamere,cytoplasm,cytosol,extracellular exosome,focal adhesion,lysosomal membrane,membrane,nucleus,plasma membrane,plasma membrane protein complex,sarcolemma,T-tubule,vesicle	cadherin binding,identical protein binding,RNA binding,S100 protein binding,structural molecule activity conferring elasticity	positive regulation of plasma membrane repair,regulation of RNA splicing,regulation of voltage-gated calcium channel activity
striatum	GD135-14months	14months	GD135	CRYM	0.785827	Ketimine reductase mu-crystallin	cytoplasm,cytosol,extracellular exosome,mitochondrion,nucleus,peroxisomal matrix	NADP binding,protein homodimerization activity,thiomorpholine-carboxylate dehydrogenase activity,thyroid hormone binding,transcription corepressor activity	lysine catabolic process,negative regulation of transcription by RNA polymerase II,sensory perception of sound,thyroid hormone metabolic process,thyroid hormone transport
striatum	GD135-14months	14months	GD135	LGI1	0.6998	Leucine-rich glioma-inactivated protein 1	axon initial segment,cytoplasm,dendrite,endoplasmic reticulum,extracellular region,extracellular space,glutamatergic synapse,Golgi apparatus,synaptic cleft	signaling receptor binding	axon guidance,nervous system development,neuron projection development,neurotransmitter receptor localization to postsynaptic specialization membrane,positive regulation of cell growth,positive regulation of synaptic transmission
striatum	GD135-14months	14months	GD135	RAB11FIP2	0.524949	Rab11 family-interacting protein 2	cell projection,cytoplasmic vesicle membrane,endosome,intracellular membrane-bounded organelle,nucleoplasm,phagocytic cup,recycling endosome membrane	identical protein binding,protein homodimerization activity,protein kinase binding,small GTPase binding	establishment of cell polarity,insulin secretion involved in cellular response to glucose stimulus,phagocytosis,positive regulation of GTPase activity,positive regulation of protein localization to plasma membrane,regulated exocytosis,TRAM-dependent toll-like receptor 4 signaling pathway
striatum	GD135-14months	14months	GD135	CLU	0.63775	Clusterin	apical dendrite,blood microparticle,cell surface,chromaffin granule,collagen-containing extracellular matrix,cytoplasm,cytosol,extracellular exosome,extracellular region,extracellular space,Golgi apparatus,intracellular membrane-bounded organelle,mitochondrial inner membrane,mitochondrion,neurofibrillary tangle,nucleus,perinuclear endoplasmic reticulum lumen,perinuclear region of cytoplasm,platel…	amyloid-beta binding,low-density lipoprotein particle receptor binding,misfolded protein binding,protein carrier chaperone,protein-containing complex binding,protein-folding chaperone binding,receptor ligand activity,signaling receptor binding,tau protein binding,ubiquitin protein ligase binding,unfolded protein binding	amyloid-beta clearance,cell morphogenesis,central nervous system myelin maintenance,chaperone-mediated protein complex assembly,chaperone-mediated protein folding,complement activation,complement activation, classical pathway,immune complex clearance,innate immune response,intrinsic apoptotic signaling pathway,lipid metabolic process,microglial cell activation,microglial cell proliferation,negati…
striatum	GD135-14months	14months	GD135	ADRA1A	0.50893	Alpha-1D adrenergic receptor	plasma membrane	alpha1-adrenergic receptor activity,identical protein binding	adenylate cyclase-activating adrenergic receptor signaling pathway,adenylate cyclase-modulating G protein-coupled receptor signaling pathway,cell-cell signaling,G protein-coupled receptor signaling pathway,neuron-glial cell signaling,phospholipase C-activating G protein-coupled receptor signaling pathway,positive regulation of cell population proliferation,positive regulation of cytosolic calcium…
striatum	GD135-14months	14months	GD135	DLC1	0.851519	Deleted in lung and esophageal cancer protein 1	cilium,cytoplasm,cytosol	alpha-tubulin binding,beta-tubulin binding,tubulin binding	cell differentiation,defense response to tumor cell,negative regulation of cell population proliferation,spermatogenesis
striatum	GD135-14months	14months	GD135	DOK6	0.559666	Docking protein 6	cytoplasm,cytosol		cell surface receptor protein tyrosine kinase signaling pathway,positive regulation of MAPK cascade,Ras protein signal transduction
striatum	GD135-14months	14months	GD135	SFXN5	0.576733	Sideroflexin-5	mitochondrial inner membrane,mitochondrion	citrate transmembrane transporter activity,monoatomic ion transmembrane transporter activity	amino acid transport,citrate transport,mitochondrial transmembrane transport,positive regulation of cold-induced thermogenesis
striatum	GD135-14months	14months	GD135	EFEMP1	0.696799	EGF-containing fibulin-like extracellular matrix protein 1	collagen-containing extracellular matrix,extracellular exosome,extracellular matrix,extracellular region,extracellular space	calcium ion binding,epidermal growth factor receptor activity,epidermal growth factor receptor binding,growth factor activity	camera-type eye development,embryonic eye morphogenesis,epidermal growth factor receptor signaling pathway,negative regulation of chondrocyte differentiation,peptidyl-tyrosine phosphorylation,post-embryonic eye morphogenesis,regulation of DNA-templated transcription,visual perception
striatum	GD135-14months	14months	GD135	CYRIA	0.505996	CYFIP-related Rac1 interactor A	membrane	small GTPase binding	regulation of actin filament polymerization
striatum	GD135-14months	14months	GD135	GASK1A	0.646816	Golgi-associated kinase 1A	caveola,endoplasmic reticulum,extracellular region,Golgi apparatus,intracellular membrane-bounded organelle
striatum	GD135-14months	14months	GD135	POMGNT2	0.860714	Protein O-linked-mannose beta-1,4-N-acetylglucosaminyltransferase 2	endoplasmic reticulum,endoplasmic reticulum membrane	acetylglucosaminyltransferase activity,protein O-acetylglucosaminyltransferase activity	neuron migration,protein O-linked glycosylation,protein O-linked mannosylation
striatum	GD135-14months	14months	GD135	FAM107A	0.603148	Actin-associated protein FAM107A	actin cytoskeleton,cytoplasm,focal adhesion,neuron projection,nuclear speck,nucleus,ruffle membrane,stress fiber,synapse	actin binding	actin filament bundle assembly,actin filament polymerization,cellular response to glucocorticoid stimulus,cellular response to nutrient levels,cognition,negative regulation of focal adhesion assembly,negative regulation of G1/S transition of mitotic cell cycle,negative regulation of long-term synaptic potentiation,positive regulation of cell migration,positive regulation of protein ubiquitination…
striatum	GD135-14months	14months	GD135	ALDH1L1	0.637351	Cytosolic 10-formyltetrahydrofolate dehydrogenase	cytosol,extracellular exosome,mitochondrion	aldehyde dehydrogenase (NAD+) activity,formyltetrahydrofolate dehydrogenase activity	10-formyltetrahydrofolate catabolic process,biosynthetic process,NADPH regeneration,one-carbon metabolic process
striatum	GD135-14months	14months	GD135	LOC103788454	0.838763
striatum	GD135-14months	14months	GD135	PREX2	0.532997	Phosphatidylinositol 3,4,5-trisphosphate-dependent Rac exchanger 2 protein	cytosol,plasma membrane	GTPase activator activity,guanyl-nucleotide exchange factor activity	adult locomotory behavior,dendrite morphogenesis,G protein-coupled receptor signaling pathway,phosphatidylinositol 3-kinase/protein kinase B signal transduction,regulation of signaling,regulation of small GTPase mediated signal transduction
striatum	GD135-14months	14months	GD135	BAALC	0.643902	Brain and acute leukemia cytoplasmic protein	cytoplasm,cytosol,membrane raft,neuron projection,nucleoplasm,postsynaptic density,sarcoplasm
striatum	GD135-14months	14months	GD135	MYRIP	0.668857	Rab effector MyRIP	cortical actin cytoskeleton,cytosol,dense core granule,perinuclear region of cytoplasm,transport vesicle	actin binding,myosin binding,small GTPase binding,zinc ion binding	intracellular protein transport,positive regulation of insulin secretion
striatum	GD135-14months	14months	GD135	ATP1A2	0.558196	Sodium/potassium-transporting ATPase subunit alpha-2	caveola,cell projection,cell surface,cytoplasm,dendritic spine,endoplasmic reticulum,endosome,extracellular vesicle,intercalated disc,membrane,neuronal cell body,organelle membrane,plasma membrane,sodium:potassium-exchanging ATPase complex,T-tubule	ATP binding,ATP hydrolysis activity,ATPase-coupled monoatomic cation transmembrane transporter activity,P-type sodium:potassium-exchanging transporter activity,phosphatase activity,potassium ion binding,protein heterodimerization activity,protein-folding chaperone binding,sodium ion binding,steroid binding,steroid hormone binding	adult locomotory behavior,amygdala development,ATP metabolic process,behavioral fear response,cardiac muscle contraction,cell communication by electrical coupling involved in cardiac conduction,cellular response to mechanical stimulus,cellular response to steroid hormone stimulus,intracellular potassium ion homeostasis,intracellular sodium ion homeostasis,L-ascorbic acid metabolic process,locomot…
striatum	GD135-14months	14months	GD135	SH2D1B	0.754162	SH2 domain-containing protein 1B	cytosol	protein-macromolecule adaptor activity	adaptive immune response,innate immune response,leukocyte activation involved in immune response,positive regulation of innate immune response,positive regulation of natural killer cell mediated immunity
striatum	GD135-14months	14months	GD135	OLFM2	0.533085	Noelin-2	AMPA glutamate receptor complex,cytoplasm,extracellular region,extracellular space,nucleoplasm,nucleus,synapse		positive regulation of smooth muscle cell differentiation,protein secretion,regulation of vascular associated smooth muscle cell dedifferentiation,signal transduction
striatum	GD135-14months	14months	GD135	TMEM38A	0.506315	Trimeric intracellular cation channel type A	extracellular exosome,nuclear membrane,sarcoplasmic reticulum membrane	identical protein binding,metal ion binding,potassium channel activity	cellular response to caffeine,endoplasmic reticulum organization,regulation of cardiac muscle contraction by regulation of the release of sequestered calcium ion,regulation of release of sequestered calcium ion into cytosol,release of sequestered calcium ion into cytosol by sarcoplasmic reticulum
striatum	GD135-14months	14months	GD135	SELENOW	0.893569	Selenoprotein W	cytoplasm	antioxidant activity	erythrocyte differentiation,response to lipopolysaccharide,response to selenium ion,response to stress
striatum	GD135-14months	14months	GD135	LOC110006321	0.525765
thalamus	GD135-14months	GD135	14months	HS6ST3	1.38385	Heparan-sulfate 6-O-sulfotransferase 3	Golgi apparatus,membrane	heparan sulfate 6-O-sulfotransferase activity	heparan sulfate proteoglycan biosynthetic process, enzymatic modification
thalamus	GD135-14months	GD135	14months	MYO16	0.915804	Unconventional myosin-XVI	cytoplasm,myosin complex,nucleoplasm,perinuclear region of cytoplasm,plasma membrane	actin filament binding,ATP binding,cytoskeletal motor activity,protein phosphatase binding	cerebellum development,negative regulation of cell population proliferation,negative regulation of G1/S transition of mitotic cell cycle,neuron projection morphogenesis,phosphatidylinositol 3-kinase/protein kinase B signal transduction
thalamus	GD135-14months	GD135	14months	SHC3	0.797283	SHC-transforming protein 3	cytosol,plasma membrane	phosphotyrosine residue binding,receptor tyrosine kinase binding	cell surface receptor protein tyrosine kinase signaling pathway,central nervous system development,epidermal growth factor receptor signaling pathway,intracellular signal transduction
thalamus	GD135-14months	GD135	14months	PUM3	0.601727	Pumilio homolog 3	chromosome,endoplasmic reticulum,nucleolus,nucleoplasm	DNA binding,mRNA binding,RNA binding	regulation of protein ADP-ribosylation,regulation of translation
thalamus	GD135-14months	GD135	14months	PTPRD	0.559706	Receptor-type tyrosine-protein phosphatase delta	extracellular exosome,glutamatergic synapse,hippocampal mossy fiber to CA3 synapse,plasma membrane,presynaptic membrane,Schaffer collateral - CA1 synapse	cell adhesion molecule binding,histone H2AXY142 phosphatase activity,non-membrane spanning protein tyrosine phosphatase activity,protein tyrosine phosphatase activity,protein tyrosine phosphatase activity, metal-dependent,signaling receptor binding,transmembrane receptor protein tyrosine phosphatase activity	cell surface receptor protein tyrosine phosphatase signaling pathway,cellular response to hypoxia,cellular response to platelet-derived growth factor stimulus,heterophilic cell-cell adhesion via plasma membrane cell adhesion molecules,modulation of chemical synaptic transmission,negative regulation of receptor signaling pathway via JAK-STAT,nervous system development,neuron differentiation,phosph…
thalamus	GD135-14months	GD135	14months	GABBR2	1.11032	Gamma-aminobutyric acid type B receptor subunit 2	cytoplasm,G protein-coupled GABA receptor complex,G protein-coupled receptor heterodimeric complex,GABA receptor complex,neuron projection,plasma membrane,postsynaptic membrane	G protein-coupled GABA receptor activity,protein heterodimerization activity,transmembrane signaling receptor activity	adenylate cyclase-inhibiting G protein-coupled receptor signaling pathway,chemical synaptic transmission,G protein-coupled receptor signaling pathway,gamma-aminobutyric acid signaling pathway,negative regulation of adenylate cyclase activity,neuron-glial cell signaling,synaptic transmission, GABAergic
thalamus	GD135-14months	GD135	14months	TNC	1.31972	Tenascin	basement membrane,collagen-containing extracellular matrix,endoplasmic reticulum lumen,extracellular matrix of synaptic cleft,extracellular region,extracellular space,focal adhesion,glutamatergic synapse,interstitial matrix,membrane,perisynaptic extracellular matrix,tenascin complex	extracellular matrix structural constituent,integrin binding,syndecan binding	bud outgrowth involved in lung branching,cell adhesion,cellular response to prostaglandin D stimulus,cellular response to retinoic acid,cellular response to vitamin D,mesenchymal-epithelial cell signaling involved in prostate gland development,morphogenesis of an epithelium,negative regulation of cell adhesion,neuromuscular junction development,odontogenesis of dentin-containing tooth,osteoblast …
thalamus	GD135-14months	GD135	14months	SRRM3	1.26552	Serine/arginine repetitive matrix protein 3	nucleus	mRNA binding
thalamus	GD135-14months	GD135	14months	SH3PXD2B	0.534028	SH3 and PX domain-containing protein 2B	anchoring junction,cell projection,cytoplasm,podosome	phosphatidylinositol-3,5-bisphosphate binding,phosphatidylinositol-3-phosphate binding,phosphatidylinositol-5-phosphate binding,SH2 domain binding,superoxide-generating NADPH oxidase activator activity	adipose tissue development,bone development,cell differentiation,extracellular matrix disassembly,eye development,heart development,podosome assembly,protein localization to membrane,skeletal system development,superoxide anion generation,superoxide metabolic process
thalamus	GD135-14months	GD135	14months	SEMA6A	0.72685	Semaphorin-6A	axon,membrane,plasma membrane	chemorepellent activity,neuropilin binding,semaphorin receptor binding	animal organ morphogenesis,apoptotic process,axon guidance,cell surface receptor signaling pathway,cellular response to vascular endothelial growth factor stimulus,cytoskeleton organization,negative chemotaxis,negative regulation of angiogenesis,negative regulation of cell adhesion involved in sprouting angiogenesis,negative regulation of ERK1 and ERK2 cascade,negative regulation of sprouting ang…
thalamus	GD135-14months	GD135	14months	CAMK4	0.551468	Calcium/calmodulin-dependent protein kinase type IV	cytoplasm,extracellular exosome,fibrillar center,nucleoplasm,nucleus	ATP binding,calcium-dependent protein serine/threonine kinase activity,calcium/calmodulin-dependent protein kinase activity,calmodulin binding,protein serine kinase activity	adaptive immune response,inflammatory response,intracellular signal transduction,long-term memory,myeloid dendritic cell differentiation,positive regulation of DNA-templated transcription,protein phosphorylation,regulation of osteoclast differentiation,regulation of T cell differentiation in thymus,signal transduction
thalamus	GD135-14months	GD135	14months	ADGRV1	0.66486	Adhesion G-protein coupled receptor V1	cell surface,cytoplasm,extracellular exosome,membrane,periciliary membrane compartment,photoreceptor inner segment,plasma membrane,receptor complex,stereocilia ankle link,stereocilia ankle link complex,stereocilium,stereocilium membrane,USH2 complex	adenylate cyclase inhibitor activity,calcium ion binding,G protein-coupled receptor activity,G-protein alpha-subunit binding,hydrolase activity	cell surface receptor signaling pathway,cell-cell adhesion,cellular response to calcium ion,detection of mechanical stimulus involved in sensory perception of sound,establishment of protein localization,G protein-coupled receptor signaling pathway,inner ear development,inner ear receptor cell differentiation,inner ear receptor cell stereocilium organization,maintenance of animal organ identity,ne…
thalamus	GD135-14months	GD135	14months	RNF180	0.534709	E3 ubiquitin-protein ligase RNF180	endoplasmic reticulum membrane,nuclear envelope	metal ion binding,ubiquitin conjugating enzyme binding,ubiquitin protein ligase activity	adult behavior,norepinephrine metabolic process,positive regulation of proteasomal ubiquitin-dependent protein catabolic process,positive regulation of protein ubiquitination,protein polyubiquitination,serotonin metabolic process
thalamus	GD135-14months	GD135	14months	HMGCS1	0.894571	Hydroxymethylglutaryl-CoA synthase, cytoplasmic	cytoplasm,cytosol	hydroxymethylglutaryl-CoA synthase activity,protein homodimerization activity	acetyl-CoA metabolic process,cholesterol biosynthetic process,farnesyl diphosphate biosynthetic process, mevalonate pathway,lipid metabolic process
thalamus	GD135-14months	GD135	14months	RAI14	0.644378	Ankycorbin	anchoring junction,cell cortex,cytosol,fibrillar center,nucleoplasm,stress fiber	actin binding	cell differentiation,spermatogenesis
thalamus	GD135-14months	GD135	14months	GRID2	0.577155	Glutamate receptor ionotropic, delta-2	dendritic spine,glutamatergic synapse,ionotropic glutamate receptor complex,parallel fiber to Purkinje cell synapse,plasma membrane,postsynaptic density membrane,synapse	glutamate receptor activity,identical protein binding,metal ion binding,PDZ domain binding,scaffold protein binding,transmitter-gated monoatomic ion channel activity involved in regulation of postsynaptic membrane potential	cerebellar granule cell differentiation,excitatory postsynaptic potential,excitatory synapse assembly,glutamate receptor signaling pathway,heterophilic cell-cell adhesion via plasma membrane cell adhesion molecules,modulation of chemical synaptic transmission,positive regulation of long-term synaptic depression,positive regulation of synapse assembly,prepulse inhibition,protein localization,regul…
thalamus	GD135-14months	GD135	14months	SEPTIN11	0.50288	Septin-11	axon,cell division site,dendritic spine,GABA-ergic synapse,glutamatergic synapse,microtubule cytoskeleton,postsynaptic specialization of symmetric synapse,septin complex,septin ring,stress fiber	GTP binding,GTPase activity,molecular adaptor activity	cytoskeleton-dependent cytokinesis,protein localization,regulation of synapse organization
thalamus	GD135-14months	GD135	14months	ATP8A1	0.711618	Phospholipid-transporting ATPase IA	azurophil granule membrane,chromaffin granule membrane,cytoplasmic vesicle,cytosol,endoplasmic reticulum,extracellular exosome,glutamatergic synapse,Golgi apparatus,intracellular membrane-bounded organelle,membrane,organelle membrane,phospholipid-translocating ATPase complex,plasma membrane,specific granule membrane,synaptic vesicle membrane,trans-Golgi network	ATP binding,ATP hydrolysis activity,ATPase-coupled intramembrane lipid transporter activity,ATPase-coupled monoatomic cation transmembrane transporter activity,magnesium ion binding,phosphatidylserine flippase activity,phosphatidylserine floppase activity	aminophospholipid translocation,learning,monoatomic ion transmembrane transport,phospholipid translocation,positive regulation of cell migration,positive regulation of phospholipid translocation,synaptic vesicle endocytosis,transport across blood-brain barrier
thalamus	GD135-14months	GD135	14months	APBB2	0.533065	Amyloid beta precursor protein binding family B member 2	cytoplasm,early endosome,endoplasmic reticulum,Golgi apparatus,growth cone,lamellipodium,membrane,nucleus,synapse	amyloid-beta binding,molecular adaptor activity	axon guidance,extracellular matrix organization,intracellular signal transduction,maintenance of lens transparency,negative regulation of apoptotic process,negative regulation of cell cycle phase transition,negative regulation of transcription by RNA polymerase II,neuron migration,positive regulation of apoptotic process,positive regulation of transcription by RNA polymerase II,regulation of DNA-…
thalamus	GD135-14months	GD135	14months	SEL1L3	0.976769	Protein sel-1 homolog 3	membrane
thalamus	GD135-14months	GD135	14months	LOC103792230	1.11292
thalamus	GD135-14months	GD135	14months	FABP7	0.629247	Fatty acid-binding protein, brain	cytosol,nucleus	fatty acid binding,lipid binding	epithelial cell proliferation,fatty acid transport,negative regulation of cell population proliferation,nervous system development
thalamus	GD135-14months	GD135	14months	PTPRK	1.4751	Receptor-type tyrosine-protein phosphatase kappa	adherens junction,cell junction,cell surface,cell-cell junction,intracellular membrane-bounded organelle,leading edge membrane,membrane,plasma membrane	beta-catenin binding,gamma-catenin binding,histone H2AXY142 phosphatase activity,non-membrane spanning protein tyrosine phosphatase activity,protein kinase binding,protein tyrosine phosphatase activity,protein tyrosine phosphatase activity, metal-dependent,transmembrane receptor protein tyrosine phosphatase activity	cell adhesion,cell migration,cellular response to reactive oxygen species,cellular response to UV,focal adhesion assembly,negative regulation of cell cycle,negative regulation of cell migration,negative regulation of cell population proliferation,negative regulation of DNA-templated transcription,negative regulation of keratinocyte proliferation,neuron projection development,protein dephosphoryla…
thalamus	GD135-14months	GD135	14months	PDE10A	1.07417	cAMP and cAMP-inhibited cGMP 3',5'-cyclic phosphodiesterase 10A	cytosol,extrinsic component of postsynaptic density membrane,glutamatergic synapse,perikaryon	3',5'-cGMP-inhibited cyclic-nucleotide phosphodiesterase activity,3',5'-cGMP-stimulated cyclic-nucleotide phosphodiesterase activity,3',5'-cyclic-AMP phosphodiesterase activity,3',5'-cyclic-GMP phosphodiesterase activity,3',5'-cyclic-nucleotide phosphodiesterase activity,cAMP binding,cGMP binding,metal ion binding	cAMP catabolic process,cAMP-mediated signaling,cGMP catabolic process,negative regulation of cAMP-mediated signaling,negative regulation of cGMP-mediated signaling
thalamus	GD135-14months	GD135	14months	PTPRT	1.03247	Receptor-type tyrosine-protein phosphatase T	cell surface,glutamatergic synapse,membrane,plasma membrane,postsynaptic density membrane	alpha-actinin binding,alpha-catenin binding,beta-catenin binding,cadherin binding,delta-catenin binding,gamma-catenin binding,histone H2AXY142 phosphatase activity,non-membrane spanning protein tyrosine phosphatase activity,protein homodimerization activity,protein phosphatase binding,protein tyrosine phosphatase activity,protein tyrosine phosphatase activity, metal-dependent,STAT family protein …	cell adhesion,cell surface receptor protein tyrosine kinase signaling pathway,cellular response to interleukin-6,homophilic cell adhesion via plasma membrane adhesion molecules,negative regulation of cell migration,negative regulation of receptor signaling pathway via STAT,neuron projection development,peptidyl-tyrosine dephosphorylation,peptidyl-tyrosine dephosphorylation involved in inactivatio…
thalamus	GD135-14months	GD135	14months	ATP9A	0.584133	Probable phospholipid-transporting ATPase IIA	early endosome,early endosome membrane,endosome,late endosome,late endosome membrane,perinuclear region of cytoplasm,plasma membrane,recycling endosome,recycling endosome membrane,trans-Golgi network,trans-Golgi network membrane	ATP binding,ATP hydrolysis activity,ATPase-coupled intramembrane lipid transporter activity,magnesium ion binding,protease binding	endocytosis,negative regulation of exosomal secretion,neuron projection morphogenesis,phospholipid translocation,regulation of endocytic recycling,regulation of retrograde transport, endosome to Golgi,retrograde vesicle-mediated transport, Golgi to endoplasmic reticulum
thalamus	GD135-14months	GD135	14months	NXN	0.519845	Nucleoredoxin	cytosol,nucleus	thioredoxin-disulfide reductase (NADPH) activity	cell differentiation,circulatory system development,in utero embryonic development,negative regulation of protein ubiquitination,negative regulation of Wnt signaling pathway,Wnt signaling pathway
thalamus	GD135-14months	GD135	14months	TANC2	1.43244	Protein TANC2	axon,dendritic spine		dense core granule cytoskeletal transport,regulation of dendritic spine development,regulation of dendritic spine morphogenesis
thalamus	GD135-14months	GD135	14months	WSB1	0.517097	WD repeat and SOCS box-containing protein 1	cytosol	ubiquitin protein ligase activity	intracellular signal transduction,protein aggregate center assembly,protein K27-linked ubiquitination,protein polyubiquitination
thalamus	GD135-14months	GD135	14months	ANKFN1	0.591824	Ankyrin repeat and fibronectin type-III domain-containing protein 1	spindle		behavioral fear response,equilibrioception,establishment of mitotic spindle orientation,locomotor rhythm,regulation of establishment of bipolar cell polarity
thalamus	GD135-14months	GD135	14months	ZDHHC20	0.545792	Palmitoyltransferase ZDHHC20	endoplasmic reticulum,endoplasmic reticulum membrane,endoplasmic reticulum-Golgi intermediate compartment membrane,Golgi apparatus,Golgi membrane,intracellular membrane-bounded organelle,membrane,perinuclear region of cytoplasm,plasma membrane	palmitoyltransferase activity,protein-cysteine S-myristoyltransferase activity,protein-cysteine S-palmitoyltransferase activity,protein-cysteine S-stearoyltransferase activity,zinc ion binding	peptidyl-L-cysteine S-palmitoylation,positive regulation by host of viral process,protein palmitoylation,protein targeting to membrane,synaptic vesicle maturation
thalamus	GD135-14months	GD135	14months	SPATA13	0.515937	Spermatogenesis-associated protein 13	anchoring junction,cytoplasm,cytosol,filopodium,lamellipodium,nucleoplasm,podosome,ruffle membrane	guanyl-nucleotide exchange factor activity,identical protein binding	cell migration,filopodium assembly,lamellipodium assembly,regulation of cell migration,regulation of small GTPase mediated signal transduction
thalamus	GD135-14months	GD135	14months	NBEA	0.840988	Neurobeachin	cytosol,endomembrane system,membrane,plasma membrane,trans-Golgi network	protein kinase binding	protein localization
thalamus	GD135-14months	GD135	14months	DGKH	1.25515	Diacylglycerol kinase eta	actin cytoskeleton,cytoplasm,endosome,intracellular membrane-bounded organelle,plasma membrane,protein-containing complex	ATP binding,ATP-dependent diacylglycerol kinase activity,identical protein binding,kinase binding,metal ion binding,SAM domain binding	diacylglycerol metabolic process,intracellular signal transduction,lipid phosphorylation,phosphatidic acid biosynthetic process,phosphatidic acid metabolic process,phospholipase C-activating G protein-coupled receptor signaling pathway,phospholipase C/protein kinase C signal transduction,platelet activation
thalamus	GD135-14months	GD135	14months	TSC22D1	0.637938	TSC22 domain family protein 1	cytoplasm,cytosol,mitochondrion,nucleus,plasma membrane	DNA-binding transcription activator activity, RNA polymerase II-specific,identical protein binding,RNA polymerase II cis-regulatory region sequence-specific DNA binding,transcription coactivator activity	negative regulation of apoptotic process,negative regulation of hematopoietic stem cell proliferation,negative regulation of programmed cell death,positive regulation of apoptotic process,positive regulation of cell population proliferation,positive regulation of programmed cell death,positive regulation of transforming growth factor beta receptor signaling pathway,transcription by RNA polymerase…
thalamus	GD135-14months	GD135	14months	LOC103793609	0.606932
thalamus	GD135-14months	GD135	14months	MFGE8	0.556877	Lactadherin	acrosomal membrane,collagen-containing extracellular matrix,endoplasmic reticulum lumen,external side of plasma membrane,extracellular exosome,extracellular region,extracellular space,extracellular vesicle,membrane	integrin binding,phosphatidylserine binding	angiogenesis,apoptotic cell clearance,cell adhesion,single fertilization
thalamus	GD135-14months	GD135	14months	LOC118154474	1.23126
thalamus	GD135-14months	GD135	14months	RHCG	1.40225	Ammonium transporter Rh type C	apical plasma membrane,basolateral plasma membrane,cytoplasmic vesicle,extracellular exosome,plasma membrane	ammonium channel activity,ankyrin binding,carbon dioxide transmembrane transporter activity,identical protein binding	amine transport,ammonium homeostasis,ammonium transmembrane transport,epithelial cell differentiation,homeostatic process,intracellular monoatomic ion homeostasis,regulation of pH,transepithelial ammonium transport
thalamus	GD135-14months	GD135	14months	GULP1	1.35028	PTB domain-containing engulfment adapter protein 1	cytoplasm		apoptotic process,lipid transport,phagocytosis, engulfment
thalamus	GD135-14months	GD135	14months	NRP2	0.569579	Neuropilin-2	axon,extracellular region,glutamatergic synapse,membrane,plasma membrane,postsynaptic membrane,semaphorin receptor complex	cytokine binding,growth factor binding,heparin binding,identical protein binding,metal ion binding,semaphorin receptor activity,signaling receptor activity,vascular endothelial growth factor receptor activity	angiogenesis,axon extension involved in axon guidance,axon guidance,branchiomotor neuron axon guidance,cell adhesion,cellular response to leukemia inhibitory factor,dorsal root ganglion morphogenesis,facial nerve structural organization,facioacoustic ganglion development,gonadotrophin-releasing hormone neuronal migration to the hypothalamus,negative chemotaxis,nerve development,neural crest cell …
thalamus	GD135-14months	GD135	14months	ADAM23	1.3722	Disintegrin and metalloproteinase domain-containing protein 23	extracellular region,glutamatergic synapse,plasma membrane,presynaptic membrane	integrin binding,metalloendopeptidase activity,metallopeptidase activity	cell adhesion,cellular response to leukemia inhibitory factor,central nervous system development,proteolysis
thalamus	GD135-14months	GD135	14months	DOCK10	1.54781	Dedicator of cytokinesis protein 10	cytoplasm,cytosol,dendritic spine,extracellular exosome,glutamatergic synapse,membrane,nucleoplasm,nucleus	guanyl-nucleotide exchange factor activity,small GTPase binding	B cell homeostasis,dendritic spine morphogenesis,marginal zone B cell differentiation,positive regulation of GTPase activity,regulation of cell migration,regulation of postsynapse assembly,regulation of Rho protein signal transduction,small GTPase-mediated signal transduction
thalamus	GD135-14months	GD135	14months	AGAP1	0.569067	Arf-GAP with GTPase, ANK repeat and PH domain-containing protein 1	postsynaptic endosome	GTP binding,GTPase activator activity,GTPase activity,metal ion binding,phospholipid binding	protein transport,regulation of modification of postsynaptic structure
thalamus	GD135-14months	GD135	14months	HES5	1.5356	Transcription factor HES-5	chromatin,nucleoplasm,nucleus	chromatin binding,DNA-binding transcription factor activity, RNA polymerase II-specific,DNA-binding transcription repressor activity, RNA polymerase II-specific,protein dimerization activity,RNA polymerase II cis-regulatory region sequence-specific DNA binding,sequence-specific double-stranded DNA binding	anterior/posterior pattern specification,astrocyte differentiation,BMP signaling pathway,brain development,camera-type eye development,cartilage development,cell adhesion,cell maturation,central nervous system myelination,comma-shaped body morphogenesis,establishment of epithelial cell polarity,forebrain radial glial cell differentiation,glial cell fate commitment,inner ear auditory receptor cell…
thalamus	GD135-14months	GD135	14months	KAZN	0.689547	Kazrin	cornified envelope,cytoskeleton,cytosol,desmosome,nuclear speck,nucleoplasm		keratinization
thalamus	GD135-14months	GD135	14months	CSMD2	0.877319	CUB and sushi domain-containing protein 2	glutamatergic synapse,postsynaptic density membrane		maintenance of postsynaptic density structure,postsynaptic density assembly
thalamus	GD135-14months	GD135	14months	NTNG1	1.40197	Netrin-G1	extracellular region,glutamatergic synapse,plasma membrane,presynaptic active zone membrane,Schaffer collateral - CA1 synapse,side of membrane	cell adhesion molecule binding,cell-cell adhesion mediator activity	axonogenesis,modulation of chemical synaptic transmission,regulation of neuron migration,regulation of neuron projection arborization,regulation of neuron projection development,synaptic membrane adhesion
thalamus	GD135-14months	GD135	14months	EEPD1	0.838921	Endonuclease/exonuclease/phosphatase family domain-containing protein 1	plasma membrane	catalytic activity,DNA binding	DNA repair,positive regulation of cholesterol efflux
thalamus	GD135-14months	GD135	14months	GRM3	0.527777	Metabotropic glutamate receptor 3	astrocyte projection,axon,dendritic spine,glutamatergic synapse,plasma membrane,postsynaptic density,postsynaptic membrane,presynaptic membrane	calcium channel regulator activity,G protein-coupled receptor activity,glutamate receptor activity,group II metabotropic glutamate receptor activity,scaffold protein binding	cellular response to stress,chemical synaptic transmission,G protein-coupled glutamate receptor signaling pathway,gene expression,negative regulation of adenylate cyclase activity,postsynaptic modulation of chemical synaptic transmission,regulation of synaptic transmission, glutamatergic
thalamus	GD135-14months	GD135	14months	PTN	0.637795	Pleiotrophin	endoplasmic reticulum,extracellular region,extracellular space,plasma membrane,protein-containing complex,Schaffer collateral - CA1 synapse	carbohydrate binding,chondroitin sulfate binding,growth factor activity,heparin binding,integrin binding,molecular function activator activity,protein kinase binding,protein phosphatase inhibitor activity	bone mineralization,cell surface receptor protein tyrosine phosphatase signaling pathway,decidualization,dendrite arborization,dendrite regeneration,estrous cycle,integrin-mediated signaling pathway,learning,leukocyte chemotaxis involved in inflammatory response,memory,negative regulation of long-term synaptic potentiation,negative regulation of neuroblast proliferation,nervous system development…
thalamus	GD135-14months	GD135	14months	PLXNA4	1.07884	Plexin-A4	cerebellar climbing fiber to Purkinje cell synapse,plasma membrane,semaphorin receptor complex	semaphorin receptor activity	anterior commissure morphogenesis,axon guidance,branchiomotor neuron axon guidance,chemorepulsion of branchiomotor axon,embryonic heart tube development,facial nerve structural organization,glossopharyngeal nerve morphogenesis,maintenance of synapse structure,motor neuron axon guidance,negative regulation of cell adhesion,positive regulation of axonogenesis,postganglionic parasympathetic fiber de…
thalamus	GD135-14months	GD135	14months	PTPRZ1	0.575927	Receptor-type tyrosine-protein phosphatase zeta	extracellular region,perineuronal net,plasma membrane,synapse	histone H2AXY142 phosphatase activity,integrin binding,non-membrane spanning protein tyrosine phosphatase activity,protein tyrosine phosphatase activity,protein tyrosine phosphatase activity, metal-dependent,transmembrane receptor protein tyrosine phosphatase activity	axonogenesis,central nervous system development,hematopoietic progenitor cell differentiation,learning or memory,negative regulation of neuron apoptotic process,neuron projection development,oligodendrocyte differentiation,peptidyl-tyrosine dephosphorylation,positive regulation of oligodendrocyte differentiation,protein dephosphorylation,regulation of myelination,regulation of oligodendrocyte pro…
thalamus	GD135-14months	GD135	14months	KCND2	0.767347	A-type voltage-gated potassium channel KCND2	anchoring junction,dendritic spine,GABA-ergic synapse,glutamatergic synapse,Kv4.2-KChIP2 channel complex,neuronal cell body,neuronal cell body membrane,perikaryon,plasma membrane,plasma membrane raft,postsynaptic membrane,postsynaptic specialization membrane,voltage-gated potassium channel complex	A-type (transient outward) potassium channel activity,metal ion binding,voltage-gated monoatomic ion channel activity involved in regulation of postsynaptic membrane potential,voltage-gated potassium channel activity	action potential,cellular response to hypoxia,chemical synaptic transmission,locomotor rhythm,membrane repolarization,muscle contraction,neuronal action potential,potassium ion transmembrane transport,protein homooligomerization,regulation of heart contraction,sensory perception of pain
thalamus	GD135-14months	GD135	14months	GRIP1	1.43603	Glutamate receptor-interacting protein 1	cytoplasmic vesicle,cytosol,dendrite,endoplasmic reticulum membrane,neuron projection,perikaryon,plasma membrane,postsynaptic density,postsynaptic membrane	beta-catenin binding,signaling receptor complex adaptor activity	intracellular signal transduction,neurotransmitter receptor transport, endosome to postsynaptic membrane,positive regulation of neuron projection arborization
thalamus	GD135-14months	GD135	14months	NAV3	0.775766	Neuron navigator 3	nuclear outer membrane	ATP binding,ATP hydrolysis activity,microtubule binding	negative regulation of cell migration,negative regulation of interleukin-2 production,negative regulation of microtubule depolymerization,neurogenesis,positive regulation of microtubule polymerization
thalamus	GD135-14months	GD135	14months	ANKS1B	1.53479	Ankyrin repeat and sterile alpha motif domain-containing protein 1B	Cajal body,centrosome,cytosol,dendritic spine,nucleoplasm,plasma membrane,postsynaptic density	ephrin receptor binding	ephrin receptor signaling pathway
thalamus	GD135-14months	GD135	14months	MYO1E	0.671528	Unconventional myosin-Ie	actin cytoskeleton,adherens junction,brush border,clathrin-coated vesicle,cuticular plate,cytoplasm,cytoskeleton,extracellular exosome,microvillus,myosin complex,plasma membrane	actin filament binding,ATP binding,ATP hydrolysis activity,calmodulin binding,microfilament motor activity,phosphatidylinositol binding	actin filament organization,endocytosis,glomerular basement membrane development,glomerular filtration,glomerulus development,in utero embryonic development,platelet-derived growth factor receptor signaling pathway,podocyte development,post-embryonic hemopoiesis,vasculogenesis
thalamus	GD135-14months	GD135	14months	RYR3	1.26673	Ryanodine receptor 3	calcium channel complex,membrane,sarcolemma,sarcoplasmic reticulum membrane,smooth endoplasmic reticulum,Z disc	calcium ion binding,calcium-induced calcium release activity,calmodulin binding,intracellularly gated calcium channel activity,ryanodine-sensitive calcium-release channel activity	calcium ion transmembrane transport,calcium ion transport,cellular response to ATP,cellular response to caffeine,cellular response to calcium ion,cellular response to magnesium ion,intracellular calcium ion homeostasis,protein homotetramerization,release of sequestered calcium ion into cytosol,release of sequestered calcium ion into cytosol by sarcoplasmic reticulum,striated muscle contraction
thalamus	GD135-14months	GD135	14months	MDGA2	0.988911	MAM domain-containing glycosylphosphatidylinositol anchor protein 2	extracellular region,plasma membrane,side of membrane		nervous system development,spinal cord motor neuron differentiation
thalamus	GD135-14months	GD135	14months	LOC100894837	0.58455
thalamus	GD135-14months	GD135	14months	UBASH3B	0.65603	Ubiquitin-associated and SH3 domain-containing protein B	cytoplasm,nucleus	histone H2AXY142 phosphatase activity,identical protein binding,non-membrane spanning protein tyrosine phosphatase activity,phosphoprotein binding,protein tyrosine phosphatase activity,protein tyrosine phosphatase activity, metal-dependent,ubiquitin protein ligase binding	collagen-activated tyrosine kinase receptor signaling pathway,negative regulation of bone resorption,negative regulation of osteoclast differentiation,negative regulation of platelet aggregation,negative regulation of signal transduction,platelet aggregation,regulation of osteoclast differentiation,regulation of release of sequestered calcium ion into cytosol
thalamus	GD135-14months	GD135	14months	KIRREL3	1.95644	Kin of IRRE-like protein 3	axon,cell-cell junction,dendrite,dendritic shaft,extracellular region,membrane,plasma membrane,synaptic vesicle	cell adhesion molecule binding	cell-cell adhesion,glomerulus morphogenesis,hemopoiesis,hippocampus development,homophilic cell adhesion via plasma membrane adhesion molecules,inter-male aggressive behavior,neuron migration,neuron projection morphogenesis,principal sensory nucleus of trigeminal nerve development,synapse assembly
thalamus	GD135-14months	GD135	14months	OPCML	1.04812	Opioid-binding protein/cell adhesion molecule	extracellular region,plasma membrane,side of membrane		cell adhesion,neuron recognition
thalamus	GD135-14months	GD135	14months	ARHGAP42	0.570617	Rho GTPase-activating protein 42	cytoplasm	GTPase activator activity	activation of GTPase activity,negative regulation of Rho protein signal transduction,negative regulation of systemic arterial blood pressure,negative regulation of vascular associated smooth muscle contraction,signal transduction
thalamus	GD135-14months	GD135	14months	LOC118145760	0.582777
thalamus	GD135-14months	GD135	14months	NELL1	1.4626	Protein kinase C-binding protein NELL1	cytoplasm,extracellular space,nuclear envelope,perinuclear region of cytoplasm	calcium ion binding,heparin binding,identical protein binding,protein kinase C binding	cell differentiation,negative regulation of osteoblast proliferation,negative regulation of protein catabolic process,nervous system development,positive regulation of apoptotic process,positive regulation of bone mineralization,positive regulation of ossification,positive regulation of osteoblast differentiation,regulation of gene expression,regulation of osteoblast differentiation
thalamus	GD135-14months	GD135	14months	LUZP2	0.514957	Leucine zipper protein 2	extracellular region
thalamus	GD135-14months	GD135	14months	RBFOX1	1.25537	RNA binding protein fox-1 homolog 1	cytoplasm,cytoplasmic stress granule,nuclear stress granule,nucleus,trans-Golgi network	mRNA binding,RNA binding	mRNA processing,nervous system development,regulation of alternative mRNA splicing, via spliceosome,RNA splicing,RNA transport
thalamus	GD135-14months	GD135	14months	HS3ST4	1.20755	Heparan sulfate glucosamine 3-O-sulfotransferase 4	Golgi membrane	[heparan sulfate]-glucosamine 3-sulfotransferase 1 activity	heparan sulfate proteoglycan biosynthetic process,heparan sulfate proteoglycan metabolic process
thalamus	GD135-14months	GD135	14months	PTPRE	1.27832	Receptor-type tyrosine-protein phosphatase epsilon	cytoplasm,nucleus,plasma membrane	histone H2AXY142 phosphatase activity,non-membrane spanning protein tyrosine phosphatase activity,protein tyrosine phosphatase activity,protein tyrosine phosphatase activity, metal-dependent,transmembrane receptor protein tyrosine phosphatase activity	negative regulation of insulin receptor signaling pathway,protein dephosphorylation,signal transduction
thalamus	GD135-14months	GD135	14months	CSMD1	0.816183	CUB and sushi domain-containing protein 1	membrane		conditioned place preference,female gonad development,glucose homeostasis,male gonad development,mammary gland branching involved in pregnancy,memory,oviduct epithelium development,startle response
thalamus	GD135-14months	GD135	14months	CSGALNACT1	0.612161	Chondroitin sulfate N-acetylgalactosaminyltransferase 1	Golgi cisterna membrane,Golgi membrane	acetylgalactosaminyltransferase activity,glucuronosyl-N-acetylgalactosaminyl-proteoglycan 4-beta-N-acetylgalactosaminyltransferase activity,glucuronosyltransferase activity,glucuronylgalactosylproteoglycan 4-beta-N-acetylgalactosaminyltransferase activity,metal ion binding,peptidoglycan glycosyltransferase activity	cartilage development,chondroitin sulfate biosynthetic process,chondroitin sulfate proteoglycan biosynthetic process,chondroitin sulfate proteoglycan biosynthetic process, polysaccharide chain biosynthetic process,dermatan sulfate proteoglycan biosynthetic process,endochondral ossification,extracellular matrix organization,heparan sulfate proteoglycan biosynthetic process, polysaccharide chain bi…
thalamus	GD135-14months	GD135	14months	SH2D4A	0.69833	SH2 domain-containing protein 4A	cytoplasm,cytosol	phosphatase binding
thalamus	GD135-14months	GD135	14months	LAMA1	1.00728	Laminin subunit alpha-1	basement membrane,cell-cell junction,collagen-containing extracellular matrix,extracellular matrix,extracellular region,extracellular space,laminin-1 complex,laminin-3 complex,membrane,protein complex involved in cell-matrix adhesion	extracellular matrix structural constituent,glycosphingolipid binding,signaling receptor binding	branching involved in salivary gland morphogenesis,cell adhesion,cell surface receptor signaling pathway,epithelial tube branching involved in lung morphogenesis,establishment of epithelial cell apical/basal polarity,morphogenesis of an epithelial sheet,neuron projection development,positive regulation of cell adhesion,positive regulation of integrin-mediated signaling pathway,positive regulation…
thalamus	GD135-14months	GD135	14months	DLGAP1	1.5115	Disks large-associated protein 1	glutamatergic synapse,plasma membrane,postsynaptic density,postsynaptic specialization	molecular adaptor activity,protein-containing complex binding	chemical synaptic transmission,modulation of chemical synaptic transmission
thalamus	GD135-14months	GD135	14months	SETBP1	0.79481	SET-binding protein	cytosol,nuclear body,nucleoplasm,nucleus	DNA binding,histone H3K4 methyltransferase activity	regulation of DNA-templated transcription
thalamus	GD135-14months	GD135	14months	DCC	0.918412	Netrin receptor DCC	axonal growth cone,cell surface,cytosol,plasma membrane,postsynaptic density membrane,Schaffer collateral - CA1 synapse	transmembrane signaling receptor activity	anterior/posterior axon guidance,apoptotic process,axon guidance,axonogenesis,cell-cell adhesion,dorsal/ventral axon guidance,negative regulation of collateral sprouting,negative regulation of dendrite development,negative regulation of neuron projection development,neuron migration,postsynaptic modulation of chemical synaptic transmission,spinal cord ventral commissure morphogenesis
thalamus	GD135-14months	GD135	14months	DOK6	1.0523	Docking protein 6	cytoplasm,cytosol		cell surface receptor protein tyrosine kinase signaling pathway,positive regulation of MAPK cascade,Ras protein signal transduction
thalamus	GD135-14months	GD135	14months	AFF3	0.594108	AF4/FMR2 family member 3	cytosol,nuclear body,nucleoplasm,nucleus,super elongation complex	DNA-binding transcription factor activity,double-stranded DNA binding	embryonic hindlimb morphogenesis,regulation of gene expression,response to tumor necrosis factor
thalamus	GD135-14months	GD135	14months	KCNMB2	1.34981	Calcium-activated potassium channel subunit beta-2	plasma membrane,voltage-gated potassium channel complex	calcium-activated potassium channel activity,ion channel inhibitor activity,potassium channel regulator activity	action potential,detection of calcium ion,neuronal action potential,potassium ion transport,regulation of vasoconstriction
thalamus	GD135-14months	GD135	14months	TAFA1	0.85348	Chemokine-like protein TAFA-1	endoplasmic reticulum,extracellular space	receptor ligand activity	neuroblast differentiation,regulation of neuroblast proliferation,regulation of signaling receptor activity
thalamus	GD135-14months	GD135	14months	HRH1	0.779986	Histamine H1 receptor	cytosol,dendrite,plasma membrane,synapse	histamine receptor activity	cellular response to histamine,chemical synaptic transmission,G protein-coupled receptor signaling pathway,G protein-coupled receptor signaling pathway, coupled to cyclic nucleotide second messenger,inflammatory response,memory,phospholipase C-activating G protein-coupled receptor signaling pathway,positive regulation of vasoconstriction,regulation of synaptic plasticity,regulation of vascular pe…
thalamus	GD135-14months	GD135	14months	ARHGEF3	0.933085	Rho guanine nucleotide exchange factor 3	cytosol	guanyl-nucleotide exchange factor activity	positive regulation of Rho protein signal transduction,regulation of small GTPase mediated signal transduction,Rho protein signal transduction
thalamus	GD135-14months	GD135	14months	SEMA5B	1.20051	Semaphorin-5B	plasma membrane	chemorepellent activity,semaphorin receptor binding	axon extension,axon guidance,detection of light stimulus involved in visual perception,neural crest cell migration,positive regulation of cell migration,semaphorin-plexin signaling pathway
thalamus	GD135-14months	GD135	14months	CSMD3	1.00704	CUB and sushi domain-containing protein 3	plasma membrane		regulation of dendrite development
thalamus	GD135-14months	GD135	14months	RASAL2	0.534289	Ras GTPase-activating protein nGAP	cytosol	GTPase activator activity	adipose tissue development,gene expression,multicellular organism growth,regulation of protein activation cascade,response to dietary excess,response to glucose,signal transduction
thalamus	GD135-14months	GD135	14months	NMNAT2	1.32168	Nicotinamide/nicotinic acid mononucleotide adenylyltransferase 2	axon,cytoplasmic vesicle membrane,cytosol,Golgi apparatus,Golgi membrane,late endosome,synapse,trans-Golgi network	ATP binding,nicotinamide-nucleotide adenylyltransferase activity,nicotinate-nucleotide adenylyltransferase activity,protein ADP-ribosyltransferase-substrate adaptor activity	axon development,NAD biosynthetic process,negative regulation of cytoplasmic translation,nucleotide biosynthetic process
thalamus	GD135-14months	GD135	14months	NAV1	0.875016	Neuron navigator 1	axon initial segment,cytoplasm,microtubule,microtubule cytoskeleton	ATP hydrolysis activity	microtubule bundle formation,neuron migration
thalamus	GD135-14months	GD135	14months	NUP93	0.519745	Nuclear pore complex protein Nup93	centrosome,cytosol,membrane,nuclear envelope,nuclear membrane,nuclear periphery,nuclear pore	structural constituent of nuclear pore	nuclear envelope organization,nuclear pore complex assembly,nucleocytoplasmic transport,poly(A)+ mRNA export from nucleus,positive regulation of SMAD protein signal transduction,protein import into nucleus
thalamus	GD135-14months	GD135	14months	CDH13	1.11319	Cadherin-13	adherens junction,catenin complex,caveola,collagen-containing extracellular matrix,cytoplasm,external side of plasma membrane,extracellular exosome,extracellular region,extracellular space,focal adhesion,GABA-ergic synapse,neuron projection,perinuclear region of cytoplasm,plasma membrane	adiponectin binding,beta-catenin binding,cadherin binding,calcium ion binding,identical protein binding,lipoprotein particle binding,low-density lipoprotein particle binding	adherens junction organization,calcium-dependent cell-cell adhesion via plasma membrane cell adhesion molecules,cell migration,cell morphogenesis,cell-cell adhesion mediated by cadherin,cell-cell junction assembly,endothelial cell migration,homophilic cell adhesion via plasma membrane adhesion molecules,keratinocyte proliferation,lamellipodium assembly,localization within membrane,low-density lip…
thalamus	GD135-14months	GD135	14months	ROBO1	0.598861	Roundabout homolog 1	axon,cell surface,cytoplasm,endoplasmic reticulum-Golgi intermediate compartment membrane,neuron projection,plasma membrane	axon guidance receptor activity,identical protein binding,LRR domain binding	aorta development,aortic valve morphogenesis,axon midline choice point recognition,cell adhesion,cell migration involved in sprouting angiogenesis,chemorepulsion involved in postnatal olfactory bulb interneuron migration,endocardial cushion formation,heart induction,homophilic cell adhesion via plasma membrane adhesion molecules,negative regulation of cell migration,negative regulation of chemoki…
thalamus	GD135-14months	GD135	14months	PDE9A	0.797381	High affinity cGMP-specific 3',5'-cyclic phosphodiesterase 9A	cytosol,endoplasmic reticulum,Golgi apparatus,nucleoplasm,perikaryon,perinuclear region of cytoplasm,plasma membrane,ruffle membrane,sarcolemma	3',5'-cyclic-AMP phosphodiesterase activity,3',5'-cyclic-GMP phosphodiesterase activity,3',5'-cyclic-nucleotide phosphodiesterase activity,calmodulin-activated 3',5'-cyclic-GMP phosphodiesterase activity,calmodulin-activated dual specificity 3',5'-cyclic-GMP, 3',5'-cyclic-AMP phosphodiesterase activity,identical protein binding,metal ion binding	cAMP-mediated signaling,cGMP catabolic process,cGMP metabolic process,negative regulation of neural precursor cell proliferation,positive regulation of cardiac muscle hypertrophy,positive regulation of long-term synaptic potentiation,signal transduction
thalamus	GD135-14months	GD135	14months	NCAN	0.832721	Neurocan core protein	extracellular region,extracellular space,Golgi lumen,lysosomal lumen,perineuronal net,synapse	calcium ion binding,carbohydrate binding,hyaluronic acid binding	cell adhesion,central nervous system development,glial cell differentiation,positive regulation of neuroblast proliferation,skeletal system development
thalamus	GD135-14months	GD135	14months	NLGN4X	0.504956	Neuroligin-4, X-linked	asymmetric, glutamatergic, excitatory synapse,cell surface,dendrite,excitatory synapse,GABA-ergic synapse,glutamatergic synapse,membrane,plasma membrane,postsynaptic density membrane,postsynaptic specialization membrane,presynapse,symmetric, GABA-ergic, inhibitory synapse,synapse	cell adhesion molecule binding,chloride ion binding,neurexin family protein binding,protein homodimerization activity,scaffold protein binding,signaling receptor activity	adult behavior,brainstem development,cell-cell junction organization,cerebellum development,chemical synaptic transmission,learning,modulation of chemical synaptic transmission,negative regulation of excitatory postsynaptic potential,neuron cell-cell adhesion,neuron differentiation,organ growth,postsynaptic membrane assembly,presynapse assembly,presynaptic membrane assembly,regulation of synapse …
thalamus	GD135-14months	GD135	14months	IL1RAPL1	1.4469	Interleukin-1 receptor accessory protein-like 1	axon,cell surface,cytoplasm,dendrite,glutamatergic synapse,plasma membrane,postsynaptic membrane	NAD+ nucleosidase activity,NAD+ nucleotidase, cyclic ADP-ribose generating,signaling receptor binding	cell surface receptor signaling pathway,negative regulation of exocytosis,neuron differentiation,positive regulation of dendritic spine morphogenesis,positive regulation of synapse assembly,presynaptic membrane assembly,regulation of neuron projection development,regulation of postsynapse organization,regulation of presynapse assembly,synaptic membrane adhesion,trans-synaptic signaling by trans-s…
thalamus	GD135-14months	GD135	14months	EDA	0.572365	Ectodysplasin-A	apical part of cell,collagen trimer,cytoskeleton,endoplasmic reticulum membrane,extracellular space,intracellular membrane-bounded organelle,lipid droplet,membrane,plasma membrane	cytokine activity,death receptor agonist activity,death receptor binding,receptor ligand activity,signaling receptor binding,tumor necrosis factor receptor binding	animal organ development,canonical Wnt signaling pathway,cell differentiation,cell-matrix adhesion,cytokine-mediated signaling pathway,gene expression,hair follicle placode formation,immune response,odontogenesis of dentin-containing tooth,pigmentation,positive regulation of canonical NF-kappaB signal transduction,positive regulation of canonical Wnt signaling pathway,positive regulation of gene …
thalamus	GD135-14months	GD135	14months	PCDH11X	1.2592	Protocadherin-11 X-linked	plasma membrane	calcium ion binding	cell adhesion,homophilic cell adhesion via plasma membrane adhesion molecules
thalamus	GD135-14months	GD135	14months	GRIA3	1.34189	Glutamate receptor 3	AMPA glutamate receptor complex,dendritic spine,endocytic vesicle membrane,parallel fiber to Purkinje cell synapse,plasma membrane,postsynaptic density membrane,postsynaptic membrane	AMPA glutamate receptor activity,amyloid-beta binding,glutamate-gated calcium ion channel activity,glutamate-gated receptor activity,ligand-gated monoatomic ion channel activity involved in regulation of presynaptic membrane potential,transmitter-gated monoatomic ion channel activity involved in regulation of postsynaptic membrane potential	glutamate receptor signaling pathway,long-term synaptic potentiation,modulation of chemical synaptic transmission,protein heterotetramerization,protein homotetramerization,synaptic transmission, glutamatergic
thalamus	GD135-14months	14months	GD135	FGF14	0.60921	Fibroblast growth factor 14	cytoplasm,nucleus	growth factor activity,heparin binding,sodium channel regulator activity	cell-cell signaling,JNK cascade,nervous system development,neurogenesis,signal transduction
thalamus	GD135-14months	14months	GD135	LOC103790014	1.61241
thalamus	GD135-14months	14months	GD135	TRPM3	0.678671	Transient receptor potential cation channel subfamily M member 3	plasma membrane	calcium channel activity,calmodulin binding,G-protein beta/gamma-subunit complex binding,monoatomic cation channel activity,phosphatidylinositol-4,5-bisphosphate binding	calcium ion transmembrane transport,metal ion transport,monoatomic cation transmembrane transport,monoatomic cation transport,protein homotetramerization,zinc ion transmembrane transport
thalamus	GD135-14months	14months	GD135	KLF9	0.620931	Krueppel-like factor 9	chromatin,cytosol,nucleoplasm,nucleus,plasma membrane	DNA-binding transcription factor activity,DNA-binding transcription factor activity, RNA polymerase II-specific,metal ion binding,RNA polymerase II cis-regulatory region sequence-specific DNA binding	cellular response to cortisol stimulus,circadian rhythm,negative regulation of keratinocyte proliferation,regulation of transcription by RNA polymerase II
thalamus	GD135-14months	14months	GD135	NTRK2	0.543145	BDNF/NT-3 growth factors receptor	axon,axon terminus,cytosol,dendrite,dendritic spine,early endosome,early endosome membrane,perinuclear region of cytoplasm,plasma membrane,postsynaptic density,receptor complex,terminal bouton	ATP binding,boss receptor activity,brain-derived neurotrophic factor binding,brain-derived neurotrophic factor receptor activity,epidermal growth factor receptor activity,fibroblast growth factor receptor activity,GPI-linked ephrin receptor activity,hepatocyte growth factor receptor activity,histone H2AXY142 kinase activity,histone H3Y41 kinase activity,insulin receptor activity,insulin-like grow…	brain-derived neurotrophic factor receptor signaling pathway,cell surface receptor protein tyrosine kinase signaling pathway,cellular response to amino acid stimulus,cellular response to brain-derived neurotrophic factor stimulus,central nervous system neuron development,cerebral cortex development,circadian rhythm,feeding behavior,glutamate secretion,learning,long-term synaptic potentiation,mech…
thalamus	GD135-14months	14months	GD135	TLE1	0.519898	Transducin-like enhancer protein 1	beta-catenin-TCF complex,cytosol,nucleoplasm,nucleus,transcription regulator complex	DNA-binding transcription factor binding,identical protein binding,transcription corepressor activity	animal organ morphogenesis,negative regulation of anoikis,negative regulation of canonical NF-kappaB signal transduction,negative regulation of canonical Wnt signaling pathway,negative regulation of DNA-templated transcription,negative regulation of Wnt signaling pathway,positive regulation of gene expression,signal transduction,Wnt signaling pathway
thalamus	GD135-14months	14months	GD135	SH3GL2	0.6855	Endophilin-A1	cell projection,clathrin-coated endocytic vesicle membrane,cytoplasm,cytosol,early endosome,glutamatergic synapse,Golgi membrane,perinuclear region of cytoplasm,plasma membrane,presynapse	identical protein binding,lipid binding	cellular response to brain-derived neurotrophic factor stimulus,central nervous system development,dendrite extension,negative regulation of blood-brain barrier permeability,negative regulation of gene expression,negative regulation of protein phosphorylation,neuron projection development,signal transduction,synaptic vesicle uncoating
thalamus	GD135-14months	14months	GD135	WHRN	0.651943	Whirlin	actin filament,ciliary basal body,cilium,cytoplasm,growth cone,periciliary membrane compartment,photoreceptor connecting cilium,photoreceptor inner segment,plasma membrane,stereocilia ankle link,stereocilia ankle link complex,stereocilium,stereocilium tip,synapse,USH2 complex	identical protein binding	auditory receptor cell stereocilium organization,cerebellar Purkinje cell layer formation,detection of mechanical stimulus involved in sensory perception of sound,establishment of localization in cell,establishment of protein localization,inner ear receptor cell differentiation,inner ear receptor cell stereocilium organization,paranodal junction maintenance,positive regulation of gene expression,…
thalamus	GD135-14months	14months	GD135	LRRC8A	0.545001	Volume-regulated anion channel subunit LRRC8A	cell surface,cytoplasm,lysosomal membrane,membrane,monoatomic ion channel complex,plasma membrane	cyclic-GMP-AMP transmembrane transporter activity,identical protein binding,volume-sensitive anion channel activity	aspartate transmembrane transport,cell volume homeostasis,chloride transmembrane transport,cyclic-GMP-AMP transmembrane import across plasma membrane,intracellular glucose homeostasis,intracellular signal transduction,monoatomic anion transmembrane transport,monoatomic anion transport,positive regulation of insulin secretion,positive regulation of myoblast differentiation,pre-B cell differentiati…
thalamus	GD135-14months	14months	GD135	NCS1	0.700214	Neuronal calcium sensor 1	axon,cytoplasm,dendrite,Golgi apparatus,intracellular membrane-bounded organelle,perinuclear region of cytoplasm,plasma membrane,postsynaptic density	calcium ion binding,calcium sensitive guanylate cyclase activator activity,voltage-gated calcium channel activity	regulation of neuron projection development,regulation of signal transduction
thalamus	GD135-14months	14months	GD135	PTGDS	1.46812	Prostaglandin-H2 D-isomerase	endoplasmic reticulum membrane,extracellular exosome,extracellular region,extracellular space,Golgi apparatus,nuclear membrane,perinuclear region of cytoplasm,rough endoplasmic reticulum	fatty acid binding,prostaglandin-D synthase activity,retinoid binding	cyclooxygenase pathway,gene expression,mast cell degranulation,negative regulation of male germ cell proliferation,prostaglandin biosynthetic process,regulation of circadian sleep/wake cycle, sleep,response to glucocorticoid
thalamus	GD135-14months	14months	GD135	GRK3	0.58006	G protein-coupled receptor kinase 3	cell projection,cytosol,plasma membrane,postsynapse,presynapse	ATP binding,beta-adrenergic receptor kinase activity,G protein-coupled receptor binding,G protein-coupled receptor kinase activity,protein kinase activity	desensitization of G protein-coupled receptor signaling pathway,G protein-coupled receptor signaling pathway,receptor internalization,signal transduction
thalamus	GD135-14months	14months	GD135	MLC1	0.597036	Membrane protein MLC1	basolateral plasma membrane,caveola,cell-cell junction,cytoplasm,cytoplasmic vesicle,cytosol,early endosome,endoplasmic reticulum,endosome,lysosome,membrane,membrane raft,perinuclear region of cytoplasm,plasma membrane,recycling endosome	identical protein binding,protein-containing complex binding	caveolin-mediated endocytosis,cellular response to cholesterol,positive regulation of intracellular transport,protein transport,regulation of response to osmotic stress,vesicle-mediated transport
thalamus	GD135-14months	14months	GD135	PHKG1	0.567478	Phosphorylase b kinase gamma catalytic chain, skeletal muscle/heart isoform	cytoplasm,cytosol,phosphorylase kinase complex	3-phosphoinositide-dependent protein kinase activity,AMP-activated protein kinase activity,ATP binding,calmodulin binding,DNA-dependent protein kinase activity,enzyme binding,eukaryotic translation initiation factor 2alpha kinase activity,histone H2AS1 kinase activity,histone H2AS121 kinase activity,histone H2AT120 kinase activity,histone H2AXS139 kinase activity,histone H2BS14 kinase activity,hi…	carbohydrate metabolic process,glycogen metabolic process,signal transduction
thalamus	GD135-14months	14months	GD135	TSC22D4	0.601261	TSC22 domain family protein 4	cytoplasm,dendrite,nucleus,synapse		glucose homeostasis,negative regulation of DNA-templated transcription,negative regulation of transcription by RNA polymerase II,neuron cellular homeostasis,neuron projection extension,response to osmotic stress
thalamus	GD135-14months	14months	GD135	SPOCK1	0.570221	Testican-1	collagen-containing extracellular matrix,cytoplasm,extracellular matrix,extracellular space,neuromuscular junction,node of Ranvier,postsynaptic density,sarcoplasm	calcium ion binding,cysteine-type endopeptidase inhibitor activity,extracellular matrix structural constituent,metalloendopeptidase inhibitor activity,serine-type endopeptidase inhibitor activity	cell adhesion,central nervous system neuron differentiation,negative regulation of cell-substrate adhesion,negative regulation of endopeptidase activity,negative regulation of neuron projection development,nervous system development,neurogenesis,neuron migration,regulation of cell growth
thalamus	GD135-14months	14months	GD135	PSD2	0.697787	PH and SEC7 domain-containing protein 2	cleavage furrow,dendrite,glutamatergic synapse,neuronal cell body,postsynapse,ruffle membrane	guanyl-nucleotide exchange factor activity,phospholipid binding	regulation of ARF protein signal transduction
thalamus	GD135-14months	14months	GD135	ARHGAP26	0.6228	Rho GTPase-activating protein 26	cytoskeleton,cytosol,endosome membrane,focal adhesion,mitochondrion	GTPase activator activity,phospholipid binding,protein-macromolecule adaptor activity	actin cytoskeleton organization,mitophagy,regulation of small GTPase mediated signal transduction,signal transduction
thalamus	GD135-14months	14months	GD135	SPARC	1.3449	SPARC	basement membrane,cell surface,collagen-containing extracellular matrix,cytoplasm,endocytic vesicle lumen,extracellular region,extracellular space,intracellular membrane-bounded organelle,nuclear matrix,plasma membrane,platelet alpha granule,platelet alpha granule lumen,platelet alpha granule membrane	calcium ion binding,collagen binding,extracellular matrix binding	negative regulation of angiogenesis,negative regulation of endothelial cell proliferation,positive regulation of endothelial cell migration,regulation of cell morphogenesis,regulation of synapse organization,semicircular canal morphogenesis
thalamus	GD135-14months	14months	GD135	LOC103791520	0.556172
thalamus	GD135-14months	14months	GD135	SLC1A3	0.546298	Excitatory amino acid transporter 1	basal plasma membrane,cell surface,cytoplasmic vesicle,membrane,membrane protein complex,neuron projection,neuronal cell body,perinuclear region of cytoplasm,plasma membrane,synapse	glutamate binding,glutamate:sodium symporter activity,high-affinity L-glutamate transmembrane transporter activity,L-glutamate transmembrane transporter activity,metal ion binding,neutral L-amino acid transmembrane transporter activity	auditory behavior,cell morphogenesis involved in neuron differentiation,cellular response to cocaine,chemical synaptic transmission,chloride transmembrane transport,cranial nerve development,D-aspartate import across plasma membrane,gamma-aminobutyric acid biosynthetic process,intracellular sodium ion homeostasis,L-aspartate import across plasma membrane,L-glutamate import,L-glutamate import acro…
thalamus	GD135-14months	14months	GD135	RANBP3L	0.519521	Ran-binding protein 3-like	cytoplasm,nuclear pore	SMAD binding	mesenchymal cell differentiation involved in bone development,negative regulation of osteoblast differentiation,positive regulation of myoblast differentiation,protein export from nucleus
thalamus	GD135-14months	14months	GD135	ANKH	0.539532	Mineralization regulator ANKH	extracellular region,membrane,outer membrane,plasma membrane	ATP transmembrane transporter activity,inorganic diphosphate transmembrane transporter activity,phosphate transmembrane transporter activity	ATP export,bone mineralization,calcium ion homeostasis,cementum mineralization,diphosphate metabolic process,gene expression,inhibition of non-skeletal tissue mineralization,locomotory behavior,muscle cell cellular homeostasis,phosphate ion homeostasis,phosphate ion transmembrane transport,regulation of bone mineralization,response to sodium phosphate,skeletal system development,transmembrane tra…
thalamus	GD135-14months	14months	GD135	CPE	0.600926	Carboxypeptidase E	extracellular exosome,extracellular space,Golgi apparatus,plasma membrane,secretory granule membrane,transport vesicle membrane	carboxypeptidase activity,cell adhesion molecule binding,metallocarboxypeptidase activity,neurexin family protein binding,zinc ion binding	cardiac left ventricle morphogenesis,insulin processing,neuropeptide signaling pathway,peptide hormone secretion,peptide metabolic process,protein localization to membrane,protein localization to secretory granule,protein modification process,protein processing,Wnt signaling pathway
thalamus	GD135-14months	14months	GD135	USP53	0.614927	Inactive ubiquitin carboxyl-terminal hydrolase 53	bicellular tight junction,cell-cell junction		action potential,epithelial cell apoptotic process,outer hair cell apoptotic process,protein deubiquitination,response to auditory stimulus,sensory perception of sound
thalamus	GD135-14months	14months	GD135	ANK2	0.642826	Ankyrin-2	A band,apical plasma membrane,basolateral plasma membrane,costamere,cytoskeleton,cytosol,early endosome,intercalated disc,lysosome,M band,mitochondrion,neuron projection,plasma membrane,postsynaptic membrane,recycling endosome,sarcolemma,T-tubule,Z disc	ATPase binding,cytoskeletal anchor activity,enzyme binding,phosphorylation-dependent protein binding,protein kinase binding,protein-macromolecule adaptor activity,spectrin binding,structural constituent of cytoskeleton,transmembrane transporter binding	atrial cardiac muscle cell action potential,atrial cardiac muscle cell to AV node cell communication,atrial septum development,endocytosis,intracellular calcium ion homeostasis,membrane depolarization during SA node cell action potential,paranodal junction assembly,positive regulation of calcium ion transmembrane transporter activity,positive regulation of calcium ion transport,positive regulatio…
thalamus	GD135-14months	14months	GD135	LOC118152396	0.506469
thalamus	GD135-14months	14months	GD135	CFI	0.594999	Complement factor I	extracellular exosome,extracellular region,extracellular space,membrane	metal ion binding,serine-type endopeptidase activity	complement activation, classical pathway,innate immune response,proteolysis
thalamus	GD135-14months	14months	GD135	ETNPPL	1.54318	Ethanolamine-phosphate phospho-lyase	mitochondrial matrix	ethanolamine-phosphate phospho-lyase activity,pyridoxal phosphate binding,transaminase activity
thalamus	GD135-14months	14months	GD135	SPARCL1	0.637649	SPARC-like protein 1	collagen-containing extracellular matrix,endoplasmic reticulum lumen,extracellular region,extracellular space,glutamatergic synapse	calcium ion binding,collagen binding,extracellular matrix binding	regulation of synapse organization,signal transduction,synaptic membrane adhesion
thalamus	GD135-14months	14months	GD135	AFF1	0.727883	AF4/FMR2 family member 1	super elongation complex,transcription elongation factor complex		regulation of gene expression
thalamus	GD135-14months	14months	GD135	IGFBP7	1.94961	Insulin-like growth factor-binding protein 7	collagen-containing extracellular matrix,endoplasmic reticulum lumen,extracellular exosome,extracellular region,extracellular space	insulin-like growth factor binding,receptor ligand activity	angiogenesis,cell adhesion,cellular response to hormone stimulus,embryo implantation,negative regulation of cell population proliferation,regulation of cell growth,regulation of signal transduction,regulation of steroid biosynthetic process,response to cortisol,response to retinoic acid
thalamus	GD135-14months	14months	GD135	GABRG1	0.503272	Gamma-aminobutyric acid receptor subunit gamma-1	chloride channel complex,dendrite membrane,GABA-A receptor complex,neuron projection,plasma membrane,postsynapse,postsynaptic membrane,synapse,transmembrane transporter complex	GABA receptor binding,GABA-A receptor activity,GABA-gated chloride ion channel activity	chloride transmembrane transport,gamma-aminobutyric acid signaling pathway,inhibitory synapse assembly,regulation of postsynaptic membrane potential,synaptic transmission, GABAergic
thalamus	GD135-14months	14months	GD135	KCTD8	0.941271	BTB/POZ domain-containing protein KCTD8	cell projection,postsynaptic membrane,presynaptic active zone membrane,receptor complex	identical protein binding	protein homooligomerization,regulation of G protein-coupled receptor signaling pathway
thalamus	GD135-14months	14months	GD135	KCNIP4	0.730161	Kv channel-interacting protein 4	cytoplasm,cytosol,dendrite,endoplasmic reticulum,neuronal cell body,peroxisome,plasma membrane,voltage-gated potassium channel complex	calcium ion binding,potassium channel activity,potassium channel regulator activity	protein localization to plasma membrane,regulation of potassium ion transmembrane transport,regulation of signal transduction
thalamus	GD135-14months	14months	GD135	CD38	1.02275	ADP-ribosyl cyclase/cyclic ADP-ribose hydrolase 1	basolateral plasma membrane,cell surface,extracellular exosome,membrane,nuclear membrane,plasma membrane	identical protein binding,NAD+ nucleosidase activity,NAD+ nucleotidase, cyclic ADP-ribose generating,phosphorus-oxygen lyase activity,transferase activity	apoptotic signaling pathway,artery smooth muscle contraction,B cell proliferation,B cell receptor signaling pathway,female pregnancy,long-term synaptic depression,NAD metabolic process,negative regulation of apoptotic process,negative regulation of bone resorption,negative regulation of DNA-templated transcription,negative regulation of neuron projection development,positive regulation of B cell …
thalamus	GD135-14months	14months	GD135	JAKMIP1	1.28238	Janus kinase and microtubule-interacting protein 1	cytoplasm,membrane,microtubule,ribonucleoprotein complex	GABA receptor binding,kinase binding,microtubule binding,RNA binding	cognition,protein transport
thalamus	GD135-14months	14months	GD135	FGFR3	0.564855	Fibroblast growth factor receptor 3	cell surface,endoplasmic reticulum,extracellular region,Golgi apparatus,plasma membrane,receptor complex,transport vesicle	ATP binding,boss receptor activity,brain-derived neurotrophic factor receptor activity,epidermal growth factor receptor activity,fibroblast growth factor binding,fibroblast growth factor receptor activity,GPI-linked ephrin receptor activity,hepatocyte growth factor receptor activity,histone H2AXY142 kinase activity,histone H3Y41 kinase activity,identical protein binding,insulin receptor activity,…	bone maturation,bone mineralization,bone morphogenesis,cell surface receptor protein tyrosine kinase signaling pathway,cell surface receptor signaling pathway via JAK-STAT,cell-cell signaling,chondrocyte differentiation,chondrocyte proliferation,endochondral bone growth,endochondral ossification,fibroblast growth factor receptor apoptotic signaling pathway,fibroblast growth factor receptor signal…
thalamus	GD135-14months	14months	GD135	FKBP5	1.14225	Peptidyl-prolyl cis-trans isomerase FKBP5	cytoplasm,cytosol,extracellular exosome,membrane,nucleoplasm	FK506 binding,heat shock protein binding,peptidyl-prolyl cis-trans isomerase activity,protein-macromolecule adaptor activity,RNA polymerase II CTD heptapeptide repeat P3 isomerase activity,RNA polymerase II CTD heptapeptide repeat P6 isomerase activity	chaperone-mediated protein folding,protein folding,response to alcohol,response to bacterium,response to cocaine
thalamus	GD135-14months	14months	GD135	DAAM2	0.576861	Disheveled-associated activator of morphogenesis 2	extracellular exosome	actin binding,small GTPase binding	actin cytoskeleton organization,determination of left/right symmetry,dorsal spinal cord development,negative regulation of oligodendrocyte differentiation,podocyte cell migration,positive regulation of canonical Wnt signaling pathway,positive regulation of cell migration,regulation of actin cytoskeleton organization,regulation of actin filament polymerization,regulation of canonical Wnt signaling…
thalamus	GD135-14months	14months	GD135	ENPP5	1.03318	Ectonucleotide pyrophosphatase/phosphodiesterase family member 5	extracellular region,plasma membrane	NAD+ diphosphatase activity,zinc ion binding	cell communication
thalamus	GD135-14months	14months	GD135	RCAN2	0.801427	Calcipressin-2	cytoplasm,nucleus	calcium-dependent protein serine/threonine phosphatase regulator activity,nucleic acid binding	calcium-mediated signaling
thalamus	GD135-14months	14months	GD135	PAQR8	0.718859	Membrane progestin receptor beta	Golgi apparatus,plasma membrane	nuclear steroid receptor activity,steroid binding	oogenesis,response to steroid hormone
thalamus	GD135-14months	14months	GD135	EFHC1	0.510724	EF-hand domain-containing protein 1	axonemal A tubule inner sheath,axonemal microtubule,axoneme,centrosome,mitotic spindle,neuronal cell body,sperm flagellum,spindle pole	alpha-tubulin binding,calcium ion binding	cerebral cortex cell migration,cilium-dependent cell motility,flagellated sperm motility,mitotic cytokinesis,mitotic spindle organization,regulation of cell division
thalamus	GD135-14months	14months	GD135	LOC100896436	0.744133
thalamus	GD135-14months	14months	GD135	NT5E	0.869965	5'-nucleotidase	cell surface,cytosol,external side of plasma membrane,extracellular exosome,membrane,nucleoplasm,plasma membrane	5'-deoxynucleotidase activity,5'-nucleotidase activity,GMP 5'-nucleotidase activity,identical protein binding,IMP 5'-nucleotidase activity,nucleotide binding,thymidylate 5'-phosphatase activity,XMP 5'-nucleosidase activity,zinc ion binding	adenosine biosynthetic process,ADP catabolic process,AMP catabolic process,ATP metabolic process,calcium ion homeostasis,DNA metabolic process,inhibition of non-skeletal tissue mineralization,leukocyte cell-cell adhesion,negative regulation of inflammatory response,response to ATP
thalamus	GD135-14months	14months	GD135	NT5DC1	0.580675	5'-nucleotidase domain-containing protein 1		5'-nucleotidase activity,metal ion binding
thalamus	GD135-14months	14months	GD135	MAN1A1	1.0719	Mannosyl-oligosaccharide 1,2-alpha-mannosidase IA	cytoplasmic vesicle,cytosol,endoplasmic reticulum,endoplasmic reticulum-Golgi intermediate compartment,extracellular exosome,Golgi apparatus,Golgi membrane,membrane	calcium ion binding,mannosidase activity,mannosyl-oligosaccharide 1,2-alpha-mannosidase activity	carbohydrate metabolic process,ERAD pathway,Golgi apparatus mannose trimming,mannose trimming involved in glycoprotein ERAD pathway,protein glycosylation,protein targeting to ER
thalamus	GD135-14months	14months	GD135	GJA1	0.92695	Gap junction alpha-1 protein	apical plasma membrane,cell junction,cell-cell contact zone,connexin complex,contractile muscle fiber,cytoplasm,cytosol,endoplasmic reticulum membrane,fascia adherens,focal adhesion,gap junction,Golgi apparatus,Golgi membrane,Golgi-associated vesicle membrane,intercalated disc,intermediate filament,intracellular membrane-bounded organelle,lateral plasma membrane,membrane raft,mitochondrion,nucleo…	alpha-tubulin binding,beta-catenin binding,beta-tubulin binding,efflux transmembrane transporter activity,gap junction channel activity,gap junction channel activity involved in cardiac conduction electrical coupling,gap junction channel activity involved in cell communication by electrical coupling,gap junction hemi-channel activity,glutathione transmembrane transporter activity,monoatomic ion t…	adult heart development,atrial cardiac muscle cell action potential,atrial ventricular junction remodeling,blood vessel morphogenesis,bone development,bone remodeling,cardiac conduction system development,cell communication by chemical coupling,cell communication by electrical coupling,cell communication by electrical coupling involved in cardiac conduction,cell-cell signaling,cellular response t…
thalamus	GD135-14months	14months	GD135	SLC2A12	0.661735	Solute carrier family 2, facilitated glucose transporter member 12	endomembrane system,membrane,perinuclear region of cytoplasm,plasma membrane	D-glucose transmembrane transporter activity,symporter activity	circulatory system development,D-glucose transmembrane transport,hexose transmembrane transport
thalamus	GD135-14months	14months	GD135	MAP3K5	0.597556	Mitogen-activated protein kinase kinase kinase 5	cytoplasm,cytosol,external side of plasma membrane,IRE1-TRAF2-ASK1 complex,protein kinase complex,protein-containing complex	ATP binding,identical protein binding,JUN kinase kinase kinase activity,magnesium ion binding,MAP kinase kinase kinase activity,protein domain specific binding,protein homodimerization activity,protein kinase activity,protein kinase binding,protein phosphatase binding,protein serine kinase activity,protein serine/threonine kinase activity	apoptotic signaling pathway,cellular response to amino acid starvation,cellular response to hydrogen peroxide,cellular response to reactive nitrogen species,cellular response to tumor necrosis factor,cellular senescence,endothelial cell apoptotic process,innate immune response,intrinsic apoptotic signaling pathway in response to endoplasmic reticulum stress,intrinsic apoptotic signaling pathway i…
thalamus	GD135-14months	14months	GD135	LOC100400378	0.558312
thalamus	GD135-14months	14months	GD135	PLCB1	0.737339	1-phosphatidylinositol 4,5-bisphosphate phosphodiesterase beta-1	chromatin,cytoplasm,cytosol,extracellular exosome,GABA-ergic synapse,glutamatergic synapse,nuclear membrane,nuclear speck,nucleus,postsynaptic cytosol,protein-containing complex	calcium ion binding,calmodulin binding,enzyme binding,GTPase activator activity,identical protein binding,lamin binding,phosphatidylinositol phospholipase C activity,phosphatidylinositol-4,5-bisphosphate binding,phospholipase C activity	activation of meiosis involved in egg activation,cellular response to fluoride,cellular response to glyceraldehyde,cellular response to ionomycin,cellular response to vasopressin,cerebral cortex development,fat cell differentiation,G protein-coupled acetylcholine receptor signaling pathway,G protein-coupled receptor signaling pathway,G2/M transition of mitotic cell cycle,glutamate receptor signal…
thalamus	GD135-14months	14months	GD135	CST3	1.59322	Cystatin-C	cytoplasm,endoplasmic reticulum,endoplasmic reticulum lumen,extracellular exosome,extracellular region,extracellular space,ficolin-1-rich granule lumen,Golgi apparatus,plasma membrane,tertiary granule lumen,vesicle	amyloid-beta binding,cysteine-type endopeptidase inhibitor activity,endopeptidase inhibitor activity,identical protein binding,peptidase inhibitor activity,protease binding	defense response,negative regulation of blood vessel remodeling,negative regulation of collagen catabolic process,negative regulation of elastin catabolic process,negative regulation of extracellular matrix disassembly,negative regulation of peptidase activity,negative regulation of proteolysis,regulation of tissue remodeling,supramolecular fiber organization
thalamus	GD135-14months	14months	GD135	SDC4	1.10322	Syndecan-4	cell surface,costamere,extracellular exosome,focal adhesion,Golgi lumen,lysosomal lumen,plasma membrane	fibronectin binding,identical protein binding,protein kinase C binding,thrombospondin receptor activity	cell migration,inner ear receptor cell stereocilium organization,negative regulation of T cell proliferation,neural tube closure,positive regulation of exosomal secretion,positive regulation of extracellular exosome assembly,positive regulation of focal adhesion assembly,positive regulation of stress fiber assembly,regulation of fibroblast migration,ureteric bud development,wound healing
thalamus	GD135-14months	14months	GD135	EYA2	0.634268	Protein phosphatase EYA2	cytosol,mitochondrion,nucleoplasm,nucleus	histone H2AXY142 phosphatase activity,magnesium ion binding,non-membrane spanning protein tyrosine phosphatase activity,protein tyrosine phosphatase activity,protein tyrosine phosphatase activity, metal-dependent	cell differentiation,DNA repair,extrinsic apoptotic signaling pathway in absence of ligand,mesodermal cell fate specification,mitochondrial outer membrane permeabilization,negative regulation of extrinsic apoptotic signaling pathway in absence of ligand,positive regulation of DNA repair,striated muscle tissue development
thalamus	GD135-14months	14months	GD135	BCAS1	0.843117	Breast carcinoma-amplified sequence 1	cytoplasm,extracellular exosome		myelination
thalamus	GD135-14months	14months	GD135	LOC100413665	0.506621
thalamus	GD135-14months	14months	GD135	GFAP	0.677825	Glial fibrillary acidic protein	astrocyte end-foot,cell body,cell projection,cytoplasm,cytoplasmic side of lysosomal membrane,cytosol,intermediate filament,intermediate filament cytoskeleton	identical protein binding,integrin binding,kinase binding,structural constituent of cytoskeleton	astrocyte development,Bergmann glial cell differentiation,D-aspartate import across plasma membrane,extracellular matrix organization,gene expression,intermediate filament organization,intracellular protein transport,long-term synaptic potentiation,negative regulation of neuron projection development,neuron projection regeneration,positive regulation of Schwann cell proliferation,regulation of ch…
thalamus	GD135-14months	14months	GD135	DDX5	0.516714	Probable ATP-dependent RNA helicase DDX5	catalytic step 2 spliceosome,cytoplasm,cytosol,extracellular exosome,membrane,nuclear speck,nucleolus,nucleoplasm,nucleus,ribonucleoprotein complex	ATP binding,ATP hydrolysis activity,ATP-dependent H2AZ histone chaperone activity,ATP-dependent H3-H4 histone complex chaperone activity,calcium-dependent protein binding,calmodulin binding,chromatin extrusion motor activity,cohesin loader activity,DNA clamp loader activity,enzyme binding,MH2 domain binding,mRNA 3'-UTR binding,nuclear androgen receptor binding,pre-mRNA binding,primary miRNA bindi…	alternative mRNA splicing, via spliceosome,androgen receptor signaling pathway,BMP signaling pathway,epithelial to mesenchymal transition,estrogen receptor signaling pathway,intrinsic apoptotic signaling pathway by p53 class mediator,miRNA transcription,mRNA splicing, via spliceosome,mRNA transcription,myoblast differentiation,negative regulation of transcription by RNA polymerase II,nuclear-tran…
thalamus	GD135-14months	14months	GD135	ALDOC	0.6853	Fructose-bisphosphate aldolase C	cytoskeleton,cytosol,extracellular exosome,extracellular region,ficolin-1-rich granule lumen,secretory granule lumen,tertiary granule lumen	cytoskeletal protein binding,fructose-bisphosphate aldolase activity	epithelial cell differentiation,fructose 1,6-bisphosphate metabolic process,fructose metabolic process,gluconeogenesis,glycolytic process
thalamus	GD135-14months	14months	GD135	TMEM100	0.924642	Transmembrane protein 100	endoplasmic reticulum,perikaryon,perinuclear region of cytoplasm,plasma membrane		angiogenesis,arterial endothelial cell differentiation,BMP signaling pathway,cellular response to BMP stimulus,epithelial to mesenchymal transition involved in endocardial cushion formation,in utero embryonic development,Notch signaling pathway,positive regulation of endothelial cell differentiation,positive regulation of phosphatidylinositol 3-kinase/protein kinase B signal transduction,positive…
thalamus	GD135-14months	14months	GD135	LOC103793351	0.580857
thalamus	GD135-14months	14months	GD135	KCNJ16	0.961254	Inward rectifier potassium channel 16	basolateral plasma membrane,plasma membrane,voltage-gated potassium channel complex	inward rectifier potassium channel activity	potassium ion import across plasma membrane,potassium ion transmembrane transport,potassium ion transport,regulation of monoatomic ion transmembrane transport
thalamus	GD135-14months	14months	GD135	GJB6	1.11897	Gap junction beta-6 protein	actin filament,apical plasma membrane,cell junction,connexin complex,gap junction	actin filament binding,beta-tubulin binding,gap junction channel activity,gap junction channel activity involved in cell communication by electrical coupling,microtubule binding	cell-cell signaling,cellular response to glucose stimulus,ear morphogenesis,gap junction assembly,gap junction-mediated intercellular transport,inner ear development,maintenance of blood-brain barrier,negative regulation of cell population proliferation,response to electrical stimulus,response to lipopolysaccharide,sensory perception of sound,sinoatrial node development,transmembrane transport
thalamus	GD135-14months	14months	GD135	CRYL1	0.516709	Lambda-crystallin homolog	cytosol,extracellular exosome	L-gulonate 3-dehydrogenase activity,NAD+ binding,protein homodimerization activity	D-glucuronate catabolic process to D-xylulose 5-phosphate,fatty acid metabolic process
thalamus	GD135-14months	14months	GD135	AMER2	0.506486	APC membrane recruitment protein 2	plasma membrane	beta-catenin binding,phosphatidylinositol-4,5-bisphosphate binding	ectoderm development,negative regulation of canonical Wnt signaling pathway,regulation of canonical Wnt signaling pathway,Wnt signaling pathway
thalamus	GD135-14months	14months	GD135	WASF3	0.546845	Actin-binding protein WASF3	cytoskeleton,extracellular exosome,glial cell projection,glutamatergic synapse,lamellipodium,postsynapse,SCAR complex	actin binding,Arp2/3 complex binding,protein kinase A regulatory subunit binding	actin cytoskeleton organization,actin filament polymerization,cytoskeleton organization,lamellipodium assembly,modification of postsynaptic actin cytoskeleton,oligodendrocyte development,positive regulation of Arp2/3 complex-mediated actin nucleation,positive regulation of myelination,protein-containing complex assembly,regulation of cell shape
thalamus	GD135-14months	14months	GD135	MTMR10	0.561184	Myotubularin-related protein 10	cytoplasm,cytosol		phosphatidylinositol dephosphorylation
thalamus	GD135-14months	14months	GD135	ADAMTS17	0.853019	A disintegrin and metalloproteinase with thrombospondin motifs 17	extracellular matrix,extracellular region	metal ion binding,metalloendopeptidase activity	extracellular matrix organization,proteolysis
thalamus	GD135-14months	14months	GD135	ITPRID2	0.791465	Protein ITPRID2	cytosol,nucleoplasm,plasma membrane	actin filament binding,signaling receptor binding
thalamus	GD135-14months	14months	GD135	WIPF1	0.581746	WAS/WASL-interacting protein family member 1	actin cytoskeleton,actin filament,cytoplasmic vesicle,cytosol,ruffle	actin binding,profilin binding,protein folding chaperone,SH3 domain binding	actin filament-based movement,actin polymerization or depolymerization,protein-containing complex assembly,response to other organism
thalamus	GD135-14months	14months	GD135	CCDC148	0.53168	Coiled-coil domain-containing protein 148
thalamus	GD135-14months	14months	GD135	MAP3K19	0.5022	Mitogen-activated protein kinase kinase kinase 19		3-phosphoinositide-dependent protein kinase activity,AMP-activated protein kinase activity,ATP binding,DNA-dependent protein kinase activity,eukaryotic translation initiation factor 2alpha kinase activity,histone H2AS1 kinase activity,histone H2AS121 kinase activity,histone H2AT120 kinase activity,histone H2AXS139 kinase activity,histone H2BS14 kinase activity,histone H2BS36 kinase activity,histo…	MAPK cascade
thalamus	GD135-14months	14months	GD135	TFCP2L1	1.23979	Transcription factor CP2-like protein 1	chromatin,cytoplasm,membrane,nucleus	DNA-binding transcription activator activity, RNA polymerase II-specific,DNA-binding transcription factor activity, RNA polymerase II-specific,RNA polymerase II cis-regulatory region sequence-specific DNA binding,sequence-specific double-stranded DNA binding	cell morphogenesis,cytoplasm organization,determination of adult lifespan,epithelial cell maturation,negative regulation of transcription by RNA polymerase II,positive regulation of growth,regulation of transcription by RNA polymerase II,salivary gland development
[truncated: 121 more rows]

## Sheet: astro_adegs_fet-14mo_groupAS-RA
replicate	comparison	higher_group	lower_group	DEG_name	logFC	cell_type	region
merged	GD135-14months	GD135	14months	MYO16	1.2374673977904462	Astrocyte	cortex
merged	GD135-14months	GD135	14months	TNC	2.0846629269168067	Astrocyte	cortex
merged	GD135-14months	GD135	14months	SEMA6A	0.8073602191969055	Astrocyte	cortex
merged	GD135-14months	GD135	14months	CAMK4	0.5605153138061847	Astrocyte	cortex
[truncated: 218 more rows]

## Sheet: astro_adegs_ctx_groupAS-RS
replicate	comparison	higher_group	lower_group	DEG_name	logFC	cell_type	region
[truncated: 60 more rows]

[truncated: 2 more sheets: astro_adegs_str_groupAS-RS, astro_adegs_thal_groupAS-RS]
