# Supplementary material for: Astrocyte regional specialization is shaped by postnatal development
Source: bioRxiv. 2025 Jun 1:2024.10.11.617802. Originally published 2024 Oct 12. Preprint. [Version 3] doi: 10.1101/2024.10.11.617802 (PMC11482951; doi:10.1101/2024.10.11.617802)
Supplement: Supplement 2 — Supplementary Table 1. Biological donor information. Supplementary Table 2. Abundance of cell types and Leiden clusters and descriptions of Leiden clusters in mouse and marmoset. Supplementary Table 3. Proportional breakdown of each Leiden cluster by age, assigned region, and sex for mouse and marmoset. Supplementary Table 4. Proportional breakdown of MapMyCells-derived Allen Brain Cell Atlas subclass assignments by Leiden cluster for mouse and marmoset. Supplementary Table 5. Summary of significant compositional differences in cell type for marmoset as found by scCODA. Supplementary Table 6. Summary of significant compositional differences in cell type for mouse as found by scCODA. Supplementary Table 7. Summary of significant compositional differences in Leiden cluster for marmoset as found by scCODA. Supplementary Table 8. Summary of significant compositional differences in Leiden cluster for mouse as found by scCODA. Supplementary Table 9. Marmoset rDEGs shared across both replicates for each age. Supplementary Table 10. WebGestalt enrichment results for marmoset rDEGs by age. Supplementary Table 11. Mouse rDEGs for each age. Supplementary Table 12. WebGestalt enrichment results for mouse rDEGs by age. Supplementary Table 13. Image-level quantification of each rDEG probe for adult and neonate marmoset and mouse and results of statistical tests for mouse. Supplementary Table 14. Proportion astrocytes positive for one or more fibrous marker(s) in each time point-region combination for both species. Supplementary Table 15. Top ABCA MapMyCells cluster assignments for astrocyte subclusters. Supplementary Table 16. CellPhoneDB-generated cell-cell communication results for each region-age combination in mouse and marmoset. Supplementary Table 17. Fraction of CellPhoneDB-generated ligand-receptor pairs shared across 3 or more ages for all neuronal clusters within a region for both species. Supplementary Table 18. Genes with the highest Mellon change scores over pseudoti [file media-2.zip › supplementary_tables/SI_Table26_mouse_astrocyte_exr_rdeg_results_statistics.xlsx]

## Sheet: source_data
filename	notes_quality	exclude	target	region	meanint_target	meanint_cav	meanint_target_norm	enrichratio_target	enrichratio_cav	enrichratio_norm
'mouse1_PFC_Gat3_fov1'	ok	no	Gat3	PFC	4.14831e-16	4.38898e-16	0.945165	1.18596	1.1126	1.06594
'mouse1_PFC_Gat3_fov2'	ok	no	Gat3	PFC	4.35819e-16	4.4359e-16	0.982481	1.21926	1.11621	1.09233
'mouse1_PFC_Gat3_fov3'	ok	no	Gat3	PFC	3.751e-16	3.98692e-16	0.940824	1.07757	1.01213	1.06465
'mouse1_PFC_Gat3_fov4'	some empty gel	no	Gat3	PFC	4.39063e-16	4.54657e-16	0.965703	1.18758	1.09604	1.08351
'mouse1_PFC_Gat3_fov5'	some empty gel	no	Gat3	PFC	4.16222e-16	4.2872e-16	0.97085	1.26763	1.11803	1.1338
'mouse1_PFC_Gat3_fov6'	ok	no	Gat3	PFC	4.45121e-16	4.24328e-16	1.049	1.19148	1.09042	1.09268
'mouse1_PFC_Gat3_fov7'	ok	no	Gat3	PFC	3.32849e-16	3.81873e-16	0.871622	1.04791	1.03822	1.00933
'mouse2_PFC_Gat3_fov1'	some empty gel	no	Gat3	PFC	3.61616e-16	3.89554e-16	0.928281	1.16023	1.10068	1.0541
'mouse2_PFC_Gat3_fov2'	ok	no	Gat3	PFC	3.68655e-16	3.97875e-16	0.926561	1.13016	1.08052	1.04593
'mouse2_PFC_Gat3_fov3'	ok	no	Gat3	PFC	3.74916e-16	3.9475e-16	0.949753	1.12566	1.05672	1.06524
'mouse2_PFC_Gat3_fov4'	ok	no	Gat3	PFC	3.5451e-16	3.88436e-16	0.912661	1.10827	1.05303	1.05246
'mouse2_PFC_Gat3_fov5'	some empty gel	no	Gat3	PFC	3.30852e-16	4.17847e-16	0.791801	1.1027	1.12204	0.982764
'mouse1_STR_Gat3_fov1'	some empty gel	no	Gat3	STR	3.31047e-16	3.76486e-16	0.879309	1.08582	1.07075	1.01407
'mouse1_STR_Gat3_fov2'	ok	no	Gat3	STR	3.03578e-16	3.62741e-16	0.836901	1.03949	1.03204	1.00722
'mouse1_STR_Gat3_fov3'	ok	no	Gat3	STR	3.41924e-16	4.01751e-16	0.851084	1.08198	1.03184	1.04859
'mouse1_STR_Gat3_fov5'	ok	no	Gat3	STR	3.42579e-16	4.0066e-16	0.855037	1.08641	1.05171	1.03299
'mouse1_STR_Gat3_fov7'	ok	no	Gat3	STR	3.32077e-16	3.83498e-16	0.865916	1.13785	1.10144	1.03305
'mouse1_STR_Gat3_fov8'	ok	no	Gat3	STR	3.46111e-16	3.96074e-16	0.873854	1.07114	1.00588	1.06488
'mouse2_STR_Gat3_fov1'	ok	no	Gat3	STR	3.39667e-16	4.0809e-16	0.832334	1.00997	1.00346	1.00649
'mouse2_STR_Gat3_fov10'	some empty gel	no	Gat3	STR	4.0995e-16	3.96243e-16	1.03459	1.13603	1.07073	1.06099
'mouse2_STR_Gat3_fov11'	ok	no	Gat3	STR	3.85014e-16	3.77216e-16	1.02067	1.12526	1.05489	1.06671
'mouse2_STR_Gat3_fov2'	ok	no	Gat3	STR	3.51616e-16	4.38793e-16	0.801325	1.082	1.07375	1.00768
'mouse2_STR_Gat3_fov3'	ok	no	Gat3	STR	3.42482e-16	3.95509e-16	0.865927	1.074	1.03503	1.03765
'mouse2_STR_Gat3_fov5'	ok	no	Gat3	STR	3.18401e-16	3.63785e-16	0.875245	1.06049	1.0032	1.0571
'mouse2_STR_Gat3_fov6'	some empty gel	no	Gat3	STR	3.44795e-16	3.78188e-16	0.911702	1.11742	1.06713	1.04713
'mouse2_STR_Gat3_fov7'	ok	no	Gat3	STR	3.44989e-16	3.70778e-16	0.930447	1.02356	0.992442	1.03136
'mouse2_STR_Gat3_fov8'	ok	no	Gat3	STR	3.64304e-16	3.97701e-16	0.916024	1.12235	1.0803	1.03893
'mouse2_STR_Gat3_fov9'	ok	no	Gat3	STR	3.27431e-16	3.84406e-16	0.851786	1.03614	1.03086	1.00512
'mouse1_THAL_Gat3_fov1'	some empty gel	no	Gat3	THAL	5.53599e-16	4.20403e-16	1.31683	1.27273	1.08959	1.16808
'mouse1_thal_Gat3_fov2-1'	some empty gel	no	Gat3	thal	9.11998e-16	5.63891e-16	1.61733	1.68647	1.15145	1.46465
'mouse1_thal_Gat3_fov2-2'	some empty gel	no	Gat3	thal	1.1369e-15	5.91642e-16	1.92161	1.75802	1.13358	1.55085
'mouse1_thal_Gat3_fov2-3'	some empty gel	no	Gat3	thal	1.32509e-15	5.99184e-16	2.21149	1.96913	1.16669	1.68779
'mouse1_thal_Gat3_fov2-4'	some empty gel	no	Gat3	thal	9.95691e-16	5.49495e-16	1.81201	1.69972	1.13703	1.49487
'mouse1_thal_Gat3_fov2-5'	some empty gel	no	Gat3	thal	9.28434e-16	5.10656e-16	1.81812	1.66114	1.11545	1.4892
'mouse1_thal_Gat3_fov3-1'	ok	no	Gat3	thal	1.68249e-15	6.31712e-16	2.66339	2.00041	1.07829	1.85516
'mouse1_thal_Gat3_fov3-2'	some empty gel	no	Gat3	thal	1.59838e-15	6.09345e-16	2.6231	1.97932	1.08281	1.82794
'mouse1_thal_Gat3_fov3-3'	some empty gel	no	Gat3	thal	1.5232e-15	6.91086e-16	2.20407	1.67765	1.04567	1.60437
'mouse2_THAL_Gat3_fov3-1'	ok	no	Gat3	THAL	5.7287e-16	4.55727e-16	1.25705	1.44127	1.07507	1.34063
'mouse2_THAL_Gat3_fov3-2'	ok	no	Gat3	THAL	4.96077e-16	4.21632e-16	1.17656	1.27272	1.05248	1.20926
'mouse1_PFC_GLAST_fov01'	ok	no	GLAST	PFC	2.02875e-15	3.93164e-16	5.16006	3.00931	1.09142	2.75725
'mouse1_PFC_GLAST_fov02'	ok	no	GLAST	PFC	2.18508e-15	3.81279e-16	5.73092	2.64391	1.03167	2.56276
'mouse1_PFC_GLAST_fov03'	ok	no	GLAST	PFC	3.17424e-15	4.10061e-16	7.74089	3.13136	1.06973	2.92725
'mouse1_PFC_GLAST_fov04'	ok	no	GLAST	PFC	2.44005e-15	4.05758e-16	6.01356	4.00217	1.09678	3.64903
'mouse1_PFC_GLAST_fov05'	some empty gel	no	GLAST	PFC	2.37059e-15	3.94047e-16	6.01601	3.40733	1.07138	3.18032
'mouse1_PFC_GLAST_fov06'	some empty gel	no	GLAST	PFC	2.01159e-15	3.8351e-16	5.2452	2.78733	1.0464	2.66372
'mouse1_PFC_GLAST_fov07'	gel drift and some empty gel	no	GLAST	PFC	1.89655e-15	4.06741e-16	4.6628	2.72828	1.08618	2.5118
'mouse1_PFC_GLAST_fov08'	ok	no	GLAST	PFC	1.73023e-15	3.87094e-16	4.46979	2.20892	1.0529	2.09795
'mouse2_PFC_GLAST_fov09'	some empty gel	no	GLAST	PFC	2.35357e-15	3.95498e-16	5.9509	3.97028	1.09226	3.63491
'mouse2_PFC_GLAST_fov10'	some empty gel	no	GLAST	PFC	2.15074e-15	4.12377e-16	5.21548	3.15634	1.10585	2.85423
'mouse2_PFC_GLAST_fov11'	gel drift and some empty gel	no	GLAST	PFC	2.1888e-15	4.0451e-16	5.41099	2.6512	1.06701	2.48471
'mouse2_PFC_GLAST_fov12'	some empty gel	no	GLAST	PFC	2.28941e-15	4.0296e-16	5.68147	2.71651	1.07686	2.52262
'mouse2_PFC_GLAST_fov13'	ok	no	GLAST	PFC	2.07101e-15	3.91967e-16	5.28364	2.37106	1.03601	2.28865
'mouse1_STR_GLAST_fov01'	some empty gel	no	GLAST	STR	1.45807e-15	3.88291e-16	3.7551	2.45953	1.06492	2.30959
'mouse1_STR_GLAST_fov02'	some empty gel	no	GLAST	STR	1.33924e-15	3.81896e-16	3.50682	2.39257	1.06617	2.24409
'mouse1_STR_GLAST_fov03'	some empty gel	no	GLAST	STR	1.33261e-15	3.6835e-16	3.61779	2.57174	1.04955	2.45033
'mouse1_STR_GLAST_fov04'	some empty gel	no	GLAST	STR	1.86344e-15	3.76389e-16	4.95085	3.00674	1.05352	2.85399
'mouse1_STR_GLAST_fov05'	ok	no	GLAST	STR	1.61501e-15	3.76876e-16	4.28526	2.35783	1.04524	2.25577
'mouse1_STR_GLAST_fov06'	ok	no	GLAST	STR	1.61246e-15	3.69119e-16	4.3684	2.50318	1.03338	2.42231
'mouse1_STR_GLAST_fov07'	ok	no	GLAST	STR	1.62057e-15	3.67106e-16	4.41446	2.70996	1.03984	2.60612
'mouse1_STR_GLAST_fov08'	ok	no	GLAST	STR	1.12715e-15	3.66013e-16	3.07952	2.17351	1.04048	2.08895
'mouse2_STR_GLAST_fov09'	ok	no	GLAST	STR	1.15172e-15	3.67862e-16	3.13084	2.22265	1.03732	2.14268
'mouse2_STR_GLAST_fov10'	ok	no	GLAST	STR	1.45875e-15	3.63702e-16	4.01084	2.5719	1.02973	2.49766
'mouse2_STR_GLAST_fov11'	ok	no	GLAST	STR	1.10858e-15	3.59742e-16	3.0816	1.89314	1.0333	1.83213
'mouse2_STR_GLAST_fov12'	some empty gel	no	GLAST	STR	1.44925e-15	3.91457e-16	3.7022	2.59227	1.07266	2.41667
'mouse2_STR_GLAST_fov13'	some empty gel	no	GLAST	STR	1.47966e-15	3.94747e-16	3.74838	2.57318	1.07708	2.38903
'mouse2_STR_GLAST_fov14'	ok	no	GLAST	STR	1.41365e-15	3.8916e-16	3.63256	2.26057	1.02859	2.19773
'mouse1_THAL_GLAST_fov1'	ok	no	GLAST	THAL	8.13208e-16	3.73799e-16	2.17553	1.58872	1.03614	1.53331
'mouse1_THAL_GLAST_fov2'	ok	no	GLAST	THAL	8.77913e-16	3.62734e-16	2.42027	1.80572	1.02711	1.75806
'mouse1_THAL_GLAST_fov3'	some empty gel	no	GLAST	THAL	6.67677e-16	3.71741e-16	1.79608	1.52257	1.05986	1.43657
'mouse1_THAL_GLAST_fov4'	ok	no	GLAST	THAL	7.04434e-16	3.70461e-16	1.90151	1.47254	1.01665	1.44843
'mouse1_THAL_GLAST_fov5'	ok	no	GLAST	THAL	6.00369e-16	3.77079e-16	1.59215	1.42294	1.0154	1.40136
'mouse1_THAL_GLAST_fov6'	ok	no	GLAST	THAL	5.74343e-16	3.69985e-16	1.55234	1.31748	0.998808	1.31905
'mouse2_THAL_GLAST_fov1'	ok	no	GLAST	THAL	5.66142e-16	3.71435e-16	1.5242	1.29176	1.0118	1.27669
'mouse2_THAL_GLAST_fov3'	ok	no	GLAST	THAL	5.3838e-16	3.80644e-16	1.41439	1.28434	1.04127	1.23343
'mouse2_THAL_GLAST_fov4'	some empty gel	no	GLAST	THAL	1.11048e-15	4.42161e-16	2.51148	2.26831	1.19392	1.89989
'mouse2_THAL_GLAST_fov7'	ok	no	GLAST	THAL	5.40887e-16	3.62087e-16	1.49381	1.33297	1.01134	1.31803
'mouse2_PFC_Gat3_fov6'	DUPLICATE field of view as #5 - REMOVE	yes	Gat3	PFC	3.40353e-16	4.15885e-16	0.818384	1.13488	1.12718	1.00683
'mouse1_STR_Gat3_fov4'	lots of empty gel	yes	Gat3	STR	3.40515e-16	4.42091e-16	0.770237	1.08828	1.12708	0.965574
'mouse1_STR_Gat3_fov6'	lots of empty gel	yes	Gat3	STR	3.8125e-16	4.24655e-16	0.897789	1.23674	1.17031	1.05676
'mouse2_STR_Gat3_fov4'	lots of empty gel	yes	Gat3	STR	3.62574e-16	4.22431e-16	0.858304	1.16052	1.1534	1.00618
'mouse1_THAL_Gat3_fov2'	very poor gat3 and some empty gel	yes	Gat3	THAL	6.49978e-16	4.23544e-16	1.53462	1.68369	1.14822	1.46635
'mouse1_THAL_Gat3_fov3'	lots of empty gel	yes	Gat3	THAL	4.29648e-16	3.88182e-16	1.10682	1.40768	1.13632	1.23881
'mouse1_THAL_Gat3_fov4'	mostly empty gel	yes	Gat3	THAL	4.43778e-16	3.92813e-16	1.12975	1.44405	1.14861	1.25721
'mouse1_THAL_Gat3_fov5'	mostly empty gel	yes	Gat3	THAL	6.1037e-16	4.50856e-16	1.3538	1.74103	1.24056	1.40343
'mouse1_THAL_Gat3_fov6'	mostly empty gel	yes	Gat3	THAL	5.98652e-16	4.46824e-16	1.33979	1.88017	1.28095	1.4678
'mouse1_THAL_Gat3_fov7'	mostly empty gel	yes	Gat3	THAL	4.97413e-16	4.24009e-16	1.17312	1.63583	1.25634	1.30206
'mouse1_THAL_Gat3_fov8'	mostly empty gel	yes	Gat3	THAL	6.3405e-16	4.31744e-16	1.46858	1.81178	1.202	1.50731
'mouse2_THAL_Gat3_fov1'	ok but poor cav2.1 staining	yes	Gat3	THAL	5.0074e-16	4.41184e-16	1.13499	1.31289	1.09082	1.20357
'mouse2_THAL_Gat3_fov2'	lots of empty gel and poor cav2.1 staining	yes	Gat3	THAL	4.76529e-16	3.85871e-16	1.23494	1.3703	1.06121	1.29125
'mouse2_THAL_Gat3_fov3-3'	lots of empty gel	yes	Gat3	THAL	4.90406e-16	3.85862e-16	1.27094	1.38501	1.06564	1.2997
'mouse2_THAL_Gat3_fov3'	ok but poor cav2.1 staining	yes	Gat3	THAL	3.94517e-16	4.06064e-16	0.971563	1.00356	1.0037	0.999854
'mouse2_THAL_GLAST_fov2'	lots of empty gel	yes	GLAST	THAL	7.86219e-16	4.06358e-16	1.93479	1.75821	1.11407	1.57819

## Sheet: statistics
	p_unadjusted_str	p_unadjusted_thal	zscore_str	zscore_thal	p_adjusted_str	significant_str	p_adjusted_thal	significant_thal
meanint_GLAST	5.13e-14	4.72e-50	-7.528	-14.876	1.54e-13	TRUE	1.42e-49	TRUE
ER_GLAST	0.00043241	7.11e-19	-3.519	-8.873	0.00086481	TRUE	1.42e-18	TRUE
meanint_norm_GLAST	5.13e-14	4.72e-50	-7.528	-14.876	1.54e-13	TRUE	1.42e-49	TRUE
meanint_Gat3	0.449503	1.08e-06	-0.756	4.876	0.449503	FALSE	1.08e-06	TRUE
ER_Gat3	0.364727	4.06e-10	-0.906	6.252	0.449503	FALSE	6.08e-10	TRUE
meanint_norm_Gat3	0.449503	1.08e-06	-0.756	4.876	0.449503	FALSE	1.08e-06	TRUE
