# Supplementary material for: Astrocyte regional specialization is shaped by postnatal development
Source: bioRxiv. 2025 Jun 1:2024.10.11.617802. Originally published 2024 Oct 12. Preprint. [Version 3] doi: 10.1101/2024.10.11.617802 (PMC11482951; doi:10.1101/2024.10.11.617802)
Supplement: Supplement 2 — Supplementary Table 1. Biological donor information. Supplementary Table 2. Abundance of cell types and Leiden clusters and descriptions of Leiden clusters in mouse and marmoset. Supplementary Table 3. Proportional breakdown of each Leiden cluster by age, assigned region, and sex for mouse and marmoset. Supplementary Table 4. Proportional breakdown of MapMyCells-derived Allen Brain Cell Atlas subclass assignments by Leiden cluster for mouse and marmoset. Supplementary Table 5. Summary of significant compositional differences in cell type for marmoset as found by scCODA. Supplementary Table 6. Summary of significant compositional differences in cell type for mouse as found by scCODA. Supplementary Table 7. Summary of significant compositional differences in Leiden cluster for marmoset as found by scCODA. Supplementary Table 8. Summary of significant compositional differences in Leiden cluster for mouse as found by scCODA. Supplementary Table 9. Marmoset rDEGs shared across both replicates for each age. Supplementary Table 10. WebGestalt enrichment results for marmoset rDEGs by age. Supplementary Table 11. Mouse rDEGs for each age. Supplementary Table 12. WebGestalt enrichment results for mouse rDEGs by age. Supplementary Table 13. Image-level quantification of each rDEG probe for adult and neonate marmoset and mouse and results of statistical tests for mouse. Supplementary Table 14. Proportion astrocytes positive for one or more fibrous marker(s) in each time point-region combination for both species. Supplementary Table 15. Top ABCA MapMyCells cluster assignments for astrocyte subclusters. Supplementary Table 16. CellPhoneDB-generated cell-cell communication results for each region-age combination in mouse and marmoset. Supplementary Table 17. Fraction of CellPhoneDB-generated ligand-receptor pairs shared across 3 or more ages for all neuronal clusters within a region for both species. Supplementary Table 18. Genes with the highest Mellon change scores over pseudoti [file media-2.zip › supplementary_tables/SI_Table23_supercluster_sDEGs_all.xlsx]

## Sheet: NeuronInhCtxCGE_xspecies_metace
replicate	comparison	higher_group	lower_group	DEG_name	logFC
merged	marmoset-mouse	marmoset	mouse	Gpc5	0.886462
merged	marmoset-mouse	mouse	marmoset	Ggact	0.748949
merged	marmoset-mouse	mouse	marmoset	Cab39l	0.998906
merged	marmoset-mouse	marmoset	mouse	1110059E24Rik	0.671752
merged	marmoset-mouse	mouse	marmoset	Trpm3	0.563192
merged	marmoset-mouse	marmoset	mouse	Golm1	0.819105
merged	marmoset-mouse	mouse	marmoset	4430402I18Rik	0.985593
merged	marmoset-mouse	mouse	marmoset	Cdc37l1	0.584743
merged	marmoset-mouse	marmoset	mouse	Trmt10b	0.737732
merged	marmoset-mouse	marmoset	mouse	Invs	0.66354
merged	marmoset-mouse	marmoset	mouse	Zkscan16	0.703289
merged	marmoset-mouse	mouse	marmoset	Strbp	0.572607
merged	marmoset-mouse	mouse	marmoset	Odf2	0.858677
merged	marmoset-mouse	mouse	marmoset	Grin1	0.562685
merged	marmoset-mouse	mouse	marmoset	Xrcc6	0.810248
merged	marmoset-mouse	mouse	marmoset	Tmem191c	0.97286
merged	marmoset-mouse	mouse	marmoset	Tango2	0.674919
merged	marmoset-mouse	mouse	marmoset	Tafa5	0.559004
merged	marmoset-mouse	marmoset	mouse	Rabl2	0.637284
merged	marmoset-mouse	mouse	marmoset	Ywhag	0.563819
merged	marmoset-mouse	marmoset	mouse	Zscan25	1.05736
merged	marmoset-mouse	mouse	marmoset	Fndc9	1.21424
merged	marmoset-mouse	marmoset	mouse	Ttc1	0.582228
merged	marmoset-mouse	mouse	marmoset	Ube2b	0.51026
merged	marmoset-mouse	mouse	marmoset	Paip2	0.803499
merged	marmoset-mouse	mouse	marmoset	Fgf1	0.896871
merged	marmoset-mouse	mouse	marmoset	Kctd16	0.698072
merged	marmoset-mouse	mouse	marmoset	Sgcd	0.898973
merged	marmoset-mouse	mouse	marmoset	Fstl4	1.1259
merged	marmoset-mouse	marmoset	mouse	Rad50	0.648951
merged	marmoset-mouse	marmoset	mouse	Dtwd2	0.943736
merged	marmoset-mouse	mouse	marmoset	Sema6a	0.622657
merged	marmoset-mouse	marmoset	mouse	Mcc	0.68768
merged	marmoset-mouse	marmoset	mouse	Dcp2	0.690045
merged	marmoset-mouse	marmoset	mouse	Srp19	1.12339
merged	marmoset-mouse	marmoset	mouse	Reep5	0.515805
merged	marmoset-mouse	marmoset	mouse	Ccnh	0.926348
merged	marmoset-mouse	marmoset	mouse	Rasa1	0.564202
merged	marmoset-mouse	marmoset	mouse	Polk	0.814562
merged	marmoset-mouse	marmoset	mouse	Mrps27	0.622184
merged	marmoset-mouse	mouse	marmoset	Rgs7bp	0.500876
merged	marmoset-mouse	marmoset	mouse	Plpp1	0.615329
merged	marmoset-mouse	marmoset	mouse	Plcxd3	0.848847
merged	marmoset-mouse	marmoset	mouse	Wdr70	0.648933
merged	marmoset-mouse	marmoset	mouse	Cdh9	0.655662
merged	marmoset-mouse	marmoset	mouse	Cdh12	1.14607
merged	marmoset-mouse	marmoset	mouse	Fbxl7	0.600553
merged	marmoset-mouse	mouse	marmoset	Exoc3	0.769273
merged	marmoset-mouse	marmoset	mouse	Tenm3	0.669546
merged	marmoset-mouse	marmoset	mouse	Palld	1.35648
merged	marmoset-mouse	marmoset	mouse	Pdgfc	1.14309
merged	marmoset-mouse	marmoset	mouse	Inpp4b	0.843897
merged	marmoset-mouse	marmoset	mouse	Intu	0.650298
merged	marmoset-mouse	marmoset	mouse	Pla2g12a	1.08287
merged	marmoset-mouse	marmoset	mouse	Ppa2	0.530804
merged	marmoset-mouse	marmoset	mouse	Dnajb14	0.505071
merged	marmoset-mouse	marmoset	mouse	Fras1	1.21168
merged	marmoset-mouse	marmoset	mouse	Dcun1d4	0.527264
merged	marmoset-mouse	marmoset	mouse	Apbb2	0.531181
merged	marmoset-mouse	marmoset	mouse	Wdr19	0.791911
merged	marmoset-mouse	marmoset	mouse	Ppargc1a	0.925377
merged	marmoset-mouse	mouse	marmoset	Kcnip4	0.646597
merged	marmoset-mouse	marmoset	mouse	Slit2	1.22818
merged	marmoset-mouse	marmoset	mouse	Cc2d2a	0.519101
merged	marmoset-mouse	mouse	marmoset	Sorcs2	0.585252
merged	marmoset-mouse	mouse	marmoset	Atxn1	0.686736
merged	marmoset-mouse	marmoset	mouse	Dtnbp1	0.888977
merged	marmoset-mouse	mouse	marmoset	Gfod1	0.910659
merged	marmoset-mouse	marmoset	mouse	Mak	1.49809
merged	marmoset-mouse	mouse	marmoset	Snrnp48	0.520479
merged	marmoset-mouse	marmoset	mouse	Lyrm4	1.0721
merged	marmoset-mouse	marmoset	mouse	Nudt3	0.502783
merged	marmoset-mouse	marmoset	mouse	Usp49	0.520841
merged	marmoset-mouse	mouse	marmoset	Mlip	1.12514
merged	marmoset-mouse	mouse	marmoset	Hmgcll1	0.547435
merged	marmoset-mouse	marmoset	mouse	Cd109	1.173
merged	marmoset-mouse	marmoset	mouse	Myo6	0.508034
merged	marmoset-mouse	marmoset	mouse	Irak1bp1	1.34626
merged	marmoset-mouse	marmoset	mouse	Sh3bgrl2	0.838392
merged	marmoset-mouse	marmoset	mouse	Ibtk	0.541181
merged	marmoset-mouse	marmoset	mouse	Me1	0.699352
merged	marmoset-mouse	marmoset	mouse	Snx14	0.682189
merged	marmoset-mouse	marmoset	mouse	Slc35a1	0.561695
merged	marmoset-mouse	marmoset	mouse	Ankrd6	0.520972
merged	marmoset-mouse	marmoset	mouse	Tstd3	0.983302
merged	marmoset-mouse	marmoset	mouse	Tbc1d32	0.522497
merged	marmoset-mouse	marmoset	mouse	Serinc1	0.708518
merged	marmoset-mouse	marmoset	mouse	Phactr2	0.622264
merged	marmoset-mouse	marmoset	mouse	Epm2a	0.562186
merged	marmoset-mouse	marmoset	mouse	Sash1	1.38918
merged	marmoset-mouse	mouse	marmoset	Ust	1.04773
merged	marmoset-mouse	mouse	marmoset	Vip	0.627782
merged	marmoset-mouse	mouse	marmoset	Rbm39	0.546991
merged	marmoset-mouse	mouse	marmoset	Snph	0.540429
merged	marmoset-mouse	mouse	marmoset	Snap25	0.519342
merged	marmoset-mouse	mouse	marmoset	Flrt3	0.55585
merged	marmoset-mouse	marmoset	mouse	Kiz	0.663262
merged	marmoset-mouse	marmoset	mouse	Dhrs7b	0.851045
merged	marmoset-mouse	marmoset	mouse	Rap1gap2	0.607373
merged	marmoset-mouse	marmoset	mouse	P2rx5	1.00489
merged	marmoset-mouse	mouse	marmoset	Glp2r	1.60583
merged	marmoset-mouse	marmoset	mouse	Aldh3a2	1.00298
merged	marmoset-mouse	mouse	marmoset	Cenpv	0.609033
merged	marmoset-mouse	mouse	marmoset	Ttc19	0.545182
merged	marmoset-mouse	marmoset	mouse	Cntnap1	0.676564
merged	marmoset-mouse	marmoset	mouse	Cep112	0.704854
merged	marmoset-mouse	mouse	marmoset	Sumo2	0.908686
merged	marmoset-mouse	mouse	marmoset	Pcyt2	0.796867
merged	marmoset-mouse	marmoset	mouse	Hmgb1	0.5954
merged	marmoset-mouse	marmoset	mouse	Stard13	0.813984
merged	marmoset-mouse	marmoset	mouse	Cog6	0.808061
merged	marmoset-mouse	mouse	marmoset	Cyfip1	0.565286
merged	marmoset-mouse	marmoset	mouse	Oca2	0.785602
merged	marmoset-mouse	mouse	marmoset	Gabrg3	0.617899
merged	marmoset-mouse	mouse	marmoset	Ube3a	0.624637
merged	marmoset-mouse	mouse	marmoset	Otud7a	0.50568
merged	marmoset-mouse	mouse	marmoset	Adamts17	1.15991
merged	marmoset-mouse	mouse	marmoset	Lysmd4	1.56113
merged	marmoset-mouse	marmoset	mouse	Prc1	1.04883
merged	marmoset-mouse	marmoset	mouse	Fsd2	1.19999
merged	marmoset-mouse	mouse	marmoset	Homer2	0.664582
merged	marmoset-mouse	marmoset	mouse	Sh3gl3	0.620993
merged	marmoset-mouse	marmoset	mouse	Adamtsl3	1.1295
merged	marmoset-mouse	marmoset	mouse	Hibch	0.503381
merged	marmoset-mouse	mouse	marmoset	Chn1	0.871562
merged	marmoset-mouse	marmoset	mouse	Hat1	0.700636
merged	marmoset-mouse	marmoset	mouse	Fign	1.25289
merged	marmoset-mouse	mouse	marmoset	Upp2	1.38399
merged	marmoset-mouse	marmoset	mouse	Lypd6b	1.15133
merged	marmoset-mouse	marmoset	mouse	Zranb3	0.876221
merged	marmoset-mouse	marmoset	mouse	Slc39a10	0.835015
merged	marmoset-mouse	mouse	marmoset	Plcl1	0.775833
merged	marmoset-mouse	marmoset	mouse	Tyw5	0.733348
merged	marmoset-mouse	marmoset	mouse	Xrcc5	0.575387
merged	marmoset-mouse	mouse	marmoset	Ptprn	0.738773
merged	marmoset-mouse	marmoset	mouse	Acsl3	0.745563
merged	marmoset-mouse	marmoset	mouse	Kin	1.21959
merged	marmoset-mouse	marmoset	mouse	Ankrd16	0.766575
merged	marmoset-mouse	mouse	marmoset	Nmt2	0.651793
merged	marmoset-mouse	mouse	marmoset	Etl4	0.621784
merged	marmoset-mouse	mouse	marmoset	Agrn	0.507036
merged	marmoset-mouse	mouse	marmoset	Disp3	0.510966
merged	marmoset-mouse	marmoset	mouse	Kazn	1.4569
merged	marmoset-mouse	marmoset	mouse	Usp48	0.525668
merged	marmoset-mouse	marmoset	mouse	Man1c1	0.552477
merged	marmoset-mouse	marmoset	mouse	Phactr4	0.846916
merged	marmoset-mouse	mouse	marmoset	Pabpc4	0.764986
merged	marmoset-mouse	mouse	marmoset	Atp6v0b	0.918452
merged	marmoset-mouse	marmoset	mouse	Zswim5	0.589105
merged	marmoset-mouse	marmoset	mouse	Nasp	0.555221
merged	marmoset-mouse	marmoset	mouse	Scp2	0.731235
merged	marmoset-mouse	marmoset	mouse	Efcab7	0.965017
merged	marmoset-mouse	marmoset	mouse	Raver2	1.07348
merged	marmoset-mouse	marmoset	mouse	Zzz3	0.502787
merged	marmoset-mouse	marmoset	mouse	Nexn	1.33268
merged	marmoset-mouse	marmoset	mouse	Adgrl2	0.969619
merged	marmoset-mouse	marmoset	mouse	Prkacb	0.742557
merged	marmoset-mouse	mouse	marmoset	Lrrc8b	0.566735
merged	marmoset-mouse	marmoset	mouse	Hfm1	0.7896
merged	marmoset-mouse	marmoset	mouse	Btbd8	0.574974
merged	marmoset-mouse	marmoset	mouse	Rpap2	0.970109
merged	marmoset-mouse	marmoset	mouse	Atp1a1	0.890957
merged	marmoset-mouse	mouse	marmoset	Zfp697	1.02789
merged	marmoset-mouse	mouse	marmoset	Rp9	0.601538
merged	marmoset-mouse	mouse	marmoset	Gsdme	0.725371
merged	marmoset-mouse	mouse	marmoset	Tmem196	0.725791
merged	marmoset-mouse	mouse	marmoset	Tmem243	0.801336
merged	marmoset-mouse	mouse	marmoset	Sema3c	1.26388
merged	marmoset-mouse	marmoset	mouse	Gpr22	0.612822
merged	marmoset-mouse	marmoset	mouse	Lamb1	0.570155
merged	marmoset-mouse	mouse	marmoset	Tcaf1	0.538614
merged	marmoset-mouse	mouse	marmoset	Luc7l2	0.576957
merged	marmoset-mouse	mouse	marmoset	Lrrc4	0.985592
merged	marmoset-mouse	mouse	marmoset	Hdac7	0.743418
merged	marmoset-mouse	marmoset	mouse	Pde3a	0.788582
merged	marmoset-mouse	marmoset	mouse	Ptpro	0.613949
merged	marmoset-mouse	marmoset	mouse	Rerg	0.899541
merged	marmoset-mouse	marmoset	mouse	Dusp16	1.04507
merged	marmoset-mouse	mouse	marmoset	Slc38a2	0.702201
merged	marmoset-mouse	marmoset	mouse	Pphln1	0.84068
merged	marmoset-mouse	mouse	marmoset	Pdzrn4	1.05121
merged	marmoset-mouse	marmoset	mouse	Ccdc91	0.883963
merged	marmoset-mouse	marmoset	mouse	Ppfibp1	1.51308
merged	marmoset-mouse	marmoset	mouse	Itpr2	1.00445
merged	marmoset-mouse	marmoset	mouse	Rbms2	1.01108
merged	marmoset-mouse	marmoset	mouse	Letmd1	1.04298
merged	marmoset-mouse	marmoset	mouse	Cradd	0.688519
merged	marmoset-mouse	mouse	marmoset	Slc25a3	0.989768
merged	marmoset-mouse	marmoset	mouse	Chst11	1.03891
merged	marmoset-mouse	marmoset	mouse	Tmem132d	0.9051
merged	marmoset-mouse	marmoset	mouse	Stx2	0.631196
merged	marmoset-mouse	marmoset	mouse	Catsper2	0.629959
merged	marmoset-mouse	marmoset	mouse	Hypk	0.932379
merged	marmoset-mouse	mouse	marmoset	Sema6d	0.546273
merged	marmoset-mouse	mouse	marmoset	Slc24a5	0.651518
merged	marmoset-mouse	mouse	marmoset	Usp50	1.16096
merged	marmoset-mouse	mouse	marmoset	Nedd4	1.20602
merged	marmoset-mouse	marmoset	mouse	Thtpa	1.15082
merged	marmoset-mouse	marmoset	mouse	Foxg1	0.622212
merged	marmoset-mouse	marmoset	mouse	Ppp2r3c	0.731221
merged	marmoset-mouse	marmoset	mouse	Prorp	0.601673
merged	marmoset-mouse	marmoset	mouse	Mipol1	0.597631
merged	marmoset-mouse	marmoset	mouse	Klhdc1	0.53227
merged	marmoset-mouse	marmoset	mouse	Gpr137c	0.58524
merged	marmoset-mouse	marmoset	mouse	Calm1	0.677059
merged	marmoset-mouse	marmoset	mouse	Fxyd6	0.678267
merged	marmoset-mouse	mouse	marmoset	Grik4	0.899825
merged	marmoset-mouse	marmoset	mouse	Jam3	0.552772
merged	marmoset-mouse	marmoset	mouse	Cep126	0.562117
merged	marmoset-mouse	marmoset	mouse	Ints4	0.62213
merged	marmoset-mouse	mouse	marmoset	Kcnc1	0.508679
merged	marmoset-mouse	marmoset	mouse	Prmt3	0.7756
merged	marmoset-mouse	mouse	marmoset	Tcp11l1	0.70338
merged	marmoset-mouse	marmoset	mouse	Rbm14	1.04665
merged	marmoset-mouse	marmoset	mouse	Gm960	0.54411
merged	marmoset-mouse	mouse	marmoset	Kcnq1	0.508377
merged	marmoset-mouse	marmoset	mouse	Tnfrsf17	1.1177
merged	marmoset-mouse	marmoset	mouse	Igsf6	0.765021
merged	marmoset-mouse	marmoset	mouse	Tnrc6a	0.555981
merged	marmoset-mouse	mouse	marmoset	Hs3st4	0.754529
merged	marmoset-mouse	mouse	marmoset	Fus	0.566398
merged	marmoset-mouse	marmoset	mouse	Adk	0.551833
merged	marmoset-mouse	marmoset	mouse	Mcu	0.606628
merged	marmoset-mouse	marmoset	mouse	Micu1	0.613822
merged	marmoset-mouse	marmoset	mouse	Ascc1	0.794127
merged	marmoset-mouse	marmoset	mouse	Jmjd1c	0.600436
merged	marmoset-mouse	mouse	marmoset	Zwint	1.05914
merged	marmoset-mouse	mouse	marmoset	Pten	0.509417
merged	marmoset-mouse	marmoset	mouse	Pcgf5	0.501805
merged	marmoset-mouse	marmoset	mouse	Hectd2	0.621644
merged	marmoset-mouse	marmoset	mouse	Pde6c	1.07928
merged	marmoset-mouse	mouse	marmoset	Lgi1	0.508352
merged	marmoset-mouse	marmoset	mouse	Noc3l	0.521694
merged	marmoset-mouse	mouse	marmoset	Crtac1	0.918178
merged	marmoset-mouse	marmoset	mouse	Cnnm2	0.515163
merged	marmoset-mouse	marmoset	mouse	Plpp4	0.543982
merged	marmoset-mouse	marmoset	mouse	Ptpre	0.671885
merged	marmoset-mouse	mouse	marmoset	Trim35	1.21452
merged	marmoset-mouse	mouse	marmoset	Atp6v1b2	0.649385
merged	marmoset-mouse	marmoset	mouse	Saraf	0.750913
merged	marmoset-mouse	mouse	marmoset	Nrg1	0.591138
merged	marmoset-mouse	mouse	marmoset	Ddhd2	0.625438
merged	marmoset-mouse	marmoset	mouse	Slc20a2	0.598253
merged	marmoset-mouse	mouse	marmoset	Polb	0.866269
merged	marmoset-mouse	marmoset	mouse	Chrnb3	1.31711
merged	marmoset-mouse	marmoset	mouse	Cep192	0.593751
merged	marmoset-mouse	marmoset	mouse	Arhgap28	1.14811
merged	marmoset-mouse	marmoset	mouse	L3mbtl4	0.940188
merged	marmoset-mouse	marmoset	mouse	Lama3	0.636536
merged	marmoset-mouse	marmoset	mouse	Osbpl1a	0.523019
merged	marmoset-mouse	mouse	marmoset	Impact	0.733847
merged	marmoset-mouse	mouse	marmoset	Rit2	1.05115
merged	marmoset-mouse	mouse	marmoset	Sh3rf3	0.540065
merged	marmoset-mouse	mouse	marmoset	Lrrtm4	1.10446
merged	marmoset-mouse	marmoset	mouse	Commd1	0.820109
merged	marmoset-mouse	mouse	marmoset	Mtif2	0.76945
merged	marmoset-mouse	marmoset	mouse	Prepl	0.740344
merged	marmoset-mouse	marmoset	mouse	Arhgef33	0.667186
merged	marmoset-mouse	mouse	marmoset	Vsnl1	0.559686
merged	marmoset-mouse	mouse	marmoset	Dnajc19	0.674555
merged	marmoset-mouse	mouse	marmoset	Eif4g1	0.666267
merged	marmoset-mouse	mouse	marmoset	Dgkg	0.937835
merged	marmoset-mouse	marmoset	mouse	Ano10	0.764253
merged	marmoset-mouse	mouse	marmoset	Camkv	0.597725
merged	marmoset-mouse	mouse	marmoset	Manf	1.14966
merged	marmoset-mouse	marmoset	mouse	Cav3	1.29314
merged	marmoset-mouse	mouse	marmoset	Timp4	0.951549
merged	marmoset-mouse	marmoset	mouse	Iqcb1	0.867378
merged	marmoset-mouse	marmoset	mouse	Gtpbp8	0.818076
merged	marmoset-mouse	marmoset	mouse	Spidr	1.21217
merged	marmoset-mouse	mouse	marmoset	Lyn	1.07491
merged	marmoset-mouse	marmoset	mouse	Crh	0.743797
merged	marmoset-mouse	marmoset	mouse	Prex2	0.617189
merged	marmoset-mouse	mouse	marmoset	Kcnb2	0.899656
merged	marmoset-mouse	marmoset	mouse	Cpne3	0.757778
merged	marmoset-mouse	mouse	marmoset	Rmdn1	0.61255
merged	marmoset-mouse	marmoset	mouse	Colec10	1.49716
merged	marmoset-mouse	marmoset	mouse	Spag1	0.818539
merged	marmoset-mouse	marmoset	mouse	Fbxo43	1.08694
merged	marmoset-mouse	marmoset	mouse	Tbl1xr1	0.600445
merged	marmoset-mouse	marmoset	mouse	Mynn	0.754923
merged	marmoset-mouse	mouse	marmoset	Serpini1	0.776132
merged	marmoset-mouse	mouse	marmoset	P2ry14	0.525445
merged	marmoset-mouse	mouse	marmoset	Cpne4	0.659887
merged	marmoset-mouse	marmoset	mouse	Hacl1	1.41202
merged	marmoset-mouse	marmoset	mouse	Oxnad1	1.054
merged	marmoset-mouse	marmoset	mouse	Rarb	0.926673
merged	marmoset-mouse	marmoset	mouse	Ngly1	0.62028
merged	marmoset-mouse	marmoset	mouse	Nek10	1.18623
merged	marmoset-mouse	marmoset	mouse	Xylb	1.25258
merged	marmoset-mouse	marmoset	mouse	Myrip	0.998297
merged	marmoset-mouse	mouse	marmoset	Bcl9	0.636528
merged	marmoset-mouse	marmoset	mouse	Chrnb2	0.867406
merged	marmoset-mouse	marmoset	mouse	Tnr	0.510582
merged	marmoset-mouse	marmoset	mouse	Rgl1	0.592622
merged	marmoset-mouse	mouse	marmoset	Brinp3	0.853092
merged	marmoset-mouse	mouse	marmoset	B3galt2	0.687554
merged	marmoset-mouse	marmoset	mouse	Cnih3	0.791572
merged	marmoset-mouse	marmoset	mouse	Disp1	0.867055
merged	marmoset-mouse	marmoset	mouse	Tgfb2	0.74332
merged	marmoset-mouse	marmoset	mouse	Galnt2	0.500038
merged	marmoset-mouse	marmoset	mouse	Hsd11b1	1.26035
merged	marmoset-mouse	marmoset	mouse	Cnst	0.529589
merged	marmoset-mouse	marmoset	mouse	Efcab2	0.651196
merged	marmoset-mouse	mouse	marmoset	Hnrnpu	0.528462
merged	marmoset-mouse	marmoset	mouse	Ero1lb	0.528936
merged	marmoset-mouse	marmoset	mouse	B3galnt2	0.644854
merged	marmoset-mouse	marmoset	mouse	Tarbp1	0.888106
merged	marmoset-mouse	marmoset	mouse	Slc35f3	1.03762
merged	marmoset-mouse	marmoset	mouse	Pcnx2	0.534522
merged	marmoset-mouse	marmoset	mouse	Sipa1l2	0.647547
merged	marmoset-mouse	marmoset	mouse	Disc1	1.36123
merged	marmoset-mouse	marmoset	mouse	Neto2	0.518798
merged	marmoset-mouse	marmoset	mouse	Calb2	1.07925
merged	marmoset-mouse	marmoset	mouse	Cntnap4	0.565003
merged	marmoset-mouse	mouse	marmoset	Maf	0.558078
merged	marmoset-mouse	marmoset	mouse	Cdh13	0.704502
merged	marmoset-mouse	mouse	marmoset	Cpne7	1.1037
merged	marmoset-mouse	mouse	marmoset	Htr1f	0.661804
merged	marmoset-mouse	marmoset	mouse	Hlcs	0.523346
merged	marmoset-mouse	marmoset	mouse	Pknox1	0.623583
merged	marmoset-mouse	marmoset	mouse	Mcm3ap	0.657674
merged	marmoset-mouse	mouse	marmoset	Matk	0.576425
merged	marmoset-mouse	mouse	marmoset	Slc25a23	0.638595
merged	marmoset-mouse	mouse	marmoset	Elavl3	0.546437
merged	marmoset-mouse	marmoset	mouse	Zfp382	0.940267
merged	marmoset-mouse	marmoset	mouse	Pld3	0.628981
merged	marmoset-mouse	marmoset	mouse	Xrcc1	0.665226
merged	marmoset-mouse	mouse	marmoset	Cnot3	1.00748
merged	marmoset-mouse	mouse	marmoset	Usp29	1.76287
merged	marmoset-mouse	mouse	marmoset	Tbl1x	1.05606
merged	marmoset-mouse	marmoset	mouse	Ctps2	0.545155
merged	marmoset-mouse	mouse	marmoset	Araf	1.28929
merged	marmoset-mouse	mouse	marmoset	Syn1	0.519061
merged	marmoset-mouse	mouse	marmoset	Fam120c	0.517789
merged	marmoset-mouse	mouse	marmoset	Apex2	1.13314
merged	marmoset-mouse	mouse	marmoset	Klf8	0.664305
merged	marmoset-mouse	marmoset	mouse	Nbdy	0.832036
merged	marmoset-mouse	marmoset	mouse	Spin4	1.36582
merged	marmoset-mouse	marmoset	mouse	Zc3h12b	0.570853
merged	marmoset-mouse	mouse	marmoset	Ogt	0.592755
merged	marmoset-mouse	marmoset	mouse	Rps6ka6	1.02269
merged	marmoset-mouse	mouse	marmoset	Zcchc18	1.11596
merged	marmoset-mouse	mouse	marmoset	Tenm1	0.942231
merged	marmoset-mouse	mouse	marmoset	Ocrl	0.687795
merged	marmoset-mouse	marmoset	mouse	Fhl1	0.510116
merged	marmoset-mouse	mouse	marmoset	Mamld1	0.827566
merged	marmoset-mouse	mouse	marmoset	Pdzd4	0.973571

## Sheet: NeuronExcitCtxL6CT_xspecies_met
replicate	comparison	higher_group	lower_group	DEG_name	logFC
merged	marmoset-mouse	marmoset	mouse	Hs6st3	0.596807
merged	marmoset-mouse	mouse	marmoset	Ggact	0.684876
merged	marmoset-mouse	marmoset	mouse	1110059E24Rik	0.961904
merged	marmoset-mouse	mouse	marmoset	Klf9	0.680591
merged	marmoset-mouse	marmoset	mouse	Golm1	1.00715
merged	marmoset-mouse	mouse	marmoset	4430402I18Rik	1.03019
merged	marmoset-mouse	mouse	marmoset	Cdc37l1	0.75951
merged	marmoset-mouse	mouse	marmoset	Adamtsl1	0.821221
merged	marmoset-mouse	marmoset	mouse	Lingo2	0.563401
merged	marmoset-mouse	mouse	marmoset	Phf24	0.712325
merged	marmoset-mouse	marmoset	mouse	Invs	0.748488
merged	marmoset-mouse	marmoset	mouse	Zkscan16	0.583737
merged	marmoset-mouse	mouse	marmoset	Odf2	0.932826
merged	marmoset-mouse	mouse	marmoset	Grin1	0.670629
merged	marmoset-mouse	mouse	marmoset	Xrcc6	0.740831
merged	marmoset-mouse	mouse	marmoset	Tmem191c	1.01888
merged	marmoset-mouse	marmoset	mouse	2900026A02Rik	0.542956
merged	marmoset-mouse	marmoset	mouse	Ap1b1	0.524329
merged	marmoset-mouse	mouse	marmoset	Tango2	0.598628
merged	marmoset-mouse	marmoset	mouse	Bcl2l13	0.539575
merged	marmoset-mouse	marmoset	mouse	Rabl2	0.802291
merged	marmoset-mouse	marmoset	mouse	Tpst1	0.560274
merged	marmoset-mouse	marmoset	mouse	Zscan25	1.00962
merged	marmoset-mouse	mouse	marmoset	Fndc9	1.2255
merged	marmoset-mouse	marmoset	mouse	Ttc1	0.647194
merged	marmoset-mouse	mouse	marmoset	Tenm2	0.828258
merged	marmoset-mouse	mouse	marmoset	Wwc1	0.575024
merged	marmoset-mouse	marmoset	mouse	Slit3	0.545118
merged	marmoset-mouse	mouse	marmoset	Ube2b	0.507186
merged	marmoset-mouse	mouse	marmoset	Paip2	0.881348
merged	marmoset-mouse	marmoset	mouse	Pcdhb4	1.12696
merged	marmoset-mouse	mouse	marmoset	Fgf1	0.701168
merged	marmoset-mouse	marmoset	mouse	Nr3c1	0.679724
merged	marmoset-mouse	mouse	marmoset	Dpysl3	0.561918
merged	marmoset-mouse	mouse	marmoset	Sgcd	0.526007
merged	marmoset-mouse	marmoset	mouse	Hrh2	1.17405
merged	marmoset-mouse	marmoset	mouse	Uimc1	0.50424
merged	marmoset-mouse	marmoset	mouse	Rasgef1c	0.989505
merged	marmoset-mouse	marmoset	mouse	Fstl4	0.515386
merged	marmoset-mouse	marmoset	mouse	Rad50	0.608408
merged	marmoset-mouse	marmoset	mouse	Prr16	0.624708
merged	marmoset-mouse	marmoset	mouse	Dtwd2	0.853473
merged	marmoset-mouse	marmoset	mouse	Dcp2	0.866974
merged	marmoset-mouse	marmoset	mouse	Srp19	1.13297
merged	marmoset-mouse	marmoset	mouse	Epb41l4a	1.06957
merged	marmoset-mouse	mouse	marmoset	Lix1	1.01808
merged	marmoset-mouse	marmoset	mouse	Ccnh	0.657884
merged	marmoset-mouse	marmoset	mouse	Edil3	0.570934
merged	marmoset-mouse	mouse	marmoset	Vcan	1.00476
merged	marmoset-mouse	mouse	marmoset	Iqgap2	1.34432
merged	marmoset-mouse	marmoset	mouse	Polk	0.860002
merged	marmoset-mouse	marmoset	mouse	Mrps27	0.782265
merged	marmoset-mouse	marmoset	mouse	Wdr70	0.624951
merged	marmoset-mouse	mouse	marmoset	Otulin	0.593077
merged	marmoset-mouse	mouse	marmoset	Sema5a	0.513991
merged	marmoset-mouse	marmoset	mouse	Snx25	0.691576
merged	marmoset-mouse	marmoset	mouse	Palld	1.02263
merged	marmoset-mouse	marmoset	mouse	Gm17359	1.06029
merged	marmoset-mouse	marmoset	mouse	Fbxw7	0.70707
merged	marmoset-mouse	mouse	marmoset	Maml3	0.63332
merged	marmoset-mouse	marmoset	mouse	Intu	0.870057
merged	marmoset-mouse	marmoset	mouse	Synpo2	1.28825
merged	marmoset-mouse	marmoset	mouse	Sec24d	0.727136
merged	marmoset-mouse	marmoset	mouse	Camk2d	1.08315
merged	marmoset-mouse	marmoset	mouse	Pla2g12a	1.13801
merged	marmoset-mouse	marmoset	mouse	Ppa2	0.689224
merged	marmoset-mouse	marmoset	mouse	Dnajb14	0.54926
merged	marmoset-mouse	marmoset	mouse	Sec31a	0.500949
merged	marmoset-mouse	marmoset	mouse	Cfap299	0.97813
merged	marmoset-mouse	marmoset	mouse	Npffr2	1.09576
merged	marmoset-mouse	marmoset	mouse	Slc4a4	0.610654
merged	marmoset-mouse	mouse	marmoset	Kctd8	1.25903
merged	marmoset-mouse	marmoset	mouse	Limch1	0.842369
merged	marmoset-mouse	mouse	marmoset	Smim14	0.50947
merged	marmoset-mouse	marmoset	mouse	Wdr19	0.774975
merged	marmoset-mouse	marmoset	mouse	Klhl5	0.876439
merged	marmoset-mouse	marmoset	mouse	Ppargc1a	1.24196
merged	marmoset-mouse	marmoset	mouse	Kdm1b	0.910346
merged	marmoset-mouse	mouse	marmoset	Atxn1	0.566983
merged	marmoset-mouse	mouse	marmoset	Gfod1	0.915526
merged	marmoset-mouse	marmoset	mouse	Mak	1.38455
merged	marmoset-mouse	marmoset	mouse	Trim26	0.908728
merged	marmoset-mouse	marmoset	mouse	Usp49	0.542048
merged	marmoset-mouse	mouse	marmoset	Trerf1	0.64967
merged	marmoset-mouse	marmoset	mouse	Supt3	0.552497
merged	marmoset-mouse	marmoset	mouse	Rcan2	0.602924
merged	marmoset-mouse	mouse	marmoset	Slc25a27	0.5271
merged	marmoset-mouse	marmoset	mouse	Elovl5	0.824958
merged	marmoset-mouse	marmoset	mouse	Bmp5	1.19003
merged	marmoset-mouse	mouse	marmoset	Col12a1	0.98818
merged	marmoset-mouse	marmoset	mouse	Myo6	0.640454
merged	marmoset-mouse	marmoset	mouse	Irak1bp1	0.988562
merged	marmoset-mouse	marmoset	mouse	Sh3bgrl2	1.05712
merged	marmoset-mouse	marmoset	mouse	Ibtk	0.570403
merged	marmoset-mouse	marmoset	mouse	Me1	0.562825
merged	marmoset-mouse	marmoset	mouse	Snx14	0.640479
merged	marmoset-mouse	marmoset	mouse	Slc35a1	0.533903
merged	marmoset-mouse	mouse	marmoset	Klhl32	0.528374
merged	marmoset-mouse	marmoset	mouse	Tbc1d32	0.554922
merged	marmoset-mouse	mouse	marmoset	Ptprk	1.15261
merged	marmoset-mouse	marmoset	mouse	Epb41l2	1.6558
merged	marmoset-mouse	mouse	marmoset	Ahi1	0.52613
merged	marmoset-mouse	marmoset	mouse	Utrn	1.14598
merged	marmoset-mouse	marmoset	mouse	Epm2a	0.649655
merged	marmoset-mouse	mouse	marmoset	Grm1	0.750193
merged	marmoset-mouse	marmoset	mouse	Ust	0.681951
merged	marmoset-mouse	mouse	marmoset	Oprm1	1.47693
merged	marmoset-mouse	mouse	marmoset	Tiam2	0.641879
merged	marmoset-mouse	marmoset	mouse	Synj2	0.635714
merged	marmoset-mouse	marmoset	mouse	Serac1	0.785898
merged	marmoset-mouse	mouse	marmoset	Rbm39	0.539988
merged	marmoset-mouse	mouse	marmoset	Flrt3	0.686502
merged	marmoset-mouse	mouse	marmoset	Pcsk2	0.528508
merged	marmoset-mouse	mouse	marmoset	Slc24a3	0.564418
merged	marmoset-mouse	marmoset	mouse	Ppp1r16b	0.582651
merged	marmoset-mouse	marmoset	mouse	Zhx3	0.534936
merged	marmoset-mouse	marmoset	mouse	Dhrs7b	0.88305
merged	marmoset-mouse	marmoset	mouse	P2rx5	1.00979
merged	marmoset-mouse	marmoset	mouse	Camkk1	0.732593
merged	marmoset-mouse	mouse	marmoset	Glp2r	1.69413
merged	marmoset-mouse	marmoset	mouse	Aldh3a2	1.00144
merged	marmoset-mouse	mouse	marmoset	Cenpv	0.576939
merged	marmoset-mouse	mouse	marmoset	Ttc19	0.512732
merged	marmoset-mouse	marmoset	mouse	Adam11	0.647185
merged	marmoset-mouse	marmoset	mouse	Myo1d	0.699888
merged	marmoset-mouse	mouse	marmoset	Car10	1.08424
merged	marmoset-mouse	marmoset	mouse	Cntnap1	0.894276
merged	marmoset-mouse	mouse	marmoset	Sumo2	0.960922
merged	marmoset-mouse	marmoset	mouse	Mtus2	0.676869
merged	marmoset-mouse	marmoset	mouse	Hmgb1	0.62692
merged	marmoset-mouse	marmoset	mouse	Stard13	1.21707
merged	marmoset-mouse	marmoset	mouse	Cog6	0.707156
merged	marmoset-mouse	mouse	marmoset	Ube3a	0.618542
merged	marmoset-mouse	mouse	marmoset	Lysmd4	1.44877
merged	marmoset-mouse	marmoset	mouse	Ap3s2	0.559455
merged	marmoset-mouse	marmoset	mouse	Prc1	1.10013
merged	marmoset-mouse	marmoset	mouse	Sh3gl3	0.722932
merged	marmoset-mouse	marmoset	mouse	Adamtsl3	1.09634
merged	marmoset-mouse	mouse	marmoset	Zfp804a	0.544693
merged	marmoset-mouse	marmoset	mouse	Gpr155	0.565163
merged	marmoset-mouse	marmoset	mouse	Slc38a11	1.11289
merged	marmoset-mouse	marmoset	mouse	Rbms1	0.578299
merged	marmoset-mouse	mouse	marmoset	Upp2	1.26096
merged	marmoset-mouse	mouse	marmoset	Thsd7b	0.854712
merged	marmoset-mouse	marmoset	mouse	Zranb3	0.726399
merged	marmoset-mouse	mouse	marmoset	Nckap5	0.524871
merged	marmoset-mouse	mouse	marmoset	Dpp10	0.699049
merged	marmoset-mouse	marmoset	mouse	Cntnap5a	0.94442
merged	marmoset-mouse	marmoset	mouse	Vwc2l	0.862499
merged	marmoset-mouse	marmoset	mouse	Xrcc5	0.836032
merged	marmoset-mouse	mouse	marmoset	Ptprn	0.558943
merged	marmoset-mouse	marmoset	mouse	Sgpp2	1.08055
merged	marmoset-mouse	marmoset	mouse	Kin	1.07172
merged	marmoset-mouse	marmoset	mouse	Ankrd16	0.789965
merged	marmoset-mouse	mouse	marmoset	Nmt2	0.669259
merged	marmoset-mouse	marmoset	mouse	Acap3	0.564992
merged	marmoset-mouse	marmoset	mouse	Kazn	1.29483
merged	marmoset-mouse	marmoset	mouse	Phactr4	1.09576
merged	marmoset-mouse	mouse	marmoset	Pabpc4	0.909128
merged	marmoset-mouse	mouse	marmoset	Atp6v0b	1.04013
merged	marmoset-mouse	mouse	marmoset	Trabd2b	1.16267
merged	marmoset-mouse	marmoset	mouse	Efcab7	1.04486
merged	marmoset-mouse	marmoset	mouse	Ror1	1.54964
merged	marmoset-mouse	mouse	marmoset	Gng12	1.36393
merged	marmoset-mouse	marmoset	mouse	Slc44a5	0.512039
merged	marmoset-mouse	marmoset	mouse	Nexn	1.30574
merged	marmoset-mouse	marmoset	mouse	Col24a1	1.21763
merged	marmoset-mouse	marmoset	mouse	Hfm1	0.678055
merged	marmoset-mouse	marmoset	mouse	Rpap2	0.869875
merged	marmoset-mouse	marmoset	mouse	Dpyd	0.769365
merged	marmoset-mouse	marmoset	mouse	Frrs1	1.42887
merged	marmoset-mouse	marmoset	mouse	Vav3	0.941242
merged	marmoset-mouse	marmoset	mouse	Olfm3	0.504639
merged	marmoset-mouse	marmoset	mouse	Agl	0.516364
merged	marmoset-mouse	mouse	marmoset	Syt6	0.632656
merged	marmoset-mouse	mouse	marmoset	Zfp697	0.968672
merged	marmoset-mouse	marmoset	mouse	Notch2	1.07384
merged	marmoset-mouse	mouse	marmoset	Rp9	0.563607
merged	marmoset-mouse	marmoset	mouse	Pou6f2	0.649658
merged	marmoset-mouse	mouse	marmoset	Gsdme	0.801788
merged	marmoset-mouse	mouse	marmoset	Igf2bp3	0.514651
merged	marmoset-mouse	marmoset	mouse	Ankmy2	0.561874
merged	marmoset-mouse	marmoset	mouse	Crppa	0.640369
merged	marmoset-mouse	marmoset	mouse	Dgkb	0.856157
merged	marmoset-mouse	marmoset	mouse	Ankib1	0.501612
merged	marmoset-mouse	mouse	marmoset	Tmem243	0.77363
merged	marmoset-mouse	marmoset	mouse	Sema3e	0.590944
merged	marmoset-mouse	mouse	marmoset	Sema3c	1.56738
merged	marmoset-mouse	marmoset	mouse	Gsap	1.08621
merged	marmoset-mouse	marmoset	mouse	Fbxl13	1.01278
merged	marmoset-mouse	marmoset	mouse	Dock4	0.55186
merged	marmoset-mouse	marmoset	mouse	Vipr2	1.31686
merged	marmoset-mouse	mouse	marmoset	Luc7l2	0.535309
merged	marmoset-mouse	mouse	marmoset	Plxna4	0.564345
merged	marmoset-mouse	mouse	marmoset	Lrrc4	1.09182
merged	marmoset-mouse	mouse	marmoset	Kcnd2	1.2095
merged	marmoset-mouse	marmoset	mouse	Dusp16	1.09527
merged	marmoset-mouse	marmoset	mouse	B4galnt3	0.865606
merged	marmoset-mouse	mouse	marmoset	Slc38a2	0.669913
merged	marmoset-mouse	mouse	marmoset	Prickle1	0.500521
merged	marmoset-mouse	marmoset	mouse	Pphln1	0.800437
merged	marmoset-mouse	mouse	marmoset	Pdzrn4	0.974034
merged	marmoset-mouse	marmoset	mouse	Ccdc91	0.81342
merged	marmoset-mouse	marmoset	mouse	Itpr2	1.64363
merged	marmoset-mouse	marmoset	mouse	Msrb3	0.596125
merged	marmoset-mouse	marmoset	mouse	Rbms2	0.838554
merged	marmoset-mouse	marmoset	mouse	Letmd1	0.900622
merged	marmoset-mouse	marmoset	mouse	Kcnh3	0.545723
merged	marmoset-mouse	marmoset	mouse	Spats2	0.579332
merged	marmoset-mouse	mouse	marmoset	Trhde	1.22334
merged	marmoset-mouse	marmoset	mouse	Lrriq1	0.692426
merged	marmoset-mouse	mouse	marmoset	Kitl	0.971081
merged	marmoset-mouse	marmoset	mouse	Nuak1	0.622649
merged	marmoset-mouse	marmoset	mouse	Tesc	1.02417
merged	marmoset-mouse	marmoset	mouse	Stx2	0.662284
merged	marmoset-mouse	marmoset	mouse	Megf11	0.582757
merged	marmoset-mouse	marmoset	mouse	Stard9	0.504361
merged	marmoset-mouse	marmoset	mouse	Catsper2	0.53962
merged	marmoset-mouse	mouse	marmoset	Sema6d	1.11291
merged	marmoset-mouse	mouse	marmoset	Slc24a5	0.759953
merged	marmoset-mouse	marmoset	mouse	Fbn1	0.895156
merged	marmoset-mouse	mouse	marmoset	Usp50	1.04272
merged	marmoset-mouse	mouse	marmoset	Nedd4	1.09134
merged	marmoset-mouse	marmoset	mouse	Eif2ak4	0.503055
merged	marmoset-mouse	marmoset	mouse	Npas3	1.54232
merged	marmoset-mouse	marmoset	mouse	Ppp2r3c	0.725685
merged	marmoset-mouse	marmoset	mouse	Prorp	0.645802
merged	marmoset-mouse	marmoset	mouse	Mipol1	0.797868
merged	marmoset-mouse	marmoset	mouse	Gpr137c	0.502815
merged	marmoset-mouse	mouse	marmoset	Slc35f4	1.63119
merged	marmoset-mouse	marmoset	mouse	Ccdc175	1.00821
merged	marmoset-mouse	mouse	marmoset	4930447C04Rik	1.17839
merged	marmoset-mouse	marmoset	mouse	Plekhh1	1.05806
merged	marmoset-mouse	marmoset	mouse	Calm1	0.720062
merged	marmoset-mouse	mouse	marmoset	Gria4	1.11697
merged	marmoset-mouse	marmoset	mouse	Ppp2r1b	0.777185
merged	marmoset-mouse	marmoset	mouse	Thy1	1.11199
merged	marmoset-mouse	marmoset	mouse	Nrgn	0.589484
merged	marmoset-mouse	mouse	marmoset	Kirrel3	0.937669
merged	marmoset-mouse	mouse	marmoset	Cntn5	0.545041
merged	marmoset-mouse	mouse	marmoset	Me3	0.651003
merged	marmoset-mouse	marmoset	mouse	Arrb1	0.563704
merged	marmoset-mouse	mouse	marmoset	Rnf169	0.517021
merged	marmoset-mouse	marmoset	mouse	Arap1	1.21411
merged	marmoset-mouse	mouse	marmoset	Spon1	0.554101
merged	marmoset-mouse	mouse	marmoset	Plekha7	1.0137
merged	marmoset-mouse	mouse	marmoset	Nav2	0.590934
merged	marmoset-mouse	marmoset	mouse	Prmt3	0.781855
merged	marmoset-mouse	marmoset	mouse	Nell1	0.767799
merged	marmoset-mouse	mouse	marmoset	Mpped2	0.690123
merged	marmoset-mouse	mouse	marmoset	Macrod1	0.680215
merged	marmoset-mouse	marmoset	mouse	Vps51	0.961578
merged	marmoset-mouse	marmoset	mouse	Rbm14	1.00279
merged	marmoset-mouse	marmoset	mouse	Gm960	0.728049
merged	marmoset-mouse	marmoset	mouse	Rad9a	1.0389
merged	marmoset-mouse	mouse	marmoset	Kcnq1	0.670877
merged	marmoset-mouse	marmoset	mouse	Abcc1	0.534827
merged	marmoset-mouse	marmoset	mouse	Igsf6	0.883361
merged	marmoset-mouse	marmoset	mouse	Cacng3	0.569274
merged	marmoset-mouse	marmoset	mouse	Tnrc6a	0.569737
merged	marmoset-mouse	marmoset	mouse	Lcmt1	0.632751
merged	marmoset-mouse	mouse	marmoset	Srcap	0.548121
merged	marmoset-mouse	mouse	marmoset	Fus	0.634039
merged	marmoset-mouse	mouse	marmoset	Zmiz1	0.682735
merged	marmoset-mouse	marmoset	mouse	Lrmda	1.25999
merged	marmoset-mouse	marmoset	mouse	Adk	0.562362
merged	marmoset-mouse	marmoset	mouse	Jmjd1c	0.521642
merged	marmoset-mouse	marmoset	mouse	Pcdh15	0.898512
merged	marmoset-mouse	mouse	marmoset	Pten	0.565504
merged	marmoset-mouse	marmoset	mouse	Sh3pxd2a	0.705552
merged	marmoset-mouse	mouse	marmoset	Fgfr2	1.07471
merged	marmoset-mouse	mouse	marmoset	Trim35	1.12377
merged	marmoset-mouse	mouse	marmoset	Lzts1	0.792984
merged	marmoset-mouse	mouse	marmoset	Atp6v1b2	0.577695
merged	marmoset-mouse	mouse	marmoset	Sgcz	0.896311
merged	marmoset-mouse	marmoset	mouse	Wrn	0.523083
merged	marmoset-mouse	mouse	marmoset	Ddhd2	0.548425
merged	marmoset-mouse	marmoset	mouse	Slc20a2	0.598561
merged	marmoset-mouse	mouse	marmoset	Polb	0.782067
merged	marmoset-mouse	marmoset	mouse	Chrnb3	1.14898
merged	marmoset-mouse	marmoset	mouse	Cep192	0.725887
merged	marmoset-mouse	marmoset	mouse	Greb1l	0.553757
merged	marmoset-mouse	marmoset	mouse	Tmem241	0.714776
merged	marmoset-mouse	mouse	marmoset	Impact	1.01516
merged	marmoset-mouse	mouse	marmoset	Fhod3	0.700576
merged	marmoset-mouse	mouse	marmoset	Kcnip3	0.623834
merged	marmoset-mouse	marmoset	mouse	Tsga10	0.513487
merged	marmoset-mouse	mouse	marmoset	Sh3rf3	0.526772
merged	marmoset-mouse	mouse	marmoset	Lims1	0.800531
merged	marmoset-mouse	mouse	marmoset	St3gal5	0.522979
merged	marmoset-mouse	mouse	marmoset	Ctnna2	0.537196
merged	marmoset-mouse	mouse	marmoset	Lrrtm4	0.834544
merged	marmoset-mouse	marmoset	mouse	Alms1	0.579882
merged	marmoset-mouse	mouse	marmoset	Sertad2	0.656712
merged	marmoset-mouse	marmoset	mouse	Commd1	0.942363
merged	marmoset-mouse	marmoset	mouse	Fancl	0.773646
merged	marmoset-mouse	mouse	marmoset	Mtif2	0.686463
merged	marmoset-mouse	marmoset	mouse	Prepl	0.736301
merged	marmoset-mouse	marmoset	mouse	Arhgef33	0.651906
merged	marmoset-mouse	mouse	marmoset	Hnrnpll	0.559945
merged	marmoset-mouse	marmoset	mouse	Alk	1.29757
merged	marmoset-mouse	mouse	marmoset	Klhl29	0.510183
merged	marmoset-mouse	mouse	marmoset	Dnajc19	0.721564
merged	marmoset-mouse	marmoset	mouse	Mccc1	0.518935
merged	marmoset-mouse	mouse	marmoset	Eif4g1	0.677724
merged	marmoset-mouse	marmoset	mouse	Map3k13	0.516419
merged	marmoset-mouse	marmoset	mouse	Xxylt1	0.752095
merged	marmoset-mouse	marmoset	mouse	Ano10	0.774069
merged	marmoset-mouse	mouse	marmoset	Camkv	0.521563
merged	marmoset-mouse	mouse	marmoset	Manf	1.02671
merged	marmoset-mouse	marmoset	mouse	Cacna2d3	0.952012
merged	marmoset-mouse	marmoset	mouse	Synpr	1.14628
merged	marmoset-mouse	mouse	marmoset	Frmd4b	0.534119
merged	marmoset-mouse	marmoset	mouse	Cav3	1.29633
merged	marmoset-mouse	marmoset	mouse	Hrh1	1.00492
merged	marmoset-mouse	marmoset	mouse	Atg7	0.604569
merged	marmoset-mouse	marmoset	mouse	Vgll4	0.694474
merged	marmoset-mouse	mouse	marmoset	Slc6a6	0.543
merged	marmoset-mouse	marmoset	mouse	Igsf11	1.32977
merged	marmoset-mouse	mouse	marmoset	Lsamp	0.540358
merged	marmoset-mouse	marmoset	mouse	Cmss1	0.728204
merged	marmoset-mouse	marmoset	mouse	Filip1l	0.619512
merged	marmoset-mouse	marmoset	mouse	Nectin3	1.185
merged	marmoset-mouse	marmoset	mouse	Gtpbp8	0.858542
merged	marmoset-mouse	mouse	marmoset	Sntg1	0.677367
merged	marmoset-mouse	marmoset	mouse	Spidr	1.22002
merged	marmoset-mouse	mouse	marmoset	Nkain3	0.984761
merged	marmoset-mouse	mouse	marmoset	Vxn	0.910687
merged	marmoset-mouse	mouse	marmoset	A830018L16Rik	0.500651
merged	marmoset-mouse	marmoset	mouse	Cpne3	0.699301
merged	marmoset-mouse	mouse	marmoset	Rmdn1	0.75577
merged	marmoset-mouse	mouse	marmoset	Tg	0.85944
merged	marmoset-mouse	marmoset	mouse	Colec10	1.27944
merged	marmoset-mouse	mouse	marmoset	Ext1	0.885116
merged	marmoset-mouse	marmoset	mouse	Rims2	0.553451
merged	marmoset-mouse	marmoset	mouse	Baalc	1.13354
merged	marmoset-mouse	mouse	marmoset	Ywhaz	0.536836
merged	marmoset-mouse	marmoset	mouse	Spag1	0.759398
merged	marmoset-mouse	marmoset	mouse	Mynn	0.817902
merged	marmoset-mouse	marmoset	mouse	Hltf	0.61218
merged	marmoset-mouse	marmoset	mouse	Capn7	0.523955
merged	marmoset-mouse	marmoset	mouse	Hacl1	1.61128
merged	marmoset-mouse	marmoset	mouse	Oxnad1	1.22185
merged	marmoset-mouse	marmoset	mouse	Rftn1	1.08001
merged	marmoset-mouse	marmoset	mouse	Nek10	1.14967
merged	marmoset-mouse	marmoset	mouse	Cmtm8	1.42435
merged	marmoset-mouse	mouse	marmoset	Trank1	0.50414
merged	marmoset-mouse	marmoset	mouse	Xylb	1.13031
merged	marmoset-mouse	marmoset	mouse	Lamc1	0.507202
merged	marmoset-mouse	marmoset	mouse	Rgl1	0.506756
merged	marmoset-mouse	marmoset	mouse	Hmcn1	1.60752
merged	marmoset-mouse	mouse	marmoset	Kcnt2	0.52154
merged	marmoset-mouse	marmoset	mouse	Disp1	1.00468
merged	marmoset-mouse	marmoset	mouse	Galnt2	0.656761
merged	marmoset-mouse	marmoset	mouse	Cnst	0.545633
merged	marmoset-mouse	marmoset	mouse	Efcab2	0.786063
merged	marmoset-mouse	mouse	marmoset	Hnrnpu	0.599543
merged	marmoset-mouse	marmoset	mouse	B3galnt2	0.552459
merged	marmoset-mouse	marmoset	mouse	Tarbp1	0.786167
merged	marmoset-mouse	marmoset	mouse	Sipa1l2	0.617283
merged	marmoset-mouse	marmoset	mouse	Disc1	0.982365
merged	marmoset-mouse	marmoset	mouse	Zfhx3	0.994634
merged	marmoset-mouse	marmoset	mouse	Wwox	0.627458
merged	marmoset-mouse	mouse	marmoset	Cdh13	0.790956
merged	marmoset-mouse	marmoset	mouse	Epha3	0.525377
merged	marmoset-mouse	mouse	marmoset	Htr1f	0.558247
merged	marmoset-mouse	marmoset	mouse	Hlcs	0.6477
merged	marmoset-mouse	marmoset	mouse	Pknox1	0.875346
merged	marmoset-mouse	mouse	marmoset	Matk	0.671398
merged	marmoset-mouse	marmoset	mouse	Ankrd24	0.566834
merged	marmoset-mouse	mouse	marmoset	Olfm2	0.612031
merged	marmoset-mouse	mouse	marmoset	Elavl3	0.555847
merged	marmoset-mouse	marmoset	mouse	Vstm2b	0.670848
merged	marmoset-mouse	marmoset	mouse	Gpi1	0.526974
merged	marmoset-mouse	marmoset	mouse	Zfp382	0.925034
merged	marmoset-mouse	marmoset	mouse	Pld3	0.618548
merged	marmoset-mouse	marmoset	mouse	Meis3	0.726091
merged	marmoset-mouse	mouse	marmoset	Prkcg	0.62199
merged	marmoset-mouse	mouse	marmoset	Cnot3	1.0015
merged	marmoset-mouse	mouse	marmoset	Usp29	1.61093
merged	marmoset-mouse	mouse	marmoset	Tbl1x	0.807571
merged	marmoset-mouse	marmoset	mouse	Ctps2	0.580923
merged	marmoset-mouse	marmoset	mouse	Kdm6a	0.511883
merged	marmoset-mouse	mouse	marmoset	Slc9a7	0.63751
merged	marmoset-mouse	mouse	marmoset	Araf	1.19768
merged	marmoset-mouse	mouse	marmoset	Fam120c	0.648512
merged	marmoset-mouse	mouse	marmoset	Apex2	1.08184
merged	marmoset-mouse	marmoset	mouse	Nbdy	1.04669
merged	marmoset-mouse	marmoset	mouse	Spin4	1.509
merged	marmoset-mouse	marmoset	mouse	Zc3h12b	0.563843
merged	marmoset-mouse	mouse	marmoset	Nhsl2	0.573587
merged	marmoset-mouse	marmoset	mouse	Slc16a2	0.839856
merged	marmoset-mouse	marmoset	mouse	Il13ra2	1.0112
merged	marmoset-mouse	mouse	marmoset	Ocrl	0.765128
merged	marmoset-mouse	mouse	marmoset	Hs6st2	1.05471
merged	marmoset-mouse	mouse	marmoset	Aff2	0.974636
merged	marmoset-mouse	mouse	marmoset	Pdzd4	0.925613

## Sheet: ChoroidPlexus_xspecies_metacell
replicate	comparison	higher_group	lower_group	DEG_name	logFC
merged	marmoset-mouse	marmoset	mouse	Abcc4	0.544682
merged	marmoset-mouse	mouse	marmoset	Hs6st3	0.596188
merged	marmoset-mouse	mouse	marmoset	Ggact	0.779982
merged	marmoset-mouse	mouse	marmoset	Fgf14	0.999855
merged	marmoset-mouse	mouse	marmoset	Ednrb	1.28088
merged	marmoset-mouse	mouse	marmoset	Cab39l	0.692674
merged	marmoset-mouse	marmoset	mouse	Spin1	0.725726
merged	marmoset-mouse	marmoset	mouse	1110059E24Rik	0.614656
merged	marmoset-mouse	mouse	marmoset	Trpm3	0.519519
merged	marmoset-mouse	mouse	marmoset	Mamdc2	0.81193
merged	marmoset-mouse	mouse	marmoset	Ntrk2	0.735778
merged	marmoset-mouse	marmoset	mouse	Frmd3	1.36483
merged	marmoset-mouse	mouse	marmoset	Cdc37l1	0.602784
merged	marmoset-mouse	marmoset	mouse	Ric1	0.601336
merged	marmoset-mouse	mouse	marmoset	Adamtsl1	1.19361
merged	marmoset-mouse	marmoset	mouse	Slc24a2	1.00184
merged	marmoset-mouse	marmoset	mouse	Focad	0.73909
merged	marmoset-mouse	marmoset	mouse	Lingo2	0.62805
merged	marmoset-mouse	mouse	marmoset	Unc13b	0.634102
merged	marmoset-mouse	marmoset	mouse	Rusc2	1.07007
merged	marmoset-mouse	marmoset	mouse	Spag8	0.899086
merged	marmoset-mouse	marmoset	mouse	Invs	0.500878
merged	marmoset-mouse	marmoset	mouse	Ptgr1	1.27542
merged	marmoset-mouse	mouse	marmoset	Slc31a1	0.974589
merged	marmoset-mouse	mouse	marmoset	Cdc26	0.964408
merged	marmoset-mouse	marmoset	mouse	Wdr31	0.793221
merged	marmoset-mouse	marmoset	mouse	Cntrl	0.568953
merged	marmoset-mouse	marmoset	mouse	Coq4	0.553283
merged	marmoset-mouse	mouse	marmoset	Odf2	0.58699
merged	marmoset-mouse	marmoset	mouse	Fnbp1	0.508954
merged	marmoset-mouse	marmoset	mouse	Cfap77	0.541448
merged	marmoset-mouse	marmoset	mouse	Efcab6	1.13376
merged	marmoset-mouse	mouse	marmoset	Tcf20	0.684945
merged	marmoset-mouse	marmoset	mouse	Lrrc74b	0.84598
merged	marmoset-mouse	marmoset	mouse	Pitpnb	0.562229
merged	marmoset-mouse	marmoset	mouse	Ttc28	0.610094
merged	marmoset-mouse	mouse	marmoset	Large1	0.591982
merged	marmoset-mouse	marmoset	mouse	Fbln1	0.851025
merged	marmoset-mouse	marmoset	mouse	Rabl2	0.541553
merged	marmoset-mouse	marmoset	mouse	Auts2	0.54227
merged	marmoset-mouse	marmoset	mouse	Eln	0.880372
merged	marmoset-mouse	marmoset	mouse	Hip1	0.758384
merged	marmoset-mouse	marmoset	mouse	Smurf1	0.584737
merged	marmoset-mouse	marmoset	mouse	Cyfip2	0.564578
merged	marmoset-mouse	mouse	marmoset	Wwc1	0.58425
merged	marmoset-mouse	mouse	marmoset	Paip2	0.770906
merged	marmoset-mouse	mouse	marmoset	Sparc	0.637295
merged	marmoset-mouse	marmoset	mouse	Galnt10	0.920095
merged	marmoset-mouse	mouse	marmoset	Pdgfa	1.26035
merged	marmoset-mouse	marmoset	mouse	Uimc1	0.561014
merged	marmoset-mouse	marmoset	mouse	Srp19	1.38798
merged	marmoset-mouse	marmoset	mouse	Tmem232	0.947827
merged	marmoset-mouse	marmoset	mouse	Pam	0.787147
merged	marmoset-mouse	marmoset	mouse	Cast	0.594854
merged	marmoset-mouse	mouse	marmoset	Mef2c	1.23271
merged	marmoset-mouse	marmoset	mouse	Serinc5	1.03058
merged	marmoset-mouse	mouse	marmoset	Pik3r1	0.553708
merged	marmoset-mouse	marmoset	mouse	Adamts6	0.798617
merged	marmoset-mouse	mouse	marmoset	Cwc27	0.501422
merged	marmoset-mouse	marmoset	mouse	Plpp1	0.590416
merged	marmoset-mouse	mouse	marmoset	Dab2	0.638142
merged	marmoset-mouse	marmoset	mouse	Cdh6	1.63988
merged	marmoset-mouse	mouse	marmoset	Cdh18	1.21149
merged	marmoset-mouse	marmoset	mouse	Fbxl7	0.555732
merged	marmoset-mouse	marmoset	mouse	Dnah5	1.34636
merged	marmoset-mouse	marmoset	mouse	Ctnnd2	1.40865
merged	marmoset-mouse	mouse	marmoset	Stox2	0.620521
merged	marmoset-mouse	marmoset	mouse	Tenm3	1.11663
merged	marmoset-mouse	mouse	marmoset	Wdr17	1.57693
merged	marmoset-mouse	marmoset	mouse	Gpm6a	0.766583
merged	marmoset-mouse	mouse	marmoset	Galnt7	0.58065
merged	marmoset-mouse	mouse	marmoset	Sh3rf1	0.523125
merged	marmoset-mouse	mouse	marmoset	Pdgfc	0.664402
merged	marmoset-mouse	marmoset	mouse	Ttc29	0.984401
merged	marmoset-mouse	mouse	marmoset	Tbc1d9	1.19761
merged	marmoset-mouse	mouse	marmoset	Maml3	0.766087
merged	marmoset-mouse	mouse	marmoset	Elovl6	0.954967
merged	marmoset-mouse	marmoset	mouse	Pla2g12a	1.07102
merged	marmoset-mouse	mouse	marmoset	Lef1	0.737838
merged	marmoset-mouse	mouse	marmoset	Sgms2	1.04708
merged	marmoset-mouse	mouse	marmoset	Nfkb1	0.547736
merged	marmoset-mouse	mouse	marmoset	Ppp3ca	0.542243
merged	marmoset-mouse	mouse	marmoset	Tigd2	1.2673
merged	marmoset-mouse	marmoset	mouse	Mapk10	0.802767
merged	marmoset-mouse	marmoset	mouse	Sec31a	0.64113
merged	marmoset-mouse	marmoset	mouse	Cfap299	0.649227
merged	marmoset-mouse	mouse	marmoset	Fras1	0.731709
merged	marmoset-mouse	mouse	marmoset	Shroom3	0.569261
merged	marmoset-mouse	marmoset	mouse	G3bp2	0.818603
merged	marmoset-mouse	marmoset	mouse	Rufy3	0.572577
merged	marmoset-mouse	marmoset	mouse	Igfbp7	1.7785
merged	marmoset-mouse	marmoset	mouse	Polr2b	1.17893
merged	marmoset-mouse	marmoset	mouse	Wdr19	0.545483
merged	marmoset-mouse	marmoset	mouse	Tbc1d1	0.598056
merged	marmoset-mouse	marmoset	mouse	0610040J01Rik	0.807462
merged	marmoset-mouse	mouse	marmoset	Pcdh7	1.03659
merged	marmoset-mouse	marmoset	mouse	Sel1l3	1.50422
merged	marmoset-mouse	marmoset	mouse	Ldb2	0.5672
merged	marmoset-mouse	mouse	marmoset	Grk4	0.58699
merged	marmoset-mouse	marmoset	mouse	Stmnd1	1.61816
merged	marmoset-mouse	mouse	marmoset	Atxn1	0.603292
merged	marmoset-mouse	marmoset	mouse	Dtnbp1	0.597597
merged	marmoset-mouse	mouse	marmoset	Nedd9	0.58699
merged	marmoset-mouse	marmoset	mouse	Mak	0.556649
merged	marmoset-mouse	mouse	marmoset	Bmp6	1.03171
merged	marmoset-mouse	marmoset	mouse	Lyrm4	1.13564
merged	marmoset-mouse	marmoset	mouse	Gmds	0.508678
merged	marmoset-mouse	mouse	marmoset	Ddr1	1.26728
merged	marmoset-mouse	marmoset	mouse	Cfb	1.58769
merged	marmoset-mouse	mouse	marmoset	Ring1	0.579021
merged	marmoset-mouse	marmoset	mouse	Nudt3	0.803283
merged	marmoset-mouse	mouse	marmoset	Ccnd3	0.680411
merged	marmoset-mouse	mouse	marmoset	Trerf1	0.508651
merged	marmoset-mouse	marmoset	mouse	Efhc1	0.777248
merged	marmoset-mouse	marmoset	mouse	Rims1	1.23008
merged	marmoset-mouse	marmoset	mouse	Irak1bp1	1.16049
merged	marmoset-mouse	marmoset	mouse	Lca5	0.998118
merged	marmoset-mouse	marmoset	mouse	Ibtk	0.941641
merged	marmoset-mouse	mouse	marmoset	Snap91	1.58074
merged	marmoset-mouse	marmoset	mouse	Snx14	0.757506
merged	marmoset-mouse	marmoset	mouse	Slc35a1	0.712953
merged	marmoset-mouse	mouse	marmoset	Ddo	1.22046
merged	marmoset-mouse	marmoset	mouse	Slc16a10	0.85306
merged	marmoset-mouse	mouse	marmoset	Slc35f1	0.530085
merged	marmoset-mouse	mouse	marmoset	Ptprk	0.611258
merged	marmoset-mouse	mouse	marmoset	L3mbtl3	1.29798
merged	marmoset-mouse	mouse	marmoset	Sgk1	0.821676
merged	marmoset-mouse	marmoset	mouse	Ahi1	0.740558
merged	marmoset-mouse	marmoset	mouse	Ect2l	1.92039
merged	marmoset-mouse	mouse	marmoset	Hivep2	0.721688
merged	marmoset-mouse	marmoset	mouse	Adgb	1.43968
merged	marmoset-mouse	mouse	marmoset	Agpat4	0.727168
merged	marmoset-mouse	mouse	marmoset	Rbm39	0.611329
merged	marmoset-mouse	marmoset	mouse	Ttll9	0.767119
merged	marmoset-mouse	marmoset	mouse	Tgm3	1.72545
merged	marmoset-mouse	marmoset	mouse	Cds2	0.561827
merged	marmoset-mouse	marmoset	mouse	Napb	0.869756
merged	marmoset-mouse	marmoset	mouse	Cst3	1.43968
merged	marmoset-mouse	mouse	marmoset	Tshz2	1.02243
merged	marmoset-mouse	marmoset	mouse	Bcas1	1.45731
merged	marmoset-mouse	mouse	marmoset	Col9a3	1.32735
merged	marmoset-mouse	mouse	marmoset	Zbtb46	0.533114
merged	marmoset-mouse	marmoset	mouse	Lkaaear1	1.31554
merged	marmoset-mouse	mouse	marmoset	Nxn	0.584005
merged	marmoset-mouse	marmoset	mouse	Tekt1	0.569357
merged	marmoset-mouse	marmoset	mouse	Acadvl	1.15534
merged	marmoset-mouse	marmoset	mouse	Aldh3a2	0.988487
merged	marmoset-mouse	mouse	marmoset	Map3k3	0.649889
merged	marmoset-mouse	mouse	marmoset	Dnajc7	0.842262
merged	marmoset-mouse	mouse	marmoset	Asic2	1.51641
merged	marmoset-mouse	marmoset	mouse	Nsrp1	0.51852
merged	marmoset-mouse	mouse	marmoset	Myo18a	0.58699
merged	marmoset-mouse	mouse	marmoset	Stxbp4	0.541667
merged	marmoset-mouse	mouse	marmoset	Car10	2.36172
merged	marmoset-mouse	mouse	marmoset	Atp6v0a1	0.545597
merged	marmoset-mouse	marmoset	mouse	Cep112	0.646168
merged	marmoset-mouse	marmoset	mouse	Slc39a11	0.573589
merged	marmoset-mouse	mouse	marmoset	Acox1	0.880958
merged	marmoset-mouse	marmoset	mouse	Rnf157	0.511028
merged	marmoset-mouse	marmoset	mouse	St6galnac2	0.715589
merged	marmoset-mouse	marmoset	mouse	Ccdc40	0.793221
merged	marmoset-mouse	marmoset	mouse	Mipep	0.515278
merged	marmoset-mouse	marmoset	mouse	Hsph1	1.01098
merged	marmoset-mouse	marmoset	mouse	B3glct	0.90786
merged	marmoset-mouse	mouse	marmoset	Stard13	0.861078
merged	marmoset-mouse	mouse	marmoset	Dclk1	1.0963
merged	marmoset-mouse	marmoset	mouse	Enox1	1.49677
merged	marmoset-mouse	mouse	marmoset	Oca2	0.791853
merged	marmoset-mouse	mouse	marmoset	Lysmd4	1.56487
merged	marmoset-mouse	mouse	marmoset	Nr2f2	0.50458
merged	marmoset-mouse	mouse	marmoset	Abhd2	0.612588
merged	marmoset-mouse	marmoset	mouse	Prc1	0.829175
merged	marmoset-mouse	mouse	marmoset	Iqgap1	0.502669
merged	marmoset-mouse	marmoset	mouse	Whamm	0.625531
merged	marmoset-mouse	marmoset	mouse	Hibch	0.592562
merged	marmoset-mouse	marmoset	mouse	Cerkl	0.8981
merged	marmoset-mouse	mouse	marmoset	Ccdc141	1.13106
merged	marmoset-mouse	mouse	marmoset	Zfp385b	1.31856
merged	marmoset-mouse	mouse	marmoset	Rapgef4	1.09806
merged	marmoset-mouse	marmoset	mouse	Fastkd1	1.06783
merged	marmoset-mouse	mouse	marmoset	Fap	1.45473
merged	marmoset-mouse	mouse	marmoset	Upp2	1.34878
merged	marmoset-mouse	mouse	marmoset	Cacnb4	1.18663
merged	marmoset-mouse	mouse	marmoset	Neb	0.864539
merged	marmoset-mouse	marmoset	mouse	Lrp1b	0.572234
merged	marmoset-mouse	mouse	marmoset	Thsd7b	0.862714
merged	marmoset-mouse	marmoset	mouse	Map3k19	0.73523
merged	marmoset-mouse	marmoset	mouse	Mgat5	1.00546
merged	marmoset-mouse	marmoset	mouse	Slc35f5	1.60053
merged	marmoset-mouse	marmoset	mouse	Cfap221	0.628095
merged	marmoset-mouse	mouse	marmoset	Plcl1	0.59522
merged	marmoset-mouse	marmoset	mouse	Flacc1	1.42255
merged	marmoset-mouse	mouse	marmoset	Tmem237	0.98493
merged	marmoset-mouse	mouse	marmoset	Sumo1	0.830793
merged	marmoset-mouse	marmoset	mouse	Cyp20a1	1.00248
merged	marmoset-mouse	marmoset	mouse	Catip	0.514037
merged	marmoset-mouse	mouse	marmoset	Irs1	0.547026
merged	marmoset-mouse	mouse	marmoset	Pid1	1.44965
merged	marmoset-mouse	marmoset	mouse	Agap1	0.634695
merged	marmoset-mouse	marmoset	mouse	Lrrfip1	0.961195
merged	marmoset-mouse	marmoset	mouse	Sfmbt2	0.548673
merged	marmoset-mouse	marmoset	mouse	Frmd4a	0.616376
merged	marmoset-mouse	marmoset	mouse	Cacnb2	0.7365
merged	marmoset-mouse	marmoset	mouse	Spag6	1.57294
merged	marmoset-mouse	marmoset	mouse	Armc3	0.81496
merged	marmoset-mouse	mouse	marmoset	Mpp7	1.20879
merged	marmoset-mouse	mouse	marmoset	Ski	0.520043
merged	marmoset-mouse	mouse	marmoset	Prdm16	1.04551
merged	marmoset-mouse	marmoset	mouse	Clstn1	0.773688
merged	marmoset-mouse	marmoset	mouse	Kazn	1.32127
merged	marmoset-mouse	marmoset	mouse	Usp48	0.572502
merged	marmoset-mouse	mouse	marmoset	Luzp1	0.562721
merged	marmoset-mouse	mouse	marmoset	Srsf10	0.543884
merged	marmoset-mouse	mouse	marmoset	Col8a2	1.02752
merged	marmoset-mouse	marmoset	mouse	Cfap57	0.964765
merged	marmoset-mouse	mouse	marmoset	Atp6v0b	1.4036
merged	marmoset-mouse	marmoset	mouse	Nasp	0.620136
merged	marmoset-mouse	marmoset	mouse	Eps15	0.535582
merged	marmoset-mouse	marmoset	mouse	Acot11	0.585873
merged	marmoset-mouse	mouse	marmoset	Itgb3bp	0.673271
merged	marmoset-mouse	marmoset	mouse	Efcab7	0.774738
merged	marmoset-mouse	marmoset	mouse	Jak1	0.861459
merged	marmoset-mouse	marmoset	mouse	Nexn	1.3051
merged	marmoset-mouse	marmoset	mouse	Rpap2	0.615699
merged	marmoset-mouse	marmoset	mouse	Bcar3	0.576039
merged	marmoset-mouse	mouse	marmoset	Abca4	1.14163
merged	marmoset-mouse	mouse	marmoset	Dpyd	0.517751
merged	marmoset-mouse	marmoset	mouse	Magi3	0.538323
merged	marmoset-mouse	marmoset	mouse	Spag17	1.01001
merged	marmoset-mouse	mouse	marmoset	Grb10	0.895825
merged	marmoset-mouse	marmoset	mouse	Jazf1	0.660537
merged	marmoset-mouse	mouse	marmoset	Igf2bp3	0.58699
merged	marmoset-mouse	marmoset	mouse	Dnah11	0.521823
merged	marmoset-mouse	marmoset	mouse	Ankmy2	0.530124
merged	marmoset-mouse	marmoset	mouse	Dync1i1	0.607525
merged	marmoset-mouse	marmoset	mouse	Pdk4	1.16378
merged	marmoset-mouse	marmoset	mouse	Gtpbp10	0.84638
merged	marmoset-mouse	mouse	marmoset	Zfp804b	1.8259
merged	marmoset-mouse	mouse	marmoset	Tmem243	0.641921
merged	marmoset-mouse	marmoset	mouse	Cacna2d1	0.59605
merged	marmoset-mouse	mouse	marmoset	Sema3c	1.18905
merged	marmoset-mouse	mouse	marmoset	Magi2	0.536476
merged	marmoset-mouse	marmoset	mouse	Gsap	0.834614
merged	marmoset-mouse	marmoset	mouse	Dnajc2	0.873264
merged	marmoset-mouse	mouse	marmoset	Ifrd1	0.650272
merged	marmoset-mouse	mouse	marmoset	Tes	1.19647
merged	marmoset-mouse	marmoset	mouse	Dpp6	1.11773
merged	marmoset-mouse	mouse	marmoset	Nub1	0.566468
merged	marmoset-mouse	mouse	marmoset	Dgki	0.575924
merged	marmoset-mouse	marmoset	mouse	Slc13a4	0.592307
merged	marmoset-mouse	marmoset	mouse	Lrguk	0.826589
merged	marmoset-mouse	marmoset	mouse	Ahcyl2	0.810631
merged	marmoset-mouse	mouse	marmoset	Lrrc4	1.13702
merged	marmoset-mouse	marmoset	mouse	Cadps2	1.39311
merged	marmoset-mouse	marmoset	mouse	Dera	0.9524
merged	marmoset-mouse	marmoset	mouse	Eps8	1.32968
merged	marmoset-mouse	marmoset	mouse	A2ml1	1.54089
merged	marmoset-mouse	mouse	marmoset	Pced1b	1.58523
merged	marmoset-mouse	marmoset	mouse	Pphln1	0.902031
merged	marmoset-mouse	mouse	marmoset	Cntn1	0.771369
merged	marmoset-mouse	mouse	marmoset	Lrrk2	0.691725
merged	marmoset-mouse	marmoset	mouse	Slc2a13	1.07504
merged	marmoset-mouse	marmoset	mouse	Bicd1	0.514125
merged	marmoset-mouse	marmoset	mouse	Dennd5b	0.704547
merged	marmoset-mouse	marmoset	mouse	Ccdc91	0.705688
merged	marmoset-mouse	mouse	marmoset	Hmga2	1.18905
merged	marmoset-mouse	marmoset	mouse	Rassf3	1.2995
merged	marmoset-mouse	marmoset	mouse	Ptges3	0.54837
merged	marmoset-mouse	marmoset	mouse	Letmd1	1.20118
merged	marmoset-mouse	marmoset	mouse	Dip2b	0.768053
merged	marmoset-mouse	marmoset	mouse	Spats2	0.748267
merged	marmoset-mouse	marmoset	mouse	Nap1l1	0.703045
merged	marmoset-mouse	mouse	marmoset	Csrp2	0.79111
merged	marmoset-mouse	marmoset	mouse	E2f7	0.798361
merged	marmoset-mouse	marmoset	mouse	Nav3	0.649699
merged	marmoset-mouse	mouse	marmoset	Slc6a15	1.04498
merged	marmoset-mouse	marmoset	mouse	Cradd	0.722773
merged	marmoset-mouse	marmoset	mouse	Acacb	0.884129
merged	marmoset-mouse	marmoset	mouse	Tctn1	1.01507
merged	marmoset-mouse	marmoset	mouse	Hvcn1	1.70575
merged	marmoset-mouse	marmoset	mouse	Naa25	0.91665
merged	marmoset-mouse	marmoset	mouse	Fbxw8	0.53909
merged	marmoset-mouse	marmoset	mouse	Rilpl1	0.814411
merged	marmoset-mouse	marmoset	mouse	Tctn2	0.805707
merged	marmoset-mouse	marmoset	mouse	Dnah10	1.07232
merged	marmoset-mouse	marmoset	mouse	Tmem132c	0.527768
merged	marmoset-mouse	marmoset	mouse	Vps13c	0.549995
merged	marmoset-mouse	mouse	marmoset	Car12	0.615323
merged	marmoset-mouse	mouse	marmoset	Trip4	0.595945
merged	marmoset-mouse	marmoset	mouse	Ubap1l	1.36811
merged	marmoset-mouse	mouse	marmoset	Tspan3	0.733118
merged	marmoset-mouse	marmoset	mouse	Idh3a	0.910335
merged	marmoset-mouse	marmoset	mouse	Ubr1	0.511077
merged	marmoset-mouse	mouse	marmoset	Frmd5	1.08501
merged	marmoset-mouse	marmoset	mouse	Spg11	0.529037
merged	marmoset-mouse	mouse	marmoset	Sema6d	1.16567
merged	marmoset-mouse	mouse	marmoset	Usp50	1.34878
merged	marmoset-mouse	mouse	marmoset	Wdr72	0.944136
merged	marmoset-mouse	mouse	marmoset	Prtg	0.858397
merged	marmoset-mouse	mouse	marmoset	Nedd4	1.4026
merged	marmoset-mouse	mouse	marmoset	Stxbp6	1.13983
merged	marmoset-mouse	marmoset	mouse	Heatr5a	0.604896
merged	marmoset-mouse	marmoset	mouse	Prorp	0.852343
merged	marmoset-mouse	marmoset	mouse	Mipol1	0.936144
merged	marmoset-mouse	mouse	marmoset	Ddhd1	0.727988
merged	marmoset-mouse	mouse	marmoset	Samd4	0.792045
merged	marmoset-mouse	mouse	marmoset	Daam1	0.617829
merged	marmoset-mouse	marmoset	mouse	Ccdc175	1.44682
merged	marmoset-mouse	marmoset	mouse	Rtn1	1.58661
merged	marmoset-mouse	marmoset	mouse	Lrrc9	1.20976
merged	marmoset-mouse	marmoset	mouse	Pcnx4	1.30733
merged	marmoset-mouse	marmoset	mouse	Fam161b	0.592494
merged	marmoset-mouse	mouse	marmoset	Gstz1	0.79111
merged	marmoset-mouse	mouse	marmoset	Flrt2	0.599764
merged	marmoset-mouse	marmoset	mouse	Rps6ka5	0.660984
merged	marmoset-mouse	mouse	marmoset	Itpk1	0.610158
merged	marmoset-mouse	marmoset	mouse	Ddx24	0.633118
merged	marmoset-mouse	marmoset	mouse	Ckb	0.763985
merged	marmoset-mouse	mouse	marmoset	Pdgfd	1.6307
merged	marmoset-mouse	marmoset	mouse	Aasdhppt	0.93898
merged	marmoset-mouse	marmoset	mouse	Clmp	0.595488
merged	marmoset-mouse	mouse	marmoset	Siae	1.14219
merged	marmoset-mouse	mouse	marmoset	Acad8	0.799079
merged	marmoset-mouse	marmoset	mouse	Cep126	0.662745
merged	marmoset-mouse	marmoset	mouse	Chordc1	0.522574
merged	marmoset-mouse	marmoset	mouse	Dlg2	1.007
merged	marmoset-mouse	mouse	marmoset	Gab2	0.66141
merged	marmoset-mouse	marmoset	mouse	Uvrag	0.503227
merged	marmoset-mouse	marmoset	mouse	Rab6a	0.512655
merged	marmoset-mouse	mouse	marmoset	Folr2	1.28751
merged	marmoset-mouse	mouse	marmoset	Folr1	1.82399
merged	marmoset-mouse	mouse	marmoset	Syt9	0.731367
merged	marmoset-mouse	mouse	marmoset	Ppfibp2	0.687202
merged	marmoset-mouse	mouse	marmoset	Ccdc34	0.628382
merged	marmoset-mouse	marmoset	mouse	Fnbp4	0.529421
merged	marmoset-mouse	mouse	marmoset	Slc3a2	1.19623
merged	marmoset-mouse	mouse	marmoset	Rtn3	0.83232
merged	marmoset-mouse	mouse	marmoset	Macrod1	0.648735
merged	marmoset-mouse	marmoset	mouse	Rbm14	1.12529
merged	marmoset-mouse	marmoset	mouse	Rad9a	1.60525
merged	marmoset-mouse	mouse	marmoset	Kcnq1	0.940956
merged	marmoset-mouse	marmoset	mouse	Gnptg	0.877542
merged	marmoset-mouse	marmoset	mouse	Adcy9	0.931524
merged	marmoset-mouse	mouse	marmoset	Cdip1	0.65954
merged	marmoset-mouse	marmoset	mouse	Abcc1	0.759526
merged	marmoset-mouse	marmoset	mouse	Abcc6	1.26299
merged	marmoset-mouse	marmoset	mouse	Tnfrsf17	1.34187
merged	marmoset-mouse	mouse	marmoset	Xylt1	0.578769
merged	marmoset-mouse	mouse	marmoset	Arl6ip1	0.601468
merged	marmoset-mouse	mouse	marmoset	Prr14	1.23139
merged	marmoset-mouse	mouse	marmoset	Fus	0.543211
merged	marmoset-mouse	mouse	marmoset	Tmem72	1.11694
merged	marmoset-mouse	marmoset	mouse	Nrg3	1.22349
merged	marmoset-mouse	marmoset	mouse	Adk	0.733695
merged	marmoset-mouse	mouse	marmoset	Psap	0.610471
merged	marmoset-mouse	marmoset	mouse	Tet1	0.732637
merged	marmoset-mouse	marmoset	mouse	Prkg1	0.536928
merged	marmoset-mouse	mouse	marmoset	Pten	0.560392
merged	marmoset-mouse	marmoset	mouse	Ide	0.631066
merged	marmoset-mouse	marmoset	mouse	Noc3l	1.11074
merged	marmoset-mouse	marmoset	mouse	Pik3ap1	1.38066
merged	marmoset-mouse	marmoset	mouse	Zfyve27	0.545636
merged	marmoset-mouse	mouse	marmoset	Arl3	0.566305
merged	marmoset-mouse	mouse	marmoset	Atrnl1	0.691725
merged	marmoset-mouse	marmoset	mouse	Sfxn4	0.987042
merged	marmoset-mouse	marmoset	mouse	Fank1	0.773225
merged	marmoset-mouse	marmoset	mouse	Adam12	0.81326
merged	marmoset-mouse	mouse	marmoset	Trim35	1.11603
merged	marmoset-mouse	mouse	marmoset	Loxl2	1.22381
merged	marmoset-mouse	mouse	marmoset	Xpo7	0.539993
merged	marmoset-mouse	marmoset	mouse	Unc5d	1.57213
merged	marmoset-mouse	marmoset	mouse	Chrnb3	1.415
merged	marmoset-mouse	mouse	marmoset	Arhgap28	0.958307
merged	marmoset-mouse	mouse	marmoset	Dlgap1	0.553106
merged	marmoset-mouse	mouse	marmoset	Ttr	1.00587
merged	marmoset-mouse	marmoset	mouse	Garem1	0.720895
merged	marmoset-mouse	mouse	marmoset	Setbp1	0.50068
merged	marmoset-mouse	mouse	marmoset	Ccbe1	1.24249
merged	marmoset-mouse	marmoset	mouse	Cdh20	1.5151
merged	marmoset-mouse	marmoset	mouse	Dok6	0.959329
merged	marmoset-mouse	marmoset	mouse	Tmem131	0.573128
merged	marmoset-mouse	mouse	marmoset	Ecrg4	0.794598
merged	marmoset-mouse	marmoset	mouse	Mertk	0.854967
merged	marmoset-mouse	mouse	marmoset	Polr1a	0.944136
merged	marmoset-mouse	mouse	marmoset	St3gal5	0.763081
merged	marmoset-mouse	mouse	marmoset	Kcmf1	0.60338
merged	marmoset-mouse	marmoset	mouse	Wdr54	1.45341
merged	marmoset-mouse	mouse	marmoset	Ehbp1	0.629906
merged	marmoset-mouse	marmoset	mouse	Commd1	0.551313
merged	marmoset-mouse	marmoset	mouse	Eml6	0.653559
merged	marmoset-mouse	marmoset	mouse	Prepl	0.761964
merged	marmoset-mouse	mouse	marmoset	Mapre3	0.763081
merged	marmoset-mouse	mouse	marmoset	Dnmt3a	0.620557
merged	marmoset-mouse	mouse	marmoset	Klhl29	0.657921
merged	marmoset-mouse	marmoset	mouse	2410004P03Rik	0.803945
merged	marmoset-mouse	mouse	marmoset	Odc1	1.28088
merged	marmoset-mouse	mouse	marmoset	Dnajc19	0.843601
merged	marmoset-mouse	mouse	marmoset	Il1rap	1.40748
merged	marmoset-mouse	mouse	marmoset	Gmnc	1.70022
merged	marmoset-mouse	mouse	marmoset	Nisch	0.747733
merged	marmoset-mouse	marmoset	mouse	Dnah12	0.932182
merged	marmoset-mouse	marmoset	mouse	Ptprg	0.901068
merged	marmoset-mouse	marmoset	mouse	Suclg2	0.589101
merged	marmoset-mouse	marmoset	mouse	Cntn3	0.71404
merged	marmoset-mouse	marmoset	mouse	Atg7	0.571037
merged	marmoset-mouse	mouse	marmoset	Chchd6	0.566468
merged	marmoset-mouse	mouse	marmoset	Heg1	0.697205
merged	marmoset-mouse	marmoset	mouse	Kalrn	0.715073
merged	marmoset-mouse	marmoset	mouse	Iqcb1	1.50468
merged	marmoset-mouse	marmoset	mouse	Fstl1	0.528542
merged	marmoset-mouse	marmoset	mouse	Lsamp	0.838863
merged	marmoset-mouse	mouse	marmoset	Col8a1	1.10257
merged	marmoset-mouse	mouse	marmoset	Phldb2	0.851148
merged	marmoset-mouse	marmoset	mouse	Boc	0.570618
merged	marmoset-mouse	marmoset	mouse	Spidr	1.08082
merged	marmoset-mouse	mouse	marmoset	Tox	0.795549
merged	marmoset-mouse	marmoset	mouse	Asph	0.641411
merged	marmoset-mouse	mouse	marmoset	A830018L16Rik	0.786562
merged	marmoset-mouse	marmoset	mouse	Tmem67	0.525432
merged	marmoset-mouse	marmoset	mouse	Rbm12b2	1.21943
merged	marmoset-mouse	mouse	marmoset	Rbis	0.813774
merged	marmoset-mouse	marmoset	mouse	Tpd52	0.860168
merged	marmoset-mouse	mouse	marmoset	Jph1	0.812443
merged	marmoset-mouse	mouse	marmoset	Enpp2	0.916116
merged	marmoset-mouse	mouse	marmoset	Ext1	0.511111
merged	marmoset-mouse	mouse	marmoset	Oxr1	0.948501
merged	marmoset-mouse	mouse	marmoset	Rims2	0.88802
merged	marmoset-mouse	marmoset	mouse	Spag1	1.15337
merged	marmoset-mouse	marmoset	mouse	Fbxo43	1.53707
merged	marmoset-mouse	mouse	marmoset	Naaladl2	0.636572
merged	marmoset-mouse	marmoset	mouse	Nlgn1	0.718839
merged	marmoset-mouse	marmoset	mouse	Sec62	0.531936
merged	marmoset-mouse	marmoset	mouse	Wdr49	1.43051
merged	marmoset-mouse	marmoset	mouse	Plch1	0.540212
merged	marmoset-mouse	marmoset	mouse	Ankub1	1.61256
merged	marmoset-mouse	mouse	marmoset	Zic1	0.520043
merged	marmoset-mouse	marmoset	mouse	Slc9a9	1.03755
merged	marmoset-mouse	mouse	marmoset	Pcolce2	1.21708
merged	marmoset-mouse	mouse	marmoset	Slc25a36	0.553005
merged	marmoset-mouse	marmoset	mouse	Armc8	0.511714
merged	marmoset-mouse	marmoset	mouse	Ryk	0.599321
merged	marmoset-mouse	mouse	marmoset	Tmem108	0.754238
merged	marmoset-mouse	marmoset	mouse	Acad11	0.975964
merged	marmoset-mouse	marmoset	mouse	Capn7	0.504091
merged	marmoset-mouse	marmoset	mouse	Hacl1	0.867454
merged	marmoset-mouse	marmoset	mouse	Oxnad1	1.35502
merged	marmoset-mouse	marmoset	mouse	Plcl2	1.02579
merged	marmoset-mouse	marmoset	mouse	Thrb	0.63237
merged	marmoset-mouse	marmoset	mouse	Rbms3	0.760472
merged	marmoset-mouse	marmoset	mouse	Fbxl2	0.874526
merged	marmoset-mouse	marmoset	mouse	Golga4	0.508761
merged	marmoset-mouse	marmoset	mouse	Ctnnb1	0.517746
merged	marmoset-mouse	mouse	marmoset	Tuft1	0.567394
merged	marmoset-mouse	marmoset	mouse	Ufc1	0.893736
merged	marmoset-mouse	mouse	marmoset	Pcp4l1	1.09728
merged	marmoset-mouse	marmoset	mouse	Scyl3	1.13234
merged	marmoset-mouse	marmoset	mouse	F5	0.770272
merged	marmoset-mouse	mouse	marmoset	Atp1b1	0.743186
merged	marmoset-mouse	mouse	marmoset	Lmx1a	0.541998
merged	marmoset-mouse	mouse	marmoset	Swt1	0.846627
merged	marmoset-mouse	marmoset	mouse	Disp1	1.39978
merged	marmoset-mouse	marmoset	mouse	Mark1	0.925124
merged	marmoset-mouse	mouse	marmoset	Kcnh1	1.59459
merged	marmoset-mouse	marmoset	mouse	Galnt2	0.653084
merged	marmoset-mouse	marmoset	mouse	Smyd3	0.503356
merged	marmoset-mouse	marmoset	mouse	Efcab2	0.578882
merged	marmoset-mouse	mouse	marmoset	Hnrnpu	0.565592
merged	marmoset-mouse	mouse	marmoset	Desi2	0.688447
merged	marmoset-mouse	marmoset	mouse	Ero1lb	1.57438
merged	marmoset-mouse	marmoset	mouse	B3galnt2	1.04749
merged	marmoset-mouse	marmoset	mouse	Slc35f3	0.542038
merged	marmoset-mouse	mouse	marmoset	Drc7	0.564006
merged	marmoset-mouse	mouse	marmoset	Cfap20	0.554805
merged	marmoset-mouse	marmoset	mouse	Prmt7	1.19261
merged	marmoset-mouse	mouse	marmoset	Cdh3	0.796505
merged	marmoset-mouse	mouse	marmoset	Sntb2	0.62776
merged	marmoset-mouse	marmoset	mouse	Hydin	0.637221
merged	marmoset-mouse	mouse	marmoset	Vat1l	0.739191
merged	marmoset-mouse	mouse	marmoset	Maf	1.39618
merged	marmoset-mouse	mouse	marmoset	Banp	0.58699
merged	marmoset-mouse	marmoset	mouse	Arl13b	0.603342
merged	marmoset-mouse	marmoset	mouse	Stx19	0.795227
merged	marmoset-mouse	mouse	marmoset	Cadm2	1.54614
merged	marmoset-mouse	mouse	marmoset	Kcne2	1.38178
merged	marmoset-mouse	marmoset	mouse	Hlcs	0.795997
merged	marmoset-mouse	mouse	marmoset	Pcbp3	0.928408
merged	marmoset-mouse	marmoset	mouse	Mcm3ap	0.657002
merged	marmoset-mouse	marmoset	mouse	Rfx2	0.70846
merged	marmoset-mouse	mouse	marmoset	Arhgef18	0.647406
merged	marmoset-mouse	mouse	marmoset	Elavl1	0.65954
merged	marmoset-mouse	mouse	marmoset	Cers4	1.15372
merged	marmoset-mouse	marmoset	mouse	Nwd1	0.8151
merged	marmoset-mouse	mouse	marmoset	Apoe	0.673518
merged	marmoset-mouse	mouse	marmoset	Cnot3	1.03929
merged	marmoset-mouse	mouse	marmoset	Leng8	0.504204
merged	marmoset-mouse	mouse	marmoset	Peg3	0.68789
merged	marmoset-mouse	mouse	marmoset	Zfp329	0.895707
merged	marmoset-mouse	mouse	marmoset	Frmpd4	0.575275
merged	marmoset-mouse	mouse	marmoset	Prps2	1.38704
merged	marmoset-mouse	marmoset	mouse	Ctps2	0.512806
merged	marmoset-mouse	marmoset	mouse	Sat1	0.649315
merged	marmoset-mouse	marmoset	mouse	Il1rapl1	0.738483
merged	marmoset-mouse	marmoset	mouse	Tspan7	0.966286
merged	marmoset-mouse	mouse	marmoset	Araf	1.20036
merged	marmoset-mouse	mouse	marmoset	Kdm5c	0.658165
merged	marmoset-mouse	mouse	marmoset	Iqsec2	0.857637
merged	marmoset-mouse	mouse	marmoset	Apex2	1.28088
merged	marmoset-mouse	marmoset	mouse	Spin4	1.56402
merged	marmoset-mouse	mouse	marmoset	Ogt	0.607288
merged	marmoset-mouse	mouse	marmoset	Nhsl2	0.881564
merged	marmoset-mouse	mouse	marmoset	Slc16a2	1.7672
merged	marmoset-mouse	mouse	marmoset	Atp7a	0.521114
merged	marmoset-mouse	mouse	marmoset	Brwd3	0.854254
merged	marmoset-mouse	marmoset	mouse	Rbm41	0.971033
merged	marmoset-mouse	mouse	marmoset	Lamp2	0.760534
merged	marmoset-mouse	mouse	marmoset	Cul4b	0.748052
merged	marmoset-mouse	mouse	marmoset	Ocrl	0.775179
merged	marmoset-mouse	mouse	marmoset	Enox2	0.577338
merged	marmoset-mouse	mouse	marmoset	Hs6st2	0.997611
merged	marmoset-mouse	mouse	marmoset	Gpc3	1.34791
merged	marmoset-mouse	mouse	marmoset	Aff2	0.823329
merged	marmoset-mouse	mouse	marmoset	Mamld1	0.765373
merged	marmoset-mouse	mouse	marmoset	Atp2b3	1.2234

## Sheet: NeuronInhStrMSN_xspecies_metace
replicate	comparison	higher_group	lower_group	DEG_name	logFC
merged	marmoset-mouse	marmoset	mouse	Gpc5	0.659179
merged	marmoset-mouse	mouse	marmoset	Uggt2	1.01689
merged	marmoset-mouse	mouse	marmoset	Ggact	0.766192
merged	marmoset-mouse	marmoset	mouse	Rbm26	0.605491
merged	marmoset-mouse	mouse	marmoset	Klhl1	0.932897
merged	marmoset-mouse	marmoset	mouse	Auh	0.505896
merged	marmoset-mouse	mouse	marmoset	Cenpp	0.515323
merged	marmoset-mouse	marmoset	mouse	1110059E24Rik	0.82444
merged	marmoset-mouse	marmoset	mouse	Golm1	1.1268
merged	marmoset-mouse	mouse	marmoset	4430402I18Rik	1.00246
merged	marmoset-mouse	marmoset	mouse	Ttc39b	0.517132
merged	marmoset-mouse	marmoset	mouse	Mob3b	1.08026
merged	marmoset-mouse	mouse	marmoset	Phf24	0.920068
merged	marmoset-mouse	marmoset	mouse	Trmt10b	0.602618
merged	marmoset-mouse	marmoset	mouse	Invs	0.70968
merged	marmoset-mouse	mouse	marmoset	Strbp	0.5338
merged	marmoset-mouse	mouse	marmoset	Garnl3	0.694709
merged	marmoset-mouse	mouse	marmoset	Odf2	1.03532
merged	marmoset-mouse	mouse	marmoset	Kcnt1	0.631351
merged	marmoset-mouse	marmoset	mouse	Npdc1	0.757789
merged	marmoset-mouse	mouse	marmoset	Grin1	0.688312
merged	marmoset-mouse	marmoset	mouse	Nelfb	0.908401
merged	marmoset-mouse	marmoset	mouse	Pnpla7	1.12282
merged	marmoset-mouse	mouse	marmoset	Xrcc6	0.798809
merged	marmoset-mouse	mouse	marmoset	Tmem191c	0.917427
merged	marmoset-mouse	marmoset	mouse	Ypel1	0.761612
merged	marmoset-mouse	marmoset	mouse	Ttc28	1.07017
merged	marmoset-mouse	marmoset	mouse	Rhbdd3	0.613633
merged	marmoset-mouse	marmoset	mouse	Ap1b1	0.588484
merged	marmoset-mouse	marmoset	mouse	Kctd17	0.685295
merged	marmoset-mouse	marmoset	mouse	Tbc1d22a	0.621328
merged	marmoset-mouse	marmoset	mouse	Rabl2	0.941211
merged	marmoset-mouse	marmoset	mouse	Gtf2i	0.523076
merged	marmoset-mouse	marmoset	mouse	Mmd2	0.933755
merged	marmoset-mouse	mouse	marmoset	Fndc9	1.28207
merged	marmoset-mouse	mouse	marmoset	Ube2b	0.589993
merged	marmoset-mouse	mouse	marmoset	Paip2	1.00626
merged	marmoset-mouse	marmoset	mouse	Pcdhb4	1.14821
merged	marmoset-mouse	mouse	marmoset	Stk32a	1.34631
merged	marmoset-mouse	marmoset	mouse	Htr4	0.665745
merged	marmoset-mouse	mouse	marmoset	Sgcd	0.827854
merged	marmoset-mouse	marmoset	mouse	Kcnip1	0.663234
merged	marmoset-mouse	marmoset	mouse	Hrh2	1.25665
merged	marmoset-mouse	marmoset	mouse	Uimc1	0.506756
merged	marmoset-mouse	mouse	marmoset	Clk4	0.614453
merged	marmoset-mouse	marmoset	mouse	Rad50	0.718096
merged	marmoset-mouse	marmoset	mouse	Dtwd2	0.806656
merged	marmoset-mouse	marmoset	mouse	Srp19	1.24633
merged	marmoset-mouse	marmoset	mouse	Reep5	0.988998
merged	marmoset-mouse	marmoset	mouse	Ell2	0.621069
merged	marmoset-mouse	marmoset	mouse	Ccnh	0.572632
merged	marmoset-mouse	marmoset	mouse	Msh3	0.723957
merged	marmoset-mouse	mouse	marmoset	Iqgap2	0.838052
merged	marmoset-mouse	marmoset	mouse	Polk	1.08072
merged	marmoset-mouse	marmoset	mouse	Fam169a	0.509324
merged	marmoset-mouse	marmoset	mouse	Mccc2	0.563066
merged	marmoset-mouse	mouse	marmoset	Rgs7bp	0.51567
merged	marmoset-mouse	marmoset	mouse	Plpp1	0.662174
merged	marmoset-mouse	marmoset	mouse	Wdr70	0.612188
merged	marmoset-mouse	mouse	marmoset	Cdh10	0.64852
merged	marmoset-mouse	mouse	marmoset	Otulin	0.564076
merged	marmoset-mouse	marmoset	mouse	Adamts16	0.648273
merged	marmoset-mouse	mouse	marmoset	Stox2	0.79548
merged	marmoset-mouse	marmoset	mouse	Palld	1.15025
merged	marmoset-mouse	marmoset	mouse	Inpp4b	0.687539
merged	marmoset-mouse	marmoset	mouse	Larp1b	1.00705
merged	marmoset-mouse	marmoset	mouse	Intu	1.0311
merged	marmoset-mouse	marmoset	mouse	Pla2g12a	1.00064
merged	marmoset-mouse	marmoset	mouse	Ppa2	0.710352
merged	marmoset-mouse	marmoset	mouse	Bmpr1b	1.31887
merged	marmoset-mouse	marmoset	mouse	Ptpn13	0.731036
merged	marmoset-mouse	marmoset	mouse	Sec31a	0.550054
merged	marmoset-mouse	marmoset	mouse	Mob1b	0.551495
merged	marmoset-mouse	marmoset	mouse	Exoc1	0.549613
merged	marmoset-mouse	marmoset	mouse	Wdr19	0.715995
merged	marmoset-mouse	marmoset	mouse	Arap2	0.529623
merged	marmoset-mouse	marmoset	mouse	Ppargc1a	0.956392
merged	marmoset-mouse	marmoset	mouse	Ldb2	0.507072
merged	marmoset-mouse	marmoset	mouse	Cc2d2a	0.54516
merged	marmoset-mouse	marmoset	mouse	Ppp2r2c	0.768127
merged	marmoset-mouse	marmoset	mouse	Grk4	0.715527
merged	marmoset-mouse	marmoset	mouse	E2f3	0.509197
merged	marmoset-mouse	mouse	marmoset	Atxn1	0.547521
merged	marmoset-mouse	marmoset	mouse	Dtnbp1	0.828187
merged	marmoset-mouse	marmoset	mouse	Mak	0.913436
merged	marmoset-mouse	marmoset	mouse	Psmg4	1.04592
merged	marmoset-mouse	marmoset	mouse	Trim26	1.0293
merged	marmoset-mouse	marmoset	mouse	Nudt3	0.647138
merged	marmoset-mouse	marmoset	mouse	Supt3	0.648226
merged	marmoset-mouse	mouse	marmoset	Ptchd4	0.550597
merged	marmoset-mouse	marmoset	mouse	Myo6	0.765807
merged	marmoset-mouse	mouse	marmoset	Mei4	1.30117
merged	marmoset-mouse	marmoset	mouse	Irak1bp1	1.0616
merged	marmoset-mouse	marmoset	mouse	Sh3bgrl2	0.977373
merged	marmoset-mouse	marmoset	mouse	Ibtk	0.7058
merged	marmoset-mouse	marmoset	mouse	Ube2cbp	0.628483
merged	marmoset-mouse	marmoset	mouse	Me1	1.14716
merged	marmoset-mouse	marmoset	mouse	Snx14	0.597086
merged	marmoset-mouse	marmoset	mouse	Armc2	0.643835
merged	marmoset-mouse	marmoset	mouse	Fig4	0.711084
merged	marmoset-mouse	marmoset	mouse	Slc16a10	1.14384
merged	marmoset-mouse	mouse	marmoset	Slc35f1	0.56687
merged	marmoset-mouse	marmoset	mouse	Tbc1d32	0.565724
merged	marmoset-mouse	mouse	marmoset	Nkain2	0.883397
merged	marmoset-mouse	marmoset	mouse	Tpd52l1	0.700105
merged	marmoset-mouse	mouse	marmoset	Arhgap18	1.25416
merged	marmoset-mouse	marmoset	mouse	Epb41l2	1.19862
merged	marmoset-mouse	marmoset	mouse	Sash1	0.613124
merged	marmoset-mouse	mouse	marmoset	Oprm1	1.195
merged	marmoset-mouse	marmoset	mouse	Agpat4	0.583304
merged	marmoset-mouse	marmoset	mouse	Pacrg	0.666974
merged	marmoset-mouse	mouse	marmoset	Rbm39	0.597662
merged	marmoset-mouse	marmoset	mouse	Sel1l2	1.11938
merged	marmoset-mouse	mouse	marmoset	Flrt3	0.727356
merged	marmoset-mouse	mouse	marmoset	Pcsk2	0.619303
merged	marmoset-mouse	mouse	marmoset	Dzank1	0.640331
merged	marmoset-mouse	marmoset	mouse	Kiz	0.540077
merged	marmoset-mouse	marmoset	mouse	Ppp1r16b	0.515899
merged	marmoset-mouse	marmoset	mouse	Zhx3	0.628925
merged	marmoset-mouse	marmoset	mouse	Tshz2	0.73607
merged	marmoset-mouse	marmoset	mouse	Dok5	0.635268
merged	marmoset-mouse	marmoset	mouse	Dhrs7b	0.67406
merged	marmoset-mouse	mouse	marmoset	Srr	0.618434
merged	marmoset-mouse	mouse	marmoset	Glp2r	1.72044
merged	marmoset-mouse	marmoset	mouse	Aldh3a2	1.0394
merged	marmoset-mouse	mouse	marmoset	Ttc19	0.523315
merged	marmoset-mouse	marmoset	mouse	Dcakd	0.61776
merged	marmoset-mouse	mouse	marmoset	Dnajc7	0.753366
merged	marmoset-mouse	mouse	marmoset	Asic2	0.681012
merged	marmoset-mouse	marmoset	mouse	Myo1d	0.59441
merged	marmoset-mouse	mouse	marmoset	Rhbdl3	0.714869
merged	marmoset-mouse	mouse	marmoset	Abhd15	1.04566
merged	marmoset-mouse	marmoset	mouse	Nos2	1.03303
merged	marmoset-mouse	marmoset	mouse	Wsb1	0.635509
merged	marmoset-mouse	marmoset	mouse	Cntnap1	0.656788
merged	marmoset-mouse	marmoset	mouse	Cep112	0.531237
merged	marmoset-mouse	marmoset	mouse	Mipep	0.557859
merged	marmoset-mouse	marmoset	mouse	Mtus2	0.592788
merged	marmoset-mouse	marmoset	mouse	Hmgb1	0.974313
merged	marmoset-mouse	marmoset	mouse	B3glct	0.85824
merged	marmoset-mouse	marmoset	mouse	Cog6	0.765807
merged	marmoset-mouse	mouse	marmoset	Gabrg3	0.731174
merged	marmoset-mouse	mouse	marmoset	Ube3a	0.609899
merged	marmoset-mouse	mouse	marmoset	Lysmd4	1.56408
merged	marmoset-mouse	marmoset	mouse	Ap3s2	0.590177
merged	marmoset-mouse	marmoset	mouse	Prc1	1.06614
merged	marmoset-mouse	marmoset	mouse	Adamtsl3	1.10429
merged	marmoset-mouse	mouse	marmoset	Myo3b	1.1988
merged	marmoset-mouse	marmoset	mouse	Fign	0.822622
merged	marmoset-mouse	marmoset	mouse	Baz2b	0.515881
merged	marmoset-mouse	mouse	marmoset	Upp2	1.31867
merged	marmoset-mouse	mouse	marmoset	Lrp1b	0.743788
merged	marmoset-mouse	marmoset	mouse	Zranb3	0.637999
merged	marmoset-mouse	marmoset	mouse	Nckap5	0.821815
merged	marmoset-mouse	mouse	marmoset	Myo1b	0.684144
merged	marmoset-mouse	marmoset	mouse	Ankrd44	0.982056
merged	marmoset-mouse	marmoset	mouse	Tyw5	0.835223
merged	marmoset-mouse	marmoset	mouse	Gm973	1.01979
merged	marmoset-mouse	mouse	marmoset	Sumo1	0.589431
merged	marmoset-mouse	marmoset	mouse	Nbeal1	0.542979
merged	marmoset-mouse	mouse	marmoset	Kansl1l	0.727455
merged	marmoset-mouse	marmoset	mouse	Xrcc5	0.767189
merged	marmoset-mouse	mouse	marmoset	Ptprn	0.714659
merged	marmoset-mouse	marmoset	mouse	Sgpp2	0.555688
merged	marmoset-mouse	mouse	marmoset	Serpine2	0.507746
merged	marmoset-mouse	marmoset	mouse	Farp2	0.562541
merged	marmoset-mouse	mouse	marmoset	Celf2	0.555099
merged	marmoset-mouse	marmoset	mouse	Kin	1.09605
merged	marmoset-mouse	marmoset	mouse	Sfmbt2	0.903524
merged	marmoset-mouse	marmoset	mouse	Ankrd16	0.804147
merged	marmoset-mouse	marmoset	mouse	Ccdc3	1.18043
merged	marmoset-mouse	marmoset	mouse	Frmd4a	0.510792
merged	marmoset-mouse	mouse	marmoset	Nmt2	1.109
merged	marmoset-mouse	marmoset	mouse	Crem	0.522134
merged	marmoset-mouse	marmoset	mouse	Acap3	0.857031
merged	marmoset-mouse	marmoset	mouse	Per3	0.506982
merged	marmoset-mouse	marmoset	mouse	Kazn	1.03168
merged	marmoset-mouse	marmoset	mouse	Eif4g3	0.516411
merged	marmoset-mouse	marmoset	mouse	Usp48	0.563583
merged	marmoset-mouse	marmoset	mouse	Phactr4	1.13298
merged	marmoset-mouse	mouse	marmoset	Pabpc4	0.786493
merged	marmoset-mouse	mouse	marmoset	Ppt1	0.576321
merged	marmoset-mouse	mouse	marmoset	Atp6v0b	1.25253
merged	marmoset-mouse	mouse	marmoset	Zswim5	0.809612
merged	marmoset-mouse	marmoset	mouse	Nasp	0.544758
merged	marmoset-mouse	marmoset	mouse	Mknk1	0.798427
merged	marmoset-mouse	marmoset	mouse	Cyp4x1	1.01453
merged	marmoset-mouse	marmoset	mouse	Scp2	0.599821
merged	marmoset-mouse	mouse	marmoset	Itgb3bp	0.632322
merged	marmoset-mouse	marmoset	mouse	Efcab7	0.796461
merged	marmoset-mouse	marmoset	mouse	Cachd1	0.549427
merged	marmoset-mouse	marmoset	mouse	Erich3	0.667842
merged	marmoset-mouse	marmoset	mouse	Prkacb	0.538736
merged	marmoset-mouse	marmoset	mouse	Znhit6	0.517503
merged	marmoset-mouse	marmoset	mouse	Rpap2	0.796049
merged	marmoset-mouse	marmoset	mouse	Evi5	0.615385
merged	marmoset-mouse	marmoset	mouse	Dipk1a	0.612702
merged	marmoset-mouse	marmoset	mouse	Dpyd	0.517989
merged	marmoset-mouse	marmoset	mouse	Frrs1	1.0218
merged	marmoset-mouse	marmoset	mouse	Vav3	0.895904
merged	marmoset-mouse	mouse	marmoset	Ntng1	0.829067
merged	marmoset-mouse	mouse	marmoset	Syt6	0.507802
merged	marmoset-mouse	marmoset	mouse	Spag17	1.02637
merged	marmoset-mouse	marmoset	mouse	Dpy19l2	1.32654
merged	marmoset-mouse	mouse	marmoset	Cobl	0.555135
merged	marmoset-mouse	mouse	marmoset	Osbpl3	0.872844
merged	marmoset-mouse	mouse	marmoset	Gsdme	0.923639
merged	marmoset-mouse	marmoset	mouse	Crppa	0.549951
merged	marmoset-mouse	marmoset	mouse	Cdk6	1.64503
merged	marmoset-mouse	marmoset	mouse	Cdk14	0.812426
merged	marmoset-mouse	mouse	marmoset	Tmem243	1.06648
merged	marmoset-mouse	mouse	marmoset	Sema3e	0.604182
merged	marmoset-mouse	mouse	marmoset	Sema3c	1.49039
merged	marmoset-mouse	marmoset	mouse	Gsap	1.17951
merged	marmoset-mouse	marmoset	mouse	Lhfpl3	0.764959
merged	marmoset-mouse	marmoset	mouse	Slc26a4	1.14198
merged	marmoset-mouse	marmoset	mouse	Lamb1	0.629099
merged	marmoset-mouse	mouse	marmoset	Luc7l2	0.594405
merged	marmoset-mouse	marmoset	mouse	Cald1	1.29836
merged	marmoset-mouse	mouse	marmoset	Lrrc4	1.27868
merged	marmoset-mouse	marmoset	mouse	Pde3a	1.46188
merged	marmoset-mouse	marmoset	mouse	Ptpro	0.584557
merged	marmoset-mouse	marmoset	mouse	Dusp16	1.09497
merged	marmoset-mouse	marmoset	mouse	Erc1	0.566214
merged	marmoset-mouse	marmoset	mouse	Pphln1	0.745738
merged	marmoset-mouse	mouse	marmoset	Pdzrn4	1.24431
merged	marmoset-mouse	mouse	marmoset	Cpne8	1.08547
merged	marmoset-mouse	marmoset	mouse	Ccdc91	1.03343
merged	marmoset-mouse	mouse	marmoset	Rassf8	1.05305
merged	marmoset-mouse	marmoset	mouse	Rbms2	1.01524
merged	marmoset-mouse	marmoset	mouse	Letmd1	0.925927
merged	marmoset-mouse	mouse	marmoset	Arf3	0.675672
merged	marmoset-mouse	marmoset	mouse	Lrriq1	0.938729
merged	marmoset-mouse	marmoset	mouse	Poc1b	0.945222
merged	marmoset-mouse	marmoset	mouse	Cradd	0.501634
merged	marmoset-mouse	mouse	marmoset	Slc25a3	1.01299
merged	marmoset-mouse	marmoset	mouse	Gnptab	0.526729
merged	marmoset-mouse	marmoset	mouse	Slc41a2	0.523519
merged	marmoset-mouse	marmoset	mouse	Tctn1	0.906534
merged	marmoset-mouse	marmoset	mouse	Naa25	0.514882
merged	marmoset-mouse	marmoset	mouse	Rph3a	0.529755
merged	marmoset-mouse	marmoset	mouse	Fbxw8	0.639664
merged	marmoset-mouse	marmoset	mouse	Tesc	0.554934
merged	marmoset-mouse	marmoset	mouse	Srrm4	0.804484
merged	marmoset-mouse	marmoset	mouse	Scarb1	0.553456
merged	marmoset-mouse	marmoset	mouse	Tmem132d	0.690656
merged	marmoset-mouse	marmoset	mouse	Stx2	0.943288
merged	marmoset-mouse	marmoset	mouse	Ankdd1a	0.891706
merged	marmoset-mouse	marmoset	mouse	Catsper2	0.730417
merged	marmoset-mouse	mouse	marmoset	Slc24a5	0.908612
merged	marmoset-mouse	marmoset	mouse	Fbn1	1.23297
merged	marmoset-mouse	mouse	marmoset	Usp50	1.17041
merged	marmoset-mouse	marmoset	mouse	Ccpg1	0.570503
merged	marmoset-mouse	mouse	marmoset	Nedd4	0.979629
merged	marmoset-mouse	marmoset	mouse	Eif2ak4	0.705408
merged	marmoset-mouse	marmoset	mouse	Thtpa	1.09646
merged	marmoset-mouse	marmoset	mouse	Stxbp6	0.7087
merged	marmoset-mouse	marmoset	mouse	Foxg1	0.621586
merged	marmoset-mouse	marmoset	mouse	G2e3	0.781617
merged	marmoset-mouse	marmoset	mouse	Coch	0.674548
merged	marmoset-mouse	marmoset	mouse	Npas3	0.514047
merged	marmoset-mouse	marmoset	mouse	Mipol1	0.977185
merged	marmoset-mouse	mouse	marmoset	Lrfn5	0.517511
merged	marmoset-mouse	marmoset	mouse	Klhdc1	0.642624
merged	marmoset-mouse	marmoset	mouse	Klhdc2	0.658409
merged	marmoset-mouse	marmoset	mouse	Ccdc175	1.06239
merged	marmoset-mouse	marmoset	mouse	Pcnx4	0.752463
merged	marmoset-mouse	mouse	marmoset	Arel1	0.615519
merged	marmoset-mouse	marmoset	mouse	Ttll5	0.503501
merged	marmoset-mouse	marmoset	mouse	Eml1	0.515053
merged	marmoset-mouse	mouse	marmoset	Gria4	0.761681
merged	marmoset-mouse	marmoset	mouse	Atm	0.518377
merged	marmoset-mouse	marmoset	mouse	Exph5	1.01621
merged	marmoset-mouse	marmoset	mouse	Cep164	0.528317
merged	marmoset-mouse	marmoset	mouse	Thy1	1.0808
merged	marmoset-mouse	mouse	marmoset	Pknox2	0.709432
merged	marmoset-mouse	marmoset	mouse	Jam3	0.975159
merged	marmoset-mouse	marmoset	mouse	Cep126	0.658554
merged	marmoset-mouse	mouse	marmoset	Cntn5	0.50736
merged	marmoset-mouse	marmoset	mouse	Maml2	0.803379
merged	marmoset-mouse	mouse	marmoset	Gab2	0.719027
merged	marmoset-mouse	mouse	marmoset	Rnf169	0.57139
merged	marmoset-mouse	marmoset	mouse	Arap1	1.40742
merged	marmoset-mouse	marmoset	mouse	Dkk3	1.03094
merged	marmoset-mouse	marmoset	mouse	Ptpn5	0.547468
merged	marmoset-mouse	marmoset	mouse	Prmt3	0.868066
merged	marmoset-mouse	mouse	marmoset	Naa40	0.520716
merged	marmoset-mouse	mouse	marmoset	Macrod1	0.66208
merged	marmoset-mouse	marmoset	mouse	Snx32	0.576019
merged	marmoset-mouse	marmoset	mouse	Rbm14	1.00617
merged	marmoset-mouse	marmoset	mouse	Gm960	1.18278
merged	marmoset-mouse	mouse	marmoset	Kcnq1	0.972628
merged	marmoset-mouse	mouse	marmoset	Cdip1	0.503457
merged	marmoset-mouse	mouse	marmoset	Srcap	0.604036
merged	marmoset-mouse	mouse	marmoset	Fus	0.609757
merged	marmoset-mouse	marmoset	mouse	Anxa11	1.13291
merged	marmoset-mouse	marmoset	mouse	Lrmda	1.85035
merged	marmoset-mouse	marmoset	mouse	Adk	0.595802
merged	marmoset-mouse	marmoset	mouse	Ascc1	0.750009
merged	marmoset-mouse	marmoset	mouse	Jmjd1c	0.580094
merged	marmoset-mouse	marmoset	mouse	Rtkn2	1.04085
merged	marmoset-mouse	mouse	marmoset	Zwint	1.04552
merged	marmoset-mouse	marmoset	mouse	Hectd2	0.669515
merged	marmoset-mouse	marmoset	mouse	Rbp4	1.0352
merged	marmoset-mouse	marmoset	mouse	Pde6c	1.15787
merged	marmoset-mouse	marmoset	mouse	Noc3l	0.728517
merged	marmoset-mouse	mouse	marmoset	Tial1	0.517724
merged	marmoset-mouse	mouse	marmoset	Fgfr2	1.0504
merged	marmoset-mouse	mouse	marmoset	Adam12	0.838338
merged	marmoset-mouse	marmoset	mouse	Dock1	0.528118
merged	marmoset-mouse	mouse	marmoset	Trim35	1.20939
merged	marmoset-mouse	marmoset	mouse	Bnip3l	0.562263
merged	marmoset-mouse	mouse	marmoset	Loxl2	1.06596
merged	marmoset-mouse	mouse	marmoset	Atp6v1b2	0.541789
merged	marmoset-mouse	marmoset	mouse	Lpl	0.681144
merged	marmoset-mouse	mouse	marmoset	Zdhhc2	0.744498
merged	marmoset-mouse	mouse	marmoset	Sgcz	0.59081
merged	marmoset-mouse	marmoset	mouse	Dlc1	0.816411
merged	marmoset-mouse	marmoset	mouse	Wrn	0.591192
merged	marmoset-mouse	mouse	marmoset	Ddhd2	0.574392
merged	marmoset-mouse	marmoset	mouse	Zmat4	0.579239
merged	marmoset-mouse	marmoset	mouse	Slc20a2	0.545787
merged	marmoset-mouse	mouse	marmoset	Polb	0.856074
merged	marmoset-mouse	marmoset	mouse	Chrnb3	1.12894
merged	marmoset-mouse	marmoset	mouse	Cep192	0.904465
merged	marmoset-mouse	marmoset	mouse	L3mbtl4	0.687274
merged	marmoset-mouse	marmoset	mouse	Tmem241	1.00123
merged	marmoset-mouse	mouse	marmoset	Impact	0.622247
merged	marmoset-mouse	mouse	marmoset	Garem1	0.671045
merged	marmoset-mouse	mouse	marmoset	Rit2	0.520146
merged	marmoset-mouse	mouse	marmoset	Tcf4	0.83437
merged	marmoset-mouse	marmoset	mouse	Onecut2	0.54497
merged	marmoset-mouse	marmoset	mouse	Rttn	0.769096
merged	marmoset-mouse	mouse	marmoset	Kcnip3	0.648475
merged	marmoset-mouse	marmoset	mouse	Tmem131	0.551061
merged	marmoset-mouse	mouse	marmoset	Tbc1d8	0.553903
merged	marmoset-mouse	mouse	marmoset	Lrrtm4	0.586563
merged	marmoset-mouse	marmoset	mouse	Alms1	0.662374
merged	marmoset-mouse	mouse	marmoset	Tgfa	0.661422
merged	marmoset-mouse	mouse	marmoset	Sertad2	0.748225
merged	marmoset-mouse	marmoset	mouse	Commd1	0.902577
merged	marmoset-mouse	marmoset	mouse	Fam161a	1.03112
merged	marmoset-mouse	marmoset	mouse	Fancl	0.704988
merged	marmoset-mouse	mouse	marmoset	Mtif2	0.749981
merged	marmoset-mouse	marmoset	mouse	Prepl	0.888477
merged	marmoset-mouse	marmoset	mouse	Mta3	0.677275
merged	marmoset-mouse	marmoset	mouse	Slc8a1	0.70326
merged	marmoset-mouse	marmoset	mouse	Sos1	0.614381
merged	marmoset-mouse	marmoset	mouse	Arhgef33	0.619859
merged	marmoset-mouse	mouse	marmoset	Srsf7	0.590444
merged	marmoset-mouse	marmoset	mouse	Otof	0.750799
merged	marmoset-mouse	marmoset	mouse	Greb1	1.15328
merged	marmoset-mouse	marmoset	mouse	Asap2	0.589047
merged	marmoset-mouse	mouse	marmoset	Acp1	0.997184
merged	marmoset-mouse	mouse	marmoset	Pex5l	0.802823
merged	marmoset-mouse	mouse	marmoset	Dnajc19	0.866597
merged	marmoset-mouse	marmoset	mouse	Mccc1	0.665311
merged	marmoset-mouse	marmoset	mouse	Klhl24	0.560727
merged	marmoset-mouse	marmoset	mouse	Ano10	1.23444
merged	marmoset-mouse	mouse	marmoset	Traip	1.02796
merged	marmoset-mouse	mouse	marmoset	Camkv	0.504883
merged	marmoset-mouse	mouse	marmoset	Manf	1.1529
merged	marmoset-mouse	mouse	marmoset	Nisch	0.512753
merged	marmoset-mouse	mouse	marmoset	Lrtm1	0.761531
merged	marmoset-mouse	mouse	marmoset	Erc2	0.501907
merged	marmoset-mouse	mouse	marmoset	Cntn3	0.907758
merged	marmoset-mouse	mouse	marmoset	Cntn6	0.670267
merged	marmoset-mouse	marmoset	mouse	Atg7	0.741302
merged	marmoset-mouse	marmoset	mouse	Vgll4	0.574608
merged	marmoset-mouse	marmoset	mouse	Iqcb1	1.03401
merged	marmoset-mouse	marmoset	mouse	B4galt4	0.880517
merged	marmoset-mouse	mouse	marmoset	Lsamp	0.681863
merged	marmoset-mouse	marmoset	mouse	Cmss1	0.683855
merged	marmoset-mouse	marmoset	mouse	Gtpbp8	0.861761
merged	marmoset-mouse	mouse	marmoset	Rgs20	0.76054
merged	marmoset-mouse	marmoset	mouse	Spidr	1.43954
merged	marmoset-mouse	mouse	marmoset	Fam110b	0.631965
merged	marmoset-mouse	mouse	marmoset	Nkain3	1.34453
merged	marmoset-mouse	marmoset	mouse	Cyp7b1	0.667477
merged	marmoset-mouse	marmoset	mouse	Tmem67	0.587992
merged	marmoset-mouse	marmoset	mouse	Necab1	0.568773
merged	marmoset-mouse	mouse	marmoset	Rmdn1	0.775304
merged	marmoset-mouse	marmoset	mouse	Ralyl	0.543899
merged	marmoset-mouse	marmoset	mouse	1110038F14Rik	0.571139
merged	marmoset-mouse	marmoset	mouse	Kifc2	0.559492
merged	marmoset-mouse	marmoset	mouse	Mtss1	0.561014
merged	marmoset-mouse	marmoset	mouse	Colec10	1.40996
merged	marmoset-mouse	marmoset	mouse	Rad21	0.726743
merged	marmoset-mouse	marmoset	mouse	Lrp12	0.698555
merged	marmoset-mouse	marmoset	mouse	Tbl1xr1	0.61451
merged	marmoset-mouse	marmoset	mouse	Prkci	0.541498
merged	marmoset-mouse	mouse	marmoset	P2ry12	0.579487
merged	marmoset-mouse	mouse	marmoset	P2ry14	0.737297
merged	marmoset-mouse	marmoset	mouse	Hltf	0.646473
merged	marmoset-mouse	marmoset	mouse	Rasa2	0.562064
merged	marmoset-mouse	marmoset	mouse	Nck1	0.503708
merged	marmoset-mouse	mouse	marmoset	Ephb1	0.51684
merged	marmoset-mouse	mouse	marmoset	Rab6b	0.677633
merged	marmoset-mouse	marmoset	mouse	Hacl1	1.36997
merged	marmoset-mouse	marmoset	mouse	Oxnad1	1.05986
merged	marmoset-mouse	marmoset	mouse	Nek10	1.13234
merged	marmoset-mouse	marmoset	mouse	Zcwpw2	0.519823
merged	marmoset-mouse	mouse	marmoset	Rbms3	0.931794
merged	marmoset-mouse	mouse	marmoset	Trank1	0.522673
merged	marmoset-mouse	marmoset	mouse	Ttc21a	1.02393
merged	marmoset-mouse	marmoset	mouse	Entpd3	0.872708
merged	marmoset-mouse	mouse	marmoset	Trim46	0.930084
merged	marmoset-mouse	mouse	marmoset	Smg5	0.74683
merged	marmoset-mouse	mouse	marmoset	Tnr	0.562151
merged	marmoset-mouse	marmoset	mouse	Pogk	1.01181
merged	marmoset-mouse	mouse	marmoset	Brinp3	0.503334
merged	marmoset-mouse	marmoset	mouse	Cnih3	1.16647
merged	marmoset-mouse	marmoset	mouse	Disp1	0.659633
merged	marmoset-mouse	marmoset	mouse	Rps6kc1	0.552305
merged	marmoset-mouse	marmoset	mouse	Rcor3	0.636704
merged	marmoset-mouse	marmoset	mouse	Stum	0.676874
merged	marmoset-mouse	mouse	marmoset	Enah	0.555996
merged	marmoset-mouse	marmoset	mouse	Dennd1b	0.595342
merged	marmoset-mouse	marmoset	mouse	Cnst	0.583907
merged	marmoset-mouse	marmoset	mouse	Efcab2	0.962481
merged	marmoset-mouse	marmoset	mouse	Chrm3	0.563733
merged	marmoset-mouse	marmoset	mouse	Ryr2	0.892605
merged	marmoset-mouse	marmoset	mouse	Mtr	0.841121
merged	marmoset-mouse	marmoset	mouse	Ero1lb	0.551359
merged	marmoset-mouse	marmoset	mouse	Gpr137b	0.907684
merged	marmoset-mouse	marmoset	mouse	Tarbp1	0.777723
merged	marmoset-mouse	marmoset	mouse	Slc35f3	0.620102
merged	marmoset-mouse	marmoset	mouse	Kcnk1	0.727747
merged	marmoset-mouse	marmoset	mouse	Pcnx2	0.523659
merged	marmoset-mouse	mouse	marmoset	Cyld	0.66926
merged	marmoset-mouse	mouse	marmoset	Smpd3	0.56743
merged	marmoset-mouse	marmoset	mouse	Fcsk	0.854293
merged	marmoset-mouse	marmoset	mouse	Cntnap4	0.808988
merged	marmoset-mouse	marmoset	mouse	Wwox	0.702842
merged	marmoset-mouse	mouse	marmoset	Cdh13	0.631695
merged	marmoset-mouse	mouse	marmoset	Htr1f	1.43454
merged	marmoset-mouse	marmoset	mouse	Gbe1	0.798412
merged	marmoset-mouse	marmoset	mouse	Dscam	0.58686
merged	marmoset-mouse	mouse	marmoset	C2cd2	1.26173
merged	marmoset-mouse	marmoset	mouse	Pknox1	0.974637
merged	marmoset-mouse	marmoset	mouse	Cirbp	0.652403
merged	marmoset-mouse	mouse	marmoset	Matk	0.813409
merged	marmoset-mouse	marmoset	mouse	Dpy19l3	0.609224
merged	marmoset-mouse	marmoset	mouse	Zfp382	0.995035
merged	marmoset-mouse	mouse	marmoset	Dyrk1b	0.830535
merged	marmoset-mouse	mouse	marmoset	Cnot3	0.992322
merged	marmoset-mouse	mouse	marmoset	Ttyh1	0.587133
merged	marmoset-mouse	mouse	marmoset	Usp29	1.74222
merged	marmoset-mouse	mouse	marmoset	Arhgap6	0.506383
merged	marmoset-mouse	marmoset	mouse	Ctps2	1.25538
merged	marmoset-mouse	mouse	marmoset	Rpgr	0.588951
merged	marmoset-mouse	marmoset	mouse	Maob	1.02875
merged	marmoset-mouse	mouse	marmoset	Araf	1.32131
merged	marmoset-mouse	mouse	marmoset	Kdm5c	0.534217
merged	marmoset-mouse	mouse	marmoset	Fam120c	0.522681
merged	marmoset-mouse	mouse	marmoset	Apex2	1.12369
merged	marmoset-mouse	marmoset	mouse	Nbdy	1.0236
merged	marmoset-mouse	marmoset	mouse	Spin4	1.4283
merged	marmoset-mouse	marmoset	mouse	Zc3h12b	0.690461
merged	marmoset-mouse	marmoset	mouse	Rps6ka6	1.24183
merged	marmoset-mouse	mouse	marmoset	Pcdh11x	0.68354
merged	marmoset-mouse	mouse	marmoset	Zcchc18	1.01585
merged	marmoset-mouse	mouse	marmoset	Il1rapl2	1.32046
merged	marmoset-mouse	marmoset	mouse	Trpc5	0.615954
merged	marmoset-mouse	mouse	marmoset	Ocrl	0.768188
merged	marmoset-mouse	marmoset	mouse	Fhl1	0.765157
merged	marmoset-mouse	mouse	marmoset	Pdzd4	0.791232

## Sheet: NeuronExcitCtxL5NP_xspecies_met
replicate	comparison	higher_group	lower_group	DEG_name	logFC
merged	marmoset-mouse	marmoset	mouse	Gpc5	1.56287
merged	marmoset-mouse	mouse	marmoset	Gpc6	0.606073
merged	marmoset-mouse	mouse	marmoset	Ggact	0.535064
merged	marmoset-mouse	marmoset	mouse	Lmo7	0.588124
merged	marmoset-mouse	mouse	marmoset	Klf12	0.5675
merged	marmoset-mouse	marmoset	mouse	Dach1	1.06129
merged	marmoset-mouse	marmoset	mouse	Htr2a	0.986624
merged	marmoset-mouse	marmoset	mouse	Gcnt1	1.14818
merged	marmoset-mouse	marmoset	mouse	1110059E24Rik	0.918114
merged	marmoset-mouse	mouse	marmoset	Cdc37l1	0.600782
merged	marmoset-mouse	marmoset	mouse	Ttc39b	0.709866
merged	marmoset-mouse	mouse	marmoset	Phf24	0.834157
merged	marmoset-mouse	marmoset	mouse	Trmt10b	0.550056
merged	marmoset-mouse	marmoset	mouse	Invs	0.574585
merged	marmoset-mouse	marmoset	mouse	Ctnnal1	0.610162
merged	marmoset-mouse	marmoset	mouse	Epb41l4b	0.555449
merged	marmoset-mouse	marmoset	mouse	Col27a1	1.16306
merged	marmoset-mouse	mouse	marmoset	Odf2	1.00397
merged	marmoset-mouse	mouse	marmoset	Grin1	0.704593
merged	marmoset-mouse	mouse	marmoset	Xrcc6	0.703995
merged	marmoset-mouse	mouse	marmoset	Tmem191c	0.887643
merged	marmoset-mouse	mouse	marmoset	Sez6l	0.65272
merged	marmoset-mouse	marmoset	mouse	Ttc28	0.562036
merged	marmoset-mouse	mouse	marmoset	Kremen1	0.848041
merged	marmoset-mouse	mouse	marmoset	Tango2	0.699653
merged	marmoset-mouse	marmoset	mouse	Tbc1d22a	0.534533
merged	marmoset-mouse	mouse	marmoset	Tafa5	0.522956
merged	marmoset-mouse	marmoset	mouse	Rabl2	0.835373
merged	marmoset-mouse	marmoset	mouse	Tpst1	0.533499
merged	marmoset-mouse	marmoset	mouse	Auts2	0.581916
merged	marmoset-mouse	mouse	marmoset	Hip1	0.978821
merged	marmoset-mouse	marmoset	mouse	Zscan25	1.07727
merged	marmoset-mouse	marmoset	mouse	Cyth3	0.506745
merged	marmoset-mouse	marmoset	mouse	Mmd2	0.516431
merged	marmoset-mouse	mouse	marmoset	Fndc9	1.16907
merged	marmoset-mouse	marmoset	mouse	Ttc1	0.633951
merged	marmoset-mouse	mouse	marmoset	Wwc1	0.693512
merged	marmoset-mouse	marmoset	mouse	Klhl3	0.528253
merged	marmoset-mouse	mouse	marmoset	Paip2	0.843941
merged	marmoset-mouse	marmoset	mouse	Pcdhb4	1.26671
merged	marmoset-mouse	mouse	marmoset	Fgf1	0.781011
merged	marmoset-mouse	marmoset	mouse	Nr3c1	0.646804
merged	marmoset-mouse	mouse	marmoset	Kctd16	1.12801
merged	marmoset-mouse	mouse	marmoset	Htr4	1.33231
merged	marmoset-mouse	marmoset	mouse	Ranbp17	0.647578
merged	marmoset-mouse	mouse	marmoset	Clk4	0.508199
merged	marmoset-mouse	marmoset	mouse	Fstl4	0.966613
merged	marmoset-mouse	marmoset	mouse	Fbn2	0.967541
merged	marmoset-mouse	marmoset	mouse	Dtwd2	0.945405
merged	marmoset-mouse	marmoset	mouse	Srp19	1.09431
merged	marmoset-mouse	marmoset	mouse	Reep5	0.940197
merged	marmoset-mouse	mouse	marmoset	Lix1	1.14184
merged	marmoset-mouse	marmoset	mouse	Rhobtb3	0.662251
merged	marmoset-mouse	marmoset	mouse	Ccnh	0.674373
merged	marmoset-mouse	mouse	marmoset	Rasgrf2	0.992161
merged	marmoset-mouse	marmoset	mouse	Lhfpl2	1.25394
merged	marmoset-mouse	mouse	marmoset	Pde8b	0.530364
merged	marmoset-mouse	marmoset	mouse	Polk	0.702046
merged	marmoset-mouse	marmoset	mouse	Mrps27	0.804821
merged	marmoset-mouse	marmoset	mouse	Pik3r1	0.544058
merged	marmoset-mouse	marmoset	mouse	Erbin	0.653283
merged	marmoset-mouse	mouse	marmoset	Rab3c	0.667352
merged	marmoset-mouse	marmoset	mouse	Ghr	1.14844
merged	marmoset-mouse	mouse	marmoset	Oxct1	0.631731
merged	marmoset-mouse	mouse	marmoset	Plcxd3	1.08272
merged	marmoset-mouse	marmoset	mouse	Wdr70	0.656686
merged	marmoset-mouse	marmoset	mouse	Cdh9	1.12239
merged	marmoset-mouse	mouse	marmoset	Cdh12	0.501715
merged	marmoset-mouse	marmoset	mouse	Snx25	0.557041
merged	marmoset-mouse	mouse	marmoset	Spock3	0.507443
merged	marmoset-mouse	marmoset	mouse	Gm17359	1.07297
merged	marmoset-mouse	marmoset	mouse	Fnip2	0.565293
merged	marmoset-mouse	marmoset	mouse	Rxfp1	0.595279
merged	marmoset-mouse	marmoset	mouse	Pdgfc	0.861065
merged	marmoset-mouse	marmoset	mouse	Gucy1a1	0.51484
merged	marmoset-mouse	marmoset	mouse	Fbxw7	0.996359
merged	marmoset-mouse	marmoset	mouse	Larp1b	0.609754
merged	marmoset-mouse	marmoset	mouse	Intu	0.71156
merged	marmoset-mouse	marmoset	mouse	Pla2g12a	0.986407
merged	marmoset-mouse	mouse	marmoset	Col25a1	1.26043
merged	marmoset-mouse	mouse	marmoset	Dkk2	1.31113
merged	marmoset-mouse	marmoset	mouse	Ppa2	0.812964
merged	marmoset-mouse	marmoset	mouse	Dnajb14	0.538748
merged	marmoset-mouse	marmoset	mouse	Klhl8	0.605358
merged	marmoset-mouse	marmoset	mouse	Ptpn13	1.16734
merged	marmoset-mouse	marmoset	mouse	Fras1	0.689985
merged	marmoset-mouse	marmoset	mouse	Slain2	0.542698
merged	marmoset-mouse	marmoset	mouse	Nfxl1	0.799783
merged	marmoset-mouse	marmoset	mouse	Corin	1.41814
merged	marmoset-mouse	marmoset	mouse	Kctd8	1.34154
merged	marmoset-mouse	marmoset	mouse	Wdr19	0.648261
merged	marmoset-mouse	marmoset	mouse	Klhl5	1.22209
merged	marmoset-mouse	mouse	marmoset	Arap2	0.626569
merged	marmoset-mouse	marmoset	mouse	Ppargc1a	0.777898
merged	marmoset-mouse	mouse	marmoset	Kcnip4	1.61888
merged	marmoset-mouse	marmoset	mouse	Rnf144b	0.585457
merged	marmoset-mouse	mouse	marmoset	Kif13a	0.602022
merged	marmoset-mouse	mouse	marmoset	Atxn1	0.717883
merged	marmoset-mouse	marmoset	mouse	Mak	1.49665
merged	marmoset-mouse	marmoset	mouse	Lyrm4	0.958538
merged	marmoset-mouse	marmoset	mouse	Trim26	1.05308
merged	marmoset-mouse	marmoset	mouse	Nudt3	0.523326
merged	marmoset-mouse	mouse	marmoset	Trerf1	0.778977
merged	marmoset-mouse	marmoset	mouse	Supt3	0.568926
merged	marmoset-mouse	mouse	marmoset	Col12a1	1.36402
merged	marmoset-mouse	marmoset	mouse	Irak1bp1	1.03787
merged	marmoset-mouse	marmoset	mouse	Ibtk	0.541869
merged	marmoset-mouse	marmoset	mouse	Me1	0.701586
merged	marmoset-mouse	marmoset	mouse	Snx14	0.560418
merged	marmoset-mouse	marmoset	mouse	Slc35a1	0.58206
merged	marmoset-mouse	mouse	marmoset	Klhl32	0.662736
merged	marmoset-mouse	mouse	marmoset	Hs3st5	0.526205
merged	marmoset-mouse	marmoset	mouse	Man1a	0.999629
merged	marmoset-mouse	marmoset	mouse	Tbc1d32	0.52818
merged	marmoset-mouse	mouse	marmoset	Clvs2	0.966983
merged	marmoset-mouse	marmoset	mouse	Epb41l2	1.18255
merged	marmoset-mouse	marmoset	mouse	Moxd1	1.43348
merged	marmoset-mouse	mouse	marmoset	Ahi1	0.525161
merged	marmoset-mouse	marmoset	mouse	Phactr2	1.65495
merged	marmoset-mouse	marmoset	mouse	Utrn	1.26578
merged	marmoset-mouse	marmoset	mouse	Epm2a	0.657619
merged	marmoset-mouse	marmoset	mouse	Sash1	0.629452
merged	marmoset-mouse	marmoset	mouse	Ust	1.11873
merged	marmoset-mouse	marmoset	mouse	Plekhg1	1.50671
merged	marmoset-mouse	mouse	marmoset	Oprm1	1.03702
merged	marmoset-mouse	mouse	marmoset	Tiam2	0.852785
merged	marmoset-mouse	mouse	marmoset	Sod2	1.00105
merged	marmoset-mouse	mouse	marmoset	Qk	0.515921
merged	marmoset-mouse	mouse	marmoset	Rbm39	0.512114
merged	marmoset-mouse	mouse	marmoset	Chgb	0.720338
merged	marmoset-mouse	mouse	marmoset	Plcb4	0.660735
merged	marmoset-mouse	mouse	marmoset	Pcsk2	0.722948
merged	marmoset-mouse	marmoset	mouse	Slc24a3	0.904283
merged	marmoset-mouse	marmoset	mouse	Rin2	1.41052
merged	marmoset-mouse	marmoset	mouse	Kiz	0.887182
merged	marmoset-mouse	mouse	marmoset	Sulf2	0.828459
merged	marmoset-mouse	marmoset	mouse	Dhrs7b	0.796714
merged	marmoset-mouse	mouse	marmoset	Glp2r	1.59241
merged	marmoset-mouse	marmoset	mouse	Aldh3a2	0.797229
merged	marmoset-mouse	mouse	marmoset	Cenpv	0.561406
merged	marmoset-mouse	mouse	marmoset	Ttc19	0.527929
merged	marmoset-mouse	mouse	marmoset	Rhbdl3	1.07689
merged	marmoset-mouse	mouse	marmoset	Car10	1.25606
merged	marmoset-mouse	marmoset	mouse	Cntnap1	0.683127
merged	marmoset-mouse	mouse	marmoset	Prkca	0.547684
merged	marmoset-mouse	marmoset	mouse	Nptx1	0.504856
merged	marmoset-mouse	mouse	marmoset	Pcyt2	0.737232
merged	marmoset-mouse	marmoset	mouse	Mtus2	0.561919
merged	marmoset-mouse	marmoset	mouse	Hmgb1	0.873816
merged	marmoset-mouse	mouse	marmoset	B3glct	1.34314
merged	marmoset-mouse	marmoset	mouse	Stard13	0.631467
merged	marmoset-mouse	marmoset	mouse	Cog6	0.655378
merged	marmoset-mouse	mouse	marmoset	Lcp1	1.20267
merged	marmoset-mouse	marmoset	mouse	Oca2	0.985878
merged	marmoset-mouse	mouse	marmoset	Gabrg3	0.551601
merged	marmoset-mouse	mouse	marmoset	Ube3a	0.553774
merged	marmoset-mouse	mouse	marmoset	Lysmd4	1.38411
merged	marmoset-mouse	marmoset	mouse	Prc1	1.37616
merged	marmoset-mouse	marmoset	mouse	Fsd2	1.07727
merged	marmoset-mouse	mouse	marmoset	Stard5	1.11495
merged	marmoset-mouse	marmoset	mouse	Zswim2	1.00866
merged	marmoset-mouse	mouse	marmoset	Zfp804a	0.590417
merged	marmoset-mouse	marmoset	mouse	Pde1a	1.05802
merged	marmoset-mouse	marmoset	mouse	Gpr155	0.785437
merged	marmoset-mouse	mouse	marmoset	Pdk1	0.782635
merged	marmoset-mouse	marmoset	mouse	Hat1	0.634144
merged	marmoset-mouse	mouse	marmoset	Upp2	1.26419
merged	marmoset-mouse	mouse	marmoset	Zeb2	0.715347
merged	marmoset-mouse	marmoset	mouse	Nxph2	1.10563
merged	marmoset-mouse	mouse	marmoset	Lypd1	0.892616
merged	marmoset-mouse	marmoset	mouse	Slc39a10	0.600506
merged	marmoset-mouse	marmoset	mouse	Ankrd44	0.689375
merged	marmoset-mouse	mouse	marmoset	Sumo1	0.774499
merged	marmoset-mouse	marmoset	mouse	Xrcc5	0.732686
merged	marmoset-mouse	marmoset	mouse	Sgpp2	0.703205
merged	marmoset-mouse	marmoset	mouse	Acsl3	0.558701
merged	marmoset-mouse	marmoset	mouse	Dock10	1.1122
merged	marmoset-mouse	mouse	marmoset	Pid1	0.633453
merged	marmoset-mouse	mouse	marmoset	Dner	0.565223
merged	marmoset-mouse	marmoset	mouse	Kin	1.13564
merged	marmoset-mouse	marmoset	mouse	Ankrd16	0.769427
merged	marmoset-mouse	marmoset	mouse	Fam171a1	0.783446
merged	marmoset-mouse	marmoset	mouse	Itga8	1.37869
merged	marmoset-mouse	marmoset	mouse	Mpp7	1.15624
merged	marmoset-mouse	mouse	marmoset	Nrp1	0.993713
merged	marmoset-mouse	marmoset	mouse	Kazn	1.11238
merged	marmoset-mouse	marmoset	mouse	Phactr4	1.13024
merged	marmoset-mouse	marmoset	mouse	Epb41	0.767695
merged	marmoset-mouse	mouse	marmoset	Ptpru	0.778405
merged	marmoset-mouse	mouse	marmoset	Pabpc4	0.991486
merged	marmoset-mouse	mouse	marmoset	Atp6v0b	1.01013
merged	marmoset-mouse	marmoset	mouse	Mknk1	0.733919
merged	marmoset-mouse	mouse	marmoset	Trabd2b	1.30945
merged	marmoset-mouse	mouse	marmoset	Hook1	0.701334
merged	marmoset-mouse	marmoset	mouse	Efcab7	0.903255
merged	marmoset-mouse	mouse	marmoset	Pde4b	0.855599
merged	marmoset-mouse	mouse	marmoset	Gng12	0.744998
merged	marmoset-mouse	mouse	marmoset	Wls	0.563825
merged	marmoset-mouse	marmoset	mouse	Slc44a5	0.980468
merged	marmoset-mouse	marmoset	mouse	St6galnac5	1.1198
merged	marmoset-mouse	marmoset	mouse	Nexn	1.53532
merged	marmoset-mouse	mouse	marmoset	Lrrc8b	0.731199
merged	marmoset-mouse	marmoset	mouse	Hfm1	0.573257
merged	marmoset-mouse	marmoset	mouse	Rpap2	0.647114
merged	marmoset-mouse	marmoset	mouse	Frrs1	1.20594
merged	marmoset-mouse	marmoset	mouse	Kcnd3	0.773783
merged	marmoset-mouse	marmoset	mouse	Slc22a15	0.938124
merged	marmoset-mouse	marmoset	mouse	Atp1a1	0.870823
merged	marmoset-mouse	mouse	marmoset	Rp9	0.552852
merged	marmoset-mouse	mouse	marmoset	Bmper	0.901487
merged	marmoset-mouse	marmoset	mouse	Pou6f2	0.65607
merged	marmoset-mouse	mouse	marmoset	Vstm2a	1.33109
merged	marmoset-mouse	mouse	marmoset	Chn2	0.635146
merged	marmoset-mouse	marmoset	mouse	Osbpl3	0.692992
merged	marmoset-mouse	mouse	marmoset	Gsdme	0.9516
merged	marmoset-mouse	marmoset	mouse	Rapgef5	0.570569
merged	marmoset-mouse	mouse	marmoset	Bzw2	0.559579
merged	marmoset-mouse	marmoset	mouse	Dgkb	0.596146
merged	marmoset-mouse	marmoset	mouse	Thsd7a	0.722283
merged	marmoset-mouse	mouse	marmoset	Nxph1	2.09349
merged	marmoset-mouse	marmoset	mouse	Glcci1	0.632694
merged	marmoset-mouse	mouse	marmoset	Tmem243	0.544484
merged	marmoset-mouse	mouse	marmoset	Sema3e	0.593781
merged	marmoset-mouse	mouse	marmoset	Sema3c	0.590761
merged	marmoset-mouse	marmoset	mouse	Gsap	1.17858
merged	marmoset-mouse	marmoset	mouse	Lhfpl3	1.34236
merged	marmoset-mouse	marmoset	mouse	Slc26a4	1.12003
merged	marmoset-mouse	marmoset	mouse	Dock4	0.688357
merged	marmoset-mouse	marmoset	mouse	Vipr2	1.04547
merged	marmoset-mouse	mouse	marmoset	Tcaf1	0.514404
merged	marmoset-mouse	mouse	marmoset	Luc7l2	0.591289
merged	marmoset-mouse	mouse	marmoset	Lrrc4	0.954007
merged	marmoset-mouse	mouse	marmoset	Kcnd2	1.13873
merged	marmoset-mouse	marmoset	mouse	Ptpro	1.08191
merged	marmoset-mouse	marmoset	mouse	Rerg	1.69268
merged	marmoset-mouse	marmoset	mouse	Dusp16	1.06961
merged	marmoset-mouse	mouse	marmoset	Cacna1c	0.554233
merged	marmoset-mouse	mouse	marmoset	Pced1b	1.15886
merged	marmoset-mouse	mouse	marmoset	Slc38a2	0.70867
merged	marmoset-mouse	marmoset	mouse	Pphln1	0.770295
merged	marmoset-mouse	mouse	marmoset	Pdzrn4	0.555702
merged	marmoset-mouse	mouse	marmoset	Tmtc1	0.857296
merged	marmoset-mouse	marmoset	mouse	Ccdc91	0.634191
merged	marmoset-mouse	marmoset	mouse	Stk38l	0.742518
merged	marmoset-mouse	marmoset	mouse	Itpr2	1.20858
merged	marmoset-mouse	marmoset	mouse	St8sia1	0.600806
merged	marmoset-mouse	marmoset	mouse	Msrb3	0.844282
merged	marmoset-mouse	marmoset	mouse	Tafa2	1.27868
merged	marmoset-mouse	marmoset	mouse	Rbms2	0.778687
merged	marmoset-mouse	marmoset	mouse	Letmd1	1.01067
merged	marmoset-mouse	marmoset	mouse	Ptprb	0.818464
merged	marmoset-mouse	marmoset	mouse	Kcnc2	0.633639
merged	marmoset-mouse	mouse	marmoset	Lin7a	0.6115
merged	marmoset-mouse	marmoset	mouse	Nuak1	0.551426
merged	marmoset-mouse	marmoset	mouse	Rph3a	0.57453
merged	marmoset-mouse	marmoset	mouse	Aacs	0.571228
merged	marmoset-mouse	marmoset	mouse	Stx2	0.629049
merged	marmoset-mouse	mouse	marmoset	Myzap	1.0314
merged	marmoset-mouse	mouse	marmoset	Nptn	0.561027
merged	marmoset-mouse	mouse	marmoset	Sema6d	1.66583
merged	marmoset-mouse	mouse	marmoset	Slc24a5	0.574208
merged	marmoset-mouse	marmoset	mouse	Fbn1	0.806624
merged	marmoset-mouse	mouse	marmoset	Unc13c	0.552677
merged	marmoset-mouse	mouse	marmoset	Nedd4	1.11311
merged	marmoset-mouse	marmoset	mouse	Eif2ak4	0.578262
merged	marmoset-mouse	marmoset	mouse	Stxbp6	1.09465
merged	marmoset-mouse	marmoset	mouse	Ppp2r3c	0.715089
merged	marmoset-mouse	marmoset	mouse	Prorp	0.583645
merged	marmoset-mouse	marmoset	mouse	Mipol1	0.622866
merged	marmoset-mouse	mouse	marmoset	Gng2	0.505225
merged	marmoset-mouse	marmoset	mouse	Gpr137c	0.610437
merged	marmoset-mouse	marmoset	mouse	Peli2	1.11913
merged	marmoset-mouse	mouse	marmoset	Slc35f4	0.91162
merged	marmoset-mouse	marmoset	mouse	Rtn1	0.540878
merged	marmoset-mouse	marmoset	mouse	Pcnx4	0.516376
merged	marmoset-mouse	mouse	marmoset	4930447C04Rik	1.33746
merged	marmoset-mouse	marmoset	mouse	Plekhh1	0.582478
merged	marmoset-mouse	mouse	marmoset	Slc8a3	0.66085
merged	marmoset-mouse	marmoset	mouse	Cipc	0.581081
merged	marmoset-mouse	marmoset	mouse	Calm1	0.812032
merged	marmoset-mouse	marmoset	mouse	Ckb	0.550876
merged	marmoset-mouse	mouse	marmoset	Gria4	0.592491
merged	marmoset-mouse	marmoset	mouse	Ppp2r1b	0.832281
merged	marmoset-mouse	marmoset	mouse	Dscaml1	1.27972
merged	marmoset-mouse	marmoset	mouse	Fxyd6	0.763973
merged	marmoset-mouse	marmoset	mouse	Thy1	1.07225
merged	marmoset-mouse	mouse	marmoset	Kirrel3	1.13108
merged	marmoset-mouse	mouse	marmoset	Ntm	0.84352
merged	marmoset-mouse	marmoset	mouse	Sesn3	0.824011
merged	marmoset-mouse	marmoset	mouse	Amotl1	1.03302
merged	marmoset-mouse	mouse	marmoset	Fat3	0.904016
merged	marmoset-mouse	mouse	marmoset	Rnf169	0.591883
merged	marmoset-mouse	marmoset	mouse	Arap1	1.14696
merged	marmoset-mouse	mouse	marmoset	Galnt18	1.35873
merged	marmoset-mouse	mouse	marmoset	Tead1	0.654255
merged	marmoset-mouse	marmoset	mouse	Prmt3	0.749088
merged	marmoset-mouse	marmoset	mouse	Nell1	0.940369
merged	marmoset-mouse	mouse	marmoset	Ano3	0.939719
merged	marmoset-mouse	mouse	marmoset	Pamr1	0.668494
merged	marmoset-mouse	marmoset	mouse	Rbm14	0.932085
merged	marmoset-mouse	mouse	marmoset	Kcnq1	0.563347
merged	marmoset-mouse	marmoset	mouse	Shisa9	0.89221
merged	marmoset-mouse	marmoset	mouse	Tnfrsf17	1.02101
merged	marmoset-mouse	marmoset	mouse	Crym	0.775015
merged	marmoset-mouse	marmoset	mouse	Igsf6	1.01369
merged	marmoset-mouse	marmoset	mouse	Cacng3	0.871958
merged	marmoset-mouse	marmoset	mouse	Tnrc6a	0.538491
merged	marmoset-mouse	mouse	marmoset	Srcap	0.563756
merged	marmoset-mouse	mouse	marmoset	Fus	0.637793
merged	marmoset-mouse	marmoset	mouse	Arhgap22	0.791921
merged	marmoset-mouse	mouse	marmoset	Zmiz1	1.01174
merged	marmoset-mouse	marmoset	mouse	Adk	0.610513
merged	marmoset-mouse	mouse	marmoset	P4ha1	0.505443
merged	marmoset-mouse	marmoset	mouse	Jmjd1c	0.568325
merged	marmoset-mouse	mouse	marmoset	Zwint	1.04245
merged	marmoset-mouse	marmoset	mouse	Pcdh15	1.01588
merged	marmoset-mouse	mouse	marmoset	Pten	0.55616
merged	marmoset-mouse	marmoset	mouse	Pde6c	1.05081
merged	marmoset-mouse	mouse	marmoset	Lgi1	0.570471
merged	marmoset-mouse	marmoset	mouse	Sh3pxd2a	0.635923
merged	marmoset-mouse	marmoset	mouse	Atrnl1	0.573636
merged	marmoset-mouse	mouse	marmoset	Grk5	0.716165
merged	marmoset-mouse	marmoset	mouse	Inpp5f	0.502902
merged	marmoset-mouse	mouse	marmoset	Fgfr2	1.14267
merged	marmoset-mouse	marmoset	mouse	Cfap46	0.771472
merged	marmoset-mouse	marmoset	mouse	Chrna2	1.02826
merged	marmoset-mouse	mouse	marmoset	Trim35	0.998378
merged	marmoset-mouse	marmoset	mouse	Dpysl2	0.551715
merged	marmoset-mouse	mouse	marmoset	Sgcz	0.790968
merged	marmoset-mouse	marmoset	mouse	Trmt9b	0.511236
merged	marmoset-mouse	marmoset	mouse	Saraf	0.845225
merged	marmoset-mouse	mouse	marmoset	Ddhd2	0.564211
merged	marmoset-mouse	marmoset	mouse	Fgfr1	0.834851
merged	marmoset-mouse	mouse	marmoset	Zmat4	0.572465
merged	marmoset-mouse	marmoset	mouse	Slc20a2	0.702835
merged	marmoset-mouse	mouse	marmoset	Polb	0.760598
merged	marmoset-mouse	marmoset	mouse	Chrnb3	1.23218
merged	marmoset-mouse	marmoset	mouse	Cep192	0.739149
merged	marmoset-mouse	marmoset	mouse	Gnal	0.612993
merged	marmoset-mouse	mouse	marmoset	Mtcl1	0.568971
merged	marmoset-mouse	marmoset	mouse	Ptprm	0.774477
merged	marmoset-mouse	mouse	marmoset	Impact	0.762179
merged	marmoset-mouse	mouse	marmoset	Cdh2	0.760034
merged	marmoset-mouse	mouse	marmoset	Fhod3	0.527887
merged	marmoset-mouse	mouse	marmoset	Rit2	0.656339
merged	marmoset-mouse	mouse	marmoset	Socs6	0.813014
merged	marmoset-mouse	marmoset	mouse	Tshz1	1.05907
merged	marmoset-mouse	mouse	marmoset	Kcnip3	0.525304
merged	marmoset-mouse	marmoset	mouse	St6gal2	0.61481
merged	marmoset-mouse	mouse	marmoset	Sh3rf3	0.540546
merged	marmoset-mouse	mouse	marmoset	Ctnna2	0.641367
merged	marmoset-mouse	mouse	marmoset	Lrrtm4	1.71826
merged	marmoset-mouse	mouse	marmoset	Sertad2	0.529537
merged	marmoset-mouse	marmoset	mouse	Commd1	1.01184
merged	marmoset-mouse	marmoset	mouse	Fancl	0.767811
merged	marmoset-mouse	mouse	marmoset	Mtif2	0.776716
merged	marmoset-mouse	marmoset	mouse	Prepl	0.655071
merged	marmoset-mouse	marmoset	mouse	Sos1	0.5358
merged	marmoset-mouse	marmoset	mouse	Arhgef33	0.647348
merged	marmoset-mouse	mouse	marmoset	Hnrnpll	0.52575
merged	marmoset-mouse	marmoset	mouse	Crim1	0.928292
merged	marmoset-mouse	marmoset	mouse	Ltbp1	1.05683
merged	marmoset-mouse	mouse	marmoset	Dnmt3a	0.503948
merged	marmoset-mouse	mouse	marmoset	Efr3b	0.596507
merged	marmoset-mouse	marmoset	mouse	Hpcal1	1.03538
merged	marmoset-mouse	marmoset	mouse	Rnf144a	0.730289
merged	marmoset-mouse	mouse	marmoset	Dnajc19	0.618095
merged	marmoset-mouse	marmoset	mouse	Mccc1	0.52188
merged	marmoset-mouse	marmoset	mouse	Klhl24	0.588331
merged	marmoset-mouse	marmoset	mouse	Etv5	0.511937
merged	marmoset-mouse	marmoset	mouse	Lpp	0.869824
merged	marmoset-mouse	marmoset	mouse	Ano10	0.753793
merged	marmoset-mouse	mouse	marmoset	Traip	1.22507
merged	marmoset-mouse	mouse	marmoset	Camkv	0.614782
merged	marmoset-mouse	mouse	marmoset	Manf	1.02711
merged	marmoset-mouse	marmoset	mouse	Cacna2d3	0.670924
merged	marmoset-mouse	mouse	marmoset	Cntn3	1.45295
merged	marmoset-mouse	mouse	marmoset	Cntn6	0.710243
merged	marmoset-mouse	marmoset	mouse	Cntn4	0.512227
merged	marmoset-mouse	mouse	marmoset	Grm7	1.12961
merged	marmoset-mouse	marmoset	mouse	Atg7	0.727017
merged	marmoset-mouse	marmoset	mouse	Vgll4	0.619913
merged	marmoset-mouse	mouse	marmoset	Ccdc66	0.557287
merged	marmoset-mouse	marmoset	mouse	Igsf11	0.609952
merged	marmoset-mouse	marmoset	mouse	Dcbld2	0.708116
merged	marmoset-mouse	marmoset	mouse	Col8a1	1.17461
merged	marmoset-mouse	marmoset	mouse	Cmss1	0.722282
merged	marmoset-mouse	marmoset	mouse	Filip1l	0.792094
merged	marmoset-mouse	mouse	marmoset	Tbc1d23	0.56233
merged	marmoset-mouse	marmoset	mouse	Alcam	0.974126
merged	marmoset-mouse	marmoset	mouse	Nectin3	1.01116
merged	marmoset-mouse	marmoset	mouse	Phldb2	1.08688
merged	marmoset-mouse	marmoset	mouse	Gtpbp8	0.943182
merged	marmoset-mouse	marmoset	mouse	Spidr	1.12389
merged	marmoset-mouse	mouse	marmoset	Lyn	1.01122
merged	marmoset-mouse	mouse	marmoset	Nkain3	0.808462
merged	marmoset-mouse	mouse	marmoset	A830018L16Rik	0.638446
merged	marmoset-mouse	marmoset	mouse	Tmem67	0.568668
merged	marmoset-mouse	mouse	marmoset	Necab1	0.549583
merged	marmoset-mouse	mouse	marmoset	Rmdn1	0.775751
merged	marmoset-mouse	marmoset	mouse	1110038F14Rik	0.764493
merged	marmoset-mouse	mouse	marmoset	Efr3a	0.559864
merged	marmoset-mouse	mouse	marmoset	Adcy8	0.525965
merged	marmoset-mouse	marmoset	mouse	Colec10	1.14514
merged	marmoset-mouse	mouse	marmoset	Ext1	0.735732
merged	marmoset-mouse	mouse	marmoset	Zfpm2	0.65436
merged	marmoset-mouse	marmoset	mouse	Rims2	0.628679
merged	marmoset-mouse	marmoset	mouse	Spag1	0.868985
merged	marmoset-mouse	marmoset	mouse	Fbxo43	1.00782
merged	marmoset-mouse	marmoset	mouse	Tbl1xr1	0.527132
merged	marmoset-mouse	mouse	marmoset	Naaladl2	0.619077
merged	marmoset-mouse	marmoset	mouse	Mynn	0.80392
merged	marmoset-mouse	mouse	marmoset	Kcnab1	0.750438
merged	marmoset-mouse	marmoset	mouse	Hltf	0.575559
merged	marmoset-mouse	marmoset	mouse	Pik3cb	0.551023
merged	marmoset-mouse	mouse	marmoset	Rab6b	0.570262
merged	marmoset-mouse	marmoset	mouse	Capn7	0.562388
merged	marmoset-mouse	marmoset	mouse	Hacl1	1.34304
merged	marmoset-mouse	marmoset	mouse	Oxnad1	1.20753
merged	marmoset-mouse	marmoset	mouse	Rftn1	0.815727
merged	marmoset-mouse	marmoset	mouse	Rarb	1.62185
merged	marmoset-mouse	marmoset	mouse	Ngly1	0.59201
merged	marmoset-mouse	marmoset	mouse	Nek10	0.523354
merged	marmoset-mouse	marmoset	mouse	Cmtm8	1.26901
merged	marmoset-mouse	mouse	marmoset	Trank1	0.653657
merged	marmoset-mouse	marmoset	mouse	Xylb	1.03773
merged	marmoset-mouse	marmoset	mouse	Myrip	0.537636
merged	marmoset-mouse	marmoset	mouse	Pogk	0.740486
merged	marmoset-mouse	mouse	marmoset	Cacna1e	0.683508
merged	marmoset-mouse	marmoset	mouse	Rgl1	0.551968
merged	marmoset-mouse	marmoset	mouse	Apobec4	0.693318
merged	marmoset-mouse	marmoset	mouse	Hmcn1	1.92166
merged	marmoset-mouse	marmoset	mouse	Brinp3	1.09379
merged	marmoset-mouse	marmoset	mouse	Disp1	0.947994
merged	marmoset-mouse	mouse	marmoset	Kcnk2	1.5407
merged	marmoset-mouse	mouse	marmoset	Shisa4	1.01621
merged	marmoset-mouse	mouse	marmoset	Rnpep	1.11719
merged	marmoset-mouse	marmoset	mouse	Hsd11b1	1.1049
merged	marmoset-mouse	mouse	marmoset	Hnrnpu	0.642393
merged	marmoset-mouse	marmoset	mouse	Grem2	0.648652
merged	marmoset-mouse	marmoset	mouse	B3galnt2	0.597621
merged	marmoset-mouse	marmoset	mouse	Tarbp1	0.796446
merged	marmoset-mouse	marmoset	mouse	Slc35f3	1.27299
merged	marmoset-mouse	marmoset	mouse	Kcnk1	0.674037
merged	marmoset-mouse	marmoset	mouse	Sipa1l2	0.916417
merged	marmoset-mouse	marmoset	mouse	Disc1	1.27448
merged	marmoset-mouse	marmoset	mouse	Ndrg4	0.579903
merged	marmoset-mouse	marmoset	mouse	Cdh13	0.620168
merged	marmoset-mouse	mouse	marmoset	Gse1	0.939556
merged	marmoset-mouse	mouse	marmoset	Grik1	0.620884
merged	marmoset-mouse	marmoset	mouse	Hlcs	0.729369
merged	marmoset-mouse	marmoset	mouse	Pde9a	0.937958
merged	marmoset-mouse	marmoset	mouse	Pknox1	0.722289
merged	marmoset-mouse	marmoset	mouse	Trpm2	1.01474
merged	marmoset-mouse	marmoset	mouse	Mcm3ap	0.565329
merged	marmoset-mouse	marmoset	mouse	Cirbp	0.665154
merged	marmoset-mouse	mouse	marmoset	Matk	0.682702
merged	marmoset-mouse	mouse	marmoset	Cers4	0.90588
merged	marmoset-mouse	mouse	marmoset	Elavl3	0.567454
merged	marmoset-mouse	marmoset	mouse	Fcho1	0.553338
merged	marmoset-mouse	marmoset	mouse	Dpy19l3	0.61758
merged	marmoset-mouse	marmoset	mouse	Zfp382	0.815289
merged	marmoset-mouse	marmoset	mouse	Pld3	0.622711
merged	marmoset-mouse	mouse	marmoset	Cnot3	0.92291
merged	marmoset-mouse	mouse	marmoset	Ttyh1	0.573901
merged	marmoset-mouse	mouse	marmoset	Usp29	1.77605
merged	marmoset-mouse	marmoset	mouse	Ctps2	0.522073
merged	marmoset-mouse	mouse	marmoset	Reps2	0.578242
merged	marmoset-mouse	mouse	marmoset	Nhs	1.11719
merged	marmoset-mouse	mouse	marmoset	Slc9a7	0.65483
merged	marmoset-mouse	mouse	marmoset	Araf	1.29546
merged	marmoset-mouse	marmoset	mouse	Tspyl2	0.527092
merged	marmoset-mouse	mouse	marmoset	Fam120c	0.592941
merged	marmoset-mouse	mouse	marmoset	Apex2	1.15727
merged	marmoset-mouse	marmoset	mouse	Nbdy	0.988984
merged	marmoset-mouse	marmoset	mouse	Spin4	1.50538
merged	marmoset-mouse	mouse	marmoset	Arhgef9	0.503599
merged	marmoset-mouse	marmoset	mouse	Zc3h12b	0.529666
merged	marmoset-mouse	mouse	marmoset	Nhsl2	1.36452
merged	marmoset-mouse	marmoset	mouse	Rps6ka6	1.05534
merged	marmoset-mouse	marmoset	mouse	Pcdh11x	0.588247
merged	marmoset-mouse	mouse	marmoset	Zcchc18	1.03932
merged	marmoset-mouse	marmoset	mouse	Ammecr1	0.629913
merged	marmoset-mouse	marmoset	mouse	Trpc5	0.874347
merged	marmoset-mouse	marmoset	mouse	Il13ra2	1.05833
merged	marmoset-mouse	mouse	marmoset	Tenm1	0.684419
merged	marmoset-mouse	mouse	marmoset	Ocrl	0.719986
merged	marmoset-mouse	marmoset	mouse	Fhl1	0.586639
merged	marmoset-mouse	mouse	marmoset	Pdzd4	1.18133

## Sheet: NeuronExcitCtxL6IT_xspecies_met
replicate	comparison	higher_group	lower_group	DEG_name	logFC
merged	marmoset-mouse	mouse	marmoset	Gpc5	0.915306
merged	marmoset-mouse	mouse	marmoset	Ggact	0.891995
merged	marmoset-mouse	marmoset	mouse	Klhl1	0.50849
merged	marmoset-mouse	marmoset	mouse	1110059E24Rik	1.01325
merged	marmoset-mouse	mouse	marmoset	4430402I18Rik	1.04529
merged	marmoset-mouse	mouse	marmoset	Cdc37l1	0.634155
merged	marmoset-mouse	mouse	marmoset	Adamtsl1	0.504796
merged	marmoset-mouse	mouse	marmoset	Phf24	0.704666
merged	marmoset-mouse	marmoset	mouse	Invs	0.658036
merged	marmoset-mouse	mouse	marmoset	Plppr1	0.834113
merged	marmoset-mouse	marmoset	mouse	Zkscan16	0.584015
merged	marmoset-mouse	mouse	marmoset	Odf2	0.868677
merged	marmoset-mouse	marmoset	mouse	Npdc1	0.516093
merged	marmoset-mouse	mouse	marmoset	Grin1	0.632912
merged	marmoset-mouse	mouse	marmoset	Scube1	1.1052
merged	marmoset-mouse	mouse	marmoset	Xrcc6	0.836097
merged	marmoset-mouse	mouse	marmoset	Tmem191c	1.09708
merged	marmoset-mouse	mouse	marmoset	Timp3	0.526804
merged	marmoset-mouse	mouse	marmoset	Tango2	0.504697
merged	marmoset-mouse	marmoset	mouse	Bcl2l13	0.600517
merged	marmoset-mouse	marmoset	mouse	Rabl2	0.795895
merged	marmoset-mouse	marmoset	mouse	Tpst1	0.641315
merged	marmoset-mouse	marmoset	mouse	Cux1	0.719532
merged	marmoset-mouse	mouse	marmoset	Sdk1	0.591393
merged	marmoset-mouse	mouse	marmoset	Fndc9	1.36355
merged	marmoset-mouse	marmoset	mouse	Adra1b	0.567411
merged	marmoset-mouse	marmoset	mouse	Ttc1	0.669095
merged	marmoset-mouse	mouse	marmoset	Paip2	0.901341
merged	marmoset-mouse	marmoset	mouse	Pcdhb4	1.077
merged	marmoset-mouse	marmoset	mouse	Nr3c1	0.67732
merged	marmoset-mouse	mouse	marmoset	Sgcd	0.76703
merged	marmoset-mouse	marmoset	mouse	Hrh2	1.06238
merged	marmoset-mouse	marmoset	mouse	Col23a1	0.969766
merged	marmoset-mouse	marmoset	mouse	Rasgef1c	0.823353
merged	marmoset-mouse	marmoset	mouse	Rad50	0.602655
merged	marmoset-mouse	marmoset	mouse	Dtwd2	0.785197
merged	marmoset-mouse	marmoset	mouse	Srp19	1.07275
merged	marmoset-mouse	marmoset	mouse	Ell2	0.772748
merged	marmoset-mouse	marmoset	mouse	Ccnh	0.696482
merged	marmoset-mouse	mouse	marmoset	Iqgap2	0.930397
merged	marmoset-mouse	marmoset	mouse	Polk	0.898215
merged	marmoset-mouse	marmoset	mouse	Mrps27	0.767812
merged	marmoset-mouse	mouse	marmoset	Rgs7bp	0.705312
merged	marmoset-mouse	marmoset	mouse	Rab3c	0.520516
merged	marmoset-mouse	marmoset	mouse	Plpp1	0.513123
merged	marmoset-mouse	marmoset	mouse	Nnt	0.582787
merged	marmoset-mouse	mouse	marmoset	Oxct1	0.519231
merged	marmoset-mouse	mouse	marmoset	Plcxd3	0.52293
merged	marmoset-mouse	marmoset	mouse	Wdr70	0.632818
merged	marmoset-mouse	mouse	marmoset	Cdh10	0.530038
merged	marmoset-mouse	marmoset	mouse	Cdh12	0.879505
merged	marmoset-mouse	mouse	marmoset	Otulin	0.646139
merged	marmoset-mouse	marmoset	mouse	Sema5a	0.580307
merged	marmoset-mouse	marmoset	mouse	Snx25	0.854084
merged	marmoset-mouse	marmoset	mouse	Fstl5	0.68951
merged	marmoset-mouse	marmoset	mouse	Gm17359	1.22273
merged	marmoset-mouse	mouse	marmoset	Rxfp1	0.558641
merged	marmoset-mouse	marmoset	mouse	Fbxw7	0.52104
merged	marmoset-mouse	marmoset	mouse	Elf2	0.630922
merged	marmoset-mouse	marmoset	mouse	Intu	0.684724
merged	marmoset-mouse	marmoset	mouse	Anxa5	0.93518
merged	marmoset-mouse	marmoset	mouse	Sec24d	0.722424
merged	marmoset-mouse	marmoset	mouse	Pla2g12a	1.14794
merged	marmoset-mouse	mouse	marmoset	Col25a1	1.07844
merged	marmoset-mouse	marmoset	mouse	Cenpe	1.1375
merged	marmoset-mouse	mouse	marmoset	Bmpr1b	1.51828
merged	marmoset-mouse	marmoset	mouse	Sparcl1	1.25058
merged	marmoset-mouse	marmoset	mouse	Sec31a	0.561851
merged	marmoset-mouse	marmoset	mouse	Prdm8	1.10608
merged	marmoset-mouse	marmoset	mouse	G3bp2	0.544848
merged	marmoset-mouse	mouse	marmoset	Cwh43	1.08719
merged	marmoset-mouse	mouse	marmoset	Ociad2	0.995439
merged	marmoset-mouse	marmoset	mouse	Ociad1	0.527416
merged	marmoset-mouse	marmoset	mouse	Limch1	0.543138
merged	marmoset-mouse	mouse	marmoset	Smim14	0.567425
merged	marmoset-mouse	marmoset	mouse	Wdr19	0.706393
merged	marmoset-mouse	marmoset	mouse	Ppargc1a	1.10749
merged	marmoset-mouse	marmoset	mouse	Fam184b	0.766997
merged	marmoset-mouse	marmoset	mouse	Ppp2r2c	0.520998
merged	marmoset-mouse	marmoset	mouse	Kdm1b	1.07987
merged	marmoset-mouse	marmoset	mouse	Kif13a	0.540518
merged	marmoset-mouse	mouse	marmoset	Gfod1	0.904537
merged	marmoset-mouse	marmoset	mouse	Mak	1.2826
merged	marmoset-mouse	marmoset	mouse	Lyrm4	1.06532
merged	marmoset-mouse	marmoset	mouse	Trim26	0.79638
merged	marmoset-mouse	marmoset	mouse	Nudt3	0.613381
merged	marmoset-mouse	marmoset	mouse	Anks1	0.509442
merged	marmoset-mouse	mouse	marmoset	Runx2	0.577734
merged	marmoset-mouse	marmoset	mouse	Rcan2	0.927601
merged	marmoset-mouse	marmoset	mouse	Myo6	0.523753
merged	marmoset-mouse	mouse	marmoset	Mei4	0.968634
merged	marmoset-mouse	marmoset	mouse	Irak1bp1	0.969742
merged	marmoset-mouse	marmoset	mouse	Lca5	0.543311
merged	marmoset-mouse	marmoset	mouse	Sh3bgrl2	1.06447
merged	marmoset-mouse	marmoset	mouse	Ibtk	0.710677
merged	marmoset-mouse	marmoset	mouse	Me1	0.525704
merged	marmoset-mouse	marmoset	mouse	Snx14	0.674318
merged	marmoset-mouse	marmoset	mouse	Slc35a1	0.555747
merged	marmoset-mouse	marmoset	mouse	Slc16a10	0.928552
merged	marmoset-mouse	mouse	marmoset	Man1a	0.694369
merged	marmoset-mouse	marmoset	mouse	Tbc1d32	0.538069
merged	marmoset-mouse	marmoset	mouse	Themis	1.30788
merged	marmoset-mouse	marmoset	mouse	Epb41l2	1.50885
merged	marmoset-mouse	marmoset	mouse	Map7	0.509422
merged	marmoset-mouse	marmoset	mouse	Sash1	0.706098
merged	marmoset-mouse	marmoset	mouse	Ust	0.676046
merged	marmoset-mouse	mouse	marmoset	Oprm1	1.3786
merged	marmoset-mouse	marmoset	mouse	Synj2	0.917523
merged	marmoset-mouse	marmoset	mouse	Serac1	0.787917
merged	marmoset-mouse	mouse	marmoset	Rbm39	0.54069
merged	marmoset-mouse	mouse	marmoset	Necab3	0.766196
merged	marmoset-mouse	mouse	marmoset	Flrt3	0.511822
merged	marmoset-mouse	mouse	marmoset	Pcsk2	0.566075
merged	marmoset-mouse	marmoset	mouse	Ppp1r16b	0.529739
merged	marmoset-mouse	marmoset	mouse	Zhx3	0.513457
merged	marmoset-mouse	mouse	marmoset	Cdh4	0.611829
merged	marmoset-mouse	mouse	marmoset	Zbtb46	0.504852
merged	marmoset-mouse	marmoset	mouse	Dhrs7b	0.843071
merged	marmoset-mouse	marmoset	mouse	P2rx5	1.00088
merged	marmoset-mouse	marmoset	mouse	Camkk1	0.502128
merged	marmoset-mouse	mouse	marmoset	Glp2r	1.69757
merged	marmoset-mouse	marmoset	mouse	Dnah9	0.613345
merged	marmoset-mouse	marmoset	mouse	Aldh3a2	1.2575
merged	marmoset-mouse	marmoset	mouse	Adam11	0.551191
merged	marmoset-mouse	mouse	marmoset	Asic2	0.838018
merged	marmoset-mouse	marmoset	mouse	Myo1d	0.75711
merged	marmoset-mouse	marmoset	mouse	Wsb1	0.594805
merged	marmoset-mouse	marmoset	mouse	Cntnap1	0.881459
merged	marmoset-mouse	marmoset	mouse	Cep112	0.630323
merged	marmoset-mouse	mouse	marmoset	Sumo2	0.888511
merged	marmoset-mouse	mouse	marmoset	Pcyt2	0.652276
merged	marmoset-mouse	marmoset	mouse	Mipep	0.636515
merged	marmoset-mouse	marmoset	mouse	Mtus2	0.591735
merged	marmoset-mouse	marmoset	mouse	Stard13	1.08243
merged	marmoset-mouse	marmoset	mouse	Cog6	0.611851
merged	marmoset-mouse	mouse	marmoset	Ube3a	0.669189
merged	marmoset-mouse	mouse	marmoset	Chrna7	0.966906
merged	marmoset-mouse	mouse	marmoset	Lysmd4	1.38065
merged	marmoset-mouse	marmoset	mouse	Ap3s2	0.628184
merged	marmoset-mouse	marmoset	mouse	Prc1	1.18016
merged	marmoset-mouse	marmoset	mouse	Sh3gl3	0.996851
merged	marmoset-mouse	marmoset	mouse	Adamtsl3	1.09669
merged	marmoset-mouse	mouse	marmoset	Akap13	0.560804
merged	marmoset-mouse	marmoset	mouse	Hibch	0.517075
merged	marmoset-mouse	marmoset	mouse	Slc25a12	0.503828
merged	marmoset-mouse	marmoset	mouse	Slc38a11	1.00447
merged	marmoset-mouse	marmoset	mouse	Tbr1	0.564377
merged	marmoset-mouse	mouse	marmoset	Upp2	1.40694
merged	marmoset-mouse	mouse	marmoset	Arhgap15	0.611432
merged	marmoset-mouse	marmoset	mouse	Lrp1b	0.539861
merged	marmoset-mouse	mouse	marmoset	Thsd7b	1.20943
merged	marmoset-mouse	marmoset	mouse	Zranb3	0.52504
merged	marmoset-mouse	mouse	marmoset	Nckap5	0.883781
merged	marmoset-mouse	mouse	marmoset	Dpp10	0.732566
merged	marmoset-mouse	marmoset	mouse	Slc39a10	0.542101
merged	marmoset-mouse	mouse	marmoset	Plcl1	0.697359
merged	marmoset-mouse	marmoset	mouse	Spats2l	0.846802
merged	marmoset-mouse	marmoset	mouse	Xrcc5	0.894499
merged	marmoset-mouse	mouse	marmoset	Ptprn	0.597036
merged	marmoset-mouse	mouse	marmoset	Slc4a3	0.579165
merged	marmoset-mouse	marmoset	mouse	Acsl3	0.570684
merged	marmoset-mouse	mouse	marmoset	Sphkap	1.00488
merged	marmoset-mouse	mouse	marmoset	Dner	0.593998
merged	marmoset-mouse	marmoset	mouse	Ngef	0.560874
merged	marmoset-mouse	mouse	marmoset	Dgkd	0.752082
merged	marmoset-mouse	marmoset	mouse	Agap1	0.546133
merged	marmoset-mouse	marmoset	mouse	Kin	1.15009
merged	marmoset-mouse	marmoset	mouse	Ankrd16	0.754186
merged	marmoset-mouse	mouse	marmoset	Etl4	1.17469
merged	marmoset-mouse	mouse	marmoset	Mkx	0.567508
merged	marmoset-mouse	marmoset	mouse	Zeb1	0.748359
merged	marmoset-mouse	marmoset	mouse	Acap3	0.583285
merged	marmoset-mouse	marmoset	mouse	Chd5	0.527287
merged	marmoset-mouse	mouse	marmoset	Plekhg5	0.981967
merged	marmoset-mouse	marmoset	mouse	Kazn	1.36299
merged	marmoset-mouse	marmoset	mouse	Phactr4	0.968722
merged	marmoset-mouse	mouse	marmoset	Pabpc4	0.915829
merged	marmoset-mouse	mouse	marmoset	Atp6v0b	1.01985
merged	marmoset-mouse	marmoset	mouse	Zswim5	0.553364
merged	marmoset-mouse	marmoset	mouse	Nasp	0.580544
merged	marmoset-mouse	marmoset	mouse	Mknk1	0.964988
merged	marmoset-mouse	marmoset	mouse	Glis1	1.06532
merged	marmoset-mouse	mouse	marmoset	Dab1	0.674895
merged	marmoset-mouse	marmoset	mouse	Efcab7	1.0028
merged	marmoset-mouse	marmoset	mouse	Erich3	1.05711
merged	marmoset-mouse	marmoset	mouse	Slc44a5	0.820862
merged	marmoset-mouse	mouse	marmoset	St6galnac3	0.530016
merged	marmoset-mouse	marmoset	mouse	Nexn	1.27691
merged	marmoset-mouse	marmoset	mouse	Prkacb	0.511784
merged	marmoset-mouse	marmoset	mouse	Ddah1	1.04582
merged	marmoset-mouse	marmoset	mouse	Znhit6	0.543071
merged	marmoset-mouse	marmoset	mouse	Rpap2	1.04698
merged	marmoset-mouse	marmoset	mouse	Evi5	0.502342
merged	marmoset-mouse	marmoset	mouse	Dipk1a	0.511848
merged	marmoset-mouse	marmoset	mouse	Dpyd	1.03505
merged	marmoset-mouse	marmoset	mouse	Frrs1	1.17226
merged	marmoset-mouse	marmoset	mouse	Vav3	0.600419
merged	marmoset-mouse	mouse	marmoset	Ntng1	0.685137
merged	marmoset-mouse	mouse	marmoset	Zfp697	0.800239
merged	marmoset-mouse	mouse	marmoset	Rp9	0.589937
merged	marmoset-mouse	marmoset	mouse	Pou6f2	0.756091
merged	marmoset-mouse	mouse	marmoset	Neurod6	0.500003
merged	marmoset-mouse	mouse	marmoset	Wipf3	0.548373
merged	marmoset-mouse	mouse	marmoset	Gsdme	1.07363
merged	marmoset-mouse	marmoset	mouse	Ankmy2	0.726131
merged	marmoset-mouse	marmoset	mouse	Cdk6	1.02161
merged	marmoset-mouse	marmoset	mouse	Ankib1	0.50845
merged	marmoset-mouse	mouse	marmoset	Tmem243	0.754462
merged	marmoset-mouse	mouse	marmoset	Sema3c	1.5173
merged	marmoset-mouse	marmoset	mouse	Gsap	0.975579
merged	marmoset-mouse	marmoset	mouse	Slc26a4	0.782713
merged	marmoset-mouse	marmoset	mouse	Foxp2	0.689286
merged	marmoset-mouse	mouse	marmoset	Cttnbp2	0.564981
merged	marmoset-mouse	mouse	marmoset	Tcaf1	0.597167
merged	marmoset-mouse	mouse	marmoset	Luc7l2	0.539309
merged	marmoset-mouse	mouse	marmoset	Chrm2	0.525931
merged	marmoset-mouse	marmoset	mouse	Mkln1	0.504352
merged	marmoset-mouse	mouse	marmoset	Lrrc4	1.15222
merged	marmoset-mouse	mouse	marmoset	Grm8	0.824468
merged	marmoset-mouse	marmoset	mouse	Cadps2	0.514219
merged	marmoset-mouse	mouse	marmoset	Kcnd2	0.81409
merged	marmoset-mouse	marmoset	mouse	Dusp16	1.05314
merged	marmoset-mouse	marmoset	mouse	B4galnt3	1.17468
merged	marmoset-mouse	marmoset	mouse	Scaf11	0.565571
merged	marmoset-mouse	marmoset	mouse	Pphln1	0.887819
merged	marmoset-mouse	mouse	marmoset	Pdzrn4	1.47482
merged	marmoset-mouse	marmoset	mouse	Ccdc91	0.965669
merged	marmoset-mouse	marmoset	mouse	Itpr2	1.29942
merged	marmoset-mouse	marmoset	mouse	Rbms2	0.826657
merged	marmoset-mouse	marmoset	mouse	Tespa1	1.02263
merged	marmoset-mouse	marmoset	mouse	Letmd1	0.967132
merged	marmoset-mouse	marmoset	mouse	Spats2	0.683723
merged	marmoset-mouse	marmoset	mouse	Otogl	1.13335
merged	marmoset-mouse	marmoset	mouse	Lrriq1	0.608791
merged	marmoset-mouse	marmoset	mouse	Nuak1	0.748491
merged	marmoset-mouse	marmoset	mouse	Naa25	0.505043
merged	marmoset-mouse	marmoset	mouse	Piwil1	1.0878
merged	marmoset-mouse	marmoset	mouse	Stx2	0.681608
merged	marmoset-mouse	marmoset	mouse	Trp53bp1	0.500105
merged	marmoset-mouse	mouse	marmoset	Sema6d	0.718616
merged	marmoset-mouse	mouse	marmoset	Slc24a5	0.742433
merged	marmoset-mouse	mouse	marmoset	Usp50	1.08443
merged	marmoset-mouse	mouse	marmoset	Nedd4	1.16329
merged	marmoset-mouse	marmoset	mouse	Eif2ak4	0.642945
merged	marmoset-mouse	mouse	marmoset	Meis2	0.814134
merged	marmoset-mouse	marmoset	mouse	Nova1	0.517905
merged	marmoset-mouse	marmoset	mouse	Npas3	0.926107
merged	marmoset-mouse	marmoset	mouse	Prorp	0.606874
merged	marmoset-mouse	marmoset	mouse	Mipol1	0.87999
merged	marmoset-mouse	mouse	marmoset	Slc35f4	1.52643
merged	marmoset-mouse	marmoset	mouse	Ccdc175	1.02377
merged	marmoset-mouse	mouse	marmoset	4930447C04Rik	1.08782
merged	marmoset-mouse	marmoset	mouse	Kcnh5	0.629619
merged	marmoset-mouse	marmoset	mouse	Calm1	0.574326
merged	marmoset-mouse	mouse	marmoset	Gria4	0.857753
merged	marmoset-mouse	marmoset	mouse	Fxyd6	0.882722
merged	marmoset-mouse	mouse	marmoset	Ntm	0.601084
merged	marmoset-mouse	mouse	marmoset	Maml2	0.627892
merged	marmoset-mouse	marmoset	mouse	Ints4	0.76451
merged	marmoset-mouse	mouse	marmoset	Rnf169	0.579028
merged	marmoset-mouse	marmoset	mouse	Arap1	1.17157
merged	marmoset-mouse	mouse	marmoset	Spon1	0.836946
merged	marmoset-mouse	marmoset	mouse	Abcc8	0.662635
merged	marmoset-mouse	marmoset	mouse	Prmt3	0.809102
merged	marmoset-mouse	mouse	marmoset	Mpped2	0.549615
merged	marmoset-mouse	mouse	marmoset	Slc1a2	0.691439
merged	marmoset-mouse	mouse	marmoset	Macrod1	0.582686
merged	marmoset-mouse	marmoset	mouse	Rbm14	1.02108
merged	marmoset-mouse	marmoset	mouse	Gm960	0.854394
merged	marmoset-mouse	mouse	marmoset	Kcnq1	0.831759
merged	marmoset-mouse	marmoset	mouse	Sec14l5	1.06101
merged	marmoset-mouse	marmoset	mouse	Igsf6	0.986773
merged	marmoset-mouse	marmoset	mouse	Tnrc6a	0.520342
merged	marmoset-mouse	marmoset	mouse	Sbk1	1.0309
merged	marmoset-mouse	mouse	marmoset	Fus	0.647201
merged	marmoset-mouse	marmoset	mouse	Lrmda	1.10582
merged	marmoset-mouse	marmoset	mouse	Ascc1	0.746987
merged	marmoset-mouse	marmoset	mouse	Rtkn2	1.05726
merged	marmoset-mouse	marmoset	mouse	Slit1	0.619444
merged	marmoset-mouse	mouse	marmoset	Crtac1	0.639232
merged	marmoset-mouse	mouse	marmoset	Fgfr2	1.03278
merged	marmoset-mouse	mouse	marmoset	Kif13b	0.504287
merged	marmoset-mouse	mouse	marmoset	Trim35	1.15873
merged	marmoset-mouse	mouse	marmoset	Lzts1	0.588053
merged	marmoset-mouse	mouse	marmoset	Sgcz	0.78511
merged	marmoset-mouse	mouse	marmoset	Dlc1	0.791623
merged	marmoset-mouse	mouse	marmoset	Nrg1	0.716606
merged	marmoset-mouse	mouse	marmoset	Ddhd2	0.601927
merged	marmoset-mouse	mouse	marmoset	Polb	0.91802
merged	marmoset-mouse	marmoset	mouse	Chrnb3	1.08682
merged	marmoset-mouse	marmoset	mouse	Cep192	0.688519
merged	marmoset-mouse	marmoset	mouse	Ptprm	0.635497
merged	marmoset-mouse	marmoset	mouse	Tmem241	1.02249
merged	marmoset-mouse	mouse	marmoset	Mapk4	0.696807
merged	marmoset-mouse	mouse	marmoset	Fhl2	0.651551
merged	marmoset-mouse	mouse	marmoset	Lims1	0.772805
merged	marmoset-mouse	mouse	marmoset	St3gal5	0.553651
merged	marmoset-mouse	mouse	marmoset	Lrrtm4	1.12576
merged	marmoset-mouse	marmoset	mouse	Dysf	1.21442
merged	marmoset-mouse	marmoset	mouse	Alms1	0.534139
merged	marmoset-mouse	mouse	marmoset	Sertad2	0.58462
merged	marmoset-mouse	marmoset	mouse	Commd1	0.97354
merged	marmoset-mouse	mouse	marmoset	Mtif2	0.747801
merged	marmoset-mouse	marmoset	mouse	Asb3	0.507576
merged	marmoset-mouse	marmoset	mouse	Prepl	0.744139
merged	marmoset-mouse	marmoset	mouse	Sos1	0.517551
merged	marmoset-mouse	marmoset	mouse	Arhgef33	0.640314
merged	marmoset-mouse	mouse	marmoset	Hnrnpll	0.557993
merged	marmoset-mouse	marmoset	mouse	Rnf144a	0.598386
merged	marmoset-mouse	mouse	marmoset	Dnajc19	0.750223
merged	marmoset-mouse	marmoset	mouse	Klhl24	0.558512
merged	marmoset-mouse	marmoset	mouse	Map3k13	0.606376
merged	marmoset-mouse	mouse	marmoset	Il1rap	1.34829
merged	marmoset-mouse	marmoset	mouse	Ano10	0.796852
merged	marmoset-mouse	mouse	marmoset	Camkv	0.734969
merged	marmoset-mouse	mouse	marmoset	Manf	1.04622
merged	marmoset-mouse	mouse	marmoset	Lrtm1	0.515199
merged	marmoset-mouse	marmoset	mouse	Dnah12	1.1081
merged	marmoset-mouse	mouse	marmoset	Grm7	0.540525
merged	marmoset-mouse	marmoset	mouse	Cav3	1.05348
merged	marmoset-mouse	marmoset	mouse	Atg7	0.564483
merged	marmoset-mouse	mouse	marmoset	Pparg	0.782097
merged	marmoset-mouse	marmoset	mouse	Arhgef3	0.614035
merged	marmoset-mouse	marmoset	mouse	Iqcb1	1.00617
merged	marmoset-mouse	marmoset	mouse	Stxbp5l	0.540152
merged	marmoset-mouse	marmoset	mouse	Igsf11	1.45261
merged	marmoset-mouse	mouse	marmoset	Lsamp	0.534999
merged	marmoset-mouse	marmoset	mouse	Cmss1	0.710866
merged	marmoset-mouse	marmoset	mouse	Filip1l	0.540267
merged	marmoset-mouse	mouse	marmoset	Alcam	0.678612
merged	marmoset-mouse	mouse	marmoset	Sidt1	1.07278
merged	marmoset-mouse	marmoset	mouse	Gtpbp8	0.772786
merged	marmoset-mouse	marmoset	mouse	Spidr	1.32227
merged	marmoset-mouse	mouse	marmoset	Nkain3	0.883124
merged	marmoset-mouse	mouse	marmoset	Vxn	1.0706
merged	marmoset-mouse	mouse	marmoset	A830018L16Rik	0.530216
merged	marmoset-mouse	mouse	marmoset	Sulf1	1.28948
merged	marmoset-mouse	marmoset	mouse	Tmem67	0.54716
merged	marmoset-mouse	marmoset	mouse	Cpne3	0.831323
merged	marmoset-mouse	mouse	marmoset	Rmdn1	0.681368
merged	marmoset-mouse	marmoset	mouse	Colec10	1.31007
merged	marmoset-mouse	mouse	marmoset	Ext1	0.847823
merged	marmoset-mouse	mouse	marmoset	Angpt1	1.17249
merged	marmoset-mouse	marmoset	mouse	Rims2	0.583866
merged	marmoset-mouse	marmoset	mouse	Baalc	0.837015
merged	marmoset-mouse	marmoset	mouse	Spag1	0.701563
merged	marmoset-mouse	marmoset	mouse	Tbl1xr1	0.548054
merged	marmoset-mouse	mouse	marmoset	Nlgn1	0.533706
merged	marmoset-mouse	marmoset	mouse	Mynn	0.788893
merged	marmoset-mouse	marmoset	mouse	Hltf	0.508143
merged	marmoset-mouse	mouse	marmoset	Slc9a9	0.759602
merged	marmoset-mouse	marmoset	mouse	Rasa2	0.50252
merged	marmoset-mouse	marmoset	mouse	Hacl1	1.5567
merged	marmoset-mouse	marmoset	mouse	Oxnad1	1.26037
merged	marmoset-mouse	marmoset	mouse	Rftn1	0.762593
merged	marmoset-mouse	marmoset	mouse	Rarb	0.880947
merged	marmoset-mouse	marmoset	mouse	Nek10	1.1949
merged	marmoset-mouse	marmoset	mouse	Cmtm8	1.16362
merged	marmoset-mouse	mouse	marmoset	Trank1	0.55725
merged	marmoset-mouse	marmoset	mouse	Xylb	1.11263
merged	marmoset-mouse	marmoset	mouse	Myrip	0.501229
merged	marmoset-mouse	marmoset	mouse	Pcyt1a	0.655274
merged	marmoset-mouse	marmoset	mouse	Lrch3	0.501311
merged	marmoset-mouse	mouse	marmoset	Bcl9	0.689462
merged	marmoset-mouse	marmoset	mouse	Pogk	0.880113
merged	marmoset-mouse	mouse	marmoset	Pbx1	0.607849
merged	marmoset-mouse	marmoset	mouse	Disp1	0.635831
merged	marmoset-mouse	marmoset	mouse	Rps6kc1	0.520628
merged	marmoset-mouse	marmoset	mouse	Galnt2	0.506037
merged	marmoset-mouse	marmoset	mouse	Cnst	0.525168
merged	marmoset-mouse	marmoset	mouse	Efcab2	0.747092
merged	marmoset-mouse	mouse	marmoset	Hnrnpu	0.50141
merged	marmoset-mouse	marmoset	mouse	B3galnt2	0.580522
merged	marmoset-mouse	marmoset	mouse	Tarbp1	0.982619
merged	marmoset-mouse	marmoset	mouse	Slc35f3	0.662674
merged	marmoset-mouse	marmoset	mouse	Kcnk1	0.628107
merged	marmoset-mouse	marmoset	mouse	Sipa1l2	1.01903
merged	marmoset-mouse	marmoset	mouse	Disc1	0.831642
merged	marmoset-mouse	mouse	marmoset	Dnaja2	0.545904
merged	marmoset-mouse	mouse	marmoset	Cyld	0.558812
merged	marmoset-mouse	mouse	marmoset	Nup93	0.508122
merged	marmoset-mouse	mouse	marmoset	Smpd3	0.511565
merged	marmoset-mouse	mouse	marmoset	Cntnap4	0.749258
merged	marmoset-mouse	mouse	marmoset	Adamts18	0.575974
merged	marmoset-mouse	mouse	marmoset	Epha6	0.76888
merged	marmoset-mouse	mouse	marmoset	Epha3	0.690685
merged	marmoset-mouse	mouse	marmoset	Htr1f	0.545443
merged	marmoset-mouse	marmoset	mouse	Gbe1	0.944726
merged	marmoset-mouse	marmoset	mouse	Hlcs	0.516113
merged	marmoset-mouse	mouse	marmoset	C2cd2	0.864478
merged	marmoset-mouse	marmoset	mouse	Pknox1	0.981917
merged	marmoset-mouse	marmoset	mouse	Mcm3ap	0.538117
merged	marmoset-mouse	mouse	marmoset	Matk	0.698156
merged	marmoset-mouse	marmoset	mouse	Ankrd24	0.628947
merged	marmoset-mouse	mouse	marmoset	Elavl3	0.56604
merged	marmoset-mouse	marmoset	mouse	Zfp382	0.966777
merged	marmoset-mouse	marmoset	mouse	Pld3	0.522822
merged	marmoset-mouse	mouse	marmoset	Prkcg	0.911413
merged	marmoset-mouse	mouse	marmoset	Cnot3	1.04037
merged	marmoset-mouse	mouse	marmoset	Usp29	1.3407
merged	marmoset-mouse	mouse	marmoset	Tbl1x	0.602491
merged	marmoset-mouse	marmoset	mouse	Ctps2	0.504314
merged	marmoset-mouse	mouse	marmoset	Slc9a7	0.767277
merged	marmoset-mouse	mouse	marmoset	Araf	1.16478
merged	marmoset-mouse	mouse	marmoset	Fam120c	0.534841
merged	marmoset-mouse	mouse	marmoset	Apex2	1.07519
merged	marmoset-mouse	marmoset	mouse	Nbdy	1.06454
merged	marmoset-mouse	marmoset	mouse	Spin4	1.4962
merged	marmoset-mouse	marmoset	mouse	Zc3h12b	0.58454
merged	marmoset-mouse	mouse	marmoset	Nhsl2	1.06644
merged	marmoset-mouse	mouse	marmoset	Pls3	0.540099
merged	marmoset-mouse	mouse	marmoset	Tenm1	0.917647
merged	marmoset-mouse	mouse	marmoset	Ocrl	0.831718
merged	marmoset-mouse	mouse	marmoset	Hs6st2	0.589309
merged	marmoset-mouse	mouse	marmoset	Aff2	0.758638
merged	marmoset-mouse	mouse	marmoset	Pdzd4	0.709649

## Sheet: NeuronInhStrNacc_xspecies_metac
replicate	comparison	higher_group	lower_group	DEG_name	logFC
merged	marmoset-mouse	mouse	marmoset	Ggact	0.670249
merged	marmoset-mouse	marmoset	mouse	Myo16	0.652566
merged	marmoset-mouse	marmoset	mouse	1110059E24Rik	0.799857
merged	marmoset-mouse	marmoset	mouse	Golm1	1.14413
merged	marmoset-mouse	mouse	marmoset	Tle1	0.705555
merged	marmoset-mouse	mouse	marmoset	Cdc37l1	0.560738
merged	marmoset-mouse	marmoset	mouse	Trmt10b	0.603952
merged	marmoset-mouse	mouse	marmoset	Tmod1	0.645817
merged	marmoset-mouse	marmoset	mouse	Invs	0.654483
merged	marmoset-mouse	marmoset	mouse	E130308A19Rik	0.527587
merged	marmoset-mouse	mouse	marmoset	Strbp	0.64657
merged	marmoset-mouse	mouse	marmoset	Odf2	0.943553
merged	marmoset-mouse	mouse	marmoset	Kcnt1	0.941478
merged	marmoset-mouse	marmoset	mouse	Npdc1	0.581346
merged	marmoset-mouse	mouse	marmoset	Grin1	0.709083
merged	marmoset-mouse	mouse	marmoset	Xrcc6	0.81072
merged	marmoset-mouse	mouse	marmoset	Tmem191c	1.20093
merged	marmoset-mouse	marmoset	mouse	Ttc28	0.826559
merged	marmoset-mouse	marmoset	mouse	Ap1b1	0.521252
merged	marmoset-mouse	marmoset	mouse	Rabl2	0.663649
merged	marmoset-mouse	marmoset	mouse	Mmd2	0.848485
merged	marmoset-mouse	mouse	marmoset	Fndc9	1.23491
merged	marmoset-mouse	mouse	marmoset	Ube2b	0.590628
merged	marmoset-mouse	mouse	marmoset	Paip2	0.922532
merged	marmoset-mouse	marmoset	mouse	Pcdhb4	1.08836
merged	marmoset-mouse	mouse	marmoset	Sgcd	0.804717
merged	marmoset-mouse	mouse	marmoset	Clk4	0.602519
merged	marmoset-mouse	marmoset	mouse	Fstl4	0.719961
merged	marmoset-mouse	marmoset	mouse	Rad50	0.681634
merged	marmoset-mouse	marmoset	mouse	Prr16	0.742954
merged	marmoset-mouse	marmoset	mouse	Dtwd2	0.983678
merged	marmoset-mouse	marmoset	mouse	Mcc	0.584956
merged	marmoset-mouse	marmoset	mouse	Srp19	1.27448
merged	marmoset-mouse	marmoset	mouse	Reep5	0.682553
merged	marmoset-mouse	marmoset	mouse	Ccnh	0.600851
merged	marmoset-mouse	mouse	marmoset	Tmem167	0.915503
merged	marmoset-mouse	marmoset	mouse	Serinc5	0.754628
merged	marmoset-mouse	marmoset	mouse	Homer1	0.612652
merged	marmoset-mouse	marmoset	mouse	Jmy	0.557872
merged	marmoset-mouse	mouse	marmoset	Iqgap2	0.711641
merged	marmoset-mouse	marmoset	mouse	Polk	0.993091
merged	marmoset-mouse	mouse	marmoset	Rgs7bp	0.589263
merged	marmoset-mouse	marmoset	mouse	Ndufaf2	0.501031
merged	marmoset-mouse	marmoset	mouse	Plpp1	0.797523
merged	marmoset-mouse	marmoset	mouse	Wdr70	0.602706
merged	marmoset-mouse	marmoset	mouse	Cdh12	1.28996
merged	marmoset-mouse	marmoset	mouse	Fstl5	1.3536
merged	marmoset-mouse	marmoset	mouse	Rxfp1	1.57314
merged	marmoset-mouse	marmoset	mouse	Arhgap10	0.522777
merged	marmoset-mouse	marmoset	mouse	Zfp827	0.514461
merged	marmoset-mouse	marmoset	mouse	Jade1	0.518229
merged	marmoset-mouse	marmoset	mouse	Larp1b	0.791744
merged	marmoset-mouse	marmoset	mouse	Intu	0.881578
merged	marmoset-mouse	marmoset	mouse	Pla2g12a	1.09471
merged	marmoset-mouse	mouse	marmoset	Col25a1	1.11171
merged	marmoset-mouse	mouse	marmoset	Gprin3	0.515285
merged	marmoset-mouse	marmoset	mouse	Sec31a	0.678855
merged	marmoset-mouse	mouse	marmoset	Adamts3	0.896907
merged	marmoset-mouse	marmoset	mouse	Kctd8	0.536151
merged	marmoset-mouse	mouse	marmoset	Shisa3	1.0276
merged	marmoset-mouse	marmoset	mouse	Wdr19	0.641334
merged	marmoset-mouse	marmoset	mouse	Ppargc1a	1.10329
merged	marmoset-mouse	mouse	marmoset	Kcnip4	0.504146
merged	marmoset-mouse	marmoset	mouse	Ppp2r2c	0.529011
merged	marmoset-mouse	mouse	marmoset	Atxn1	0.575086
merged	marmoset-mouse	marmoset	mouse	Dtnbp1	0.723629
merged	marmoset-mouse	marmoset	mouse	Mak	0.963665
merged	marmoset-mouse	marmoset	mouse	Lyrm4	1.03681
merged	marmoset-mouse	marmoset	mouse	Trim26	0.778289
merged	marmoset-mouse	marmoset	mouse	Nudt3	0.693483
merged	marmoset-mouse	mouse	marmoset	Mtch1	0.616987
merged	marmoset-mouse	mouse	marmoset	Lrfn2	0.67589
merged	marmoset-mouse	mouse	marmoset	Slc25a27	0.575091
merged	marmoset-mouse	marmoset	mouse	Myo6	0.683994
merged	marmoset-mouse	marmoset	mouse	Irak1bp1	1.11741
merged	marmoset-mouse	marmoset	mouse	Lca5	0.678394
merged	marmoset-mouse	marmoset	mouse	Sh3bgrl2	0.840207
merged	marmoset-mouse	marmoset	mouse	Ibtk	0.539921
merged	marmoset-mouse	marmoset	mouse	Me1	1.39647
merged	marmoset-mouse	marmoset	mouse	Snx14	0.587168
merged	marmoset-mouse	mouse	marmoset	Usp45	0.697722
merged	marmoset-mouse	marmoset	mouse	Armc2	0.538017
merged	marmoset-mouse	marmoset	mouse	Slc16a10	0.892586
merged	marmoset-mouse	marmoset	mouse	Tbc1d32	0.526463
merged	marmoset-mouse	marmoset	mouse	Sgk1	0.515883
merged	marmoset-mouse	marmoset	mouse	Phactr2	1.3848
merged	marmoset-mouse	marmoset	mouse	Ust	0.624497
merged	marmoset-mouse	mouse	marmoset	Oprm1	1.19046
merged	marmoset-mouse	marmoset	mouse	Tiam2	0.543609
merged	marmoset-mouse	mouse	marmoset	Rbm39	0.581481
merged	marmoset-mouse	mouse	marmoset	Snph	0.562998
merged	marmoset-mouse	marmoset	mouse	Sel1l2	1.13239
merged	marmoset-mouse	mouse	marmoset	Flrt3	0.591466
merged	marmoset-mouse	mouse	marmoset	Dzank1	0.623287
merged	marmoset-mouse	marmoset	mouse	Zhx3	0.556646
merged	marmoset-mouse	marmoset	mouse	Eya2	1.30828
merged	marmoset-mouse	marmoset	mouse	Ncoa3	0.55351
merged	marmoset-mouse	mouse	marmoset	Zbtb46	0.568163
merged	marmoset-mouse	marmoset	mouse	Specc1	0.596286
merged	marmoset-mouse	marmoset	mouse	Dhrs7b	0.835209
merged	marmoset-mouse	mouse	marmoset	Glp2r	1.3196
merged	marmoset-mouse	marmoset	mouse	Aldh3a2	1.05684
merged	marmoset-mouse	mouse	marmoset	Cenpv	0.686215
merged	marmoset-mouse	mouse	marmoset	Ttc19	0.574218
merged	marmoset-mouse	mouse	marmoset	Ddx5	0.581681
merged	marmoset-mouse	mouse	marmoset	Dnajc7	0.745543
merged	marmoset-mouse	mouse	marmoset	Hap1	0.532192
merged	marmoset-mouse	mouse	marmoset	Myo18a	0.582471
merged	marmoset-mouse	mouse	marmoset	Rgs9	0.705176
merged	marmoset-mouse	marmoset	mouse	Spata13	0.50484
merged	marmoset-mouse	marmoset	mouse	Hmgb1	0.60319
merged	marmoset-mouse	marmoset	mouse	Cog6	0.648824
merged	marmoset-mouse	marmoset	mouse	Dgkh	0.776342
merged	marmoset-mouse	mouse	marmoset	Gabrg3	0.579913
merged	marmoset-mouse	mouse	marmoset	Ube3a	0.627387
merged	marmoset-mouse	marmoset	mouse	Mtmr10	0.719577
merged	marmoset-mouse	mouse	marmoset	Lysmd4	1.57595
merged	marmoset-mouse	marmoset	mouse	Prc1	1.07855
merged	marmoset-mouse	marmoset	mouse	Fsd2	1.10441
merged	marmoset-mouse	marmoset	mouse	Sh3gl3	0.525829
merged	marmoset-mouse	marmoset	mouse	Gulp1	0.709784
merged	marmoset-mouse	marmoset	mouse	Zfp804a	0.745249
merged	marmoset-mouse	marmoset	mouse	Slc25a12	0.515353
merged	marmoset-mouse	marmoset	mouse	Hat1	0.577804
merged	marmoset-mouse	mouse	marmoset	Rbms1	0.542699
merged	marmoset-mouse	mouse	marmoset	Upp2	1.46336
merged	marmoset-mouse	marmoset	mouse	Kcnj3	0.540513
merged	marmoset-mouse	marmoset	mouse	Zeb2	1.06973
merged	marmoset-mouse	mouse	marmoset	Thsd7b	0.715208
merged	marmoset-mouse	marmoset	mouse	Zranb3	0.612992
merged	marmoset-mouse	mouse	marmoset	Lypd1	1.22155
merged	marmoset-mouse	marmoset	mouse	Ankrd44	0.637002
merged	marmoset-mouse	mouse	marmoset	Plcl1	0.611133
merged	marmoset-mouse	marmoset	mouse	Tyw5	0.814926
merged	marmoset-mouse	marmoset	mouse	Spats2l	0.727025
merged	marmoset-mouse	mouse	marmoset	Sumo1	0.717722
merged	marmoset-mouse	marmoset	mouse	Pard3b	0.946325
merged	marmoset-mouse	marmoset	mouse	Ccnyl1	0.573345
merged	marmoset-mouse	mouse	marmoset	Kansl1l	0.552452
merged	marmoset-mouse	marmoset	mouse	Xrcc5	0.648127
merged	marmoset-mouse	mouse	marmoset	Ptprn	0.659476
merged	marmoset-mouse	mouse	marmoset	Celf2	0.521774
merged	marmoset-mouse	marmoset	mouse	Kin	0.951572
merged	marmoset-mouse	marmoset	mouse	Sfmbt2	0.937699
merged	marmoset-mouse	marmoset	mouse	Ankrd16	0.713578
merged	marmoset-mouse	mouse	marmoset	Nmt2	0.860311
merged	marmoset-mouse	mouse	marmoset	Etl4	0.662128
merged	marmoset-mouse	marmoset	mouse	Svil	0.719222
merged	marmoset-mouse	mouse	marmoset	Agrn	0.777132
merged	marmoset-mouse	mouse	marmoset	Casz1	0.789352
merged	marmoset-mouse	marmoset	mouse	Kazn	1.00947
merged	marmoset-mouse	marmoset	mouse	Phactr4	1.27551
merged	marmoset-mouse	mouse	marmoset	Pabpc4	0.924444
merged	marmoset-mouse	mouse	marmoset	Ppt1	0.59525
merged	marmoset-mouse	mouse	marmoset	Atp6v0b	1.17565
merged	marmoset-mouse	marmoset	mouse	Nasp	0.55759
merged	marmoset-mouse	marmoset	mouse	Mknk1	0.733142
merged	marmoset-mouse	mouse	marmoset	Itgb3bp	0.541097
merged	marmoset-mouse	marmoset	mouse	Efcab7	0.949921
merged	marmoset-mouse	mouse	marmoset	Pde4b	0.692165
merged	marmoset-mouse	marmoset	mouse	Erich3	0.595486
merged	marmoset-mouse	mouse	marmoset	St6galnac3	0.593771
merged	marmoset-mouse	marmoset	mouse	Nexn	1.1324
merged	marmoset-mouse	marmoset	mouse	Prkacb	0.567798
merged	marmoset-mouse	mouse	marmoset	Lmo4	0.582741
merged	marmoset-mouse	marmoset	mouse	Hfm1	0.514275
merged	marmoset-mouse	marmoset	mouse	Rpap2	0.74524
merged	marmoset-mouse	marmoset	mouse	Evi5	0.639039
merged	marmoset-mouse	marmoset	mouse	Dipk1a	0.521907
merged	marmoset-mouse	mouse	marmoset	Ntng1	1.20351
merged	marmoset-mouse	mouse	marmoset	Col11a1	0.569056
merged	marmoset-mouse	marmoset	mouse	Pde1c	0.560223
merged	marmoset-mouse	mouse	marmoset	Rp9	0.591086
merged	marmoset-mouse	mouse	marmoset	Chn2	0.614074
merged	marmoset-mouse	mouse	marmoset	Gsdme	0.750526
merged	marmoset-mouse	marmoset	mouse	Cdk6	1.53555
merged	marmoset-mouse	mouse	marmoset	Tmem243	0.963374
merged	marmoset-mouse	marmoset	mouse	Cacna2d1	0.546612
merged	marmoset-mouse	mouse	marmoset	Sema3c	1.52281
merged	marmoset-mouse	marmoset	mouse	Gsap	0.567882
merged	marmoset-mouse	marmoset	mouse	Lhfpl3	0.574002
merged	marmoset-mouse	mouse	marmoset	Tcaf1	0.54762
merged	marmoset-mouse	mouse	marmoset	Luc7l2	0.601383
merged	marmoset-mouse	mouse	marmoset	Lrrc4	1.16176
merged	marmoset-mouse	mouse	marmoset	Ptprz1	0.597592
merged	marmoset-mouse	marmoset	mouse	Pde3a	1.45757
merged	marmoset-mouse	marmoset	mouse	Dusp16	1.12909
merged	marmoset-mouse	mouse	marmoset	Slc38a2	0.660125
merged	marmoset-mouse	marmoset	mouse	Pphln1	0.839047
merged	marmoset-mouse	mouse	marmoset	Lrrk2	0.636426
merged	marmoset-mouse	marmoset	mouse	Ccdc91	0.805917
merged	marmoset-mouse	marmoset	mouse	Rbms2	0.832335
merged	marmoset-mouse	marmoset	mouse	Letmd1	0.905188
merged	marmoset-mouse	marmoset	mouse	Prpf40b	0.513409
merged	marmoset-mouse	marmoset	mouse	Spats2	0.701964
merged	marmoset-mouse	marmoset	mouse	Lrriq1	1.04675
merged	marmoset-mouse	marmoset	mouse	Cradd	0.704384
merged	marmoset-mouse	mouse	marmoset	Slc25a3	1.02648
merged	marmoset-mouse	marmoset	mouse	Tctn1	0.9793
merged	marmoset-mouse	marmoset	mouse	Srrm4	0.54542
merged	marmoset-mouse	marmoset	mouse	Ncor2	0.564733
merged	marmoset-mouse	marmoset	mouse	Stx2	0.847213
merged	marmoset-mouse	marmoset	mouse	Fam81a	0.520408
merged	marmoset-mouse	mouse	marmoset	Slc24a5	0.735635
merged	marmoset-mouse	marmoset	mouse	Fbn1	0.806215
merged	marmoset-mouse	mouse	marmoset	Usp50	1.12339
merged	marmoset-mouse	mouse	marmoset	Unc13c	0.691982
merged	marmoset-mouse	mouse	marmoset	Nedd4	0.947423
merged	marmoset-mouse	marmoset	mouse	Eif2ak4	0.645007
merged	marmoset-mouse	marmoset	mouse	Thtpa	1.12368
merged	marmoset-mouse	marmoset	mouse	Stxbp6	0.546361
merged	marmoset-mouse	marmoset	mouse	Ppp2r3c	0.844344
merged	marmoset-mouse	marmoset	mouse	Prorp	0.716359
merged	marmoset-mouse	marmoset	mouse	Mipol1	0.728612
merged	marmoset-mouse	marmoset	mouse	Klhdc2	0.535556
merged	marmoset-mouse	marmoset	mouse	Armh4	0.86377
merged	marmoset-mouse	marmoset	mouse	Ccdc175	1.05827
merged	marmoset-mouse	marmoset	mouse	Pcnx4	0.734372
merged	marmoset-mouse	mouse	marmoset	Arel1	0.503275
merged	marmoset-mouse	mouse	marmoset	Slc24a4	0.914961
merged	marmoset-mouse	marmoset	mouse	Jam3	0.546515
merged	marmoset-mouse	mouse	marmoset	Gdpd5	0.612831
merged	marmoset-mouse	marmoset	mouse	Arap1	1.23044
merged	marmoset-mouse	marmoset	mouse	Prmt3	0.736259
merged	marmoset-mouse	mouse	marmoset	Nell1	0.682892
merged	marmoset-mouse	marmoset	mouse	Luzp2	1.16415
merged	marmoset-mouse	marmoset	mouse	Ano3	0.524665
merged	marmoset-mouse	mouse	marmoset	Syt7	0.506614
merged	marmoset-mouse	mouse	marmoset	Macrod1	0.643885
merged	marmoset-mouse	marmoset	mouse	Vps51	0.955647
merged	marmoset-mouse	marmoset	mouse	Rbm14	1.01832
merged	marmoset-mouse	marmoset	mouse	Gm960	0.921701
merged	marmoset-mouse	mouse	marmoset	Kcnq1	0.795025
merged	marmoset-mouse	marmoset	mouse	Nprl3	0.558023
merged	marmoset-mouse	marmoset	mouse	Abcc1	0.577364
merged	marmoset-mouse	marmoset	mouse	Tnfrsf17	1.05778
merged	marmoset-mouse	marmoset	mouse	Igsf6	0.576217
merged	marmoset-mouse	mouse	marmoset	Srcap	0.604933
merged	marmoset-mouse	mouse	marmoset	Fus	0.585618
merged	marmoset-mouse	mouse	marmoset	Nrg3	0.645848
merged	marmoset-mouse	marmoset	mouse	Adk	0.668764
merged	marmoset-mouse	marmoset	mouse	Ascc1	0.699903
merged	marmoset-mouse	marmoset	mouse	Jmjd1c	0.651481
merged	marmoset-mouse	mouse	marmoset	Zwint	1.13662
merged	marmoset-mouse	marmoset	mouse	Pde6c	1.0568
merged	marmoset-mouse	marmoset	mouse	Slit1	1.10761
merged	marmoset-mouse	mouse	marmoset	Arl3	0.502553
merged	marmoset-mouse	mouse	marmoset	Fgfr2	0.572573
merged	marmoset-mouse	mouse	marmoset	Trim35	1.18116
merged	marmoset-mouse	mouse	marmoset	Atp6v1b2	0.743153
merged	marmoset-mouse	marmoset	mouse	Dlc1	0.593629
merged	marmoset-mouse	marmoset	mouse	Wrn	0.578702
merged	marmoset-mouse	mouse	marmoset	Ddhd2	0.613285
merged	marmoset-mouse	mouse	marmoset	Polb	0.928384
merged	marmoset-mouse	marmoset	mouse	Chrnb3	1.23044
merged	marmoset-mouse	marmoset	mouse	Cep192	0.744402
merged	marmoset-mouse	marmoset	mouse	L3mbtl4	0.775394
merged	marmoset-mouse	marmoset	mouse	Greb1l	0.789855
merged	marmoset-mouse	marmoset	mouse	Tmem241	0.711647
merged	marmoset-mouse	marmoset	mouse	Lama3	0.892579
merged	marmoset-mouse	marmoset	mouse	Ttc39c	0.502763
merged	marmoset-mouse	mouse	marmoset	Impact	0.563674
merged	marmoset-mouse	mouse	marmoset	Rit2	0.926308
merged	marmoset-mouse	mouse	marmoset	Lims1	0.558225
merged	marmoset-mouse	mouse	marmoset	Lrrtm4	0.637684
merged	marmoset-mouse	marmoset	mouse	Tacr1	0.780776
merged	marmoset-mouse	marmoset	mouse	Commd1	0.866052
merged	marmoset-mouse	marmoset	mouse	Fam161a	1.13239
merged	marmoset-mouse	marmoset	mouse	Fancl	0.566115
merged	marmoset-mouse	mouse	marmoset	Cfap36	0.644944
merged	marmoset-mouse	mouse	marmoset	Mtif2	0.707244
merged	marmoset-mouse	mouse	marmoset	Calm2	0.592103
merged	marmoset-mouse	marmoset	mouse	Prepl	0.80355
merged	marmoset-mouse	marmoset	mouse	Sos1	0.505279
merged	marmoset-mouse	marmoset	mouse	Arhgef33	0.546674
merged	marmoset-mouse	mouse	marmoset	Vsnl1	0.536298
merged	marmoset-mouse	marmoset	mouse	Greb1	1.22184
merged	marmoset-mouse	mouse	marmoset	Dnajc19	0.8045
merged	marmoset-mouse	marmoset	mouse	Mccc1	0.512913
merged	marmoset-mouse	marmoset	mouse	Map3k13	0.507347
merged	marmoset-mouse	mouse	marmoset	Dgkg	0.509392
merged	marmoset-mouse	marmoset	mouse	Ano10	1.04885
merged	marmoset-mouse	mouse	marmoset	Camkv	0.549383
merged	marmoset-mouse	mouse	marmoset	Manf	1.15198
merged	marmoset-mouse	mouse	marmoset	Nisch	0.629826
merged	marmoset-mouse	mouse	marmoset	Lrtm1	0.572329
merged	marmoset-mouse	marmoset	mouse	Synpr	0.639505
merged	marmoset-mouse	mouse	marmoset	Foxp1	0.503286
merged	marmoset-mouse	marmoset	mouse	Atg7	0.580368
merged	marmoset-mouse	marmoset	mouse	Vgll4	0.565628
merged	marmoset-mouse	marmoset	mouse	Iqcb1	1.02795
merged	marmoset-mouse	mouse	marmoset	Lsamp	0.843261
merged	marmoset-mouse	marmoset	mouse	Gtpbp8	0.804148
merged	marmoset-mouse	mouse	marmoset	Rgs20	0.636095
merged	marmoset-mouse	marmoset	mouse	Spidr	1.42576
merged	marmoset-mouse	mouse	marmoset	Lyn	1.12249
merged	marmoset-mouse	mouse	marmoset	Rmdn1	0.770767
merged	marmoset-mouse	mouse	marmoset	Ralyl	0.501933
merged	marmoset-mouse	marmoset	mouse	Zfp704	0.596099
merged	marmoset-mouse	marmoset	mouse	1110038F14Rik	0.604453
merged	marmoset-mouse	marmoset	mouse	Mtss1	0.529658
merged	marmoset-mouse	marmoset	mouse	Colec10	1.31875
merged	marmoset-mouse	mouse	marmoset	Ext1	0.530506
merged	marmoset-mouse	mouse	marmoset	Ywhaz	0.549078
merged	marmoset-mouse	marmoset	mouse	Spag1	0.711647
merged	marmoset-mouse	marmoset	mouse	Tbl1xr1	0.86188
merged	marmoset-mouse	marmoset	mouse	Prkci	0.648188
merged	marmoset-mouse	mouse	marmoset	P2ry14	0.556632
merged	marmoset-mouse	marmoset	mouse	Hltf	0.521017
merged	marmoset-mouse	mouse	marmoset	Rab6b	0.803861
merged	marmoset-mouse	marmoset	mouse	Hacl1	1.22419
merged	marmoset-mouse	marmoset	mouse	Oxnad1	1.12785
merged	marmoset-mouse	marmoset	mouse	Kcnh8	0.877487
merged	marmoset-mouse	marmoset	mouse	Nek10	0.680978
merged	marmoset-mouse	mouse	marmoset	Rbms3	0.656098
merged	marmoset-mouse	mouse	marmoset	Trank1	0.615502
merged	marmoset-mouse	marmoset	mouse	Pcyt1a	0.730952
merged	marmoset-mouse	mouse	marmoset	Aim2	1.07413
merged	marmoset-mouse	marmoset	mouse	Scyl3	0.662683
merged	marmoset-mouse	marmoset	mouse	Pogk	0.820432
merged	marmoset-mouse	mouse	marmoset	Rxrg	0.663105
merged	marmoset-mouse	marmoset	mouse	Cnih3	0.816383
merged	marmoset-mouse	marmoset	mouse	Disp1	0.608362
merged	marmoset-mouse	marmoset	mouse	Rps6kc1	0.521617
merged	marmoset-mouse	marmoset	mouse	Rcor3	0.528246
merged	marmoset-mouse	marmoset	mouse	Cnst	0.568214
merged	marmoset-mouse	marmoset	mouse	Efcab2	0.842618
merged	marmoset-mouse	mouse	marmoset	Desi2	0.511539
merged	marmoset-mouse	marmoset	mouse	Chrm3	0.820869
merged	marmoset-mouse	marmoset	mouse	Ryr2	0.610486
merged	marmoset-mouse	marmoset	mouse	Mtr	0.751124
merged	marmoset-mouse	marmoset	mouse	Ero1lb	0.80372
merged	marmoset-mouse	marmoset	mouse	Gpr137b	1.02782
merged	marmoset-mouse	marmoset	mouse	Gng4	0.666452
merged	marmoset-mouse	marmoset	mouse	B3galnt2	0.702439
merged	marmoset-mouse	marmoset	mouse	Tarbp1	0.86958
merged	marmoset-mouse	marmoset	mouse	Disc1	1.01174
merged	marmoset-mouse	mouse	marmoset	Cyld	0.601404
merged	marmoset-mouse	mouse	marmoset	Cfap20	0.916011
merged	marmoset-mouse	mouse	marmoset	Smpd3	0.640213
merged	marmoset-mouse	mouse	marmoset	Htr1f	1.12369
merged	marmoset-mouse	marmoset	mouse	Gbe1	0.806382
merged	marmoset-mouse	mouse	marmoset	C2cd2	1.19159
merged	marmoset-mouse	marmoset	mouse	Mcm3ap	0.559556
merged	marmoset-mouse	mouse	marmoset	Matk	0.792758
merged	marmoset-mouse	mouse	marmoset	Elavl3	0.554107
merged	marmoset-mouse	marmoset	mouse	Zfp382	0.889111
merged	marmoset-mouse	mouse	marmoset	Ryr1	1.23422
merged	marmoset-mouse	mouse	marmoset	Dyrk1b	0.935736
merged	marmoset-mouse	mouse	marmoset	Pou2f2	0.517331
merged	marmoset-mouse	mouse	marmoset	Car11	0.809233
merged	marmoset-mouse	mouse	marmoset	Cnot3	1.02185
merged	marmoset-mouse	mouse	marmoset	Ttyh1	0.975104
merged	marmoset-mouse	mouse	marmoset	Usp29	1.77928
merged	marmoset-mouse	mouse	marmoset	Tbl1x	0.744506
merged	marmoset-mouse	marmoset	mouse	Ctps2	0.940993
merged	marmoset-mouse	marmoset	mouse	Sytl5	0.554717
merged	marmoset-mouse	mouse	marmoset	Rpgr	0.587806
merged	marmoset-mouse	mouse	marmoset	Araf	1.3885
merged	marmoset-mouse	mouse	marmoset	Kdm5c	0.561969
merged	marmoset-mouse	mouse	marmoset	Fam120c	0.584073
merged	marmoset-mouse	mouse	marmoset	Apex2	1.13488
merged	marmoset-mouse	marmoset	mouse	Nbdy	0.908036
merged	marmoset-mouse	marmoset	mouse	Spin4	1.39749
merged	marmoset-mouse	marmoset	mouse	Zc4h2	1.099
merged	marmoset-mouse	marmoset	mouse	Zc3h12b	0.730295
merged	marmoset-mouse	marmoset	mouse	Rps6ka6	0.815347
merged	marmoset-mouse	mouse	marmoset	Zcchc18	1.17245
merged	marmoset-mouse	marmoset	mouse	Il1rapl2	0.860922
merged	marmoset-mouse	marmoset	mouse	Trpc5	0.947461
merged	marmoset-mouse	mouse	marmoset	Ocrl	0.755714
merged	marmoset-mouse	mouse	marmoset	Aff2	0.624042
merged	marmoset-mouse	mouse	marmoset	Pdzd4	0.991048

## Sheet: Macrophage_xspecies_metacell_fu
replicate	comparison	higher_group	lower_group	DEG_name	logFC
merged	marmoset-mouse	marmoset	mouse	Uggt2	1.64716
merged	marmoset-mouse	mouse	marmoset	Gpr183	1.30347
merged	marmoset-mouse	marmoset	mouse	Ankrd10	0.574065
merged	marmoset-mouse	mouse	marmoset	Lamp1	0.691191
merged	marmoset-mouse	mouse	marmoset	Gas6	1.68044
merged	marmoset-mouse	marmoset	mouse	Cdc16	0.566196
merged	marmoset-mouse	mouse	marmoset	Tbc1d4	1.04664
merged	marmoset-mouse	marmoset	mouse	Klf12	0.631028
merged	marmoset-mouse	mouse	marmoset	Itm2b	0.961184
merged	marmoset-mouse	mouse	marmoset	Ctsl	0.655653
merged	marmoset-mouse	marmoset	mouse	Fancc	0.531536
merged	marmoset-mouse	marmoset	mouse	Prune2	0.831069
merged	marmoset-mouse	marmoset	mouse	Gcnt1	0.564978
merged	marmoset-mouse	marmoset	mouse	Agtpbp1	0.958189
merged	marmoset-mouse	mouse	marmoset	Tle4	0.664211
merged	marmoset-mouse	mouse	marmoset	Cdc37l1	0.866506
merged	marmoset-mouse	marmoset	mouse	Ric1	0.599619
merged	marmoset-mouse	marmoset	mouse	Ubap2	0.715784
merged	marmoset-mouse	mouse	marmoset	Clta	0.576472
merged	marmoset-mouse	mouse	marmoset	Abca1	0.520955
merged	marmoset-mouse	mouse	marmoset	Ptbp3	0.611234
merged	marmoset-mouse	mouse	marmoset	Snx30	0.624114
merged	marmoset-mouse	mouse	marmoset	Rab14	0.801412
merged	marmoset-mouse	mouse	marmoset	Pbx3	0.53189
merged	marmoset-mouse	marmoset	mouse	Ptgds	1.08981
merged	marmoset-mouse	mouse	marmoset	Pnpla7	0.598748
merged	marmoset-mouse	marmoset	mouse	Grk3	0.894167
merged	marmoset-mouse	marmoset	mouse	Rbfox2	1.35549
merged	marmoset-mouse	mouse	marmoset	Comt	0.739199
merged	marmoset-mouse	marmoset	mouse	Mical3	1.53146
merged	marmoset-mouse	mouse	marmoset	Tsc22d4	0.558981
merged	marmoset-mouse	mouse	marmoset	Gna12	0.639119
merged	marmoset-mouse	marmoset	mouse	Havcr2	1.15431
merged	marmoset-mouse	mouse	marmoset	Afap1l1	1.51042
merged	marmoset-mouse	mouse	marmoset	Csf1r	0.544069
merged	marmoset-mouse	mouse	marmoset	Snx8	0.633615
merged	marmoset-mouse	mouse	marmoset	Insyn2b	0.535938
merged	marmoset-mouse	marmoset	mouse	Cpeb4	0.735705
merged	marmoset-mouse	marmoset	mouse	Simc1	0.684791
merged	marmoset-mouse	mouse	marmoset	Ltc4s	1.0372
merged	marmoset-mouse	mouse	marmoset	Snx2	0.581435
merged	marmoset-mouse	marmoset	mouse	Srp19	1.10477
merged	marmoset-mouse	marmoset	mouse	Pam	1.47532
merged	marmoset-mouse	mouse	marmoset	Mctp1	1.52813
merged	marmoset-mouse	mouse	marmoset	Atg10	0.63647
merged	marmoset-mouse	marmoset	mouse	Ssbp2	0.517601
merged	marmoset-mouse	mouse	marmoset	Hexb	0.63233
merged	marmoset-mouse	marmoset	mouse	Il6st	0.866232
merged	marmoset-mouse	mouse	marmoset	Lifr	1.69841
merged	marmoset-mouse	marmoset	mouse	Wdr70	0.577343
merged	marmoset-mouse	marmoset	mouse	Cplane1	0.529539
merged	marmoset-mouse	marmoset	mouse	Myo10	1.18882
merged	marmoset-mouse	mouse	marmoset	Otulinl	0.608186
merged	marmoset-mouse	mouse	marmoset	Irf2	0.536043
merged	marmoset-mouse	mouse	marmoset	Ddx60	1.03385
merged	marmoset-mouse	marmoset	mouse	Gucy1a1	1.47019
merged	marmoset-mouse	marmoset	mouse	Lrba	0.800437
merged	marmoset-mouse	mouse	marmoset	Rnf150	1.47079
merged	marmoset-mouse	mouse	marmoset	Camk2d	0.619938
merged	marmoset-mouse	mouse	marmoset	Bank1	1.39308
merged	marmoset-mouse	mouse	marmoset	Rap1gds1	0.820886
merged	marmoset-mouse	marmoset	mouse	Fam13a	0.573221
merged	marmoset-mouse	marmoset	mouse	Arhgap24	1.19805
merged	marmoset-mouse	marmoset	mouse	Sec31a	0.821468
merged	marmoset-mouse	marmoset	mouse	Bmp2k	0.60492
merged	marmoset-mouse	mouse	marmoset	Pf4	1.73227
merged	marmoset-mouse	mouse	marmoset	Nfxl1	0.726627
merged	marmoset-mouse	mouse	marmoset	Atp8a1	1.00244
merged	marmoset-mouse	mouse	marmoset	Rbpj	0.699224
merged	marmoset-mouse	marmoset	mouse	BC005537	1.2076
merged	marmoset-mouse	marmoset	mouse	Rnf144b	0.823045
merged	marmoset-mouse	mouse	marmoset	Atxn1	0.756259
merged	marmoset-mouse	mouse	marmoset	Ly86	0.75668
merged	marmoset-mouse	mouse	marmoset	F13a1	0.633554
merged	marmoset-mouse	marmoset	mouse	Lyrm4	1.44583
merged	marmoset-mouse	marmoset	mouse	Nqo2	0.735282
merged	marmoset-mouse	marmoset	mouse	Nudt3	0.669937
merged	marmoset-mouse	mouse	marmoset	Ccnd3	1.01338
merged	marmoset-mouse	marmoset	mouse	Lca5	1.67101
merged	marmoset-mouse	marmoset	mouse	Sh3bgrl2	1.32662
merged	marmoset-mouse	marmoset	mouse	Snx14	1.04262
merged	marmoset-mouse	mouse	marmoset	Orc3	0.529728
merged	marmoset-mouse	marmoset	mouse	Foxo3	0.559191
merged	marmoset-mouse	marmoset	mouse	Slc16a10	0.837546
merged	marmoset-mouse	marmoset	mouse	Rev3l	0.648468
merged	marmoset-mouse	mouse	marmoset	Marcks	0.512803
merged	marmoset-mouse	mouse	marmoset	Dse	1.78733
merged	marmoset-mouse	mouse	marmoset	Zup1	0.697894
merged	marmoset-mouse	mouse	marmoset	Ptprk	0.53909
merged	marmoset-mouse	mouse	marmoset	Arhgap18	0.889623
merged	marmoset-mouse	marmoset	mouse	Rmnd1	0.693889
merged	marmoset-mouse	marmoset	mouse	Ccdc170	1.65925
merged	marmoset-mouse	marmoset	mouse	Syne1	1.92295
merged	marmoset-mouse	mouse	marmoset	Rbm39	0.508911
merged	marmoset-mouse	mouse	marmoset	Adam33	1.61451
merged	marmoset-mouse	marmoset	mouse	Siglec1	0.877526
merged	marmoset-mouse	mouse	marmoset	Rrbp1	0.662184
merged	marmoset-mouse	mouse	marmoset	Snx5	0.905173
merged	marmoset-mouse	mouse	marmoset	Cst3	1.39766
merged	marmoset-mouse	mouse	marmoset	Serinc3	0.993141
merged	marmoset-mouse	mouse	marmoset	Pkig	0.821985
merged	marmoset-mouse	marmoset	mouse	Dhrs7b	0.540799
merged	marmoset-mouse	mouse	marmoset	Smg6	0.629717
merged	marmoset-mouse	mouse	marmoset	Pitpna	0.715421
merged	marmoset-mouse	mouse	marmoset	Tanc2	0.643419
merged	marmoset-mouse	mouse	marmoset	Map3k3	0.582076
merged	marmoset-mouse	mouse	marmoset	Ddx5	0.620337
merged	marmoset-mouse	mouse	marmoset	Dnajc7	1.0738
merged	marmoset-mouse	marmoset	mouse	Appbp2	0.574527
merged	marmoset-mouse	mouse	marmoset	Adap2	0.576472
merged	marmoset-mouse	mouse	marmoset	Crlf3	0.803716
merged	marmoset-mouse	mouse	marmoset	Ssh2	0.599795
merged	marmoset-mouse	mouse	marmoset	Zfp652	0.725125
merged	marmoset-mouse	mouse	marmoset	Cdk12	0.592266
merged	marmoset-mouse	marmoset	mouse	Abca6	1.53997
merged	marmoset-mouse	mouse	marmoset	H3f3b	0.67793
merged	marmoset-mouse	mouse	marmoset	Tnrc6c	0.703871
merged	marmoset-mouse	marmoset	mouse	Stard13	1.76325
merged	marmoset-mouse	marmoset	mouse	Vwa8	0.509443
merged	marmoset-mouse	marmoset	mouse	Dgkh	0.548467
merged	marmoset-mouse	marmoset	mouse	Gabrg3	1.80416
merged	marmoset-mouse	mouse	marmoset	Lysmd4	2.01387
merged	marmoset-mouse	marmoset	mouse	Ap3s2	0.705535
merged	marmoset-mouse	mouse	marmoset	Zfp710	0.896565
merged	marmoset-mouse	mouse	marmoset	Tm6sf1	1.36115
merged	marmoset-mouse	mouse	marmoset	Ptpn18	0.616901
merged	marmoset-mouse	marmoset	mouse	Calcrl	0.630354
merged	marmoset-mouse	marmoset	mouse	Ccdc141	0.847943
merged	marmoset-mouse	marmoset	mouse	Spats2l	0.588819
merged	marmoset-mouse	mouse	marmoset	Clk1	0.580168
merged	marmoset-mouse	mouse	marmoset	Casp8	1.05359
merged	marmoset-mouse	marmoset	mouse	Trak2	0.858097
merged	marmoset-mouse	marmoset	mouse	Cyp20a1	0.770858
merged	marmoset-mouse	marmoset	mouse	Xrcc5	1.4374
merged	marmoset-mouse	mouse	marmoset	Pid1	1.61786
merged	marmoset-mouse	marmoset	mouse	Ramp1	1.80537
merged	marmoset-mouse	marmoset	mouse	Ube2f	0.721445
merged	marmoset-mouse	marmoset	mouse	Sfmbt2	1.64891
merged	marmoset-mouse	marmoset	mouse	Fbh1	0.534424
merged	marmoset-mouse	mouse	marmoset	Dclre1c	0.942227
merged	marmoset-mouse	mouse	marmoset	Mrc1	0.699239
merged	marmoset-mouse	marmoset	mouse	Arhgap21	0.98528
merged	marmoset-mouse	mouse	marmoset	Arhgap12	0.553488
merged	marmoset-mouse	mouse	marmoset	Itgb1	0.506272
merged	marmoset-mouse	mouse	marmoset	Nrp1	1.31587
merged	marmoset-mouse	marmoset	mouse	Pard3	0.73044
merged	marmoset-mouse	mouse	marmoset	Ski	0.733595
merged	marmoset-mouse	mouse	marmoset	Plekhg5	1.8626
merged	marmoset-mouse	mouse	marmoset	C1qa	1.20568
merged	marmoset-mouse	mouse	marmoset	C1qc	1.25182
merged	marmoset-mouse	mouse	marmoset	C1qb	0.946828
merged	marmoset-mouse	marmoset	mouse	Phactr4	0.59165
merged	marmoset-mouse	marmoset	mouse	Epb41	0.545262
merged	marmoset-mouse	mouse	marmoset	Ptp4a2	0.61426
merged	marmoset-mouse	mouse	marmoset	Hivep3	0.631989
merged	marmoset-mouse	mouse	marmoset	Atp6v0b	0.906957
merged	marmoset-mouse	mouse	marmoset	Osbpl9	0.573182
merged	marmoset-mouse	marmoset	mouse	Atg4c	0.522015
merged	marmoset-mouse	marmoset	mouse	Nexn	1.29422
merged	marmoset-mouse	marmoset	mouse	Dnajb4	0.670683
merged	marmoset-mouse	marmoset	mouse	Bcar3	0.794596
merged	marmoset-mouse	marmoset	mouse	Frrs1	0.780191
merged	marmoset-mouse	marmoset	mouse	Cdc14a	0.6907
merged	marmoset-mouse	mouse	marmoset	Aoah	0.707981
merged	marmoset-mouse	marmoset	mouse	Grb10	1.52917
merged	marmoset-mouse	marmoset	mouse	Jazf1	1.51038
merged	marmoset-mouse	marmoset	mouse	Crppa	1.47916
merged	marmoset-mouse	mouse	marmoset	Agmo	1.81595
merged	marmoset-mouse	mouse	marmoset	Etv1	1.43681
merged	marmoset-mouse	marmoset	mouse	Slc25a13	0.540247
merged	marmoset-mouse	mouse	marmoset	Ppp1r9a	0.730143
merged	marmoset-mouse	mouse	marmoset	Cdk14	1.2703
merged	marmoset-mouse	mouse	marmoset	Tmem243	0.863261
merged	marmoset-mouse	marmoset	mouse	Cttnbp2	1.99856
merged	marmoset-mouse	mouse	marmoset	Luc7l2	0.756529
merged	marmoset-mouse	marmoset	mouse	Ube2h	0.645377
merged	marmoset-mouse	mouse	marmoset	Lrrc4	1.28052
merged	marmoset-mouse	marmoset	mouse	Pde3a	2.1392
merged	marmoset-mouse	marmoset	mouse	Dera	0.510982
merged	marmoset-mouse	mouse	marmoset	Lrp6	0.539955
merged	marmoset-mouse	marmoset	mouse	Erc1	1.21417
merged	marmoset-mouse	mouse	marmoset	Cd163	0.621182
merged	marmoset-mouse	mouse	marmoset	Apobec1	1.72681
merged	marmoset-mouse	mouse	marmoset	Slc38a2	0.554753
merged	marmoset-mouse	marmoset	mouse	Pphln1	1.06895
merged	marmoset-mouse	marmoset	mouse	Resf1	0.626289
merged	marmoset-mouse	marmoset	mouse	Ccdc91	0.835709
merged	marmoset-mouse	marmoset	mouse	Itpr2	0.624781
merged	marmoset-mouse	mouse	marmoset	Gns	0.745614
merged	marmoset-mouse	marmoset	mouse	Ptges3	1.20886
merged	marmoset-mouse	mouse	marmoset	Atp2b1	0.596443
merged	marmoset-mouse	marmoset	mouse	Cep83	0.517949
merged	marmoset-mouse	marmoset	mouse	Chst11	0.89823
merged	marmoset-mouse	mouse	marmoset	Ric8b	0.54171
merged	marmoset-mouse	marmoset	mouse	Med13l	0.594323
merged	marmoset-mouse	mouse	marmoset	P2rx7	1.53508
merged	marmoset-mouse	mouse	marmoset	P2rx4	0.642289
merged	marmoset-mouse	marmoset	mouse	Anapc5	0.537471
merged	marmoset-mouse	marmoset	mouse	Aldh1a2	2.5971
merged	marmoset-mouse	marmoset	mouse	Tpm1	0.830068
merged	marmoset-mouse	mouse	marmoset	Scamp2	1.03132
merged	marmoset-mouse	mouse	marmoset	Usp50	1.56157
merged	marmoset-mouse	mouse	marmoset	Slc12a6	0.508976
merged	marmoset-mouse	mouse	marmoset	Slc7a8	1.53071
merged	marmoset-mouse	marmoset	mouse	Ppp2r3c	0.921839
merged	marmoset-mouse	marmoset	mouse	Prorp	0.707959
merged	marmoset-mouse	mouse	marmoset	Mia2	0.536963
merged	marmoset-mouse	marmoset	mouse	Map4k5	0.572747
merged	marmoset-mouse	mouse	marmoset	Gng2	0.926107
merged	marmoset-mouse	marmoset	mouse	Fbxo34	0.672319
merged	marmoset-mouse	mouse	marmoset	Arid4a	0.508475
merged	marmoset-mouse	marmoset	mouse	Fut8	0.952567
merged	marmoset-mouse	marmoset	mouse	Ttll5	0.58986
merged	marmoset-mouse	mouse	marmoset	Galc	0.772767
merged	marmoset-mouse	mouse	marmoset	Lgmn	0.989476
merged	marmoset-mouse	marmoset	mouse	Klc1	0.811426
merged	marmoset-mouse	mouse	marmoset	Pld4	1.5542
merged	marmoset-mouse	marmoset	mouse	Cadm1	0.876126
merged	marmoset-mouse	mouse	marmoset	Ubash3b	0.519245
merged	marmoset-mouse	marmoset	mouse	Tbrg1	1.48423
merged	marmoset-mouse	marmoset	mouse	Sesn3	1.76459
merged	marmoset-mouse	marmoset	mouse	Nars2	0.751616
merged	marmoset-mouse	marmoset	mouse	Ints4	1.13534
merged	marmoset-mouse	mouse	marmoset	Rnf169	0.907465
merged	marmoset-mouse	marmoset	mouse	Rab6a	0.611049
merged	marmoset-mouse	mouse	marmoset	P2ry6	1.35912
merged	marmoset-mouse	mouse	marmoset	Anapc15	1.68622
merged	marmoset-mouse	marmoset	mouse	Nav2	0.914389
merged	marmoset-mouse	marmoset	mouse	Prmt3	0.801472
merged	marmoset-mouse	marmoset	mouse	Lgr4	1.52505
merged	marmoset-mouse	mouse	marmoset	Ptprj	0.58856
merged	marmoset-mouse	marmoset	mouse	Rbm14	1.17172
merged	marmoset-mouse	mouse	marmoset	Unc93b1	0.92968
merged	marmoset-mouse	marmoset	mouse	Ppfia1	0.751908
merged	marmoset-mouse	marmoset	mouse	Nap1l4	0.527332
merged	marmoset-mouse	mouse	marmoset	Ctsd	0.791316
merged	marmoset-mouse	mouse	marmoset	Ap2a2	0.835803
merged	marmoset-mouse	mouse	marmoset	Adcy9	0.724534
merged	marmoset-mouse	marmoset	mouse	Abcc1	0.731292
merged	marmoset-mouse	marmoset	mouse	Cpped1	0.681806
merged	marmoset-mouse	mouse	marmoset	Eef2k	0.555283
merged	marmoset-mouse	mouse	marmoset	Fus	0.62569
merged	marmoset-mouse	marmoset	mouse	Itgam	0.706075
merged	marmoset-mouse	marmoset	mouse	Alox5	0.801472
merged	marmoset-mouse	mouse	marmoset	Tspan14	0.660018
merged	marmoset-mouse	mouse	marmoset	Zmiz1	0.676587
merged	marmoset-mouse	marmoset	mouse	Adk	1.33681
merged	marmoset-mouse	marmoset	mouse	Anxa7	0.641012
merged	marmoset-mouse	marmoset	mouse	Ascc1	0.594323
merged	marmoset-mouse	mouse	marmoset	Rhobtb1	0.521623
merged	marmoset-mouse	marmoset	mouse	Papss2	1.52222
merged	marmoset-mouse	mouse	marmoset	Pten	0.649023
merged	marmoset-mouse	marmoset	mouse	Pcgf5	1.48423
merged	marmoset-mouse	mouse	marmoset	Tnks2	0.544873
merged	marmoset-mouse	marmoset	mouse	Cpeb3	0.661574
merged	marmoset-mouse	marmoset	mouse	Ide	0.544102
merged	marmoset-mouse	marmoset	mouse	Wbp1l	0.985821
merged	marmoset-mouse	mouse	marmoset	Sh3pxd2a	1.4948
merged	marmoset-mouse	marmoset	mouse	Atrnl1	0.78939
merged	marmoset-mouse	marmoset	mouse	Ctbp2	0.54738
merged	marmoset-mouse	mouse	marmoset	Dock1	1.03036
merged	marmoset-mouse	mouse	marmoset	Insyn2a	1.12738
merged	marmoset-mouse	mouse	marmoset	Ctsb	0.718279
merged	marmoset-mouse	marmoset	mouse	Bmp1	1.35308
merged	marmoset-mouse	marmoset	mouse	Dlc1	0.69023
merged	marmoset-mouse	marmoset	mouse	Mfhas1	0.604051
merged	marmoset-mouse	marmoset	mouse	Chrnb3	1.49574
merged	marmoset-mouse	marmoset	mouse	Ptprm	1.01131
merged	marmoset-mouse	mouse	marmoset	Slc14a1	0.956683
merged	marmoset-mouse	marmoset	mouse	Dcc	2.17543
merged	marmoset-mouse	mouse	marmoset	Tcf4	0.561172
merged	marmoset-mouse	mouse	marmoset	Tnfrsf11a	1.08836
merged	marmoset-mouse	marmoset	mouse	Aff3	2.07027
merged	marmoset-mouse	mouse	marmoset	Hk2	0.968163
merged	marmoset-mouse	marmoset	mouse	M1ap	1.38889
merged	marmoset-mouse	marmoset	mouse	Loxl3	1.61819
merged	marmoset-mouse	mouse	marmoset	Actr2	0.500275
merged	marmoset-mouse	mouse	marmoset	Cep68	0.944449
merged	marmoset-mouse	mouse	marmoset	Aftph	0.544625
merged	marmoset-mouse	marmoset	mouse	Commd1	0.854892
merged	marmoset-mouse	mouse	marmoset	Vrk2	0.65286
merged	marmoset-mouse	mouse	marmoset	Slc8a1	0.569381
merged	marmoset-mouse	marmoset	mouse	Sos1	0.561304
merged	marmoset-mouse	marmoset	mouse	Nbas	0.665738
merged	marmoset-mouse	marmoset	mouse	Asap2	1.55806
merged	marmoset-mouse	mouse	marmoset	Ttc14	0.523766
merged	marmoset-mouse	mouse	marmoset	Nisch	1.03673
merged	marmoset-mouse	mouse	marmoset	Stab1	0.617005
merged	marmoset-mouse	mouse	marmoset	Cacna1d	1.51937
merged	marmoset-mouse	mouse	marmoset	Atxn7	0.596675
merged	marmoset-mouse	marmoset	mouse	Atg7	1.09967
merged	marmoset-mouse	mouse	marmoset	Cd86	0.527137
merged	marmoset-mouse	mouse	marmoset	Arhgap31	0.569173
merged	marmoset-mouse	mouse	marmoset	Tbc1d23	0.605117
merged	marmoset-mouse	marmoset	mouse	Senp7	0.519278
merged	marmoset-mouse	marmoset	mouse	Cblb	1.1431
merged	marmoset-mouse	marmoset	mouse	Gtpbp8	0.717259
merged	marmoset-mouse	marmoset	mouse	Stau2	0.617664
merged	marmoset-mouse	mouse	marmoset	Zfp704	1.28262
merged	marmoset-mouse	mouse	marmoset	Tpd52	1.31683
merged	marmoset-mouse	marmoset	mouse	Ago2	0.681806
merged	marmoset-mouse	marmoset	mouse	Taf2	0.846774
merged	marmoset-mouse	marmoset	mouse	Samd12	1.68887
merged	marmoset-mouse	mouse	marmoset	Ext1	1.1868
merged	marmoset-mouse	marmoset	mouse	Eif3e	0.627648
merged	marmoset-mouse	marmoset	mouse	Rnf19a	0.521595
merged	marmoset-mouse	marmoset	mouse	Tnfsf10	1.50068
merged	marmoset-mouse	marmoset	mouse	Fndc3b	0.544998
merged	marmoset-mouse	mouse	marmoset	Gpr160	0.989924
merged	marmoset-mouse	marmoset	mouse	Sec62	0.645377
merged	marmoset-mouse	mouse	marmoset	Kpna4	0.653487
merged	marmoset-mouse	mouse	marmoset	Slc9a9	0.705548
merged	marmoset-mouse	marmoset	mouse	Tfdp2	1.25763
merged	marmoset-mouse	marmoset	mouse	Pik3cb	0.85241
merged	marmoset-mouse	mouse	marmoset	Dnajc13	0.703247
merged	marmoset-mouse	marmoset	mouse	Ube2e2	0.867573
merged	marmoset-mouse	marmoset	mouse	Ctnnb1	0.94532
merged	marmoset-mouse	mouse	marmoset	Plekho1	1.07531
merged	marmoset-mouse	mouse	marmoset	Tpm3	0.704051
merged	marmoset-mouse	mouse	marmoset	Ubap2l	0.519176
merged	marmoset-mouse	mouse	marmoset	Aim2	1.36484
merged	marmoset-mouse	marmoset	mouse	Cd48	0.726724
merged	marmoset-mouse	mouse	marmoset	Fcer1g	0.900983
merged	marmoset-mouse	marmoset	mouse	Acbd6	0.678801
merged	marmoset-mouse	mouse	marmoset	Tor1aip1	0.521424
merged	marmoset-mouse	marmoset	mouse	Rabgap1l	0.621707
merged	marmoset-mouse	marmoset	mouse	Suco	0.513433
merged	marmoset-mouse	mouse	marmoset	Ivns1abp	0.52464
merged	marmoset-mouse	mouse	marmoset	Tpr	0.571619
merged	marmoset-mouse	marmoset	mouse	Rps6kc1	0.706829
merged	marmoset-mouse	marmoset	mouse	Lpgat1	0.856352
merged	marmoset-mouse	marmoset	mouse	Nav1	0.521402
merged	marmoset-mouse	mouse	marmoset	Rnpep	1.64209
merged	marmoset-mouse	marmoset	mouse	Atp2b4	1.5559
merged	marmoset-mouse	marmoset	mouse	Cd55	1.04935
merged	marmoset-mouse	marmoset	mouse	Cd46	1.07915
merged	marmoset-mouse	marmoset	mouse	Akt3	0.795621
merged	marmoset-mouse	marmoset	mouse	Sdccag8	0.61138
merged	marmoset-mouse	marmoset	mouse	B3galnt2	0.54738
merged	marmoset-mouse	marmoset	mouse	Disc1	0.68923
merged	marmoset-mouse	mouse	marmoset	Maf	1.02936
merged	marmoset-mouse	marmoset	mouse	Ttc3	0.762347
merged	marmoset-mouse	mouse	marmoset	Arhgap45	0.974412
merged	marmoset-mouse	mouse	marmoset	Adgre1	1.82918
merged	marmoset-mouse	marmoset	mouse	Insr	0.721883
merged	marmoset-mouse	mouse	marmoset	Myo1f	0.718349
merged	marmoset-mouse	mouse	marmoset	Man2b1	0.613195
merged	marmoset-mouse	marmoset	mouse	Cacna1a	1.40277
merged	marmoset-mouse	marmoset	mouse	Sipa1l3	0.535079
merged	marmoset-mouse	mouse	marmoset	Arhgef1	0.733595
merged	marmoset-mouse	mouse	marmoset	Apoe	1.10661
merged	marmoset-mouse	marmoset	mouse	Ftl1	0.622185
merged	marmoset-mouse	mouse	marmoset	Tbl1x	1.11638
merged	marmoset-mouse	mouse	marmoset	Tlr7	1.42926
merged	marmoset-mouse	mouse	marmoset	Clcn5	0.693968
merged	marmoset-mouse	mouse	marmoset	Ophn1	0.808421
merged	marmoset-mouse	mouse	marmoset	Stard8	1.7688
merged	marmoset-mouse	marmoset	mouse	Taf1	0.765951
merged	marmoset-mouse	mouse	marmoset	Lamp2	0.741839
merged	marmoset-mouse	mouse	marmoset	Enox2	1.096
merged	marmoset-mouse	mouse	marmoset	Ints6l	0.674852
merged	marmoset-mouse	marmoset	mouse	Cd99l2	0.928678

## Sheet: Endothelial_xspecies_metacell_f
replicate	comparison	higher_group	lower_group	DEG_name	logFC
merged	marmoset-mouse	mouse	marmoset	Abcc4	0.884375
merged	marmoset-mouse	mouse	marmoset	Ggact	0.528915
merged	marmoset-mouse	marmoset	mouse	Trim13	1.29915
merged	marmoset-mouse	marmoset	mouse	Trpm6	0.715871
merged	marmoset-mouse	mouse	marmoset	Pip5k1b	0.646284
merged	marmoset-mouse	marmoset	mouse	Kank1	0.705564
merged	marmoset-mouse	mouse	marmoset	Cdc37l1	0.698023
merged	marmoset-mouse	mouse	marmoset	Tek	0.524132
merged	marmoset-mouse	mouse	marmoset	Abca1	1.01406
merged	marmoset-mouse	marmoset	mouse	Cntrl	0.612313
merged	marmoset-mouse	marmoset	mouse	Ggta1	0.524628
merged	marmoset-mouse	mouse	marmoset	Strbp	0.784275
merged	marmoset-mouse	marmoset	mouse	Stxbp1	0.545591
merged	marmoset-mouse	marmoset	mouse	Edf1	0.913539
merged	marmoset-mouse	marmoset	mouse	Npdc1	1.63206
merged	marmoset-mouse	marmoset	mouse	Mrtfa	0.507587
merged	marmoset-mouse	marmoset	mouse	Pitpnb	0.531837
merged	marmoset-mouse	mouse	marmoset	Actb	0.584411
merged	marmoset-mouse	marmoset	mouse	Spock1	1.38962
merged	marmoset-mouse	marmoset	mouse	Prelid2	1.19815
merged	marmoset-mouse	marmoset	mouse	Stk10	0.787747
merged	marmoset-mouse	marmoset	mouse	Dusp1	0.626485
merged	marmoset-mouse	mouse	marmoset	Zfp608	0.666896
merged	marmoset-mouse	mouse	marmoset	Sema6a	0.575923
merged	marmoset-mouse	marmoset	mouse	Ythdc2	0.641845
merged	marmoset-mouse	marmoset	mouse	Dcp2	0.684338
merged	marmoset-mouse	marmoset	mouse	Srp19	0.592862
merged	marmoset-mouse	marmoset	mouse	Reep5	0.79002
merged	marmoset-mouse	marmoset	mouse	Epb41l4a	1.37203
merged	marmoset-mouse	marmoset	mouse	Rasgrf2	1.40374
merged	marmoset-mouse	marmoset	mouse	Zfyve16	0.644441
merged	marmoset-mouse	marmoset	mouse	Iqgap2	1.2932
merged	marmoset-mouse	mouse	marmoset	Zfp366	0.601099
merged	marmoset-mouse	marmoset	mouse	Plpp1	0.647783
merged	marmoset-mouse	mouse	marmoset	Selenop	0.727305
merged	marmoset-mouse	mouse	marmoset	Ghr	0.619381
merged	marmoset-mouse	mouse	marmoset	Stox2	0.786976
merged	marmoset-mouse	marmoset	mouse	Dclk2	0.519885
merged	marmoset-mouse	marmoset	mouse	1810037I17Rik	1.0493
merged	marmoset-mouse	marmoset	mouse	Alpk1	0.668504
merged	marmoset-mouse	marmoset	mouse	Pla2g12a	1.18008
merged	marmoset-mouse	marmoset	mouse	Aff1	0.508351
merged	marmoset-mouse	mouse	marmoset	Adgrl3	1.00486
merged	marmoset-mouse	marmoset	mouse	Polr2b	0.553811
merged	marmoset-mouse	mouse	marmoset	Atp8a1	1.49937
merged	marmoset-mouse	mouse	marmoset	Arap2	1.13936
merged	marmoset-mouse	mouse	marmoset	Kcnip4	1.19318
merged	marmoset-mouse	marmoset	mouse	Ldb2	0.962677
merged	marmoset-mouse	mouse	marmoset	Rgs12	0.516989
merged	marmoset-mouse	mouse	marmoset	Atxn1	0.545932
merged	marmoset-mouse	marmoset	mouse	Nol7	0.532051
merged	marmoset-mouse	marmoset	mouse	Nudt3	0.654256
merged	marmoset-mouse	mouse	marmoset	Ppard	0.822061
merged	marmoset-mouse	mouse	marmoset	Ccnd3	1.1102
merged	marmoset-mouse	marmoset	mouse	Elovl5	0.664942
merged	marmoset-mouse	marmoset	mouse	Snx14	0.983218
merged	marmoset-mouse	marmoset	mouse	Tpd52l1	0.585336
merged	marmoset-mouse	marmoset	mouse	Pde10a	0.755778
merged	marmoset-mouse	marmoset	mouse	Dlgap4	0.540369
merged	marmoset-mouse	mouse	marmoset	Rbm39	0.504374
merged	marmoset-mouse	marmoset	mouse	Cds2	0.51599
merged	marmoset-mouse	mouse	marmoset	Plcb1	0.687372
merged	marmoset-mouse	mouse	marmoset	Pltp	1.37069
merged	marmoset-mouse	marmoset	mouse	Atp9a	1.35538
merged	marmoset-mouse	marmoset	mouse	Lama5	0.54827
merged	marmoset-mouse	mouse	marmoset	Pitpna	0.742538
merged	marmoset-mouse	marmoset	mouse	Myo1c	0.545415
merged	marmoset-mouse	mouse	marmoset	Tom1l2	0.737998
merged	marmoset-mouse	marmoset	mouse	Nsrp1	0.619643
merged	marmoset-mouse	marmoset	mouse	Dgke	0.62104
merged	marmoset-mouse	mouse	marmoset	Ttyh2	0.862419
merged	marmoset-mouse	marmoset	mouse	Pomp	0.549396
merged	marmoset-mouse	mouse	marmoset	Fry	0.920312
merged	marmoset-mouse	marmoset	mouse	Gabrg3	0.95386
merged	marmoset-mouse	mouse	marmoset	Lysmd4	1.87152
merged	marmoset-mouse	mouse	marmoset	Ttc23	0.608038
merged	marmoset-mouse	mouse	marmoset	Igf1r	0.579051
merged	marmoset-mouse	mouse	marmoset	Abhd2	1.69848
merged	marmoset-mouse	marmoset	mouse	Ap3s2	0.839796
merged	marmoset-mouse	mouse	marmoset	Ctsh	1.20547
merged	marmoset-mouse	mouse	marmoset	Ccdc141	1.10269
merged	marmoset-mouse	marmoset	mouse	Chn1	0.544386
merged	marmoset-mouse	marmoset	mouse	Ralb	0.585376
merged	marmoset-mouse	marmoset	mouse	Spats2l	0.835137
merged	marmoset-mouse	mouse	marmoset	Clk1	0.518883
merged	marmoset-mouse	marmoset	mouse	Cflar	0.563899
merged	marmoset-mouse	mouse	marmoset	Fam117b	0.690225
merged	marmoset-mouse	marmoset	mouse	Xrcc5	0.949549
merged	marmoset-mouse	marmoset	mouse	Col4a4	1.6136
merged	marmoset-mouse	marmoset	mouse	Col4a3	1.27742
merged	marmoset-mouse	marmoset	mouse	Sned1	0.760928
merged	marmoset-mouse	marmoset	mouse	Sfmbt2	1.2471
merged	marmoset-mouse	mouse	marmoset	Dnajc1	0.678498
merged	marmoset-mouse	marmoset	mouse	Svil	0.658128
merged	marmoset-mouse	marmoset	mouse	Crem	0.684077
merged	marmoset-mouse	mouse	marmoset	Ccnl2	0.570058
merged	marmoset-mouse	mouse	marmoset	Vwa1	1.10722
merged	marmoset-mouse	marmoset	mouse	Ajap1	1.37536
merged	marmoset-mouse	marmoset	mouse	Alpl	1.53466
merged	marmoset-mouse	marmoset	mouse	Ago4	0.955135
merged	marmoset-mouse	marmoset	mouse	Mfsd2a	0.55566
merged	marmoset-mouse	marmoset	mouse	Nasp	0.599067
merged	marmoset-mouse	marmoset	mouse	Dock7	0.829799
merged	marmoset-mouse	mouse	marmoset	Cachd1	0.737744
merged	marmoset-mouse	marmoset	mouse	Jak1	0.509269
merged	marmoset-mouse	marmoset	mouse	Lepr	1.79721
merged	marmoset-mouse	marmoset	mouse	Nexn	1.14769
merged	marmoset-mouse	mouse	marmoset	Adgrl4	0.580978
merged	marmoset-mouse	marmoset	mouse	Rpap2	0.543612
merged	marmoset-mouse	marmoset	mouse	Dpyd	0.822348
merged	marmoset-mouse	mouse	marmoset	S1pr1	0.587875
merged	marmoset-mouse	marmoset	mouse	Bbs9	0.545415
merged	marmoset-mouse	marmoset	mouse	Snx10	0.718564
merged	marmoset-mouse	mouse	marmoset	Rapgef5	0.514218
merged	marmoset-mouse	marmoset	mouse	Crppa	0.627348
merged	marmoset-mouse	marmoset	mouse	Thsd7a	0.937602
merged	marmoset-mouse	marmoset	mouse	Abcb1b	1.81552
merged	marmoset-mouse	mouse	marmoset	Tmem243	1.00826
merged	marmoset-mouse	mouse	marmoset	Sema3c	2.14304
merged	marmoset-mouse	mouse	marmoset	Ubn2	0.591509
merged	marmoset-mouse	marmoset	mouse	Cald1	0.678342
merged	marmoset-mouse	mouse	marmoset	Lrrc4	1.55205
merged	marmoset-mouse	marmoset	mouse	Cadps2	1.1563
merged	marmoset-mouse	mouse	marmoset	Hdac7	0.517483
merged	marmoset-mouse	mouse	marmoset	Slco1c1	2.01248
merged	marmoset-mouse	marmoset	mouse	Dera	1.4654
merged	marmoset-mouse	marmoset	mouse	Eps8	0.577548
merged	marmoset-mouse	marmoset	mouse	Ano2	1.73765
merged	marmoset-mouse	marmoset	mouse	Vwf	0.507994
merged	marmoset-mouse	marmoset	mouse	A2m	1.43617
merged	marmoset-mouse	mouse	marmoset	Slc38a2	0.91648
merged	marmoset-mouse	mouse	marmoset	Prickle1	0.78021
merged	marmoset-mouse	marmoset	mouse	Pphln1	0.647098
merged	marmoset-mouse	marmoset	mouse	Fgd4	1.02522
merged	marmoset-mouse	marmoset	mouse	Bicd1	1.43483
merged	marmoset-mouse	mouse	marmoset	Far2	1.22191
merged	marmoset-mouse	mouse	marmoset	Lmntd1	1.62504
merged	marmoset-mouse	marmoset	mouse	Sox5	0.68081
merged	marmoset-mouse	mouse	marmoset	Srgap1	0.527773
merged	marmoset-mouse	marmoset	mouse	Ptges3	0.629081
merged	marmoset-mouse	marmoset	mouse	Spats2	0.612362
merged	marmoset-mouse	mouse	marmoset	Kitl	1.32557
merged	marmoset-mouse	mouse	marmoset	Rassf9	1.27059
merged	marmoset-mouse	marmoset	mouse	Tbx3	0.610121
merged	marmoset-mouse	marmoset	mouse	Pitpnm2	0.604685
merged	marmoset-mouse	marmoset	mouse	Cgnl1	0.583841
merged	marmoset-mouse	marmoset	mouse	Vps13c	0.531728
merged	marmoset-mouse	mouse	marmoset	Sema7a	0.815608
merged	marmoset-mouse	mouse	marmoset	Frmd5	1.1377
merged	marmoset-mouse	marmoset	mouse	B2m	1.108
merged	marmoset-mouse	mouse	marmoset	Arhgap5	0.596653
merged	marmoset-mouse	marmoset	mouse	Prorp	0.654671
merged	marmoset-mouse	marmoset	mouse	Klhdc2	0.61514
merged	marmoset-mouse	marmoset	mouse	Fbxo34	0.837332
merged	marmoset-mouse	marmoset	mouse	Hif1a	0.531451
merged	marmoset-mouse	marmoset	mouse	Rad51b	0.870213
merged	marmoset-mouse	mouse	marmoset	Flrt2	0.631494
merged	marmoset-mouse	mouse	marmoset	Evl	0.551412
merged	marmoset-mouse	marmoset	mouse	Hsp90aa1	0.969753
merged	marmoset-mouse	mouse	marmoset	Pdgfd	1.27042
merged	marmoset-mouse	mouse	marmoset	Nxpe2	1.34105
merged	marmoset-mouse	mouse	marmoset	Cadm1	0.556992
merged	marmoset-mouse	marmoset	mouse	Kirrel3	0.791933
merged	marmoset-mouse	marmoset	mouse	Sesn3	0.550111
merged	marmoset-mouse	marmoset	mouse	Acer3	0.921243
merged	marmoset-mouse	marmoset	mouse	Slco2b1	0.598484
merged	marmoset-mouse	mouse	marmoset	Rnf169	0.54725
merged	marmoset-mouse	mouse	marmoset	Slc22a8	1.6693
merged	marmoset-mouse	mouse	marmoset	Rtn3	0.833716
merged	marmoset-mouse	mouse	marmoset	Chka	0.517585
merged	marmoset-mouse	mouse	marmoset	Kcnq1	0.960874
merged	marmoset-mouse	marmoset	mouse	Emp2	0.936622
merged	marmoset-mouse	marmoset	mouse	Tnfrsf17	1.31361
merged	marmoset-mouse	mouse	marmoset	Fus	0.708756
merged	marmoset-mouse	mouse	marmoset	Zmiz1	0.658987
merged	marmoset-mouse	marmoset	mouse	Lrmda	0.611522
merged	marmoset-mouse	marmoset	mouse	Samd8	0.62104
merged	marmoset-mouse	marmoset	mouse	Ascc1	0.589851
merged	marmoset-mouse	mouse	marmoset	Spock2	2.12456
merged	marmoset-mouse	mouse	marmoset	Fam13c	0.539178
merged	marmoset-mouse	marmoset	mouse	Pcgf5	0.979534
merged	marmoset-mouse	marmoset	mouse	Ide	0.539375
merged	marmoset-mouse	marmoset	mouse	Exoc6	0.567735
merged	marmoset-mouse	marmoset	mouse	Myof	0.6773
merged	marmoset-mouse	mouse	marmoset	Atrnl1	0.794696
merged	marmoset-mouse	marmoset	mouse	Ctbp2	0.582033
merged	marmoset-mouse	marmoset	mouse	Ptpre	0.935809
merged	marmoset-mouse	marmoset	mouse	Fbxo25	0.762923
merged	marmoset-mouse	mouse	marmoset	Extl3	0.828716
merged	marmoset-mouse	marmoset	mouse	Plat	0.530494
merged	marmoset-mouse	marmoset	mouse	Chrnb3	1.45197
merged	marmoset-mouse	marmoset	mouse	Cep192	0.503169
merged	marmoset-mouse	mouse	marmoset	Rab31	0.846728
merged	marmoset-mouse	marmoset	mouse	Dlgap1	1.29501
merged	marmoset-mouse	mouse	marmoset	Lims1	0.660652
merged	marmoset-mouse	mouse	marmoset	Mat2a	0.594006
merged	marmoset-mouse	marmoset	mouse	Commd1	0.609528
merged	marmoset-mouse	marmoset	mouse	Arhgef33	0.996207
merged	marmoset-mouse	marmoset	mouse	Atl2	0.505948
merged	marmoset-mouse	marmoset	mouse	Prkd3	0.594607
merged	marmoset-mouse	marmoset	mouse	Slc5a6	1.5187
merged	marmoset-mouse	marmoset	mouse	Colec11	1.47626
merged	marmoset-mouse	mouse	marmoset	Ttc14	0.500457
merged	marmoset-mouse	mouse	marmoset	Nisch	0.844231
merged	marmoset-mouse	marmoset	mouse	Prickle2	0.585184
merged	marmoset-mouse	mouse	marmoset	Eogt	0.615122
merged	marmoset-mouse	marmoset	mouse	Vgll4	0.608278
merged	marmoset-mouse	mouse	marmoset	Slc6a6	0.616009
merged	marmoset-mouse	mouse	marmoset	Fgd5	0.514903
merged	marmoset-mouse	marmoset	mouse	Mgll	0.598912
merged	marmoset-mouse	marmoset	mouse	Parp14	0.716057
merged	marmoset-mouse	marmoset	mouse	Fstl1	0.875223
merged	marmoset-mouse	mouse	marmoset	St3gal6	0.588976
merged	marmoset-mouse	mouse	marmoset	Cmss1	0.578612
merged	marmoset-mouse	marmoset	mouse	Spidr	0.573982
merged	marmoset-mouse	mouse	marmoset	Lyn	1.00492
merged	marmoset-mouse	marmoset	mouse	Stau2	0.846213
merged	marmoset-mouse	marmoset	mouse	Runx1t1	0.698514
merged	marmoset-mouse	mouse	marmoset	Ly6e	0.656052
merged	marmoset-mouse	marmoset	mouse	St3gal1	0.721169
merged	marmoset-mouse	mouse	marmoset	Samd12	0.977237
merged	marmoset-mouse	mouse	marmoset	Ext1	0.863428
merged	marmoset-mouse	marmoset	mouse	Zfpm2	1.32717
merged	marmoset-mouse	marmoset	mouse	Thrb	1.1683
merged	marmoset-mouse	marmoset	mouse	Rbms3	0.643153
merged	marmoset-mouse	marmoset	mouse	Cmtm7	1.0473
merged	marmoset-mouse	marmoset	mouse	Chd1l	0.68352
merged	marmoset-mouse	marmoset	mouse	Atp1a2	0.624274
merged	marmoset-mouse	marmoset	mouse	Rcsd1	0.68894
merged	marmoset-mouse	marmoset	mouse	Lpgat1	0.739755
merged	marmoset-mouse	mouse	marmoset	Itpkb	0.523383
merged	marmoset-mouse	mouse	marmoset	Mfsd4a	1.22415
merged	marmoset-mouse	marmoset	mouse	Cd46	0.506097
merged	marmoset-mouse	marmoset	mouse	Grem2	1.85351
merged	marmoset-mouse	marmoset	mouse	B3galnt2	0.665445
merged	marmoset-mouse	marmoset	mouse	Disc1	0.583963
merged	marmoset-mouse	marmoset	mouse	Eva1c	1.16804
merged	marmoset-mouse	marmoset	mouse	Pdxk	0.853862
merged	marmoset-mouse	mouse	marmoset	Bsg	0.58367
merged	marmoset-mouse	marmoset	mouse	Cd320	0.88529
merged	marmoset-mouse	marmoset	mouse	Rps28	0.80361
merged	marmoset-mouse	mouse	marmoset	Adgre5	0.991174
merged	marmoset-mouse	mouse	marmoset	Pglyrp1	1.7348
merged	marmoset-mouse	marmoset	mouse	Ftl1	0.542804
merged	marmoset-mouse	mouse	marmoset	Shroom2	0.62217
merged	marmoset-mouse	mouse	marmoset	Tmsb4x	0.828982
merged	marmoset-mouse	marmoset	mouse	Sat1	0.551778
merged	marmoset-mouse	marmoset	mouse	Slc38a5	0.534315
merged	marmoset-mouse	marmoset	mouse	Nbdy	0.715439
merged	marmoset-mouse	mouse	marmoset	Itm2a	0.538229
merged	marmoset-mouse	mouse	marmoset	Xiap	0.612659
merged	marmoset-mouse	marmoset	mouse	Rpl10	0.784666
merged	marmoset-mouse	marmoset	mouse	F8	1.0393

## Sheet: AstrocyteDien_xspecies_metacell
replicate	comparison	higher_group	lower_group	DEG_name	logFC	protein_name	GO_CellCompart	GO_MolFunction	GO_BiolProcess
merged	marmoset-mouse	marmoset	mouse	Myo16	0.71208	Unconventional myosin-XVI	cytoplasm,myosin complex,nucleoplasm,perinuclear region of cytoplasm,plasma membrane	actin filament binding,ATP binding,cytoskeletal motor activity	cerebellum development,negative regulation of cell population proliferation,negative regulation of G1/S transition of mitotic cell cycle,neuron projection morphogenesis,phosphatidylinositol 3-kinase/protein kinase B signal transduction
merged	marmoset-mouse	marmoset	mouse	Ankrd10	0.573051	Ankyrin repeat domain-containing protein 10	nucleoplasm
merged	marmoset-mouse	marmoset	mouse	Itm2b	0.550235	Integral membrane protein 2B	endosome membrane,extracellular space,Golgi membrane,Golgi-associated vesicle membrane,organelle membrane,plasma membrane	amyloid-beta binding,ATP binding	negative regulation of amyloid precursor protein biosynthetic process
merged	marmoset-mouse	mouse	marmoset	Shc3	0.7568	SHC-transforming protein 3	synapse		intracellular signal transduction,learning or memory,synaptic transmission, glutamatergic
merged	marmoset-mouse	mouse	marmoset	Ptch1	0.650091	Protein patched homolog 1	apical part of cell,axonal growth cone,caveola,cilium,dendritic growth cone,extracellular region,Golgi apparatus,midbody,perinuclear region of cytoplasm,plasma membrane,postsynaptic membrane	cholesterol binding,cyclin binding,hedgehog family protein binding,hedgehog receptor activity,heparin binding,patched binding,protein-containing complex binding,smoothened binding,zinc ion binding	animal organ morphogenesis,brain development,branching involved in ureteric bud morphogenesis,cell differentiation involved in kidney development,cell fate determination,cell proliferation involved in metanephros development,cellular response to cholesterol,commissural neuron axon guidance,dorsal/ventral neural tube patterning,dorsal/ventral pattern formation,embryonic limb morphogenesis,embryoni…
merged	marmoset-mouse	marmoset	mouse	1110059E24Rik	0.674793
merged	marmoset-mouse	mouse	marmoset	Trpm3	0.653445	Transient receptor potential cation channel subfamily M member 3	plasma membrane	calcium channel activity,calmodulin binding,G-protein beta/gamma-subunit complex binding,monoatomic cation channel activity,phosphatidylinositol-4,5-bisphosphate binding,temperature-gated ion channel activity,zinc ion transmembrane transporter activity	calcium ion transmembrane transport,monoatomic cation transport,protein homotetramerization,sodium ion transport,zinc ion transmembrane transport
merged	marmoset-mouse	mouse	marmoset	Klf9	0.60593	Krueppel-like factor 9	nucleus	DNA binding,DNA-binding transcription activator activity, RNA polymerase II-specific,DNA-binding transcription factor activity,metal ion binding,RNA polymerase II transcription regulatory region sequence-specific DNA binding	cellular response to cortisol stimulus,embryo implantation,negative regulation of keratinocyte proliferation,positive regulation of transcription by RNA polymerase II,progesterone receptor signaling pathway,regulation of DNA-templated transcription,rhythmic process
merged	marmoset-mouse	marmoset	mouse	Apba1	0.599862	Amyloid-beta A4 precursor protein-binding family A member 1	cytosol,glutamatergic synapse,Golgi apparatus,membrane,nucleus,perinuclear region of cytoplasm,presynaptic active zone membrane,Schaffer collateral - CA1 synapse		chemical synaptic transmission,establishment of localization in cell,gamma-aminobutyric acid secretion,glutamate secretion,in utero embryonic development,intracellular protein transport,locomotory behavior,multicellular organism growth,presynaptic modulation of chemical synaptic transmission,regulation of gene expression
merged	marmoset-mouse	marmoset	mouse	Tle1	0.516858	Transducin-like enhancer protein 1	cytoplasm,nucleus,transcription regulator complex	chromatin binding,transcription corepressor activity	negative regulation of canonical NF-kappaB signal transduction,negative regulation of transcription by RNA polymerase II,regulation of DNA-templated transcription,regulation of transcription by RNA polymerase II,Wnt signaling pathway
merged	marmoset-mouse	mouse	marmoset	Cdc37l1	0.774777	Hsp90 co-chaperone Cdc37-like 1	cytoplasm,cytosol
merged	marmoset-mouse	marmoset	mouse	Zdhhc21	0.517708	Palmitoyltransferase ZDHHC21	Golgi apparatus,Golgi membrane,plasma membrane	palmitoyltransferase activity,protein-cysteine S-palmitoyltransferase activity	adrenergic receptor signaling pathway,hair follicle development,peptidyl-L-cysteine S-palmitoylation,regulation of establishment of endothelial barrier,regulation of leukocyte adhesion to arterial endothelial cell,regulation of vascular associated smooth muscle contraction,sebaceous gland development
merged	marmoset-mouse	marmoset	mouse	Ccdc171	0.68488	Coiled-coil domain-containing protein 171
merged	marmoset-mouse	marmoset	mouse	Rusc2	0.867245	AP-4 complex accessory subunit RUSC2	cytosol
merged	marmoset-mouse	mouse	marmoset	Frmpd1	1.78522	FERM and PDZ domain-containing protein 1	cell cortex,cytoskeleton,cytosol,glutamatergic synapse,plasma membrane,protein-containing complex		establishment of protein localization to membrane,regulation of G protein-coupled receptor signaling pathway,signal transduction
merged	marmoset-mouse	marmoset	mouse	Trmt10b	0.662133	tRNA methyltransferase 10 homolog B	cytosol,TIM22 mitochondrial import inner membrane insertion complex	tRNA (guanosine(9)-N1)-methyltransferase activity	methylation,protein insertion into mitochondrial inner membrane
merged	marmoset-mouse	mouse	marmoset	Gabbr2	1.09254	Gamma-aminobutyric acid type B receptor subunit 2	cytoplasm,G protein-coupled GABA receptor complex,G protein-coupled receptor heterodimeric complex,neuron projection,plasma membrane,postsynaptic membrane	G protein-coupled GABA receptor activity,protein heterodimerization activity	adenylate cyclase-inhibiting G protein-coupled receptor signaling pathway,gamma-aminobutyric acid signaling pathway,synaptic transmission, GABAergic
merged	marmoset-mouse	marmoset	mouse	E130308A19Rik	0.794441
merged	marmoset-mouse	marmoset	mouse	Col27a1	1.11636	Collagen alpha-1(XXVII) chain	collagen-containing extracellular matrix,extracellular region,fibrillar collagen trimer	extracellular matrix structural constituent,metal ion binding	extracellular matrix organization,growth plate cartilage chondrocyte development
merged	marmoset-mouse	marmoset	mouse	Brinp1	1.4599	BMP/retinoic acid-inducible neural-specific protein 1	cytoplasm,glutamatergic synapse,synapse		behavioral fear response,brain development,cell population proliferation,cellular response to retinoic acid,central nervous system neuron development,exploration behavior,gene expression,homeostasis of number of cells within a tissue,maternal behavior,negative regulation of mitotic cell cycle,negative regulation of neurogenesis,neurogenesis,positive regulation of neuron differentiation,proteasoma…
merged	marmoset-mouse	mouse	marmoset	Odf2	0.950146	Outer dense fiber protein 2	centriole,centrosome,ciliary transition fiber,cilium,cytoplasm,intracellular membrane-bounded organelle,microtubule,sperm flagellum,sperm midpiece,sperm principal piece,spindle pole	structural constituent of cytoskeleton	cell differentiation,spermatogenesis
merged	marmoset-mouse	mouse	marmoset	Phyhd1	0.94401	Phytanoyl-CoA dioxygenase domain-containing protein 1		2-oxoglutarate-dependent dioxygenase activity,metal ion binding
merged	marmoset-mouse	marmoset	mouse	Ncs1	1.15528	Neuronal calcium sensor 1	axon,dendrite,Golgi apparatus,perinuclear region of cytoplasm,plasma membrane,postsynaptic density	calcium ion binding,voltage-gated calcium channel activity	positive regulation of synaptic transmission,regulation of neuron projection development
merged	marmoset-mouse	mouse	marmoset	Kcnt1	1.35659	Potassium channel subfamily T member 1	plasma membrane,postsynaptic density membrane	outward rectifier potassium channel activity	potassium ion transmembrane transport,protein homotetramerization,regulation of postsynaptic membrane potential
merged	marmoset-mouse	marmoset	mouse	Ptgds	1.42711	Prostaglandin-H2 D-isomerase	extracellular region,extracellular space,Golgi apparatus,nuclear membrane,nucleoplasm,perinuclear region of cytoplasm,rough endoplasmic reticulum	fatty acid binding,prostaglandin-D synthase activity,retinoid binding	gene expression,mast cell degranulation,negative regulation of male germ cell proliferation,prostaglandin biosynthetic process,regulation of circadian sleep/wake cycle, sleep,response to glucocorticoid
merged	marmoset-mouse	marmoset	mouse	2900026A02Rik	1.15528
merged	marmoset-mouse	mouse	marmoset	Limk2	0.887169	LIM domain kinase 2	centrosome,cis-Golgi network,cytoplasm,mitotic spindle,nucleus,perinuclear region of cytoplasm	3-phosphoinositide-dependent protein kinase activity,AMP-activated protein kinase activity,ATP binding,DNA-dependent protein kinase activity,eukaryotic translation initiation factor 2alpha kinase activity,histone H2AS1 kinase activity,histone H2AS121 kinase activity,histone H2AT120 kinase activity,histone H2AXS139 kinase activity,histone H2BS14 kinase activity,histone H2BS36 kinase activity,histo…	astral microtubule organization,cornea development in camera-type eye,establishment of vesicle localization,head development,negative regulation of cilium assembly,positive regulation of protein localization to nucleus,positive regulation of protein phosphorylation,protein phosphorylation,spermatogenesis
merged	marmoset-mouse	marmoset	mouse	Sfi1	0.612392	Protein SFI1 homolog	centriole,cytoplasm	phosphatase binding
merged	marmoset-mouse	mouse	marmoset	5031439G07Rik	0.558789
merged	marmoset-mouse	mouse	marmoset	Tafa5	0.644271	Chemokine-like protein TAFA-5	cytoplasm,extracellular space	cytokine activity,G protein-coupled receptor binding,receptor ligand activity	G protein-coupled receptor signaling pathway,negative regulation of vascular associated smooth muscle cell migration,negative regulation of vascular associated smooth muscle cell proliferation,negative regulation of vascular wound healing
merged	marmoset-mouse	marmoset	mouse	Cyfip2	1.38131	Cytoplasmic FMR1-interacting protein 2	cytoplasm,neuron projection,nucleus,perinuclear region of cytoplasm,SCAR complex,synapse	small GTPase binding	apoptotic process,cell-cell adhesion,dendrite extension,neuron projection development,positive regulation of neurotrophin TRK receptor signaling pathway,positive regulation of proteolysis,regulation of actin filament polymerization,regulation of postsynapse assembly
merged	marmoset-mouse	marmoset	mouse	Atp10b	1.36768	Phospholipid-transporting ATPase VB	endoplasmic reticulum,endoplasmic reticulum membrane,late endosome membrane,lysosomal membrane,phospholipid-translocating ATPase complex	ATP binding,ATP hydrolysis activity,glycosylceramide flippase activity,magnesium ion binding,phosphatidylcholine flippase activity	lysosomal membrane organization
merged	marmoset-mouse	marmoset	mouse	Tenm2	1.8233	Teneurin-2	cell junction,cell-cell junction,dendrite,dendritic spine,endoplasmic reticulum,filopodium,Golgi apparatus,growth cone,neuron projection,nucleus,plasma membrane,PML body,postsynaptic membrane,synapse	cell adhesion molecule binding,identical protein binding,protein heterodimerization activity,protein homodimerization activity,signaling receptor binding	cell-cell adhesion,negative regulation of transcription by RNA polymerase II,positive regulation of filopodium assembly,signal transduction
merged	marmoset-mouse	mouse	marmoset	Wwc1	0.647667	Protein KIBRA	cytoplasm,cytosol,nucleus,perinuclear region of cytoplasm,postsynaptic density, intracellular component,protein-containing complex,ruffle membrane	kinase binding,signaling adaptor activity,transcription coactivator activity	cell migration,hippo signaling,negative regulation of cell population proliferation,negative regulation of hippo signaling,negative regulation of organ growth,negative regulation of transcription by RNA polymerase II,positive regulation of MAPK cascade
merged	marmoset-mouse	marmoset	mouse	Spock1	1.81856	Testican-1	cytoplasm,extracellular space,neuromuscular junction,node of Ranvier,postsynaptic density,sarcoplasm	calcium ion binding,cysteine-type endopeptidase inhibitor activity,metalloendopeptidase inhibitor activity	central nervous system neuron differentiation,negative regulation of cell-substrate adhesion,negative regulation of endopeptidase activity,negative regulation of neuron projection development,neurogenesis,neuron migration
merged	marmoset-mouse	marmoset	mouse	Klhl3	1.02144	Kelch-like protein 3	Cul3-RING ubiquitin ligase complex,cytoskeleton,cytosol	actin binding,cullin family protein binding,ubiquitin-like ligase-substrate adaptor activity	distal tubule morphogenesis,gene expression,monoatomic ion homeostasis,potassium ion homeostasis,proteasome-mediated ubiquitin-dependent protein catabolic process,protein catabolic process,protein K48-linked ubiquitination,protein polyubiquitination,protein ubiquitination,renal absorption,renal sodium ion absorption,ubiquitin-dependent protein catabolic process
merged	marmoset-mouse	mouse	marmoset	Fgf1	0.974272	Fibroblast growth factor 1	cell cortex,cytosol,extracellular matrix,extracellular region,extracellular space,nucleoplasm	fibroblast growth factor receptor binding,growth factor activity,heparin binding,Hsp70 protein binding,integrin binding,S100 protein binding	activation of protein kinase B activity,angiogenesis,branch elongation involved in ureteric bud branching,cardiac muscle cell proliferation,cellular response to heat,epithelial cell proliferation,fibroblast growth factor receptor signaling pathway,lung development,mesonephric epithelium development,organ induction,positive regulation of angiogenesis,positive regulation of cell division,positive r…
merged	marmoset-mouse	marmoset	mouse	Arhgap26	0.612381	Rho GTPase-activating protein 26	cytoskeleton,cytosol,endosome membrane,focal adhesion,mitochondrion	GTPase activator activity,phospholipid binding,protein-macromolecule adaptor activity	mitophagy,signal transduction
merged	marmoset-mouse	marmoset	mouse	Jakmip2	1.39572	Jakmip2	Golgi apparatus	kinase binding,microtubule binding
merged	marmoset-mouse	marmoset	mouse	Sparc	0.595618	SPARC	basement membrane,collagen-containing extracellular matrix,extracellular matrix,extracellular space	calcium ion binding,extracellular matrix binding	bone development,cellular response to growth factor stimulus,pigmentation,regulation of cell population proliferation
merged	marmoset-mouse	mouse	marmoset	Gria1	1.51605	Glutamate receptor 1	AMPA glutamate receptor complex,axonal spine,cell body,cell surface,cell-cell junction,cytosol,dendrite,dendrite membrane,dendritic shaft,dendritic spine,dendritic spine membrane,early endosome membrane,endoplasmic reticulum,endoplasmic reticulum membrane,excitatory synapse,external side of plasma membrane,glutamatergic synapse,ionotropic glutamate receptor complex,membrane,neuromuscular junction…	adenylate cyclase binding,AMPA glutamate receptor activity,amyloid-beta binding,beta-2 adrenergic receptor binding,G-protein alpha-subunit binding,G-protein beta-subunit binding,glutamate receptor binding,glutamate-gated calcium ion channel activity,glutamate-gated receptor activity,identical protein binding,immunoglobulin binding,ligand-gated monoatomic ion channel activity involved in regulatio…	behavioral response to pain,cellular response to amine stimulus,cellular response to ammonium ion,cellular response to brain-derived neurotrophic factor stimulus,cellular response to dsRNA,cellular response to L-glutamate,cellular response to peptide hormone stimulus,cerebral cortex development,chemical synaptic transmission,conditioned place preference,long-term memory,long-term synaptic depress…
merged	marmoset-mouse	marmoset	mouse	Gm12248	1.34577
merged	marmoset-mouse	marmoset	mouse	Dock2	1.31539	Dedicator of cytokinesis protein 2	cytoplasm,cytoskeleton,endomembrane system,membrane	GTPase activator activity,guanyl-nucleotide exchange factor activity,T cell receptor binding	actin cytoskeleton organization,alpha-beta T cell activation,alpha-beta T cell proliferation,chemotaxis,cytoskeleton organization,establishment of T cell polarity,immunological synapse formation,macropinocytosis,membrane raft polarization,myeloid dendritic cell activation involved in immune response,negative thymic T cell selection,positive regulation of phagocytosis,positive regulation of Rac pr…
merged	marmoset-mouse	mouse	marmoset	Sh3pxd2b	0.5171	SH3 and PX domain-containing protein 2B	anchoring junction,cell projection,cytoplasm,podosome	phosphatidylinositol-3,5-bisphosphate binding,phosphatidylinositol-3-phosphate binding,phosphatidylinositol-4-phosphate binding,phosphatidylinositol-5-phosphate binding,SH2 domain binding	adipose tissue development,bone development,cranial skeletal system development,eye development,heart development,osteoblast fate commitment,podosome assembly,positive regulation of adipose tissue development,positive regulation of fat cell differentiation,positive regulation of gene expression,positive regulation of multicellular organism growth,positive regulation of stress fiber assembly,prote…
merged	marmoset-mouse	mouse	marmoset	Clk4	0.541698	Dual specificity protein kinase CLK4	nucleus	ATP binding,histone H2AXY142 kinase activity,histone H3Y41 kinase activity,protein serine kinase activity,protein serine/threonine kinase activity,protein serine/threonine/tyrosine kinase activity,protein tyrosine kinase activity	regulation of RNA splicing
merged	marmoset-mouse	marmoset	mouse	Simc1	0.677473	SUMO-interacting motif-containing protein 1	cytoplasm,PML body,sarcomere	peptidase inhibitor activity
merged	marmoset-mouse	mouse	marmoset	Tbc1d9b	0.594098	TBC1 domain family member 9B	membrane	calcium ion binding,GTPase activator activity
merged	marmoset-mouse	marmoset	mouse	Sqstm1	0.725208	Sequestosome-1	aggresome,amphisome,autolysosome,autophagosome,cytosol,endoplasmic reticulum,glutamatergic synapse,intracellular non-membrane-bounded organelle,late endosome,Lewy body,mitochondrion,P-body,phagophore assembly site,PML body,sarcomere,sperm midpiece	identical protein binding,ionotropic glutamate receptor binding,K63-linked polyubiquitin modification-dependent protein binding,molecular condensate scaffold activity,protein kinase C binding,protein sequestering activity,protein-containing complex binding,protein-macromolecule adaptor activity,SH2 domain binding,signaling adaptor activity,signaling receptor activity,transcription coregulator act…	aggrephagy,apoptotic process,autophagy,brown fat cell proliferation,cell differentiation,endosome organization,energy homeostasis,immune system process,macroautophagy,mitophagy,negative regulation of ferroptosis,negative regulation of protein ubiquitination,negative regulation of toll-like receptor 4 signaling pathway,negative regulation of transcription by RNA polymerase II,non-membrane-bounded …
merged	marmoset-mouse	marmoset	mouse	Canx	0.607695	Calnexin	endoplasmic reticulum,endoplasmic reticulum membrane,endoplasmic reticulum quality control compartment,lumenal side of endoplasmic reticulum membrane,melanosome membrane,membrane,mitochondria-associated endoplasmic reticulum membrane contact site,mitochondrial membrane,myelin sheath,nuclear membrane,presynapse	calcium ion binding,carbohydrate binding,unfolded protein binding	clathrin-dependent endocytosis,protein folding,synaptic vesicle endocytosis
merged	marmoset-mouse	marmoset	mouse	Rad50	0.708439	DNA repair protein RAD50	BRCA1-C complex,chromosomal region,chromosome, telomeric region,Mre11 complex,nucleus,pronucleus,site of double-strand break	ATP binding,ATP hydrolysis activity,ATP-dependent H2AZ histone chaperone activity,ATP-dependent H3-H4 histone complex chaperone activity,chromatin extrusion motor activity,cohesin loader activity,DNA clamp loader activity,metal ion binding,protein serine/threonine kinase activator activity	chromosome organization,chromosome organization involved in meiotic cell cycle,DNA damage response,DNA double-strand break processing,DNA strand resection involved in replication fork processing,homologous recombination,mitotic G2/M transition checkpoint,R-loop processing,regulation of mitotic cell cycle,telomere maintenance
merged	marmoset-mouse	marmoset	mouse	Sncaip	0.568465	Synphilin-1	cytoplasm	identical protein binding,ubiquitin protein ligase binding	dopamine metabolic process,regulation of inclusion body assembly,regulation of neurotransmitter secretion
merged	marmoset-mouse	mouse	marmoset	Tnfaip8	1.33789	Tumor necrosis factor alpha-induced protein 8	cytoplasm	cysteine-type endopeptidase inhibitor activity involved in apoptotic process,molecular sequestering activity,small molecule binding	apoptotic process,defense response to Gram-positive bacterium,positive regulation of apoptotic process
merged	marmoset-mouse	marmoset	mouse	Dtwd2	0.849774	tRNA-uridine aminocarboxypropyltransferase 2	cytoplasm,nucleus	tRNA-uridine aminocarboxypropyltransferase activity	RNA glycosylation,tRNA modification
merged	marmoset-mouse	mouse	marmoset	Kcnn2	1.08568	Small conductance calcium-activated potassium channel protein 2	dendritic spine,glutamatergic synapse,plasma membrane,postsynaptic membrane,sarcolemma,smooth endoplasmic reticulum,T-tubule,Z disc	calmodulin binding,monoatomic ion channel activity,small conductance calcium-activated potassium channel activity	membrane repolarization during atrial cardiac muscle cell action potential,modulation of chemical synaptic transmission,monoatomic ion transport,potassium ion transmembrane transport,potassium ion transport
merged	marmoset-mouse	marmoset	mouse	Srp19	1.0414	Signal recognition particle 19 kDa protein	nucleolus,nucleoplasm,signal recognition particle, endoplasmic reticulum targeting	7S RNA binding	SRP-dependent cotranslational protein targeting to membrane
merged	marmoset-mouse	marmoset	mouse	Reep5	1.27254	Receptor expression-enhancing protein 5	endoplasmic reticulum,endoplasmic reticulum tubular network,junctional sarcoplasmic reticulum membrane,sarcoplasmic reticulum membrane		endoplasmic reticulum membrane organization
merged	marmoset-mouse	marmoset	mouse	Efna5	0.791699	Ephrin-A5	adherens junction,basement membrane,caveola,cell periphery,external side of plasma membrane,GABA-ergic synapse,plasma membrane	chemorepellent activity,ephrin receptor binding,neurotrophin TRKB receptor binding	axon guidance,cellular response to follicle-stimulating hormone stimulus,cellular response to forskolin,collateral sprouting,ephrin receptor signaling pathway,negative regulation of substrate adhesion-dependent cell spreading,positive regulation of collateral sprouting,positive regulation of peptidyl-tyrosine phosphorylation,positive regulation of synapse assembly,regulation of actin cytoskeleton…
merged	marmoset-mouse	marmoset	mouse	Pam	1.17274	Peptidyl-glycine alpha-amidating monooxygenase	cytosol,plasma membrane,secretory granule membrane,transport vesicle membrane	calcium ion binding,copper ion binding,L-ascorbic acid binding,peptidylamidoglycolate lyase activity,peptidylglycine monooxygenase activity,zinc ion binding	fatty acid primary amide biosynthetic process,peptide amidation,peptide metabolic process,response to zinc ion
merged	marmoset-mouse	marmoset	mouse	Nr2f1	0.573226	COUP transcription factor 1	nucleus	DNA-binding transcription factor activity,sequence-specific DNA binding,zinc ion binding	cerebral cortex regionalization,forebrain development,interneuron migration,negative regulation of transcription by RNA polymerase II,neuron migration,positive regulation of miRNA transcription,regulation of gene expression
merged	marmoset-mouse	marmoset	mouse	Zswim6	0.660537	Zinc finger SWIM domain-containing protein 6	stereocilium	zinc ion binding	neuron projection morphogenesis,regulation of neuron migration,striatal medium spiny neuron differentiation
merged	marmoset-mouse	marmoset	mouse	Ndufaf2	0.589439	NADH dehydrogenase [ubiquinone] 1 alpha subcomplex assembly factor 2	membrane,mitochondrion	protein-containing complex binding	mitochondrial respiratory chain complex I assembly,negative regulation of insulin secretion involved in cellular response to glucose stimulus
merged	marmoset-mouse	marmoset	mouse	Plpp1	1.36676	Phospholipid phosphatase 1	apical plasma membrane,caveola,membrane,plasma membrane	ceramide-1-phosphate phosphatase activity,diacylglycerol diphosphate phosphatase activity,lipid phosphatase activity,lysophosphatidic acid phosphatase activity,phosphatidate phosphatase activity,sphingosine-1-phosphate phosphatase activity	ceramide metabolic process,diacylglycerol biosynthetic process,phospholipid dephosphorylation,phospholipid metabolic process,signal transduction,sphingosine metabolic process
merged	marmoset-mouse	mouse	marmoset	Arl15	0.579846	ADP-ribosylation factor-like protein 15		GTP binding,GTPase activity
merged	marmoset-mouse	mouse	marmoset	Selenop	1.33396	Selenoprotein P	extracellular region,extracellular space	selenium binding	brain development,locomotory behavior,post-embryonic development,regulation of growth,response to selenium ion,selenium compound metabolic process,sexual reproduction
merged	marmoset-mouse	mouse	marmoset	Ghr	1.16536	Growth hormone receptor	extracellular region,extracellular space,membrane,nucleus,plasma membrane	growth hormone receptor activity,peptide hormone binding	endocytosis,growth hormone receptor signaling pathway via JAK-STAT,regulation of multicellular organism growth,taurine metabolic process
merged	marmoset-mouse	marmoset	mouse	Ranbp3l	1.16876	Ran-binding protein 3-like	cytoplasm,nucleus	SMAD binding	intracellular transport,mesenchymal cell differentiation involved in bone development,negative regulation of osteoblast differentiation,positive regulation of myoblast differentiation
merged	marmoset-mouse	marmoset	mouse	Pdlim3	1.26187	PDZ and LIM domain protein 3	actin cytoskeleton,Z disc	cytoskeletal protein binding,metal ion binding,structural constituent of muscle	actin filament organization,heart development
merged	marmoset-mouse	mouse	marmoset	Stox2	1.12105	Storkhead-box protein 2			embryo development ending in birth or egg hatching,maternal placenta development,regulation of transcription by RNA polymerase II,response to bacterium
merged	marmoset-mouse	mouse	marmoset	Wdr17	1.22785	Wdr17
merged	marmoset-mouse	marmoset	mouse	Gpm6a	1.01313	Neuronal membrane glycoprotein M6-a	axonal growth cone,dendritic spine,filopodium,glutamatergic synapse,neuron projection,neuronal cell body,parallel fiber to Purkinje cell synapse,plasma membrane,presynaptic active zone membrane	calcium channel activity	neural retina development,neuron migration,neuron projection morphogenesis,positive regulation of filopodium assembly,regulation of synapse organization,response to bacterium,stem cell differentiation,synapse assembly
merged	marmoset-mouse	mouse	marmoset	Palld	0.697034	Palladin	actin filament,cytoskeleton,cytosol,excitatory synapse,focal adhesion,growth cone,lamellipodium,mitochondrion,nucleus,plasma membrane,podosome,ruffle,stress fiber,Z disc	actin binding	actin cytoskeleton organization,cell migration,epithelial cell morphogenesis,keratinocyte development
merged	marmoset-mouse	mouse	marmoset	Cpe	0.558041	Carboxypeptidase E	extracellular space,Golgi apparatus,secretory granule,secretory granule membrane,transport vesicle membrane	carboxypeptidase activity,cell adhesion molecule binding,metallocarboxypeptidase activity,neurexin family protein binding,peptidase activity,zinc ion binding	cardiac left ventricle morphogenesis,insulin processing,peptide hormone secretion,protein localization to membrane,protein localization to secretory granule,Wnt signaling pathway
merged	marmoset-mouse	marmoset	mouse	Fstl5	1.79193	Follistatin-related protein 5	extracellular region	calcium ion binding
merged	marmoset-mouse	mouse	marmoset	Gria2	1.33712	Glutamate receptor 2	AMPA glutamate receptor complex,dendrite,endoplasmic reticulum,glutamatergic synapse,membrane,neuron projection,perisynaptic space,plasma membrane,postsynaptic density,postsynaptic density membrane,postsynaptic membrane,Schaffer collateral - CA1 synapse,somatodendritic compartment,synapse,synaptic membrane,synaptic vesicle,synaptic vesicle membrane	AMPA glutamate receptor activity,extracellularly glutamate-gated ion channel activity,glutamate-gated receptor activity,kainate selective glutamate receptor activity,ligand-gated monoatomic cation channel activity,transmitter-gated monoatomic ion channel activity involved in regulation of postsynaptic membrane potential	chemical synaptic transmission
merged	marmoset-mouse	marmoset	mouse	Trim2	0.541429	Tripartite motif-containing protein 2	cytoplasm	myosin binding,ubiquitin protein ligase activity,ubiquitin-protein transferase activity,zinc ion binding	cellular response to leukemia inhibitory factor,protein ubiquitination,regulation of neuron apoptotic process
merged	marmoset-mouse	marmoset	mouse	Sh3d19	1.14157	SH3 domain-containing protein 19	cytoplasm		cytoskeleton organization,regulation of cell morphogenesis
merged	marmoset-mouse	marmoset	mouse	Hspa4l	0.670308	Heat shock 70 kDa protein 4L	cytoplasm,cytosol,nucleus	ATP binding,ATP-dependent protein folding chaperone	protein folding,response to unfolded protein
merged	marmoset-mouse	marmoset	mouse	Intu	0.743518	Protein inturned	cell surface,centriole,ciliary basal body,ciliary transition zone,cilium,cytoplasm,motile cilium	phosphatidylinositol binding	cell division,cilium assembly,embryonic digit morphogenesis,establishment of planar polarity,hair follicle morphogenesis,intraciliary transport,keratinocyte differentiation,limb development,motile cilium assembly,negative regulation of cell division,negative regulation of keratinocyte proliferation,nervous system development,neural tube development,non-motile cilium assembly,positive regulation o…
merged	marmoset-mouse	marmoset	mouse	Fgf2	0.767233	Fibroblast growth factor 2	extracellular space,nucleus	chemoattractant activity,chemokine binding,cytokine activity,fibroblast growth factor receptor binding,growth factor activity,H3K9me3 modified histone binding,heparin binding,identical protein binding,integrin binding,nuclear receptor coactivator activity,receptor-receptor interaction	angiogenesis,angiogenesis involved in coronary vascular morphogenesis,behavioral response to ethanol,branching involved in ureteric bud morphogenesis,canonical Wnt signaling pathway,cardiac muscle cell proliferation,cell migration involved in sprouting angiogenesis,cell population proliferation,cellular response to mechanical stimulus,cerebellar granule cell precursor proliferation,chondroblast d…
merged	marmoset-mouse	marmoset	mouse	1810037I17Rik	1.65003
merged	marmoset-mouse	mouse	marmoset	Camk2d	0.563026	Calcium/calmodulin-dependent protein kinase type II subunit beta	centrosome,cytosol,postsynaptic density,sarcoplasmic reticulum membrane,spindle midzone	ATP binding,calcium/calmodulin-dependent protein kinase activity,calmodulin binding,protein serine kinase activity,protein serine/threonine kinase activity	activation of meiosis involved in egg activation,apoptotic signaling pathway,calcium ion transport,cell differentiation,G1/S transition of mitotic cell cycle,long-term synaptic potentiation,nervous system development,neuromuscular process controlling balance,positive regulation of apoptotic signaling pathway,positive regulation of dendritic spine morphogenesis,positive regulation of neuron projec…
merged	marmoset-mouse	marmoset	mouse	Pla2g12a	1.23504	Group XIIA secretory phospholipase A2	cytoplasm,endoplasmic reticulum,extracellular region,Golgi apparatus	calcium ion binding,calcium-dependent phospholipase A2 activity,calcium-independent phospholipase A2 activity,phospholipase A2 activity	arachidonate secretion,lipid catabolic process,phospholipid metabolic process
merged	marmoset-mouse	marmoset	mouse	Npnt	1.34638	Nephronectin	basement membrane,collagen-containing extracellular matrix,extracellular matrix,extracellular region,membrane,smooth muscle contractile fiber	calcium ion binding,integrin binding	branching involved in ureteric bud morphogenesis,cell-cell adhesion mediated by integrin,cell-matrix adhesion,cellular response to tumor necrosis factor,establishment of protein localization,extracellular matrix organization,pilomotor reflex,positive regulation of alkaline phosphatase activity,positive regulation of cell-substrate adhesion,positive regulation of ERK1 and ERK2 cascade,positive reg…
merged	marmoset-mouse	marmoset	mouse	Pdlim5	0.604894	PDZ and LIM domain protein 5	cell projection,cytosol,postsynaptic density,presynapse,Z disc	metal ion binding	regulation of dendritic spine morphogenesis,regulation of synapse assembly
merged	marmoset-mouse	marmoset	mouse	Ccser1	0.785302	Serine-rich coiled-coil domain-containing protein 1
merged	marmoset-mouse	marmoset	mouse	Ppm1k	0.748544	Protein phosphatase Mn(2+)-dependent 1K	mitochondrial matrix,mitochondrion	[3-methyl-2-oxobutanoate dehydrogenase (lipoamide)]-phosphatase activity,calmodulin-dependent protein phosphatase activity,histone H2AXS140 phosphatase activity,manganese ion binding,MAP kinase serine/threonine phosphatase activity,myosin phosphatase activity,RNA polymerase II CTD heptapeptide repeat S2 phosphatase activity,RNA polymerase II CTD heptapeptide repeat S5 phosphatase activity,RNA pol…	branched-chain amino acid catabolic process,regulation of mitochondrial membrane permeability involved in apoptotic process
merged	marmoset-mouse	marmoset	mouse	Bmp2k	0.507952	BMP-2-inducible protein kinase	nuclear speck,nucleus	3-phosphoinositide-dependent protein kinase activity,AMP-activated protein kinase activity,ATP binding,DNA-dependent protein kinase activity,eukaryotic translation initiation factor 2alpha kinase activity,histone H2AS1 kinase activity,histone H2AS121 kinase activity,histone H2AT120 kinase activity,histone H2AXS139 kinase activity,histone H2BS14 kinase activity,histone H2BS36 kinase activity,histo…	regulation of bone mineralization
merged	marmoset-mouse	marmoset	mouse	Ccdc158	1.24177	Coiled-coil domain-containing protein 158
merged	marmoset-mouse	marmoset	mouse	G3bp2	1.01033	Ras GTPase-activating protein-binding protein 2	cytoplasmic stress granule,cytosol	molecular condensate scaffold activity,RNA binding	innate immune response,mRNA transport,positive regulation of stress granule assembly,protein homooligomerization,small GTPase-mediated signal transduction,stress granule assembly
merged	marmoset-mouse	marmoset	mouse	Igfbp7	1.91221	Insulin-like growth factor-binding protein 7	collagen-containing extracellular matrix,extracellular space	insulin-like growth factor binding	cell adhesion,inner ear development,regulation of cell growth
merged	marmoset-mouse	marmoset	mouse	Polr2b	0.716901	DNA-directed RNA polymerase II subunit RPB2	chromosome, telomeric region,nucleoplasm,nucleus,RNA polymerase II, core complex	chromatin binding,DNA binding,hydrolase activity,metal ion binding,mitochondrial single subunit type RNA polymerase activity,plastid single subunit type RNA polymerase activity,ribonucleoside binding,RNA polymerase I activity,RNA polymerase II activity,RNA polymerase III activity,RNA polymerase IV activity,RNA polymerase V activity,RNA-dependent RNA polymerase activity	transcription by RNA polymerase II
merged	marmoset-mouse	marmoset	mouse	Dcun1d4	0.718539	DCN1-like protein 4	nucleus	cullin family protein binding	positive regulation of protein neddylation
merged	marmoset-mouse	marmoset	mouse	Gabrg1	0.632242	Gamma-aminobutyric acid receptor subunit gamma-1	chloride channel complex,postsynaptic membrane,receptor complex	chloride channel activity,extracellular ligand-gated monoatomic ion channel activity,GABA receptor binding,GABA-A receptor activity	chemical synaptic transmission,gamma-aminobutyric acid signaling pathway
merged	marmoset-mouse	mouse	marmoset	Atp8a1	0.557519	Phospholipid-transporting ATPase IA	chromaffin granule membrane,cytoplasmic vesicle,cytosol,endoplasmic reticulum,glutamatergic synapse,Golgi apparatus,organelle membrane,phospholipid-translocating ATPase complex,plasma membrane,synapse,synaptic vesicle membrane	ATP binding,ATP hydrolysis activity,magnesium ion binding,phosphatidylserine flippase activity,phosphatidylserine floppase activity	aminophospholipid translocation,learning,positive regulation of cell migration,positive regulation of phospholipid translocation,synaptic vesicle endocytosis
merged	marmoset-mouse	mouse	marmoset	Pgm1	1.1141	Phosphopentomutase	cytosol	magnesium ion binding,phosphoglucomutase activity,phosphopentomutase activity	glucose metabolic process,glycogen biosynthetic process,glycogen catabolic process
merged	marmoset-mouse	marmoset	mouse	Adgra3	0.721652	Adhesion G protein-coupled receptor A3	external side of plasma membrane	G protein-coupled receptor activity	cell surface receptor signaling pathway
merged	marmoset-mouse	marmoset	mouse	Ppp2r2c	1.19969	Serine/threonine-protein phosphatase 2A 55 kDa regulatory subunit B gamma isoform	protein phosphatase type 2A complex	protein phosphatase regulator activity
merged	marmoset-mouse	marmoset	mouse	Rnf4	0.657437	E3 ubiquitin-protein ligase RNF4	cytoplasm,microtubule end,nucleus,PML body	DNA binding,identical protein binding,nucleosome binding,SUMO polymer binding,ubiquitin protein ligase activity,ubiquitin-protein transferase activity,zinc ion binding	negative regulation of protein localization to chromatin,positive regulation of DNA-templated transcription,positive regulation of transcription by RNA polymerase II,proteasome-mediated ubiquitin-dependent protein catabolic process,protein autoubiquitination,protein K11-linked ubiquitination,protein K48-linked ubiquitination,protein K6-linked ubiquitination,protein K63-linked ubiquitination,regul…
merged	marmoset-mouse	marmoset	mouse	BC005537	0.676258	BC005537
merged	marmoset-mouse	mouse	marmoset	Gpld1	1.26842	Phosphatidylinositol-glycan-specific phospholipase D	cytoplasm,extracellular matrix,extracellular region,extracellular space,high-density lipoprotein particle,intracellular membrane-bounded organelle	glycosylphosphatidylinositol phospholipase D activity,sodium channel regulator activity	cell migration involved in sprouting angiogenesis,cellular response to cholesterol,cellular response to insulin stimulus,cellular response to pH,cellular response to triglyceride,cellular response to xenobiotic stimulus,chondrocyte differentiation,complement receptor mediated signaling pathway,insulin receptor signaling pathway,negative regulation of cell population proliferation,negative regulat…
merged	marmoset-mouse	marmoset	mouse	Id4	0.720344	DNA-binding protein inhibitor ID-4	cytoplasm,nucleoplasm,nucleus	protein dimerization activity,RNA polymerase II-specific DNA-binding transcription factor binding,transcription regulator inhibitor activity	astrocyte differentiation,brain development,cell population proliferation,central nervous system myelination,cerebral cortex neuron differentiation,circadian rhythm,fat cell differentiation,G1/S transition of mitotic cell cycle,hippocampus development,negative regulation of astrocyte differentiation,negative regulation of fat cell differentiation,negative regulation of neuron differentiation,nega…
merged	marmoset-mouse	mouse	marmoset	Cap2	1.41279	Transmembrane protease serine 4	extracellular space,plasma membrane,secretory granule	serine-type endopeptidase activity,serine-type peptidase activity	negative regulation of growth rate,positive regulation of viral entry into host cell,protein processing,proteolysis,regulation of gene expression,response to wounding
merged	marmoset-mouse	marmoset	mouse	Elovl2	0.670112	Very long chain fatty acid elongase 2	endoplasmic reticulum membrane	acyltransferase activity, transferring groups other than amino-acyl groups,fatty acid elongase activity	fatty acid elongation, polyunsaturated fatty acid,fatty acid elongation, saturated fatty acid,unsaturated fatty acid biosynthetic process,very long-chain fatty acid biosynthetic process,very long-chain fatty acid metabolic process
merged	marmoset-mouse	marmoset	mouse	Mak	1.16918	Serine/threonine-protein kinase MAK	axoneme,centrosome,ciliary tip,midbody,mitotic spindle,motile cilium,nucleus,photoreceptor connecting cilium,photoreceptor inner segment,photoreceptor outer segment	3-phosphoinositide-dependent protein kinase activity,AMP-activated protein kinase activity,ATP binding,DNA-dependent protein kinase activity,eukaryotic translation initiation factor 2alpha kinase activity,histone H2AS1 kinase activity,histone H2AS121 kinase activity,histone H2AT120 kinase activity,histone H2AXS139 kinase activity,histone H2BS14 kinase activity,histone H2BS36 kinase activity,histo…	negative regulation of non-motile cilium assembly,non-motile cilium assembly,photoreceptor cell maintenance,protein autophosphorylation,protein phosphorylation
merged	marmoset-mouse	marmoset	mouse	Lyrm4	0.586942	LYR motif-containing protein 4	iron-sulfur cluster assembly complex,mitochondrial [2Fe-2S] assembly complex,mitochondrion,nuclear body	protein homodimerization activity	[2Fe-2S] cluster assembly,[4Fe-4S] cluster assembly,iron-sulfur cluster assembly
merged	marmoset-mouse	marmoset	mouse	Nudt3	0.787521	Diphosphoinositol polyphosphate phosphohydrolase 1	cytoplasm,cytosol,glutamatergic synapse,nucleus,synapse	5'-(N(7)-methyl 5'-triphosphoguanosine)-[mRNA] diphosphatase activity,5'-(N(7)-methylguanosine 5'-triphospho)-[mRNA] hydrolase activity,diphosphoinositol-polyphosphate diphosphatase activity,endopolyphosphatase activity,inositol diphosphate tetrakisphosphate diphosphatase activity,inositol-3,5-bisdiphosphate-2,3,4,6-tetrakisphosphate 5-diphosphatase activity,inositol-5-diphosphate-1,2,3,4,6-penta…	diadenosine hexaphosphate catabolic process,diphosphoinositol polyphosphate catabolic process,RNA decapping
merged	marmoset-mouse	mouse	marmoset	Daam2	0.524617	Disheveled-associated activator of morphogenesis 2		actin binding,small GTPase binding	actin cytoskeleton organization,determination of left/right symmetry,dorsal spinal cord development,negative regulation of oligodendrocyte differentiation,podocyte cell migration,positive regulation of canonical Wnt signaling pathway,positive regulation of cell migration,regulation of actin filament polymerization,regulation of canonical Wnt signaling pathway,regulation of filopodium assembly,reg…
merged	marmoset-mouse	mouse	marmoset	Ccnd3	1.60073	G1/S-specific cyclin-D3	cyclin D3-CDK4 complex,cyclin D3-CDK6 complex,cytoplasm,nucleoplasm,nucleus	cyclin-dependent protein serine/threonine kinase activator activity,cyclin-dependent protein serine/threonine kinase activity,protein kinase binding	cell division,G1/S transition of mitotic cell cycle,negative regulation of transcription by RNA polymerase II,regulation of cell cycle,regulation of cell population proliferation,signal transduction,T cell proliferation
merged	marmoset-mouse	marmoset	mouse	Enpp5	1.05908	Ectonucleotide pyrophosphatase/phosphodiesterase family member 5	extracellular region,plasma membrane	dinucleotide phosphatase activity,NAD+ diphosphatase activity,zinc ion binding	cell communication,nucleotide catabolic process
merged	marmoset-mouse	marmoset	mouse	Rcan2	1.12688	Calcipressin-2		nucleic acid binding	calcineurin-NFAT signaling cascade,locomotion involved in locomotory behavior,Notch signaling pathway,response to oxidative stress,response to stress,short-term memory
merged	marmoset-mouse	mouse	marmoset	Pla2g7	1.79223	Platelet-activating factor acetylhydrolase	high-density lipoprotein particle,low-density lipoprotein particle	1-alkyl-2-acetylglycerophosphocholine esterase activity,calcium-independent phospholipase A2 activity,phospholipid binding	inflammatory response,lipid oxidation,low-density lipoprotein particle remodeling,phosphatidylcholine catabolic process,plasma lipoprotein particle oxidation,platelet activating factor catabolic process,platelet activating factor metabolic process,positive regulation of monocyte chemotaxis
merged	marmoset-mouse	marmoset	mouse	Efhc1	1.24592	EF-hand domain-containing protein 1	axonemal A tubule inner sheath,axonemal microtubule,axoneme,centrosome,cilium,mitotic spindle,neuronal cell body,sperm flagellum,spindle pole	alpha-tubulin binding,calcium ion binding	flagellated sperm motility,intracellular calcium ion homeostasis,mitotic cytokinesis,mitotic spindle organization,positive regulation of apoptotic process,regulation of cell division
merged	marmoset-mouse	marmoset	mouse	Rims1	1.90361	Regulating synaptic membrane exocytosis protein 1	cell projection,extrinsic component of presynaptic active zone membrane,GABA-ergic synapse,glutamatergic synapse,inhibitory synapse,plasma membrane,postsynaptic density,presynaptic active zone cytoplasmic component,presynaptic membrane,synapse,vesicle	metal ion binding,small GTPase binding,structural constituent of presynaptic active zone,transmembrane transporter binding	calcium ion-regulated exocytosis of neurotransmitter,cell differentiation,intracellular protein transport,neurotransmitter secretion,positive regulation of excitatory postsynaptic potential,positive regulation of gene expression,positive regulation of inhibitory postsynaptic potential,presynaptic dense core vesicle exocytosis,regulation of calcium-dependent activation of synaptic vesicle fusion,r…
merged	marmoset-mouse	marmoset	mouse	Cd109	1.22713	CD109 antigen	cytosol,extracellular space,plasma membrane,side of membrane	serine-type endopeptidase inhibitor activity	hair follicle development,keratinocyte proliferation,negative regulation of keratinocyte proliferation,negative regulation of stem cell proliferation,negative regulation of transforming growth factor beta receptor signaling pathway,negative regulation of wound healing,osteoclast fusion,regulation of keratinocyte differentiation,stem cell proliferation
merged	marmoset-mouse	marmoset	mouse	Irak1bp1	1.38269	Interleukin-1 receptor-associated kinase 1-binding protein 1	cytoplasm,nucleus	signaling adaptor activity	immune response,positive regulation of canonical NF-kappaB signal transduction
merged	marmoset-mouse	marmoset	mouse	Nt5e	1.21115	5'-nucleotidase	cytosol,external side of plasma membrane,membrane,nucleoplasm,plasma membrane	5'-deoxynucleotidase activity,5'-nucleotidase activity,GMP 5'-nucleotidase activity,identical protein binding,IMP 5'-nucleotidase activity,nucleotide binding,thymidylate 5'-phosphatase activity,XMP 5'-nucleosidase activity,zinc ion binding	adenosine biosynthetic process,ADP catabolic process,AMP catabolic process,ATP metabolic process,calcium ion homeostasis,inhibition of non-skeletal tissue mineralization,leukocyte cell-cell adhesion,negative regulation of inflammatory response,response to ATP
merged	marmoset-mouse	mouse	marmoset	Bach2	0.635102	Transcription regulator protein BACH2	cytosol,nucleoplasm,nucleus,RNA polymerase II transcription regulator complex	DNA binding,DNA-binding transcription factor activity,DNA-binding transcription repressor activity, RNA polymerase II-specific,RNA polymerase II cis-regulatory region sequence-specific DNA binding	import into nucleus,negative regulation of transcription by RNA polymerase II,primary adaptive immune response involving T cells and B cells,regulation of DNA-templated transcription
merged	marmoset-mouse	marmoset	mouse	Tstd3	1.09151	Thiosulfate sulfurtransferase/rhodanese-like domain-containing protein 3		thiosulfate sulfurtransferase activity
merged	marmoset-mouse	marmoset	mouse	Grik2	0.762108	Glutamate receptor ionotropic, kainate 2	dendrite cytoplasm,glutamatergic synapse,hippocampal mossy fiber to CA3 synapse,ionotropic glutamate receptor complex,kainate selective glutamate receptor complex,membrane,mossy fiber rosette,neuronal cell body,perikaryon,postsynapse,postsynaptic density,postsynaptic membrane,presynaptic membrane,synapse,terminal bouton	extracellularly glutamate-gated ion channel activity,glutamate-gated calcium ion channel activity,glutamate-gated receptor activity,identical protein binding,kainate selective glutamate receptor activity,ligand-gated monoatomic ion channel activity involved in regulation of presynaptic membrane potential,PDZ domain binding,scaffold protein binding,SNARE binding,transmitter-gated monoatomic ion ch…	behavioral fear response,chemical synaptic transmission,detection of cold stimulus involved in thermoception,excitatory postsynaptic potential,inhibitory postsynaptic potential,intracellular calcium ion homeostasis,intracellular protein transport,modulation of excitatory postsynaptic potential,negative regulation of neuron apoptotic process,negative regulation of synaptic transmission, glutamater…
merged	marmoset-mouse	marmoset	mouse	Armc2	0.588437	Armadillo repeat-containing protein 2			cell morphogenesis,cilium organization,flagellated sperm motility,nucleus organization,sperm axoneme assembly,spermatogenesis
merged	marmoset-mouse	mouse	marmoset	Ddo	1.19375	D-aspartate oxidase	cytosol,peroxisomal matrix	D-aspartate oxidase activity,D-glutamate oxidase activity,FAD binding	aspartate metabolic process,D-amino acid catabolic process,grooming behavior,hormone metabolic process,insemination,nervous system process,regulation of cell communication
merged	marmoset-mouse	marmoset	mouse	Marcks	0.731246	Myristoylated alanine-rich C-kinase substrate	actin filament bundle,cell cortex,centrosome,cytoplasm,germinal vesicle,membrane,organelle,plasma membrane	actin filament binding,calmodulin binding,identical protein binding,protein kinase C binding	actin crosslink formation,actin filament bundle assembly,apoptotic process,mitochondrion organization,neural tube development,neurogenesis,response to endoplasmic reticulum stress
merged	marmoset-mouse	mouse	marmoset	Fam184a	0.729824	Fam184a	centriolar satellite,P-body
merged	marmoset-mouse	marmoset	mouse	Man1a	0.919522	Mannosyl-oligosaccharide 1,2-alpha-mannosidase IA	Golgi membrane	calcium ion binding,mannosyl-oligosaccharide 1,2-alpha-mannosidase activity	carbohydrate metabolic process,protein glycosylation
merged	marmoset-mouse	mouse	marmoset	9330159F19Rik	1.61227
merged	marmoset-mouse	mouse	marmoset	Lama2	2.12351	Laminin subunit alpha-2	basement membrane,collagen-containing extracellular matrix,dendritic spine,extracellular region,neuromuscular junction,protein complex involved in cell-matrix adhesion,sarcolemma,synaptic cleft	signaling receptor binding	axon guidance,cell adhesion,positive regulation of cell adhesion,positive regulation of integrin-mediated signaling pathway,positive regulation of muscle cell differentiation,positive regulation of synaptic transmission, cholinergic,regulation of basement membrane organization,regulation of cell migration,regulation of embryonic development,Schwann cell differentiation
merged	marmoset-mouse	marmoset	mouse	Slc2a12	0.645692	Solute carrier family 2, facilitated glucose transporter member 12	endomembrane system,membrane,perinuclear region of cytoplasm,plasma membrane	transmembrane transporter activity	D-glucose transmembrane transport
merged	marmoset-mouse	mouse	marmoset	Pde7b	1.3145	3',5'-cyclic-AMP phosphodiesterase 7B		3',5'-cyclic-AMP phosphodiesterase activity,metal ion binding	cAMP catabolic process,signal transduction
merged	marmoset-mouse	marmoset	mouse	Map3k5	1.39918	Mitogen-activated protein kinase kinase kinase 5	external side of plasma membrane,IRE1-TRAF2-ASK1 complex,protein kinase complex	ATP binding,JUN kinase kinase kinase activity,magnesium ion binding,MAP kinase kinase kinase activity,protein domain specific binding,protein homodimerization activity,protein kinase binding,protein phosphatase binding,protein serine kinase activity	cellular response to amino acid starvation,cellular response to hydrogen peroxide,cellular response to reactive nitrogen species,cellular response to tumor necrosis factor,endothelial cell apoptotic process,innate immune response,intrinsic apoptotic signaling pathway in response to endoplasmic reticulum stress,intrinsic apoptotic signaling pathway in response to oxidative stress,JNK cascade,MAPK …
merged	marmoset-mouse	mouse	marmoset	Nhsl1	0.728415	NHS-like protein 1
merged	marmoset-mouse	mouse	marmoset	Hivep2	0.599324	Transcription factor HIVEP2	nucleoplasm,transcription regulator complex	DNA binding,DNA-binding transcription factor activity,metal ion binding	DNA-templated transcription,signal transduction
merged	marmoset-mouse	mouse	marmoset	Tiam2	1.49285	Rho guanine nucleotide exchange factor TIAM2	cytoplasm,filopodium,growth cone,lamellipodium,membrane,perikaryon	GTPase activator activity,guanyl-nucleotide exchange factor activity	small GTPase-mediated signal transduction
merged	marmoset-mouse	marmoset	mouse	Zdhhc14	0.555308	Palmitoyltransferase ZDHHC14	endoplasmic reticulum membrane,Golgi membrane	protein-cysteine S-palmitoyltransferase activity	peptidyl-L-cysteine S-palmitoylation
merged	marmoset-mouse	mouse	marmoset	Pde10a	1.00342	cAMP and cAMP-inhibited cGMP 3',5'-cyclic phosphodiesterase 10A	cytosol,glutamatergic synapse,synapse	3',5'-cGMP-inhibited cyclic-nucleotide phosphodiesterase activity,3',5'-cGMP-stimulated cyclic-nucleotide phosphodiesterase activity,3',5'-cyclic-AMP phosphodiesterase activity,3',5'-cyclic-GMP phosphodiesterase activity,3',5'-cyclic-nucleotide phosphodiesterase activity,cAMP binding,cGMP binding,metal ion binding	cAMP catabolic process,cGMP catabolic process,regulation of adenylate cyclase-activating G protein-coupled receptor signaling pathway,regulation of cAMP/PKA signal transduction,signal transduction
merged	marmoset-mouse	marmoset	mouse	Sft2d1	0.60829	Vesicle transport protein SFT2A	cytoplasm,endomembrane system,intracellular membrane-bounded organelle,membrane		protein transport,vesicle-mediated transport
merged	marmoset-mouse	mouse	marmoset	Ndrg3	0.50524	Protein NDRG3	cytoplasm		decidualization
merged	marmoset-mouse	marmoset	mouse	Dlgap4	0.55059	Disks large-associated protein 4	cholinergic synapse,glutamatergic synapse,membrane,neuromuscular junction,postsynaptic specialization,synapse		modification of postsynaptic structure,regulation of synapse maturation,signaling
merged	marmoset-mouse	marmoset	mouse	Epb41l1	1.14157	Band 4.1-like protein 1	cytoskeleton,cytosol,postsynaptic density	actin binding,structural molecule activity	cortical actin cytoskeleton organization,regulation of exocytic insertion of neurotransmitter receptor to postsynaptic membrane
merged	marmoset-mouse	mouse	marmoset	Rbm39	0.586323	RNA-binding protein 39	centriolar satellite,nuclear speck,protein-containing complex	RNA binding,RS domain binding,transcription coactivator activity	mRNA processing,regulation of mRNA splicing, via spliceosome,regulation of transcription by RNA polymerase II,RNA splicing
merged	marmoset-mouse	mouse	marmoset	Acss2	0.510793	Acetyl-coenzyme A synthetase, cytoplasmic	cytoplasm,cytosol,nucleus	acetate-CoA ligase activity,ATP binding,chromatin binding,propionate-CoA ligase activity,transcription coactivator activity	acetyl-CoA biosynthetic process,lipid metabolic process,long-term memory
merged	marmoset-mouse	marmoset	mouse	H13	0.619146	Minor histocompatibility antigen H13	cell surface,cytoplasmic side of endoplasmic reticulum membrane,Derlin-1 retrotranslocation complex,endoplasmic reticulum,endoplasmic reticulum membrane,lumenal side of endoplasmic reticulum membrane,plasma membrane,rough endoplasmic reticulum	aspartic endopeptidase activity, intramembrane cleaving,peptidase activity,protein homodimerization activity,ubiquitin protein ligase binding	in utero embryonic development,membrane protein proteolysis,membrane protein proteolysis involved in retrograde protein transport, ER to cytosol
merged	marmoset-mouse	mouse	marmoset	Prnp	0.913125	Major prion protein	cell surface,cytosol,dendrite,endoplasmic reticulum,Golgi apparatus,inclusion body,membrane,membrane raft,nuclear membrane,plasma membrane,postsynaptic density,side of membrane,terminal bouton	amyloid-beta binding,aspartic-type endopeptidase inhibitor activity,ATP-dependent protein binding,copper ion binding,cupric ion binding,cuprous ion binding,glycosaminoglycan binding,identical protein binding,lamin binding,metal ion binding,microtubule binding,molecular adaptor activity,molecular condensate scaffold activity,molecular function activator activity,protease binding,protein-containing…	activation of protein kinase activity,cellular response to amyloid-beta,cellular response to copper ion,cellular response to xenobiotic stimulus,intracellular copper ion homeostasis,learning or memory,negative regulation of activated T cell proliferation,negative regulation of amyloid precursor protein catabolic process,negative regulation of amyloid-beta formation,negative regulation of apoptoti…
merged	marmoset-mouse	marmoset	mouse	Cds2	0.500274	Phosphatidate cytidylyltransferase 2	endoplasmic reticulum,endoplasmic reticulum membrane,membrane	phosphatidate cytidylyltransferase activity	CDP-diacylglycerol biosynthetic process,glycosylation,lipid droplet formation,phototransduction
merged	marmoset-mouse	mouse	marmoset	Gpcpd1	0.607819	Glycerophosphocholine phosphodiesterase GPCPD1	cytoplasm,cytosol	glycerophosphocholine phosphodiesterase activity,glycerophosphodiester phosphodiesterase activity,starch binding	lipid metabolic process,skeletal muscle tissue development
merged	marmoset-mouse	mouse	marmoset	Plcb1	0.684538	1-phosphatidylinositol 4,5-bisphosphate phosphodiesterase beta-1	chromatin,cytoplasm,GABA-ergic synapse,glutamatergic synapse,myelin sheath,nuclear membrane,nuclear speck,nucleus,plasma membrane,postsynaptic cytosol,protein-containing complex	calcium ion binding,calmodulin binding,enzyme binding,GTPase activator activity,identical protein binding,lamin binding,phosphatidylinositol phospholipase C activity,phosphatidylinositol-4,5-bisphosphate binding	activation of meiosis involved in egg activation,brain development,cell adhesion,cellular response to fluoride,cellular response to glyceraldehyde,cellular response to ionomycin,cellular response to vasopressin,cerebral cortex development,erythrocyte differentiation,fat cell differentiation,G protein-coupled acetylcholine receptor signaling pathway,G2/M transition of mitotic cell cycle,glutamate …
merged	marmoset-mouse	marmoset	mouse	Ralgapa2	0.545774	Ral GTPase-activating protein subunit alpha-2	cytoplasm,cytosol,nucleus	GTPase activator activity,protein heterodimerization activity	activation of GTPase activity,Ral protein signal transduction,regulation of exocyst localization,regulation of protein localization,regulation of small GTPase mediated signal transduction
merged	marmoset-mouse	marmoset	mouse	Napb	0.706562	Beta-soluble NSF attachment protein	glutamatergic synapse,myelin sheath,synaptobrevin 2-SNAP-25-syntaxin-1a complex	syntaxin binding	intracellular protein transport,regulation of synaptic vesicle priming,SNARE complex disassembly,synaptic transmission, glutamatergic
merged	marmoset-mouse	mouse	marmoset	Pygb	0.833151	Glycogen phosphorylase, brain form	axon,cytoplasm	glycogen phosphorylase activity,maltodextrin phosphorylase activity,pyridoxal phosphate binding	glycogen catabolic process
merged	marmoset-mouse	mouse	marmoset	Nnat	1.49267	Neuronatin	cytoplasm		brain development,establishment of localization in cell,insulin secretion,positive regulation of insulin secretion,regulation of protein localization,response to glucose
merged	marmoset-mouse	mouse	marmoset	Ptprt	0.828682	Receptor-type tyrosine-protein phosphatase T	cell surface,glutamatergic synapse,plasma membrane,postsynaptic density membrane	alpha-actinin binding,alpha-catenin binding,beta-catenin binding,cadherin binding,delta-catenin binding,gamma-catenin binding,histone H2AXY142 phosphatase activity,non-membrane spanning protein tyrosine phosphatase activity,protein homodimerization activity,protein phosphatase binding,protein tyrosine phosphatase activity,protein tyrosine phosphatase activity, metal-dependent,STAT family protein …	cell surface receptor protein tyrosine kinase signaling pathway,cellular response to interleukin-6,homophilic cell adhesion via plasma membrane adhesion molecules,negative regulation of cell migration,negative regulation of receptor signaling pathway via STAT,regulation of synapse organization
merged	marmoset-mouse	mouse	marmoset	Tox2	1.27355	Tox2	nucleoplasm	DNA binding,transcription coactivator activity	positive regulation of transcription by RNA polymerase II
merged	marmoset-mouse	marmoset	mouse	Pkig	0.513891	cAMP-dependent protein kinase inhibitor gamma		cAMP-dependent protein kinase inhibitor activity	negative regulation of protein import into nucleus,negative regulation of transcription by RNA polymerase II
merged	marmoset-mouse	marmoset	mouse	Pltp	1.13183	Phospholipid transfer protein	extracellular region,extracellular space,high-density lipoprotein particle,nucleus	ceramide binding,cerebroside transfer activity,cholesterol transfer activity,diacylglyceride transfer activity,diacylglycerol binding,high-density lipoprotein particle binding,low-density lipoprotein particle binding,phosphatidic acid binding,phosphatidic acid transfer activity,phosphatidylcholine binding,phosphatidylcholine transfer activity,phosphatidylethanolamine binding,phosphatidylethanolam…	ceramide transport,flagellated sperm motility,high-density lipoprotein particle remodeling,positive regulation of cholesterol efflux,vitamin E biosynthetic process
merged	marmoset-mouse	mouse	marmoset	Elmo2	0.920394	Engulfment and cell motility protein 2	cytosol,membrane	receptor tyrosine kinase binding,SH3 domain binding	apoptotic process,cell chemotaxis,phagocytosis
merged	marmoset-mouse	marmoset	mouse	Eya2	1.45913	Protein phosphatase EYA2	cytoplasm,cytosol,mitochondrion,nucleus	histone H2AXY142 phosphatase activity,magnesium ion binding,non-membrane spanning protein tyrosine phosphatase activity,protein tyrosine phosphatase activity,protein tyrosine phosphatase activity, metal-dependent	DNA repair,extrinsic apoptotic signaling pathway in absence of ligand,mitochondrial outer membrane permeabilization,striated muscle tissue development
merged	marmoset-mouse	marmoset	mouse	Tshz2	0.711939	Teashirt homolog 2	nucleus	DNA binding,metal ion binding	regulation of gene expression
merged	marmoset-mouse	marmoset	mouse	Bcas1	1.57798	Breast carcinoma-amplified sequence 1 homolog	cytoplasm,cytosol	protein homodimerization activity	myelination
merged	marmoset-mouse	marmoset	mouse	Bmp7	0.999464	Bone morphogenetic protein 7	collagen-containing extracellular matrix,extracellular space,vesicle	BMP receptor binding,cytokine activity,growth factor activity,heparin binding	allantois development,ameloblast differentiation,anatomical structure formation involved in morphogenesis,animal organ morphogenesis,axon guidance,BMP signaling pathway,branching involved in salivary gland morphogenesis,branching morphogenesis of an epithelial tube,camera-type eye morphogenesis,cardiac muscle tissue development,cardiac septum morphogenesis,cartilage development,cell development,c…
merged	marmoset-mouse	mouse	marmoset	Sycp2	1.37252	Synaptonemal complex protein 2	lateral element,nucleoplasm,synaptonemal complex	DNA binding	animal organ morphogenesis,apoptotic process,cell division,ectopic germ cell programmed cell death,female meiotic nuclear division,fertilization,male genitalia morphogenesis,male meiotic nuclear division,negative regulation of apoptotic process,negative regulation of developmental process,negative regulation of reproductive process
merged	marmoset-mouse	mouse	marmoset	Abr	0.734233	Active breakpoint cluster region-related protein	axon,cytosol,dendritic spine,glutamatergic synapse,plasma membrane,Schaffer collateral - CA1 synapse	GTPase activator activity,guanyl-nucleotide exchange factor activity	actin cytoskeleton organization,activation of GTPase activity,brain development,cell migration,establishment of localization in cell,inner ear morphogenesis,intracellular signal transduction,macrophage migration,modulation of chemical synaptic transmission,negative regulation of blood vessel remodeling,negative regulation of cellular extravasation,negative regulation of inflammatory response,nega…
merged	marmoset-mouse	mouse	marmoset	Nxn	0.565265	Nucleoredoxin	cytosol,nucleus	thioredoxin-disulfide reductase (NADPH) activity	cell differentiation,circulatory system development,in utero embryonic development,negative regulation of protein ubiquitination,negative regulation of Wnt signaling pathway,Wnt signaling pathway
merged	marmoset-mouse	marmoset	mouse	Dhrs7b	1.05396	Dehydrogenase/reductase SDR family member 7B	endoplasmic reticulum membrane,membrane,nucleus,peroxisome,transcription regulator complex	acylglycerone-phosphate reductase (NADP+) activity,DNA-binding transcription factor binding,transcription corepressor activity	adipose tissue development,brown fat cell differentiation,ether lipid biosynthetic process,inflammatory response,neutrophil differentiation,phosphatidylcholine biosynthetic process,regulation of cold-induced thermogenesis,regulation of DNA-templated transcription,regulation of gene expression
merged	marmoset-mouse	marmoset	mouse	Acadvl	1.27479	Very long-chain specific acyl-CoA dehydrogenase, mitochondrial	mitochondrial inner membrane,mitochondrial nucleoid,mitochondrion,nucleolus,nucleoplasm	acyl-CoA dehydrogenase activity,flavin adenine dinucleotide binding,identical protein binding,long-chain fatty acyl-CoA dehydrogenase activity,very-long-chain fatty acyl-CoA dehydrogenase activity	epithelial cell differentiation,fatty acid beta-oxidation using acyl-CoA dehydrogenase,fatty acid catabolic process,negative regulation of fatty acid biosynthetic process,negative regulation of fatty acid oxidation,regulation of cholesterol metabolic process,response to cold,temperature homeostasis
merged	marmoset-mouse	marmoset	mouse	Zswim7	0.504095	Zinc finger SWIM domain-containing protein 7	nucleus,Shu complex	zinc ion binding	double-strand break repair via homologous recombination,protein stabilization
merged	marmoset-mouse	marmoset	mouse	Gfap	1.54929	Glial fibrillary acidic protein	astrocyte end-foot,astrocyte projection,cell body,cell projection,cytoplasm,cytoplasmic side of lysosomal membrane,cytoskeleton,glial cell projection,intermediate filament,membrane,myelin sheath	identical protein binding,integrin binding,kinase binding,structural constituent of cytoskeleton	astrocyte development,Bergmann glial cell differentiation,D-aspartate import across plasma membrane,extracellular matrix organization,gene expression,intermediate filament organization,intermediate filament-based process,intracellular protein transport,long-term synaptic potentiation,negative regulation of neuron projection development,neuron projection development,neuron projection regeneration,…
merged	marmoset-mouse	marmoset	mouse	Dcakd	0.586459	Dephospho-CoA kinase domain-containing protein	mitochondrion	ATP binding,dephospho-CoA kinase activity	coenzyme A biosynthetic process
merged	marmoset-mouse	marmoset	mouse	Gdpd1	1.20894	Lysophospholipase D GDPD1	endoplasmic reticulum,endoplasmic reticulum membrane,membrane,perinuclear region of cytoplasm	lysophospholipase activity,metal ion binding,phosphoric diester hydrolase activity	N-acylethanolamine metabolic process,phospholipid metabolic process
merged	marmoset-mouse	mouse	marmoset	Asic2	1.83217	Acid-sensing ion channel 2	dendritic spine,membrane,neuron projection,neuronal cell body,plasma membrane,postsynaptic density membrane,synapse	ligand-gated sodium channel activity,monoatomic cation channel activity,monoatomic ion channel activity,monoatomic ion-gated channel activity,voltage-gated sodium channel activity	cellular response to acidic pH,cellular response to xenobiotic stimulus,detection of mechanical stimulus involved in sensory perception,establishment of localization in cell,monoatomic cation transport,monoatomic ion transmembrane transport,negative regulation of apoptotic process,phototransduction,positive regulation of synapse assembly,protein localization to synapse,regulation of membrane pote…
merged	marmoset-mouse	mouse	marmoset	Myo18a	0.554535	Unconventional myosin-XVIIIa	brush border,cytoskeleton,endoplasmic reticulum-Golgi intermediate compartment,Golgi membrane,microtubule organizing center,myosin complex,phagocytic vesicle,trans-Golgi network	ADP binding,ATP binding	actomyosin structure organization,cell migration,cellular response to type II interferon,Golgi organization,Golgi vesicle budding,positive regulation of opsonization,positive regulation of protein secretion,regulation of macrophage activation
merged	marmoset-mouse	marmoset	mouse	Ankfn1	1.41932	Ankyrin-repeat and fibronectin type III domain-containing 1			behavioral fear response,equilibrioception,locomotor rhythm
merged	marmoset-mouse	mouse	marmoset	Tom1l1	0.765257	TOM1-like protein 1	cytosol,endosome membrane,Golgi stack	clathrin binding,phosphatidylinositol binding,protein kinase activator activity,protein kinase binding,SH3 domain binding,ubiquitin binding	cell surface receptor protein tyrosine kinase signaling pathway,negative regulation of mitotic nuclear division,protein transport
merged	marmoset-mouse	mouse	marmoset	Car10	1.5791	Carbonic anhydrase-related protein 10		carbonate dehydratase activity,zinc ion binding
merged	marmoset-mouse	marmoset	mouse	Cep112	0.659569	Centrosomal protein of 112 kDa	centrosome,cytoplasm,inhibitory synapse,plasma membrane		receptor localization to synapse
merged	marmoset-mouse	mouse	marmoset	Fam20a	2.01176	Pseudokinase FAM20A	cytoplasm,endoplasmic reticulum,extracellular space,Golgi apparatus	protein serine/threonine kinase activator activity	biomineral tissue development,calcium ion homeostasis,enamel mineralization,positive regulation of protein phosphorylation,response to bacterium,tooth eruption
merged	marmoset-mouse	marmoset	mouse	Slc39a11	0.504699	Zinc transporter ZIP11	cytoplasm,Golgi apparatus,nucleus,plasma membrane	copper ion transmembrane transporter activity,zinc ion transmembrane transporter activity	zinc ion import across plasma membrane
merged	marmoset-mouse	marmoset	mouse	Rbfox3	1.34048	RNA binding protein fox-1 homolog 3	cytoplasm,neuronal cell body,nucleoplasm,nucleus,perikaryon	DNA binding,RNA binding	mRNA processing,nervous system development,regulation of alternative mRNA splicing, via spliceosome,RNA splicing
merged	marmoset-mouse	mouse	marmoset	Pcyt2	1.00341	Ethanolamine-phosphate cytidylyltransferase		ethanolamine-phosphate cytidylyltransferase activity	phosphatidylethanolamine biosynthetic process
merged	marmoset-mouse	marmoset	mouse	Spata13	0.697588	Spermatogenesis-associated protein 13	anchoring junction,cytoplasm,filopodium,lamellipodium,podosome,ruffle membrane	guanyl-nucleotide exchange factor activity	cell migration,filopodium assembly,intracellular signal transduction,lamellipodium assembly,regulation of cell migration
merged	marmoset-mouse	marmoset	mouse	Amer2	0.582193	APC membrane recruitment protein 2	plasma membrane	phosphatidylinositol-4,5-bisphosphate binding	ectoderm development,negative regulation of canonical Wnt signaling pathway,Wnt signaling pathway
merged	marmoset-mouse	marmoset	mouse	Atp8a2	1.26015	Phospholipid-transporting ATPase IB	cell projection,endosome,endosome membrane,Golgi apparatus,Golgi membrane,membrane,nucleoplasm,phospholipid-translocating ATPase complex,plasma membrane	aminophospholipid flippase activity,ATP binding,ATP hydrolysis activity,magnesium ion binding,phosphatidylethanolamine flippase activity,phosphatidylserine flippase activity,phosphatidylserine floppase activity	aminophospholipid translocation,axonogenesis,detection of light stimulus involved in visual perception,determination of adult lifespan,eating behavior,inner ear morphogenesis,involuntary skeletal muscle contraction,neurofilament cytoskeleton organization,neuromuscular process controlling posture,neuron development,neuron projection development,positive regulation of multicellular organism growth,…
merged	marmoset-mouse	marmoset	mouse	Hmgb1	0.879546	High mobility group protein B1	chromosome,cytoplasm,early endosome,endoplasmic reticulum-Golgi intermediate compartment,extracellular region,extracellular space,neuron projection,nucleus,plasma membrane	bent DNA binding,bubble DNA binding,calcium-dependent protein kinase regulator activity,crossed form four-way junction DNA binding,cytokine activity,DNA binding, bending,double-stranded DNA binding,double-stranded RNA binding,four-way junction DNA binding,heparin binding,nucleic acid binding,open form four-way junction DNA binding,phosphatidylserine binding,protein kinase activator activity,singl…	adaptive immune response,apoptotic cell clearance,autophagy,base-excision repair,cellular response to interleukin-7,cellular response to lipopolysaccharide,chromatin organization,DNA geometric change,DNA recombination,endothelial cell chemotaxis,endothelial cell proliferation,eye development,glycogen catabolic process,induction of positive chemotaxis,inflammatory response,innate immune response,l…
merged	marmoset-mouse	marmoset	mouse	Enox1	1.29056	Ecto-NOX disulfide-thiol exchanger 1	external side of plasma membrane,extracellular region	NADH dehydrogenase activity,protein disulfide isomerase activity,RNA binding	ultradian rhythm
merged	marmoset-mouse	marmoset	mouse	Tsc22d1	0.626446	TSC22 domain family protein 1	cytoplasm,mitochondrion,nucleus,plasma membrane		negative regulation of apoptotic process,negative regulation of hematopoietic stem cell proliferation,negative regulation of programmed cell death,positive regulation of apoptotic process,positive regulation of cell population proliferation,positive regulation of programmed cell death,positive regulation of transcription by RNA polymerase II,positive regulation of transforming growth factor beta …
merged	marmoset-mouse	mouse	marmoset	Cyfip1	0.722004	Cytoplasmic FMR1-interacting protein 1	axonal growth cone,cell leading edge,central region of growth cone,dendritic growth cone,dendritic spine,excitatory synapse,filopodium tip,lamellipodium,neuron projection,neuronal cell body,perinuclear region of cytoplasm,peripheral region of growth cone,postsynapse,ruffle,SCAR complex,terminal bouton	actin filament binding,profilin binding,RNA 7-methylguanosine cap binding,small GTPase binding,translation repressor activity	axon extension,cellular response to insulin stimulus,cognition,dendrite extension,lamellipodium assembly,negative regulation of synaptic vesicle recycling,neuron projection development,positive regulation of Arp2/3 complex-mediated actin nucleation,positive regulation of axon extension,positive regulation of dendrite development,positive regulation of lamellipodium assembly,positive regulation of…
merged	marmoset-mouse	mouse	marmoset	Otud7a	0.641935	OTU domain-containing protein 7A	cytoplasm,nucleus	cysteine-type deubiquitinase activity,DNA binding,zinc ion binding	protein K11-linked deubiquitination,proteolysis
merged	marmoset-mouse	marmoset	mouse	Mtmr10	1.02736	Myotubularin-related protein 10	cytoplasm
merged	marmoset-mouse	marmoset	mouse	Fan1	0.676201	Fascin	actin cytoskeleton,cell cortex,cell projection membrane,cell-cell junction,cytoplasm,cytoskeleton,cytosol,filopodium,growth cone,lamellipodium,microspike,microvillus,myelin sheath,podosome,ruffle,stress fiber	actin filament binding,protein-macromolecule adaptor activity	actin filament bundle assembly,cell migration,cell motility,cell-cell junction assembly,establishment of apical/basal cell polarity,microspike assembly,parallel actin filament bundle assembly,positive regulation of extracellular matrix disassembly,positive regulation of filopodium assembly,positive regulation of lamellipodium assembly,positive regulation of podosome assembly,regulation of actin c…
merged	marmoset-mouse	mouse	marmoset	Tjp1	0.611888	Tight junction protein 1	adherens junction,apical junction complex,apical part of cell,apical plasma membrane,apicolateral plasma membrane,basolateral plasma membrane,bicellular tight junction,cell junction,cell surface,cell-cell junction,cytoplasm,cytosol,gap junction,I band,intercalated disc,intercellular canaliculus,membrane,nucleus,plasma membrane,protein-containing complex,tight junction	beta-catenin binding,calmodulin binding,connexin binding,protein domain specific binding,transmembrane transporter binding	ameloblast differentiation,blastocyst formation,cellular response to glucose stimulus,negative regulation of stress fiber assembly,negative regulation of vascular permeability,positive regulation of sprouting angiogenesis,protein localization to cell-cell junction,response to ethanol,response to lipopolysaccharide,response to magnetism,response to xenobiotic stimulus,sensory perception of sound
merged	marmoset-mouse	marmoset	mouse	Adamts17	1.45174	Adamts17	extracellular region	metal ion binding,metalloendopeptidase activity	extracellular matrix organization,proteolysis
merged	marmoset-mouse	marmoset	mouse	Blm	1.16232	RecQ-like DNA helicase BLM	chromosome, telomeric region,cytoplasm,male germ cell nucleus,nuclear chromosome,nucleoplasm,nucleus,pronucleus,RecQ family helicase-topoisomerase III complex,replication fork	3'-5' DNA helicase activity,ATP binding,ATP hydrolysis activity,ATP-dependent H2AZ histone chaperone activity,ATP-dependent H3-H4 histone complex chaperone activity,chromatin extrusion motor activity,cohesin loader activity,DNA binding,DNA clamp loader activity,DNA helicase activity,double-stranded DNA helicase activity,forked DNA-dependent helicase activity,four-way junction DNA binding,four-way…	alpha-beta T cell differentiation,alpha-beta T cell proliferation,cellular response to camptothecin,cellular response to hydroxyurea,cellular response to ionizing radiation,cellular response to xenobiotic stimulus,chromosome organization,DN4 thymocyte differentiation,DNA damage response,DNA double-strand break processing,DNA repair,DNA replication,double-strand break repair via homologous recombi…
merged	marmoset-mouse	marmoset	mouse	Fsd2	1.19053	Fibronectin type III and SPRY domain-containing protein 2	nucleus,perinuclear region of cytoplasm,sarcoplasmic reticulum
merged	marmoset-mouse	marmoset	mouse	Gls	0.656355	Glutaminase kidney isoform, mitochondrial	cytosol,mitochondrial matrix,synapse	glutaminase activity,identical protein binding	chemical synaptic transmission,glutamate biosynthetic process,glutamine catabolic process,intracellular glutamate homeostasis,protein homotetramerization,regulation of respiratory gaseous exchange by nervous system process,suckling behavior
merged	marmoset-mouse	marmoset	mouse	Hibch	0.604787	3-hydroxyisobutyryl-CoA hydrolase, mitochondrial	mitochondrion	3-hydroxyisobutyryl-CoA hydrolase activity	valine catabolic process
merged	marmoset-mouse	mouse	marmoset	Gulp1	0.908809	PTB domain-containing engulfment adapter protein 1	cytoplasm		apoptotic process,lipid transport,phagocytosis, engulfment
merged	marmoset-mouse	marmoset	mouse	Zswim2	1.2988	E3 ubiquitin-protein ligase Zswim2		ubiquitin protein ligase activity,ubiquitin-protein transferase activity,zinc ion binding	apoptotic process,positive regulation of extrinsic apoptotic signaling pathway via death domain receptors,protein polyubiquitination
merged	marmoset-mouse	marmoset	mouse	Fam171b	0.708703	Protein FAM171B	membrane,synapse
merged	marmoset-mouse	mouse	marmoset	Ccdc141	1.66181	Coiled-coil domain-containing protein 141	centrosome,cytoplasm		brain development,centrosome localization,cerebral cortex radially oriented cell migration
merged	marmoset-mouse	mouse	marmoset	Itga6	0.79272	Integrin alpha-6	basal part of cell,basal plasma membrane,basement membrane,basolateral plasma membrane,cell surface,external side of plasma membrane,hemidesmosome,integrin complex,plasma membrane	insulin-like growth factor I binding,integrin binding,metal ion binding,neuregulin binding	brown fat cell differentiation,cell adhesion mediated by integrin,cell-matrix adhesion,filopodium assembly,integrin-mediated signaling pathway,leukocyte migration,lymphoid lineage cell migration,odontogenesis of dentin-containing tooth,positive regulation of apoptotic process,positive regulation of cell-cell adhesion,positive regulation of neuron projection development
merged	marmoset-mouse	marmoset	mouse	Fign	1.20936	Fidgetin	centrosome,cytoplasm,microtubule,nuclear matrix	ATP binding,ATP hydrolysis activity	cell division
merged	marmoset-mouse	marmoset	mouse	Pkp4	0.696977	Plakophilin-4	cell-cell contact zone,cell-cell junction,cytoplasm,cytoplasmic side of plasma membrane,cytoskeleton,desmosome,midbody,mitotic spindle,perinuclear region of cytoplasm,plasma membrane,postsynaptic density,spindle midzone,spindle pole		cell-cell adhesion,cell-cell junction assembly,positive regulation of cytokinesis,positive regulation of GTPase activity
merged	marmoset-mouse	marmoset	mouse	Ccdc148	0.963829	Coiled-coil domain-containing protein 148
merged	marmoset-mouse	marmoset	mouse	Fmnl2	0.524697	Formin-like protein 2	glutamatergic synapse,postsynapse	actin binding,small GTPase binding	cortical actin cytoskeleton organization,cytoskeleton organization,regulation of cell morphogenesis
merged	marmoset-mouse	marmoset	mouse	Cacnb4	1.38743	Voltage-dependent L-type calcium channel subunit beta-4	glutamatergic synapse,nuclear speck,plasma membrane,presynapse,voltage-gated calcium channel complex	high voltage-gated calcium channel activity,protein kinase binding,voltage-gated calcium channel activity,voltage-gated calcium channel activity involved in regulation of presynaptic cytosolic calcium levels	adult walking behavior,calcium ion transport,cAMP metabolic process,cellular response to leukemia inhibitory factor,detection of light stimulus involved in visual perception,gamma-aminobutyric acid secretion,gamma-aminobutyric acid signaling pathway,muscle cell development,negative regulation of cell population proliferation,negative regulation of G1/S transition of mitotic cell cycle,nervous sys…
merged	marmoset-mouse	marmoset	mouse	Kif5c	1.23764	Kinesin heavy chain isoform 5C	axon cytoplasm,axonal growth cone,ciliary rootlet,cytoplasm,dendrite cytoplasm,distal axon,GABA-ergic synapse,kinesin complex,microtubule,neuron projection,neuronal cell body,postsynaptic cytosol	apolipoprotein receptor binding,ATP binding,ATP hydrolysis activity,microtubule binding,microtubule motor activity	anterograde axonal protein transport,anterograde dendritic transport of messenger ribonucleoprotein complex,intracellular mRNA localization,motor neuron axon guidance,mRNA transport
merged	marmoset-mouse	marmoset	mouse	Map3k19	1.00418	Mitogen-activated protein kinase kinase kinase 19		3-phosphoinositide-dependent protein kinase activity,AMP-activated protein kinase activity,ATP binding,DNA-dependent protein kinase activity,eukaryotic translation initiation factor 2alpha kinase activity,histone H2AS1 kinase activity,histone H2AS121 kinase activity,histone H2AT120 kinase activity,histone H2AXS139 kinase activity,histone H2BS14 kinase activity,histone H2BS36 kinase activity,histo…
merged	marmoset-mouse	mouse	marmoset	Gli2	1.02813	Zinc finger protein GLI2	axoneme,ciliary tip,cilium,cytoplasm,cytosol,GLI-SUFU complex,membrane,motile cilium,nuclear speck,nucleolus,nucleoplasm,nucleus	chromatin binding,chromatin DNA binding,DNA-binding transcription activator activity, RNA polymerase II-specific,DNA-binding transcription factor activity,metal ion binding,promoter-specific chromatin binding,RNA polymerase II cis-regulatory region sequence-specific DNA binding,sequence-specific DNA binding,transcription cis-regulatory region binding	anatomical structure formation involved in morphogenesis,anterior/posterior pattern specification,axon guidance,branching morphogenesis of an epithelial tube,cell differentiation,cell population proliferation,cellular response to organic cyclic compound,cerebellar cortex morphogenesis,chondrocyte differentiation,cochlea morphogenesis,developmental growth,dorsal/ventral neural tube patterning,dors…
merged	marmoset-mouse	marmoset	mouse	Tfcp2l1	1.12	Transcription factor CP2-like protein 1	cytoplasm,membrane,nucleus,transcription regulator complex	DNA-binding transcription repressor activity, RNA polymerase II-specific,RNA polymerase II cis-regulatory region sequence-specific DNA binding,RNA polymerase II transcription regulatory region sequence-specific DNA binding	cell morphogenesis,cytoplasm organization,determination of adult lifespan,epithelial cell maturation,negative regulation of transcription by RNA polymerase II,positive regulation of growth,salivary gland development
merged	marmoset-mouse	marmoset	mouse	Ankrd44	1.33678	Serine/threonine-protein phosphatase 6 regulatory ankyrin repeat subunit B
merged	marmoset-mouse	mouse	marmoset	Plcl1	1.59586	Inactive phospholipase C-like protein 1	cytoplasm	GABA receptor binding,phosphatidylinositol phospholipase C activity	gamma-aminobutyric acid signaling pathway,intracellular signal transduction,lipid metabolic process,negative regulation of cold-induced thermogenesis,regulation of synaptic transmission, GABAergic
merged	marmoset-mouse	marmoset	mouse	Spats2l	0.600502	SPATS2-like protein	cytoplasm,nucleolus
merged	marmoset-mouse	mouse	marmoset	Gm973	1.55885
merged	marmoset-mouse	mouse	marmoset	Sumo1	1.49194	Small ubiquitin-related modifier 1	glutamatergic synapse,nuclear body,nuclear membrane,nuclear speck,nuclear stress granule,nucleolus,nucleoplasm,nucleus,plasma membrane,PML body,postsynaptic cytosol,presynaptic cytosol,voltage-gated potassium channel complex,XY body	potassium channel regulator activity,protein tag activity,small protein activating enzyme binding,transcription factor binding,ubiquitin protein ligase binding,ubiquitin-specific protease binding	cellular response to cadmium ion,cellular response to heat,negative regulation of action potential,negative regulation of delayed rectifier potassium channel activity,negative regulation of protein import into nucleus,negative regulation of transcription by transcription factor localization,PML body organization,positive regulation of ATPase-coupled calcium transmembrane transporter activity,posi…
merged	marmoset-mouse	marmoset	mouse	Cyp20a1	0.655055	Cytochrome P450 20A1	membrane	heme binding,iron ion binding,monooxygenase activity,oxidoreductase activity, acting on paired donors, with incorporation or reduction of molecular oxygen
merged	marmoset-mouse	marmoset	mouse	Abi2	0.75038	Abl interactor 2	adherens junction,cytosol,dendrite,dendritic spine,filopodium,glutamatergic synapse,lamellipodium,postsynaptic actin cytoskeleton		camera-type eye development,cell migration,dendrite development,learning or memory,lens fiber cell morphogenesis,neuron migration,postsynapse organization,postsynaptic actin cytoskeleton organization,regulation of dendritic spine morphogenesis,zonula adherens assembly
merged	marmoset-mouse	marmoset	mouse	Raph1	0.667693	Raph1	cell leading edge		axon extension,signal transduction
merged	marmoset-mouse	mouse	marmoset	Map2	0.739869	Microtubule-associated protein 2	apical dendrite,axon hillock,axon initial segment,CA3 pyramidal cell dendrite,cell body,cytoplasm,dendrite,dendritic shaft,microtubule,microtubule associated complex,neuron projection,neuronal cell body,nuclear periphery,postsynaptic density,proximal neuron projection	calmodulin binding,cytoskeletal regulatory protein binding,microtubule binding	axonogenesis,dendrite development,establishment of cell polarity,microtubule bundle formation,microtubule cytoskeleton organization,negative regulation of axon extension,regulation of protein localization
merged	marmoset-mouse	marmoset	mouse	Igfbp5	1.41434	Insulin-like growth factor-binding protein 5	cytoplasm,insulin-like growth factor binding protein complex,insulin-like growth factor ternary complex,nucleus	fibronectin binding,insulin-like growth factor binding,insulin-like growth factor I binding,receptor ligand activity	cellular response to cAMP,female pregnancy,glucose homeostasis,hair follicle morphogenesis,insulin-like growth factor receptor signaling pathway,intracellular signal transduction,lung alveolus development,mammary gland involution,negative regulation of growth,negative regulation of insulin-like growth factor receptor signaling pathway,negative regulation of muscle tissue development,negative regu…
merged	marmoset-mouse	mouse	marmoset	Plcd4	1.04917	1-phosphatidylinositol 4,5-bisphosphate phosphodiesterase delta-4	cytosol,endoplasmic reticulum,nucleus,plasma membrane	calcium ion binding,G-protein alpha-subunit binding,phosphatidylinositol phospholipase C activity,phospholipase C activity	acrosome reaction,intracellular signal transduction,lipid catabolic process,phosphatidylinositol metabolic process,signal transduction
merged	marmoset-mouse	marmoset	mouse	Agfg1	0.523654	Arf-GAP domain and FG repeat-containing protein 1	cell projection,cytoplasmic vesicle,neuronal cell body,nucleus	DNA binding,GTPase activator activity,metal ion binding	acrosome assembly,intermediate filament organization,spermatid nucleus differentiation
merged	marmoset-mouse	mouse	marmoset	Pid1	0.566918	PTB-containing, cubilin and LRP1-interacting protein	cytoplasm		cellular response to cytokine stimulus,cellular response to fatty acid,cellular response to interleukin-6,cellular response to leptin stimulus,cellular response to tumor necrosis factor,mitochondrion organization,negative regulation of ATP biosynthetic process,negative regulation of D-glucose import,negative regulation of insulin receptor signaling pathway,negative regulation of protein localizat…
merged	marmoset-mouse	marmoset	mouse	Cops7b	0.515563	COP9 signalosome complex subunit 7b	COP9 signalosome,cytoplasm,nucleoplasm		COP9 signalosome assembly,protein deneddylation
merged	marmoset-mouse	marmoset	mouse	Efhd1	0.771831	EF-hand domain-containing protein D1	mitochondrial inner membrane,mitochondrion	calcium ion binding,calcium ion sensor activity	neuron projection development,regulation of cellular hyperosmotic salinity response
merged	marmoset-mouse	marmoset	mouse	Lrrfip1	0.567543	Leucine-rich repeat flightless-interacting protein 1	cytoplasm,nucleus	DNA binding	regulation of DNA-templated transcription
merged	marmoset-mouse	marmoset	mouse	Kin	0.678124	DNA/RNA-binding protein KIN17	cytoplasm,nuclear matrix,nucleoplasm,nucleus,protein-containing complex	double-stranded DNA binding,metal ion binding,RNA binding	DNA damage response,DNA recombination,DNA repair,DNA replication,mRNA processing
merged	marmoset-mouse	marmoset	mouse	Sfmbt2	1.42164	Scm-like with four MBT domains protein 2	nucleus	histone binding,transcription corepressor activity	negative regulation of gene expression
merged	marmoset-mouse	marmoset	mouse	Acbd7	1.67803	Acyl-CoA-binding domain-containing protein 7		fatty-acyl-CoA binding	energy homeostasis,G protein-coupled receptor signaling pathway,gene expression,leptin-mediated signaling pathway,response to food
merged	marmoset-mouse	marmoset	mouse	Olah	1.3297	S-acyl fatty acid synthase thioesterase, medium chain	cytosol	fatty acyl-[ACP] hydrolase activity	medium-chain fatty acid biosynthetic process
merged	marmoset-mouse	mouse	marmoset	Slc39a12	0.610522	Zinc transporter ZIP12	perinuclear region of cytoplasm,plasma membrane	zinc ion transmembrane transporter activity	neural tube formation,neuron projection extension,positive regulation of sprouting angiogenesis,regulation of microtubule polymerization,regulation of neuron projection development,response to decreased oxygen levels,signal transduction,zinc ion import across plasma membrane
merged	marmoset-mouse	marmoset	mouse	Cacnb2	1.28051	Voltage-dependent L-type calcium channel subunit beta-2	L-type voltage-gated calcium channel complex,photoreceptor ribbon synapse,plasma membrane,presynapse,voltage-gated calcium channel complex	actin filament binding,high voltage-gated calcium channel activity,voltage-gated calcium channel activity involved in AV node cell action potential,voltage-gated calcium channel activity involved in regulation of presynaptic cytosolic calcium levels	calcium ion import,calcium ion transmembrane transport,chemical synaptic transmission,membrane depolarization during atrial cardiac muscle cell action potential,membrane depolarization during AV node cell action potential,positive regulation of calcium ion transmembrane transport via high voltage-gated calcium channel,positive regulation of high voltage-gated calcium channel activity,positive reg…
merged	marmoset-mouse	marmoset	mouse	Enkur	1.12976	Enkurin	9+0 motile cilium,9+2 motile cilium,acrosomal vesicle,axonemal B tubule inner sheath,axonemal microtubule,sperm flagellum,sperm principal piece	calmodulin binding,SH3 domain binding	establishment of left/right asymmetry,flagellated sperm motility
merged	marmoset-mouse	mouse	marmoset	Nrp1	1.35481	Neuropilin-1	axon,cell surface,cytosol,early endosome,focal adhesion,glutamatergic synapse,growth cone,mitochondrial membrane,neurofilament,neuron projection,neuronal cell body,plasma membrane,postsynaptic membrane,sorting endosome	growth factor binding,GTPase activator activity,heparin binding,metal ion binding,protein kinase binding,semaphorin receptor activity,vascular endothelial growth factor binding,vascular endothelial growth factor receptor activity	angiogenesis,angiogenesis involved in coronary vascular morphogenesis,artery morphogenesis,axon extension,axon extension involved in axon guidance,axon guidance,axonal fasciculation,axonogenesis involved in innervation,basal dendrite arborization,basal dendrite development,blood vessel endothelial cell migration,branching involved in blood vessel morphogenesis,branchiomotor neuron axon guidance,c…
merged	marmoset-mouse	marmoset	mouse	Clstn1	0.799327	Calsyntenin-1	cell surface,endoplasmic reticulum membrane,extracellular region,glutamatergic synapse,Golgi membrane,membrane,neuron projection,nucleus,postsynaptic density,postsynaptic endosome,postsynaptic membrane	amyloid-beta binding,calcium ion binding,kinesin binding,X11-like protein binding	chemical synaptic transmission,homophilic cell adhesion via plasma membrane adhesion molecules,intracellular calcium ion homeostasis,neurotransmitter receptor transport to postsynaptic membrane,positive regulation of synapse assembly,positive regulation of synaptic transmission,regulation of cell growth,regulation of synapse maturation,vesicle-mediated transport in synapse
merged	marmoset-mouse	marmoset	mouse	Kazn	1.19279	Kazrin	cornified envelope,cytoskeleton,cytosol,desmosome,nuclear speck		keratinization
merged	marmoset-mouse	marmoset	mouse	Padi2	1.34309	Protein-arginine deiminase type-2	cytoplasm,euchromatin	calcium ion binding,histone H1R54 arginine deiminase activity,histone H2AR3 arginine deiminase activity,histone H3R17 arginine deiminase activity,histone H3R2 arginine deiminase activity,histone H3R26 arginine deiminase activity,histone H3R8 arginine deiminase activity,histone H4R3 arginine deiminase activity,nuclear estrogen receptor binding,protein homodimerization activity,protein-arginine dei…	cellular response to leukemia inhibitory factor,estrogen receptor signaling pathway,negative regulation of chemokine-mediated signaling pathway,negative regulation of lymphocyte chemotaxis,transcription initiation-coupled chromatin remodeling
merged	marmoset-mouse	marmoset	mouse	Ece1	0.546286	Endothelin-converting enzyme 1	cell surface,endosome,external side of plasma membrane,Golgi apparatus,perinuclear region of cytoplasm,Weibel-Palade body	metalloendopeptidase activity,protein homodimerization activity,zinc ion binding	axon guidance,axonogenesis involved in innervation,bradykinin catabolic process,calcitonin catabolic process,ear development,embryonic digit morphogenesis,embryonic heart tube development,endothelin maturation,gene expression,neuron projection development,peptide hormone processing,pharyngeal system development,positive regulation of receptor recycling,semaphorin-plexin signaling pathway involved…
merged	marmoset-mouse	marmoset	mouse	Sdc3	0.89007	Syndecan-3	Golgi lumen,membrane,microspike,plasma membrane	identical protein binding
merged	marmoset-mouse	marmoset	mouse	Zbtb8os	0.755336	Protein archease	tRNA-splicing ligase complex	metal ion binding	tRNA splicing, via endonucleolytic cleavage and ligation
merged	marmoset-mouse	marmoset	mouse	Foxj3	0.501198	Forkhead box protein J3	nucleus	DNA-binding transcription activator activity, RNA polymerase II-specific,sequence-specific double-stranded DNA binding	cell differentiation,male meiosis I,spermatogenesis
merged	marmoset-mouse	marmoset	mouse	Nasp	0.658821	Nuclear autoantigenic sperm protein	cytoplasm,nucleus	histone binding,histone chaperone activity	blastocyst development,DNA replication,DNA replication-dependent chromatin assembly,G1/S transition of mitotic cell cycle,protein transport
merged	marmoset-mouse	mouse	marmoset	Dab1	1.14387	Disabled homolog 1	cytoplasm,glutamatergic synapse,intracellular membrane-bounded organelle,perinuclear region of cytoplasm,synapse	phospholipid binding,SH2 domain binding,signaling adaptor activity	adult walking behavior,astrocyte differentiation,axonogenesis,cell adhesion,cell surface receptor signaling pathway via JAK-STAT,cell-cell adhesion involved in neuronal-glial interactions involved in cerebral cortex radial glia guided migration,central nervous system development,cerebellum structural organization,cerebral cortex cell migration,cerebral cortex radially oriented cell migration,dend…
merged	marmoset-mouse	marmoset	mouse	Dock7	0.611572	Dedicator of cytokinesis protein 7	axon,neuromuscular junction	guanyl-nucleotide exchange factor activity,small GTPase binding	hematopoietic progenitor cell differentiation,interkinetic nuclear migration,negative regulation of cold-induced thermogenesis,pigmentation,postsynaptic specialization assembly,regulation of neurogenesis,small GTPase-mediated signal transduction
merged	marmoset-mouse	marmoset	mouse	Raver2	0.604247	Ribonucleoprotein PTB-binding 2	cytoplasm,nucleus	RNA binding
merged	marmoset-mouse	marmoset	mouse	Dnajc6	1.26457	Auxilin	clathrin-coated vesicle,extrinsic component of presynaptic endocytic zone membrane,postsynaptic density,synapse	clathrin binding,clathrin heavy chain binding,heat shock protein binding,histone H2AXY142 phosphatase activity,non-membrane spanning protein tyrosine phosphatase activity,protein tyrosine phosphatase activity, metal-dependent,SH3 domain binding	clathrin coat disassembly,clathrin-dependent endocytosis,intracellular transport,regulation of clathrin coat assembly,regulation of clathrin-dependent endocytosis,synaptic vesicle recycling,synaptic vesicle uncoating
merged	marmoset-mouse	marmoset	mouse	Wls	0.578898	Protein wntless homolog	cytoplasmic vesicle,cytosol,dendrite cytoplasm,dendrite membrane,early endosome membrane,endoplasmic reticulum,endoplasmic reticulum membrane,Golgi apparatus,Golgi membrane,plasma membrane,trans-Golgi network	mu-type opioid receptor binding,Wnt-protein binding	anterior/posterior axis specification,cementum mineralization,exocrine pancreas development,hindbrain development,intracellular protein transport,mesoderm formation,midbrain development,positive regulation of canonical Wnt signaling pathway,positive regulation of dendrite morphogenesis,positive regulation of Wnt protein secretion,positive regulation of Wnt signaling pathway,Wnt protein secretion,…
merged	marmoset-mouse	marmoset	mouse	Slc44a5	0.884381	Choline transporter-like protein 5	plasma membrane	antiporter activity,choline transmembrane transporter activity	choline transport
merged	marmoset-mouse	marmoset	mouse	Nexn	1.40754	Nexilin	adherens junction,cytoskeleton,Z disc	actin binding,structural constituent of muscle	regulation of cell migration,regulation of cytoskeleton organization,response to bacterium
merged	marmoset-mouse	marmoset	mouse	Dnajb4	0.561297	DnaJ homolog subfamily B member 4	cytosol,nucleoplasm,plasma membrane,Z disc	ATPase activator activity,protein-folding chaperone binding,unfolded protein binding	protein folding
merged	marmoset-mouse	marmoset	mouse	Kyat3	0.763741	Kynurenine--oxoglutarate transaminase 3	mitochondrion	cysteine-S-conjugate beta-lyase activity,kynurenine-glyoxylate transaminase activity,kynurenine-oxoglutarate transaminase activity,protein homodimerization activity,pyridoxal phosphate binding	2-oxoglutarate metabolic process,amino acid metabolic process,biosynthetic process,kynurenine metabolic process,L-kynurenine catabolic process
merged	marmoset-mouse	marmoset	mouse	Rpap2	0.642363	Putative RNA polymerase II subunit B1 CTD phosphatase Rpap2	cytoplasm,cytosol,nucleolus,nucleus,transcription preinitiation complex	calmodulin-dependent protein phosphatase activity,histone H2AXS140 phosphatase activity,MAP kinase serine/threonine phosphatase activity,metal ion binding,myosin phosphatase activity,protein serine/threonine phosphatase activity,RNA polymerase core enzyme binding,RNA polymerase II CTD heptapeptide repeat phosphatase activity,RNA polymerase II CTD heptapeptide repeat S2 phosphatase activity,RNA po…	PERK-mediated unfolded protein response,snRNA transcription
merged	marmoset-mouse	marmoset	mouse	Rpl5	1.03945	Large ribosomal subunit protein uL18	cytoplasm,cytosol,cytosolic large ribosomal subunit,nucleolus,postsynapse,presynapse,ribonucleoprotein complex,ribosome,synapse	5S rRNA binding,structural constituent of ribosome	cytoplasmic translation,translation at postsynapse,translation at presynapse
merged	marmoset-mouse	marmoset	mouse	Dipk1a	1.61945	Divergent protein kinase domain 1A	endoplasmic reticulum membrane
merged	marmoset-mouse	mouse	marmoset	F3	0.908799	Tissue factor	membrane		blood coagulation
merged	marmoset-mouse	mouse	marmoset	Dpyd	0.633121	Dihydropyrimidine dehydrogenase [NADP(+)]	cytoplasm,cytosol	4 iron, 4 sulfur cluster binding,dihydropyrimidine dehydrogenase (NADP+) activity,metal ion binding,nucleotide binding,protein homodimerization activity	beta-alanine biosynthetic process,CMP catabolic process,dCMP catabolic process,dTMP catabolic process,dUMP catabolic process,purine nucleobase catabolic process,pyrimidine nucleobase catabolic process,thymidine catabolic process,thymine catabolic process,UMP catabolic process,uracil catabolic process
merged	marmoset-mouse	marmoset	mouse	Frrs1	1.42005	Ferric-chelate reductase 1	membrane	metal ion binding,oxidoreductase activity, acting on metal ions	intracellular iron ion homeostasis
merged	marmoset-mouse	marmoset	mouse	Slc22a15	1.29812	Solute carrier family 22 member 15	plasma membrane	amino-acid betaine transmembrane transporter activity	amino acid transport,monoatomic ion transport
merged	marmoset-mouse	marmoset	mouse	Avl9	0.553521	Late secretory pathway protein AVL9 homolog	membrane,recycling endosome		cell migration
merged	marmoset-mouse	marmoset	mouse	Nt5c3	0.896256	Cytosolic 5'-nucleotidase 3A	cytoplasm,cytosol,endoplasmic reticulum,mitochondrion,nuclear body	5'-nucleotidase activity,magnesium ion binding,nucleotide binding,transferase activity,XMP 5'-nucleosidase activity	adenosine metabolic process,CMP catabolic process,dCMP catabolic process,dTMP catabolic process,dUMP catabolic process,UMP catabolic process
merged	marmoset-mouse	marmoset	mouse	Adcy1	1.43673	Adenylate cyclase type 1	cytoplasm,glutamatergic synapse,hippocampal mossy fiber to CA3 synapse,membrane raft,plasma membrane,postsynaptic density,postsynaptic density membrane,presynapse,Schaffer collateral - CA1 synapse	adenylate cyclase activity,ATP binding,calcium- and calmodulin-responsive adenylate cyclase activity,calmodulin binding,metal ion binding	adenylate cyclase-activating G protein-coupled receptor signaling pathway,axonogenesis,cAMP biosynthetic process,cellular response to calcium ion,cellular response to forskolin,circadian rhythm,intracellular signal transduction,long-term memory,modulation of chemical synaptic transmission,neuroinflammatory response,positive regulation of CREB transcription factor activity,positive regulation of l…
merged	marmoset-mouse	marmoset	mouse	Vopp1	1.06069	WW domain binding protein VOPP1	cytoplasmic vesicle membrane,late endosome membrane,lysosomal membrane,organelle membrane	enzyme binding
merged	marmoset-mouse	marmoset	mouse	Itprid1	1.97438	Protein ITPRID1		signaling receptor binding
merged	marmoset-mouse	marmoset	mouse	Chn2	1.61816	Beta-chimaerin	membrane,synapse	GTPase activator activity,metal ion binding	signal transduction
merged	marmoset-mouse	marmoset	mouse	Jazf1	1.20448	Juxtaposed with another zinc finger protein 1	cytosol,fibrillar center,nucleoplasm,transcription repressor complex	metal ion binding,transcription corepressor activity	lipid metabolic process,negative regulation of transcription by RNA polymerase II
merged	marmoset-mouse	mouse	marmoset	Gsdme	1.69985	Gasdermin-E	cytoplasm,cytosol,membrane,plasma membrane	cardiolipin binding,phosphatidylinositol-4,5-bisphosphate binding,wide pore channel activity	cellular response to tumor necrosis factor,cellular response to virus,inner ear auditory receptor cell differentiation,negative regulation of cell population proliferation,positive regulation of immune response to tumor cell,positive regulation of intrinsic apoptotic signaling pathway,positive regulation of MAPK cascade,programmed cell death,pyroptotic cell death,pyroptotic inflammatory response,…
merged	marmoset-mouse	mouse	marmoset	Itgb8	0.556003	Integrin beta-8	cell surface,integrin alphav-beta8 complex	extracellular matrix protein binding,metal ion binding,signaling receptor binding	cartilage development,cell-matrix adhesion,ganglioside metabolic process,hard palate development,immune response,integrin-mediated signaling pathway,Langerhans cell differentiation,negative regulation of gene expression,positive regulation of angiogenesis,positive regulation of gene expression,response to virus,transforming growth factor beta receptor signaling pathway,vasculogenesis
merged	marmoset-mouse	marmoset	mouse	Ankmy2	0.549451	Ankyrin repeat and MYND domain-containing protein 2	cilium	enzyme binding,metal ion binding
merged	marmoset-mouse	marmoset	mouse	Glcci1	0.501185	Glucocorticoid-induced transcript 1 protein	cytoplasm
merged	marmoset-mouse	marmoset	mouse	Slc25a13	1.12203	Electrogenic aspartate/glutamate antiporter SLC25A13, mitochondrial	mitochondrial inner membrane,mitochondrion	3-sulfino-L-alanine: proton, glutamate antiporter activity,acidic amino acid transmembrane transporter activity,aspartate:glutamate, proton antiporter activity,calcium ion binding,identical protein binding,L-glutamate transmembrane transporter activity	aspartate transmembrane transport,ATP biosynthetic process,gluconeogenesis,L-glutamate transmembrane transport,malate-aspartate shuttle,response to calcium ion
merged	marmoset-mouse	marmoset	mouse	Dync1i1	2.11171	Cytoplasmic dynein 1 intermediate chain 1	cytoplasmic dynein complex,kinetochore,microtubule,perinuclear region of cytoplasm,spindle pole,vesicle	dynein light chain binding,microtubule binding,microtubule motor activity,spectrin binding	vesicle transport along microtubule
merged	marmoset-mouse	mouse	marmoset	Tmem243	0.691262	Tmem243
merged	marmoset-mouse	mouse	marmoset	Grm3	1.01665	Metabotropic glutamate receptor 3	axon,dendritic spine,glutamatergic synapse,neuron projection,plasma membrane,postsynaptic density,postsynaptic membrane,presynaptic active zone,presynaptic membrane	calcium channel regulator activity,group II metabotropic glutamate receptor activity	cellular response to stress,gene expression,postsynaptic modulation of chemical synaptic transmission,regulation of sensory perception of pain,sensory perception of pain,synaptic transmission, glutamatergic
merged	marmoset-mouse	mouse	marmoset	Pclo	1.46472	Protein piccolo	cell projection,postsynaptic density,presynaptic active zone,synapse	calcium ion binding,calcium-dependent phospholipid binding,profilin binding,structural constituent of presynaptic active zone	cytoskeleton organization,insulin secretion,presynaptic actin cytoskeleton organization,protein localization to synapse,regulation of exocytosis,synaptic vesicle clustering,synaptic vesicle targeting
merged	marmoset-mouse	mouse	marmoset	Sema3c	1.53696	Semaphorin-3C	collagen-containing extracellular matrix,extracellular space	semaphorin receptor binding	axon guidance,blood vessel remodeling,cardiac endothelial to mesenchymal transition,cardiac right ventricle morphogenesis,dichotomous subdivision of terminal units involved in salivary gland branching,heart development,limb bud formation,neural crest cell migration,neural tube development,outflow tract morphogenesis,outflow tract septum morphogenesis,positive regulation of cardiac neural crest ce…
merged	marmoset-mouse	mouse	marmoset	Ptprn2	1.18904	Receptor-type tyrosine-protein phosphatase N2	receptor complex,secretory granule,secretory granule membrane,synaptic vesicle membrane	histone H2AXY142 phosphatase activity,non-membrane spanning protein tyrosine phosphatase activity,protein tyrosine phosphatase activity, metal-dependent	insulin secretion involved in cellular response to glucose stimulus,lipid metabolic process,neurotransmitter secretion
merged	marmoset-mouse	marmoset	mouse	Dpp6	1.48676	A-type potassium channel modulatory protein DPP6	membrane,plasma membrane,synapse,voltage-gated potassium channel complex	potassium channel regulator activity,serine-type peptidase activity	establishment of localization in cell,neuronal action potential,positive regulation of potassium ion transmembrane transport,potassium ion transmembrane transport,protein localization to plasma membrane,proteolysis,regulation of membrane potential,regulation of postsynaptic membrane potential,regulation of potassium ion transmembrane transport,regulation of potassium ion transport
merged	marmoset-mouse	mouse	marmoset	Actr3b	0.701033	Actin-related protein 3B	cell projection,cytoplasm,cytoskeleton	actin binding,ATP binding
merged	marmoset-mouse	mouse	marmoset	Luc7l2	0.591777	Putative RNA-binding protein Luc7-like 2	nuclear speck,U1 snRNP	enzyme binding,mRNA binding	mRNA splice site recognition
merged	marmoset-mouse	mouse	marmoset	Ubn2	0.553505	Ubinuclein-2	nucleoplasm
merged	marmoset-mouse	mouse	marmoset	Plxna4	0.851291	Plexin-A4	cerebellar climbing fiber to Purkinje cell synapse,plasma membrane	semaphorin receptor activity	anterior commissure morphogenesis,axon guidance,branchiomotor neuron axon guidance,chemorepulsion of branchiomotor axon,cranial nerve morphogenesis,embryonic heart tube development,facial nerve morphogenesis,facial nerve structural organization,glossopharyngeal nerve morphogenesis,maintenance of synapse structure,motor neuron axon guidance,nervous system development,neuron projection morphogenesi…
merged	marmoset-mouse	marmoset	mouse	Ccdc136	0.774426	Coiled-coil domain-containing protein 136	acrosomal membrane,mitochondrion		acrosome assembly,single fertilization,spermatogenesis
merged	marmoset-mouse	marmoset	mouse	Snd1	0.553404	Staphylococcal nuclease domain-containing protein 1	cytoplasm,cytosol,dense body,melanosome,mitochondrion,nucleus,RNAi effector complex	endonuclease activity, active with either ribo- or deoxyribonucleic acids and producing 3'-phosphomonoesters,RISC complex binding,RNA binding,RNA endonuclease activity	miRNA catabolic process,regulation of cell cycle process,regulatory ncRNA-mediated gene silencing
merged	marmoset-mouse	marmoset	mouse	Cped1	0.690725	Cped1
merged	marmoset-mouse	mouse	marmoset	Kcnd2	1.08302	A-type voltage-gated potassium channel KCND2	anchoring junction,caveola,dendrite,dendritic spine,GABA-ergic synapse,glutamatergic synapse,Kv4.2-KChIP2 channel complex,membrane,neuronal cell body,neuronal cell body membrane,perikaryon,plasma membrane,plasma membrane raft,postsynaptic membrane,postsynaptic specialization membrane,sarcolemma,T-tubule,voltage-gated potassium channel complex	A-type (transient outward) potassium channel activity,metal ion binding,voltage-gated monoatomic ion channel activity involved in regulation of postsynaptic membrane potential,voltage-gated potassium channel activity	action potential,cardiac muscle cell action potential,cellular response to hypoxia,locomotor rhythm,membrane repolarization,muscle contraction,neuronal action potential,potassium ion transmembrane transport,protein homooligomerization,regulation of heart contraction,sensory perception of pain
merged	marmoset-mouse	mouse	marmoset	Rapgef3	0.633314	Rap guanine nucleotide exchange factor 3	cortical actin cytoskeleton,filopodium,lamellipodium,microvillus,plasma membrane	cAMP binding,guanyl-nucleotide exchange factor activity,protein domain specific binding	angiogenesis,associative learning,cellular response to cAMP,establishment of endothelial barrier,negative regulation of syncytium formation by plasma membrane fusion,positive regulation of angiogenesis,positive regulation of GTPase activity,positive regulation of protein export from nucleus,positive regulation of stress fiber assembly,positive regulation of syncytium formation by plasma membrane …
merged	marmoset-mouse	mouse	marmoset	Slco1c1	1.21896	Solute carrier organic anion transporter family member 1C1	basolateral plasma membrane	organic anion transmembrane transporter activity,thyroid hormone transmembrane transporter activity	lipid transport,monoatomic ion transport,positive regulation of thyroid hormone generation
merged	marmoset-mouse	marmoset	mouse	Plekha5	0.871411	Plekha5	cytosol,glutamatergic synapse,postsynaptic density	phosphatidylinositol-3,5-bisphosphate binding,phosphatidylinositol-3-phosphate binding,phosphatidylinositol-4-phosphate binding,phosphatidylinositol-5-phosphate binding	reproductive system development
merged	marmoset-mouse	marmoset	mouse	Lmo3	1.53121	LIM domain only protein 3		metal ion binding	exploration behavior,positive regulation of transcription by RNA polymerase II
merged	marmoset-mouse	marmoset	mouse	Dera	0.536368	Deoxyribose-phosphate aldolase	cytoplasm,nucleoplasm	deoxyribose-phosphate aldolase activity	deoxyribonucleoside catabolic process,deoxyribonucleotide catabolic process,deoxyribose phosphate catabolic process
merged	marmoset-mouse	marmoset	mouse	Dusp16	0.500568	Dusp16	cytoplasm,nucleus	calmodulin-dependent protein phosphatase activity,histone H2AXS140 phosphatase activity,MAP kinase serine/threonine phosphatase activity,MAP kinase tyrosine/serine/threonine phosphatase activity,myosin phosphatase activity,phosphatase activity,RNA polymerase II CTD heptapeptide repeat S2 phosphatase activity,RNA polymerase II CTD heptapeptide repeat S5 phosphatase activity,RNA polymerase II CTD h…	negative regulation of MAPK cascade
merged	marmoset-mouse	mouse	marmoset	Tspan9	1.06151	Tetraspanin-9	collagen-containing extracellular matrix,membrane,migrasome,plasma membrane	signaling receptor binding	collagen-activated tyrosine kinase receptor signaling pathway,mitocytosis,neutrophil homeostasis,platelet aggregation,positive regulation of peptidyl-tyrosine phosphorylation,receptor diffusion trapping,regulation of mitochondrial membrane potential
merged	marmoset-mouse	marmoset	mouse	Cd9	1.16674	CD9 antigen	cell surface,external side of plasma membrane,extracellular exosome,membrane,plasma membrane,protein-containing complex	integrin binding	cell adhesion,cell population proliferation,cellular response to low-density lipoprotein particle stimulus,fusion of sperm to egg plasma membrane involved in single fertilization,glial cell migration,myoblast fusion involved in skeletal muscle regeneration,negative regulation of cell population proliferation,negative regulation of platelet aggregation,paranodal junction assembly,receptor internal…
merged	marmoset-mouse	marmoset	mouse	Scaf11	0.521826	Scaf11		metal ion binding
merged	marmoset-mouse	marmoset	mouse	Tmem117	0.54496	Transmembrane protein 117	endoplasmic reticulum,plasma membrane		intrinsic apoptotic signaling pathway in response to endoplasmic reticulum stress
merged	marmoset-mouse	marmoset	mouse	Pphln1	0.656729	Periphilin-1	chromosome,cytoplasm,nucleoplasm		constitutive heterochromatin formation,keratinization,negative regulation of DNA-templated transcription,protein localization to heterochromatin
merged	marmoset-mouse	marmoset	mouse	Yaf2	0.797437	YY1-associated factor 2	cytosol,nucleoplasm,nucleus	metal ion binding,transcription coactivator activity,transcription corepressor activity	negative regulation of DNA-templated transcription,positive regulation of DNA-templated transcription
merged	marmoset-mouse	marmoset	mouse	Cntn1	0.535788	Contactin-1	glutamatergic synapse,myelin sheath,plasma membrane,postsynaptic membrane,presynaptic membrane,side of membrane,synapse	carbohydrate binding	cell adhesion,central nervous system myelin formation,cerebellum development,gene expression,locomotory behavior,myelination,neuron projection development,Notch signaling pathway,positive regulation of gene expression,positive regulation of neuron projection development,positive regulation of sodium ion transport
merged	marmoset-mouse	marmoset	mouse	Fgd4	0.755061	FYVE, RhoGEF and PH domain-containing protein 4	cytoplasm,cytoskeleton,filopodium,lamellipodium	actin binding,guanyl-nucleotide exchange factor activity,metal ion binding	lamellipodium assembly,microspike assembly
merged	marmoset-mouse	marmoset	mouse	Bicd1	0.676122	Protein bicaudal D homolog 1	Golgi apparatus	cytoskeletal anchor activity,dynein complex binding,proteinase activated receptor binding	microtubule anchoring at microtubule organizing center,negative regulation of phospholipase C-activating G protein-coupled receptor signaling pathway,stress granule assembly
merged	marmoset-mouse	marmoset	mouse	Tmtc1	0.734438	Protein O-mannosyl-transferase TMTC1	endoplasmic reticulum,membrane,mitochondrion	dolichyl-phosphate-mannose-protein mannosyltransferase activity	protein O-linked mannosylation,RNA processing
merged	marmoset-mouse	marmoset	mouse	Ccdc91	0.628002	Coiled-coil domain-containing protein 91	cytosol,membrane,nucleoplasm,trans-Golgi network	identical protein binding	Golgi to lysosome transport,protein transport
merged	marmoset-mouse	marmoset	mouse	Stk38l	0.961091	Serine/threonine-protein kinase 38-like	actin cytoskeleton,cytoplasm,cytosol,glutamatergic synapse,membrane	3-phosphoinositide-dependent protein kinase activity,actin binding,AMP-activated protein kinase activity,ATP binding,DNA-dependent protein kinase activity,eukaryotic translation initiation factor 2alpha kinase activity,histone H2AS1 kinase activity,histone H2AS121 kinase activity,histone H2AT120 kinase activity,histone H2AXS139 kinase activity,histone H2BS14 kinase activity,histone H2BS36 kinase …	intracellular signal transduction,negative regulation of autophagy,postsynapse organization,protein phosphorylation,regulation of cellular component organization
merged	marmoset-mouse	marmoset	mouse	Kras	0.560024	GTPase KRas	cytoplasm,cytoplasmic side of plasma membrane,endomembrane system,membrane,plasma membrane	G protein activity,GTP binding,GTPase activity,protein-containing complex binding,protein-membrane adaptor activity	actin cytoskeleton organization,cell population proliferation,epithelial tube branching involved in lung morphogenesis,forebrain astrocyte development,gene expression,glial cell proliferation,homeostasis of number of cells within a tissue,insulin-like growth factor receptor signaling pathway,negative regulation of epithelial cell differentiation,negative regulation of neuron apoptotic process,neu…
merged	marmoset-mouse	marmoset	mouse	St8sia1	0.836889	Alpha-N-acetylneuraminide alpha-2,8-sialyltransferase	Golgi membrane	alpha-N-acetylneuraminate alpha-2,8-sialyltransferase activity	cell population proliferation,cellular response to heat,epithelial cell proliferation,positive regulation of epithelial cell proliferation,protein glycosylation,sphingolipid metabolic process
merged	marmoset-mouse	marmoset	mouse	Rap1b	0.526709	Ras-related protein Rap-1b	cell-cell junction,cytosol,glutamatergic synapse,lipid droplet,plasma membrane	G protein activity,GDP binding,GTP binding,GTPase activity,protein-containing complex binding	calcium-ion regulated exocytosis,cell population proliferation,cellular response to cAMP,establishment of endothelial barrier,establishment of localization in cell,modification of postsynaptic structure,negative regulation of calcium ion-dependent exocytosis,negative regulation of synaptic vesicle exocytosis,positive regulation of ERK1 and ERK2 cascade,positive regulation of integrin activation,R…
merged	marmoset-mouse	marmoset	mouse	Helb	1.12552	DNA helicase B	cytoplasm,cytosol,DNA replication factor A complex,mitochondrion,nuclear body,nucleus,site of double-strand break	5'-3' DNA helicase activity,ATP binding,ATP hydrolysis activity,ATP-dependent H2AZ histone chaperone activity,ATP-dependent H3-H4 histone complex chaperone activity,chromatin extrusion motor activity,cohesin loader activity,DNA clamp loader activity,DNA helicase activity,double-stranded DNA helicase activity,forked DNA-dependent helicase activity,four-way junction helicase activity,protein-contai…	DNA damage response,DNA replication, synthesis of primer,DNA-templated DNA replication,negative regulation of double-strand break repair via homologous recombination,regulation of DNA double-strand break processing
merged	marmoset-mouse	marmoset	mouse	Hsd17b6	1.2353	17-beta-hydroxysteroid dehydrogenase type 6	early endosome membrane,endoplasmic reticulum	5alpha-androstane-3beta,17beta-diol dehydrogenase activity,all-trans-retinol dehydrogenase (NAD+) activity,androstan-3-alpha,17-beta-diol dehydrogenase activity,androsterone dehydrogenase activity,estradiol 17-beta-dehydrogenase [NAD(P)+] activity,testosterone 17-beta-dehydrogenase (NADP+) activity,testosterone dehydrogenase (NAD+) activity	brexanolone catabolic process
merged	marmoset-mouse	marmoset	mouse	Ptges3	0.741513	Prostaglandin E synthase 3	cytoplasm,protein folding chaperone complex,telomerase holoenzyme complex	DNA polymerase binding,Hsp90 protein binding,prostaglandin-E synthase activity,telomerase activity,unfolded protein binding	chaperone cofactor-dependent protein refolding,chaperone-mediated protein complex assembly,fibroblast proliferation,glycogen biosynthetic process,lung saccule development,nuclear receptor-mediated glucocorticoid signaling pathway,positive regulation of telomere maintenance via telomerase,prostaglandin biosynthetic process,protein stabilization,skin development,telomerase holoenzyme complex assemb…
merged	marmoset-mouse	marmoset	mouse	Rbms2	0.699845	RNA-binding motif, single-stranded-interacting protein 2	nucleus,ribonucleoprotein complex	RNA binding
merged	marmoset-mouse	marmoset	mouse	Itga7	0.788659	Integrin alpha-7	cytoplasm,integrin alpha7-beta1 complex,muscle tendon junction,neuromuscular junction,sarcolemma	metal ion binding	blood vessel morphogenesis,cell adhesion,cell migration,integrin-mediated signaling pathway,regulation of cell shape
merged	marmoset-mouse	marmoset	mouse	Letmd1	0.717909	LETM1 domain-containing protein 1	mitochondrial inner membrane,mitochondrial outer membrane,mitochondrion,nucleolus,nucleoplasm,nucleus	molecular adaptor activity,ribosome binding	mitochondrion organization,positive regulation of cold-induced thermogenesis,regulation of inflammatory response,regulation of phagocytosis
merged	marmoset-mouse	marmoset	mouse	Nap1l1	1.11226	Nucleosome assembly protein 1-like 1	cytoplasm,melanosome,nucleus	histone chaperone activity	nervous system development,nucleosome assembly,positive regulation of neural precursor cell proliferation,positive regulation of neurogenesis
merged	marmoset-mouse	marmoset	mouse	Otogl	1.38094	Otogelin-like protein	extracellular region	alpha-L-arabinofuranosidase activity	inner ear receptor cell stereocilium organization,L-arabinose metabolic process,protein localization,sensory perception of sound,vibrational conductance of sound to the inner ear
merged	marmoset-mouse	marmoset	mouse	Atp2b1	1.05937	Plasma membrane calcium-transporting ATPase 1	basolateral plasma membrane,cell projection,glutamatergic synapse,immunological synapse,nucleoplasm,photoreceptor ribbon synapse,plasma membrane,presynaptic membrane,synaptic vesicle membrane	ATP binding,ATP hydrolysis activity,calmodulin binding,metal ion binding,P-type calcium transporter activity	calcium ion export across plasma membrane,calcium ion transport,intracellular calcium ion homeostasis,negative regulation of cytokine production,negative regulation of cytosolic calcium ion concentration,positive regulation of bone mineralization,positive regulation of calcium ion transport,regulation of blood pressure,regulation of cellular response to insulin stimulus,regulation of cytosolic ca…
merged	marmoset-mouse	marmoset	mouse	Cradd	0.678382	Death domain-containing protein CRADD	cytoplasm,endopeptidase complex,nucleolus,nucleus	death domain binding,protease binding,protein-macromolecule adaptor activity	apoptotic signaling pathway,cellular response to mechanical stimulus,DNA damage response,DNA damage response, signal transduction by p53 class mediator resulting in cell cycle arrest,positive regulation of apoptotic process,positive regulation of apoptotic signaling pathway
merged	marmoset-mouse	mouse	marmoset	Tmcc3	0.886191	Transmembrane and coiled-coil domain protein 3	endoplasmic reticulum,endoplasmic reticulum membrane	14-3-3 protein binding,identical protein binding
merged	marmoset-mouse	marmoset	mouse	Mybpc1	1.39939	Mybpc1	cytoskeleton	structural constituent of cytoskeleton	muscle contraction
merged	marmoset-mouse	mouse	marmoset	Chpt1	0.801156	Cholinephosphotransferase 1	Golgi apparatus,Golgi membrane	diacylglycerol cholinephosphotransferase activity,metal ion binding,phosphotransferase activity, for other substituted phosphate groups	phosphatidylcholine biosynthetic process,platelet activating factor biosynthetic process
merged	marmoset-mouse	mouse	marmoset	Appl2	0.546424	Amyloid beta precursor like protein 2	nucleus,plasma membrane,spine apparatus	DNA binding,heparin binding,transition metal ion binding	cholesterol metabolic process,extracellular matrix organization,forebrain development,intracellular copper ion homeostasis,locomotory behavior,mating behavior,midbrain development,neuromuscular process controlling balance,suckling behavior
merged	marmoset-mouse	marmoset	mouse	Acacb	0.970129	Acetyl-CoA carboxylase 2	mitochondrial fatty acid beta-oxidation multienzyme complex,mitochondrion,nucleus	acetyl-CoA carboxylase activity,ATP binding,biotin binding,identical protein binding,metal ion binding	acetyl-CoA metabolic process,D-glucose import,energy homeostasis,fatty acid biosynthetic process,fatty acid oxidation,intracellular aspartate homeostasis,intracellular glutamate homeostasis,lactic acid secretion,malonyl-CoA biosynthetic process,negative regulation of fatty acid beta-oxidation,negative regulation of fatty acid oxidation,negative regulation of lipid catabolic process,pentose-phosph…
merged	marmoset-mouse	marmoset	mouse	Aldh2	0.586173	Aldehyde dehydrogenase, mitochondrial	mitochondrial matrix,mitochondrion	aldehyde dehydrogenase (NAD+) activity,carboxylesterase activity,NAD binding,phenylacetaldehyde dehydrogenase (NAD+) activity	aldehyde catabolic process,ethanol catabolic process,nitroglycerin metabolic process,regulation of dopamine biosynthetic process,regulation of serotonin biosynthetic process
merged	marmoset-mouse	marmoset	mouse	Taok3	0.847652	Serine/threonine-protein kinase TAO3	cytoplasm	3-phosphoinositide-dependent protein kinase activity,AMP-activated protein kinase activity,ATP binding,DNA-dependent protein kinase activity,eukaryotic translation initiation factor 2alpha kinase activity,histone H2AS1 kinase activity,histone H2AS121 kinase activity,histone H2AT120 kinase activity,histone H2AXS139 kinase activity,histone H2BS14 kinase activity,histone H2BS36 kinase activity,histo…	DNA damage response,DNA repair,MAPK cascade,mitotic G2 DNA damage checkpoint signaling,negative regulation of JNK cascade,positive regulation of JNK cascade,positive regulation of stress-activated MAPK cascade
merged	marmoset-mouse	marmoset	mouse	Clip1	0.639193	CAP-Gly domain-containing linker protein 1	cytoplasmic vesicle membrane,microtubule,microtubule cytoskeleton,microtubule plus-end,nuclear envelope,ruffle	microtubule binding,microtubule plus-end binding,tubulin binding,zinc ion binding	microtubule bundle formation,positive regulation of microtubule polymerization,protein transport into plasma membrane raft
merged	marmoset-mouse	mouse	marmoset	Pitpnm2	0.526243	Membrane-associated phosphatidylinositol transfer protein 2	cytoplasm,cytoskeleton,endomembrane system,membrane	calcium ion binding,phosphatidylinositol transfer activity,phospholipid binding,receptor tyrosine kinase binding
merged	marmoset-mouse	marmoset	mouse	Tln2	1.14998	Talin-2	cytoplasm,cytoskeleton,fascia adherens,focal adhesion,plasma membrane,ruffle,synapse	actin filament binding,structural constituent of cytoskeleton	cell adhesion
merged	marmoset-mouse	marmoset	mouse	Stard9	0.685165	StAR-related lipid transfer protein 9	centriole,cytoplasm,nucleus	ATP binding,lipid binding,microtubule binding,microtubule motor activity	microtubule-based movement,spindle assembly
merged	marmoset-mouse	marmoset	mouse	Frmd5	1.6971	FERM domain-containing protein 5	adherens junction,cytoskeleton	cytoskeletal protein binding
merged	marmoset-mouse	marmoset	mouse	Secisbp2l	0.600384	Selenocysteine insertion sequence-binding protein 2-like		selenocysteine insertion sequence binding
merged	marmoset-mouse	marmoset	mouse	Fam227b	0.913371	Protein FAM227B
merged	marmoset-mouse	mouse	marmoset	Tmod2	0.70614	Tropomodulin-2	cytoplasm,cytoskeleton,synapse	actin binding,tropomyosin binding	learning or memory,neuron-neuron synaptic transmission,pointed-end actin filament capping,positive regulation of G protein-coupled receptor signaling pathway
merged	marmoset-mouse	marmoset	mouse	Myo5a	0.94349	Unconventional myosin-Va	actomyosin,cytoplasm,cytosol,glutamatergic synapse,Golgi apparatus,insulin-responsive compartment,intermediate filament,melanosome,myosin complex,neuronal cell body,photoreceptor outer segment,postsynapse,secretory granule,smooth endoplasmic reticulum,unconventional myosin complex	actin binding,ATP binding,calcium ion binding,calmodulin binding,cytoskeletal motor activity,disordered domain specific binding,identical protein binding,microfilament motor activity,small GTPase binding	actin filament-based movement,cellular response to insulin stimulus,chemical synaptic transmission,developmental pigmentation,endoplasmic reticulum localization,establishment of endoplasmic reticulum localization to postsynapse,exocytosis,hair follicle maturation,insulin secretion,locomotion involved in locomotory behavior,long-chain fatty acid biosynthetic process,melanin biosynthetic process,me…
merged	marmoset-mouse	mouse	marmoset	Unc13c	1.96334	Protein unc-13 homolog C	calyx of Held,cytoplasm,parallel fiber to Purkinje cell synapse,plasma membrane,presynapse,presynaptic membrane	calcium ion binding,diacylglycerol binding,non-kinase phorbol ester receptor activity,phospholipid binding	chemical synaptic transmission,negative regulation of synaptic plasticity,synaptic vesicle exocytosis
merged	marmoset-mouse	mouse	marmoset	Nedd4	0.849627	E3 ubiquitin-protein ligase NEDD4	cytoplasm,cytosol,glutamatergic synapse,membrane,nucleus,plasma membrane,postsynaptic cytosol,ubiquitin ligase complex	ionotropic glutamate receptor binding,phosphoserine residue binding,phosphothreonine residue binding,proline-rich region binding,sodium channel inhibitor activity,ubiquitin protein ligase activity	adaptive immune response,blood vessel morphogenesis,endocardial cushion development,establishment of localization in cell,negative regulation of sodium ion transport,negative regulation of transcription by RNA polymerase II,negative regulation of vascular endothelial growth factor receptor signaling pathway,nervous system development,neuromuscular junction development,outflow tract morphogenesis,…
merged	marmoset-mouse	mouse	marmoset	Ivd	0.61222	Isovaleryl-CoA dehydrogenase, mitochondrial	mitochondrial matrix,mitochondrial membrane,mitochondrion,nucleoplasm	3-methylbutanoyl-CoA dehydrogenase activity,flavin adenine dinucleotide binding,identical protein binding	branched-chain amino acid catabolic process,L-leucine catabolic process
merged	marmoset-mouse	marmoset	mouse	Meis2	0.529738	Homeobox protein Meis2	nucleus,perinuclear region of cytoplasm	DNA binding,DNA-binding transcription activator activity, RNA polymerase II-specific,RNA polymerase II cis-regulatory region sequence-specific DNA binding,sequence-specific DNA binding,transcription factor binding	eye development,negative regulation of myeloid cell differentiation,pancreas development,positive regulation of cardiac muscle myoblast proliferation,positive regulation of mitotic cell cycle,response to growth factor,response to mechanical stimulus,visual learning
merged	marmoset-mouse	marmoset	mouse	Stxbp6	1.63266	Syntaxin-binding protein 6	cytoplasm,membrane		regulation of SNARE complex assembly,SNARE complex assembly
merged	marmoset-mouse	marmoset	mouse	Heatr5a	0.691573	HEAT repeat-containing protein 5A
merged	marmoset-mouse	marmoset	mouse	Nubpl	0.567946	Iron-sulfur cluster transfer protein NUBPL	mitochondrion,plasma membrane	4 iron, 4 sulfur cluster binding,ATP binding,ATP-dependent FeS chaperone activity,metal ion binding	iron-sulfur cluster assembly,mitochondrial respiratory chain complex I assembly
merged	marmoset-mouse	marmoset	mouse	Baz1a	1.40171	Bromodomain adjacent to zinc finger domain protein 1A	ACF complex,CHRAC,nuclear chromosome,nucleus,pericentric heterochromatin	metal ion binding	chromatin remodeling,nucleosome assembly,positive regulation of DNA replication,regulation of DNA replication
merged	marmoset-mouse	marmoset	mouse	Ppp2r3c	0.580932	Serine/threonine-protein phosphatase 2A regulatory subunit B'' subunit gamma	centrosome,cytosol,Golgi apparatus,nucleoplasm	metal ion binding	B cell homeostasis,positive regulation of B cell differentiation,regulation of antimicrobial humoral response,regulation of B cell activation,regulation of dephosphorylation,regulation of mitochondrial depolarization,spleen development,T cell homeostasis
merged	marmoset-mouse	marmoset	mouse	Prorp	0.656445	Mitochondrial ribonuclease P catalytic subunit	mitochondrial nucleoid,mitochondrial ribonuclease P complex,mitochondrion,nucleoplasm	metal ion binding,ribonuclease P activity	mitochondrial tRNA 5'-end processing
merged	marmoset-mouse	marmoset	mouse	Mipol1	1.07642	Mirror-image polydactyly gene 1 protein homolog	nucleus
merged	marmoset-mouse	mouse	marmoset	Mdga2	1.64205	MAM domain-containing glycosylphosphatidylinositol anchor protein 2	GABA-ergic synapse,glutamatergic synapse,plasma membrane,side of membrane		gene expression,motor behavior,negative regulation of neuron apoptotic process,neuromuscular process,neuron migration,pattern specification process,regulation of presynapse assembly,regulation of synaptic membrane adhesion
merged	marmoset-mouse	marmoset	mouse	Klhdc1	1.03188	Kelch domain-containing protein 1	Cul5-RING ubiquitin ligase complex,cytoplasm,cytosol	ubiquitin-like ligase-substrate adaptor activity	protein ubiquitination,ubiquitin-dependent protein catabolic process via the C-end degron rule pathway
merged	marmoset-mouse	marmoset	mouse	Nin	1.54588	Ninein	apical part of cell,axon,axonal growth cone,centriolar subdistal appendage,centriole,centrosome,ciliary transition fiber,cytoplasmic microtubule,cytosol,dendrite,mitotic spindle pole,nucleolus,nucleoplasm,pericentriolar material,plasma membrane,spindle pole	calcium ion binding,GTP binding,microtubule minus-end binding	centriole-centriole cohesion,centrosome localization,centrosome-templated microtubule nucleation,collateral sprouting,corpus callosum morphogenesis,corticospinal tract morphogenesis,microtubule anchoring at centrosome,mitotic spindle organization,negative regulation of protein localization to centrosome,positive regulation of axonogenesis,positive regulation of neuron differentiation,protein loca…
merged	marmoset-mouse	marmoset	mouse	Gng2	1.39127	Guanine nucleotide-binding protein G(I)/G(S)/G(O) subunit gamma-2	heterotrimeric G-protein complex,plasma membrane,synapse	G-protein beta-subunit binding,GTPase activity	fibroblast proliferation,G protein-coupled receptor signaling pathway
merged	marmoset-mouse	mouse	marmoset	Ddhd1	0.816691	Phospholipase DDHD1	cytoplasm	metal ion binding,phospholipase A1 activity	phosphatidylinositol metabolic process,positive regulation of mitochondrial fission,sperm mitochondrion organization
merged	marmoset-mouse	mouse	marmoset	Daam1	0.537075	Disheveled-associated activator of morphogenesis 1	ciliary basal body,cytosol,glutamatergic synapse,motile cilium,perinuclear region of cytoplasm,plasma membrane,presynapse,stress fiber	actin binding,identical protein binding,small GTPase binding	presynaptic actin cytoskeleton organization,Wnt signaling pathway
merged	marmoset-mouse	marmoset	mouse	Rtn1	0.929083	Reticulon-1	dendrite,endoplasmic reticulum,endoplasmic reticulum membrane,Golgi membrane,neuronal cell body,smooth endoplasmic reticulum		negative regulation of amyloid-beta formation
merged	marmoset-mouse	marmoset	mouse	Rad51b	0.879711	DNA repair protein RAD51 homolog 2	Rad51B-Rad51C-Rad51D-XRCC2 complex,replication fork	ATP binding,ATP hydrolysis activity,ATP-dependent DNA damage sensor activity,double-stranded DNA binding,four-way junction DNA binding,single-stranded DNA binding	blastocyst growth,double-strand break repair via homologous recombination,in utero embryonic development,positive regulation of cell population proliferation,positive regulation of G2/M transition of mitotic cell cycle,somite development
merged	marmoset-mouse	mouse	marmoset	Susd6	0.615251	Sushi domain-containing protein 6	membrane		DNA damage response
merged	marmoset-mouse	marmoset	mouse	Smoc1	1.16536	SPARC-related modular calcium-binding protein 1	basement membrane,extracellular region	calcium ion binding,extracellular matrix binding	cell differentiation,extracellular matrix organization,eye development,limb development,positive regulation of cell-substrate adhesion
merged	marmoset-mouse	mouse	marmoset	Rgs6	2.36362	Regulator of G-protein signaling 6	cytosol,membrane,nucleus,plasma membrane	GTPase activator activity	G protein-coupled receptor signaling pathway,intracellular signal transduction,negative regulation of signal transduction,positive regulation of GTPase activity,regulation of G protein-coupled receptor signaling pathway
merged	marmoset-mouse	mouse	marmoset	Nrxn3	1.25006	Neurexin-3-beta	cell projection,GABA-ergic synapse,glutamatergic synapse,presynaptic active zone membrane,presynaptic membrane,protein-containing complex,trans-synaptic protein complex	calcium channel regulator activity,metal ion binding	angiogenesis,cell adhesion,chemical synaptic transmission,neurotransmitter receptor localization to postsynaptic specialization membrane,neurotransmitter secretion,postsynaptic density assembly,presynaptic modulation of chemical synaptic transmission,regulation of postsynaptic membrane neurotransmitter receptor levels,synapse assembly,trans-synaptic signaling,trans-synaptic signaling, modulating …
merged	marmoset-mouse	marmoset	mouse	Dglucy	1.21253	D-glutamate cyclase, mitochondrial	mitochondrial matrix,mitochondrion	D-glutamate cyclase activity	glutamate metabolic process
merged	marmoset-mouse	marmoset	mouse	Itpk1	0.606051	Inositol-tetrakisphosphate 1-kinase	apical plasma membrane	ATP binding,hydrolase activity,inositol-1,3,4,5-tetrakisphosphate 6-kinase activity,inositol-1,3,4-trisphosphate 5-kinase activity,inositol-1,3,4-trisphosphate 6-kinase activity,inositol-3,4,5,6-tetrakisphosphate 1-kinase activity,inositol-3,4,6-trisphosphate 1-kinase activity,isomerase activity,magnesium ion binding	inositol trisphosphate metabolic process,necroptotic process,neural tube development
merged	marmoset-mouse	marmoset	mouse	Evl	0.688086	Ena/VASP-like protein	cytoplasm,focal adhesion,lamellipodium,phagocytic vesicle,stress fiber	actin binding,profilin binding,SH3 domain binding	actin filament-based movement,actin nucleation,actin polymerization or depolymerization,axon guidance,barbed-end actin filament capping,cellular response to type II interferon,platelet activation,positive regulation of actin filament polymerization,protein homotetramerization
merged	marmoset-mouse	marmoset	mouse	Mok	0.697631	MAPK/MAK/MRK overlapping kinase	ciliary base,cilium,cytoplasm,nucleus	ATP binding,cyclin-dependent protein serine/threonine kinase activity,metal ion binding,protein serine kinase activity
merged	marmoset-mouse	mouse	marmoset	Pdgfd	1.74447	Platelet-derived growth factor D	extracellular space,membrane	growth factor activity,platelet-derived growth factor receptor binding	cellular response to amino acid stimulus,cellular response to hydrogen peroxide,cellular response to platelet-derived growth factor stimulus,cellular response to transforming growth factor beta stimulus,positive regulation of cell division,positive regulation of fibroblast proliferation,positive regulation of glomerular mesangial cell proliferation,positive regulation of monocyte extravasation,po…
merged	marmoset-mouse	marmoset	mouse	Msantd4	1.08812	Myb/SANT-like DNA-binding domain-containing protein 4	nucleus
merged	marmoset-mouse	marmoset	mouse	Aasdhppt	0.819175	L-aminoadipate-semialdehyde dehydrogenase-phosphopantetheinyl transferase	cytosol	holo-[acyl-carrier-protein] synthase activity,magnesium ion binding	10-formyltetrahydrofolate catabolic process,protein maturation
merged	marmoset-mouse	marmoset	mouse	Gucy1a2	0.727697	guanylate cyclase		guanylate cyclase activity	nitric oxide mediated signal transduction,positive regulation of nitric oxide mediated signal transduction
merged	marmoset-mouse	mouse	marmoset	Il18	1.39735	Interleukin-18	cytoplasm,extracellular space	cytokine activity,interleukin-18 receptor binding,receptor ligand activity	angiogenesis,cell population proliferation,cholesterol homeostasis,defense response to Gram-positive bacterium,establishment of skin barrier,extrinsic apoptotic signaling pathway via death domain receptors,immune response,inflammatory response,interleukin-18-mediated signaling pathway,natural killer cell activation,natural killer cell mediated cytotoxicity,negative regulation of myoblast differen…
merged	marmoset-mouse	mouse	marmoset	St3gal4	1.09609	CMP-N-acetylneuraminate-beta-galactosamide-alpha-2,3-sialyltransferase 4	Golgi cisterna membrane	beta-D-galactosyl-(1->3)-N-acetyl-beta-D-galactosaminide alpha-2,3- sialyltransferase,beta-galactoside (CMP) alpha-2,3-sialyltransferase activity,N-acetyllactosaminide alpha-2,3-sialyltransferase activity	cognition,glycolipid biosynthetic process,lipid glycosylation,oligosaccharide biosynthetic process,positive regulation of blood coagulation,positive regulation of leukocyte tethering or rolling,protein glycosylation,sialylation
merged	marmoset-mouse	mouse	marmoset	Kirrel3	2.00498	Kin of IRRE-like protein 3	axon,dendrite,dendritic shaft,extracellular region,membrane,plasma membrane,synaptic vesicle	PDZ domain binding	glomerulus morphogenesis,hemopoiesis,hippocampus development,homophilic cell adhesion via plasma membrane adhesion molecules,inter-male aggressive behavior,neuron migration,neuron projection morphogenesis,principal sensory nucleus of trigeminal nerve development,synapse assembly
merged	marmoset-mouse	marmoset	mouse	Aplp2	0.521119	Amyloid beta precursor like protein 2	nucleus,plasma membrane,spine apparatus	DNA binding,heparin binding,transition metal ion binding	cholesterol metabolic process,extracellular matrix organization,forebrain development,intracellular copper ion homeostasis,locomotory behavior,mating behavior,midbrain development,neuromuscular process controlling balance,suckling behavior
merged	marmoset-mouse	mouse	marmoset	Arhgap42	0.623252	Rho GTPase-activating protein 42	cytoplasm	GTPase activator activity	negative regulation of Rho protein signal transduction,negative regulation of systemic arterial blood pressure,negative regulation of vascular associated smooth muscle contraction,signal transduction
merged	marmoset-mouse	marmoset	mouse	Grm5	0.541501	Metabotropic glutamate receptor 5	astrocyte projection,cytoplasm,dendrite,dendritic shaft,dendritic spine,glutamatergic synapse,neuron projection,neuronal cell body,plasma membrane,postsynaptic membrane,Schaffer collateral - CA1 synapse	A2A adenosine receptor binding,G protein-coupled receptor activity,glutamate receptor activity,identical protein binding,PLC activating G protein-coupled glutamate receptor activity,protein tyrosine kinase activator activity,protein tyrosine kinase binding	cellular response to amyloid-beta,chemical synaptic transmission,desensitization of G protein-coupled receptor signaling pathway,G protein-coupled glutamate receptor signaling pathway,learning,learning or memory,locomotory behavior,modulation of chemical synaptic transmission,positive regulation of calcium-mediated signaling,positive regulation of long-term neuronal synaptic plasticity,positive r…
merged	marmoset-mouse	marmoset	mouse	Dlg2	0.555312	Disks large homolog 2	axon cytoplasm,axon initial segment,cell junction,cytoplasm,glutamatergic synapse,juxtaparanode region of axon,neuromuscular junction,nucleus,perikaryon,plasma membrane,postsynaptic density,postsynaptic membrane,synaptic vesicle membrane	kinase binding,structural constituent of postsynaptic density	anterograde axonal protein transport,cellular response to potassium ion,chemical synaptic transmission,clustering of voltage-gated potassium channels,neurotransmitter receptor localization to postsynaptic specialization membrane,retrograde axonal protein transport,sensory perception of pain
merged	marmoset-mouse	marmoset	mouse	Prcp	0.802956	Lysosomal Pro-X carboxypeptidase	basal part of cell,lysosome	serine-type carboxypeptidase activity	angiogenesis involved in wound healing,energy homeostasis,glucose homeostasis,negative regulation of systemic arterial blood pressure,plasma kallikrein-kinin cascade,proteolysis,regulation of blood vessel endothelial cell migration,regulation of reactive oxygen species metabolic process,regulation of thyroid hormone receptor signaling pathway
merged	marmoset-mouse	marmoset	mouse	Tenm4	0.895236	Teneurin-4	cytoplasm,glutamatergic synapse,neuron projection,nucleus,plasma membrane	identical protein binding,protein homodimerization activity	cardiac cell fate specification,cardiac muscle cell proliferation,central nervous system myelin formation,gastrulation with mouth forming second,neuron development,positive regulation of gastrulation,positive regulation of myelination,positive regulation of oligodendrocyte differentiation,regulation of myelination,signal transduction,synaptic membrane adhesion
merged	marmoset-mouse	marmoset	mouse	Arrb1	0.579825	Beta-arrestin-1	clathrin-coated pit,cytoplasmic vesicle,cytosol,nucleus,plasma membrane,pseudopodium	cysteine-type endopeptidase inhibitor activity involved in apoptotic process,mitogen-activated protein kinase kinase binding	negative regulation of cysteine-type endopeptidase activity,negative regulation of Notch signaling pathway,phototransduction,positive regulation of ERK1 and ERK2 cascade,positive regulation of insulin secretion involved in cellular response to glucose stimulus,positive regulation of peptidyl-serine phosphorylation,positive regulation of protein binding,positive regulation of protein phosphorylati…
merged	marmoset-mouse	marmoset	mouse	Stk33	0.873583	Serine/threonine-protein kinase 33	manchette,perinuclear region of cytoplasm	3-phosphoinositide-dependent protein kinase activity,AMP-activated protein kinase activity,ATP binding,DNA-dependent protein kinase activity,eukaryotic translation initiation factor 2alpha kinase activity,histone H2AS1 kinase activity,histone H2AS121 kinase activity,histone H2AT120 kinase activity,histone H2AXS139 kinase activity,histone H2BS14 kinase activity,histone H2BS36 kinase activity,histo…	manchette assembly,protein autophosphorylation,spermatogenesis
merged	marmoset-mouse	marmoset	mouse	Swap70	1.12641	Switch-associated protein 70	actin cytoskeleton,cytoplasm,lamellipodium,nucleus,plasma membrane,postsynapse	ATP binding,DNA binding	actin filament bundle assembly,isotype switching,negative regulation of actin filament depolymerization,negative regulation of cell-cell adhesion mediated by integrin,positive regulation of actin filament bundle assembly,positive regulation of cytosolic calcium ion concentration,positive regulation of mast cell chemotaxis,regulation of actin polymerization or depolymerization,regulation of protei…
merged	marmoset-mouse	mouse	marmoset	Galnt18	0.736477	Polypeptide N-acetylgalactosaminyltransferase 18	Golgi membrane	carbohydrate binding,metal ion binding,polypeptide N-acetylgalactosaminyltransferase activity	protein O-linked glycosylation
merged	marmoset-mouse	mouse	marmoset	Mical2	0.80702	[F-actin]-monooxygenase MICAL2	actin filament,cytoplasm,nucleus	actin binding,F-actin monooxygenase activity,FAD binding,metal ion binding,mitogen-activated protein kinase binding,NAD(P)H oxidase H2O2-forming activity,oxidoreductase activity,oxidoreductase activity, acting on paired donors, with incorporation or reduction of molecular oxygen, NAD(P)H as one donor, and incorporation of one atom of oxygen	actin filament depolymerization,cytoskeleton organization,heart development,heart looping,positive regulation of transcription by RNA polymerase II,sulfur oxidation
merged	marmoset-mouse	marmoset	mouse	Plekha7	1.51246	Pleckstrin homology domain-containing family A member 7	cell-cell junction,centrosome,cytosol,nucleoplasm,pore complex,zonula adherens	delta-catenin binding	cell-cell adhesion mediated by cadherin,epithelial cell-cell adhesion,pore complex assembly,vasodilation,zonula adherens maintenance
merged	marmoset-mouse	marmoset	mouse	Prmt3	0.590232	Protein arginine N-methyltransferase 3	cytosol	metal ion binding,protein-arginine N-methyltransferase activity,protein-arginine omega-N asymmetric methyltransferase activity,protein-arginine omega-N monomethyltransferase activity,ribosome binding	negative regulation of protein ubiquitination,negative regulation of retinoic acid biosynthetic process,protein methylation
merged	marmoset-mouse	marmoset	mouse	Ldlrad3	0.745523	Low-density lipoprotein receptor class A domain-containing protein 3	membrane,plasma membrane	amyloid-beta binding	receptor-mediated endocytosis,regulation of protein processing
merged	marmoset-mouse	marmoset	mouse	Hsd17b12	0.697038	Very-long-chain 3-oxoacyl-CoA reductase	extracellular matrix,fatty acid elongase complex	collagen binding,estradiol 17-beta-dehydrogenase [NAD(P)+] activity,fibronectin binding,heparin binding,very-long-chain 3-oxoacyl-CoA reductase activity	estrogen biosynthetic process,extracellular matrix organization,fatty acid elongation, saturated fatty acid,positive regulation of cell-substrate adhesion
merged	marmoset-mouse	marmoset	mouse	Chst1	1.18908	Carbohydrate sulfotransferase 1	Golgi membrane	keratan sulfotransferase activity	galactose metabolic process,inflammatory response,keratan sulfate biosynthetic process
merged	marmoset-mouse	mouse	marmoset	Ckap5	0.589429	Cytoskeleton-associated protein 5	centrosome,cytoplasm,dendrite,kinetochore,neuronal ribonucleoprotein granule,perikaryon,postsynapse,protein-containing complex,spindle pole	microtubule binding,microtubule plus end polymerase,microtubule plus-end binding,ribonucleoprotein complex binding	cell division,central nervous system myelin formation,centrosome cycle,cytoplasmic translation,dendritic spine maintenance,establishment or maintenance of microtubule cytoskeleton polarity,excitatory postsynaptic potential,habituation,locomotory behavior,long-term synaptic potentiation,microtubule polymerization,mRNA localization resulting in post-transcriptional regulation of gene expression,pos…
merged	marmoset-mouse	marmoset	mouse	Lrp4	0.62969	Low-density lipoprotein receptor-related protein 4	cell surface,dendrite,neuromuscular junction,neuronal cell body,plasma membrane,plasma membrane raft,postsynaptic density,synapse,synaptic membrane	apolipoprotein binding,calcium ion binding,coreceptor activity,protein homodimerization activity,receptor tyrosine kinase binding,scaffold protein binding	amyloid-beta clearance by cellular catabolic process,dendrite morphogenesis,dorsal/ventral pattern formation,embryonic digit morphogenesis,embryonic limb morphogenesis,endocytosis,enzyme-linked receptor protein signaling pathway,hair follicle development,kidney development,negative regulation of axonogenesis,negative regulation of canonical Wnt signaling pathway,negative regulation of ossificatio…
merged	marmoset-mouse	mouse	marmoset	Ptprj	0.602135	Receptor-type tyrosine-protein phosphatase eta	cell surface,cell-cell junction,immunological synapse,plasma membrane,ruffle membrane	beta-catenin binding,cadherin binding,delta-catenin binding,gamma-catenin binding,histone H2AXY142 phosphatase activity,mitogen-activated protein kinase binding,non-membrane spanning protein tyrosine phosphatase activity,phosphatase activity,platelet-derived growth factor receptor binding,protein tyrosine phosphatase activity,protein tyrosine phosphatase activity, metal-dependent	B cell differentiation,blood coagulation,glucose homeostasis,heart development,negative regulation of cell growth,negative regulation of cell migration,negative regulation of cell population proliferation,negative regulation of epidermal growth factor receptor signaling pathway,negative regulation of insulin receptor signaling pathway,negative regulation of MAP kinase activity,negative regulation…
merged	marmoset-mouse	marmoset	mouse	Ahnak	1.56167	Ahnak	actin cytoskeleton,cell-cell contact zone,cell-cell junction,costamere,cytosol,extracellular exosome,membrane raft,nucleus,plasma membrane,plasma membrane protein complex,sarcolemma,vesicle	S100 protein binding,structural molecule activity conferring elasticity	positive regulation of plasma membrane repair,regulation of RNA splicing
merged	marmoset-mouse	mouse	marmoset	Nrxn2	1.05348	Neurexin-2-beta	cell projection,glutamatergic synapse,presynaptic membrane,protein-containing complex	calcium channel regulator activity,metal ion binding	cell adhesion,chemical synaptic transmission,neurotransmitter secretion,presynaptic modulation of chemical synaptic transmission,regulation of postsynapse assembly,synapse assembly
merged	marmoset-mouse	marmoset	mouse	Rbm14	0.957701	RNA-binding protein 14	cytoplasm,nuclear speck,nucleolus,transcription regulator complex	mRNA binding,nuclear receptor coactivator activity,splicing factor binding	activation of innate immune response,apoptotic process,centriole assembly,gastrulation,innate immune response,mRNA splicing, via spliceosome,negative regulation of centriole replication,positive regulation of transcription by RNA polymerase II,regulation of response to DNA integrity checkpoint signaling,transcription initiation-coupled chromatin remodeling
merged	marmoset-mouse	marmoset	mouse	Rad9a	1.0926	Cell cycle checkpoint control protein RAD9A	checkpoint clamp complex,cytoplasm,nucleoplasm,nucleus	double-stranded DNA 3'-5' DNA exonuclease activity,histone deacetylase binding,protein kinase binding,SH3 domain binding	cellular response to ionizing radiation,DNA repair,intrinsic apoptotic signaling pathway in response to DNA damage,mitotic intra-S DNA damage checkpoint signaling,positive regulation of intrinsic apoptotic signaling pathway in response to DNA damage
merged	marmoset-mouse	mouse	marmoset	Shisa9	0.540512	Protein shisa-9	AMPA glutamate receptor complex,dendritic spine membrane,glutamatergic synapse,ionotropic glutamate receptor complex,postsynaptic density membrane,synapse	PDZ domain binding	regulation of short-term neuronal synaptic plasticity
merged	marmoset-mouse	marmoset	mouse	Tnfrsf17	1.16429	Tumor necrosis factor receptor superfamily member 17	membrane	signaling receptor activity	adaptive immune response,lymphocyte homeostasis,tumor necrosis factor-mediated signaling pathway
merged	marmoset-mouse	mouse	marmoset	Tmc7	1.47589	Transmembrane channel-like protein 7	plasma membrane	ion channel inhibitor activity	sensory perception of mechanical stimulus
merged	marmoset-mouse	marmoset	mouse	Syt17	1.10476	Synaptotagmin-17	glutamatergic synapse,membrane,postsynapse,trans-Golgi network		cell differentiation,positive regulation of dendrite extension,regulation of postsynaptic neurotransmitter receptor internalization
merged	marmoset-mouse	marmoset	mouse	Iqck	0.736934	Iqck
merged	marmoset-mouse	mouse	marmoset	Prkcb	1.33789	Protein kinase C beta type	brush border membrane,calyx of Held,centrosome,cytoplasm,membrane,nucleoplasm,nucleus,plasma membrane,presynaptic cytosol,spectrin	ATP binding,calcium channel regulator activity,calcium,diacylglycerol-dependent serine/threonine kinase activity,chromatin binding,diacylglycerol-dependent serine/threonine kinase activity,diacylglycerol-dependent, calcium-independent serine/threonine kinase activity,histone binding,histone H3T6 kinase activity,nuclear androgen receptor binding,nuclear receptor coactivator activity,protein kinase…	adaptive immune response,apoptotic process,B cell activation,B cell receptor signaling pathway,calcium ion transport,cellular response to carbohydrate stimulus,dibenzo-p-dioxin metabolic process,intracellular calcium ion homeostasis,negative regulation of D-glucose transmembrane transport,negative regulation of insulin receptor signaling pathway,phospholipase C-activating G protein-coupled acetyl…
merged	marmoset-mouse	marmoset	mouse	Tnrc6a	0.595116	Trinucleotide repeat-containing gene 6A protein	cytosol,Golgi apparatus,nucleoplasm,P-body,perinuclear region of cytoplasm,RISC complex	molecular adaptor activity,RNA binding	cellular response to starvation,endoderm development,maintenance of protein location in cell,miRNA-mediated gene silencing by inhibition of translation,P-body assembly,positive regulation of nuclear-transcribed mRNA catabolic process, deadenylation-dependent decay,positive regulation of nuclear-transcribed mRNA poly(A) tail shortening,regulatory ncRNA-mediated gene silencing
merged	marmoset-mouse	mouse	marmoset	Fus	0.607057	RNA-binding protein FUS	cytoplasm,GABA-ergic synapse,glutamatergic synapse,intracellular non-membrane-bounded organelle,nucleoplasm,nucleus,postsynaptic cytosol,presynaptic cytosol	chromatin binding,DNA binding,identical protein binding,metal ion binding,molecular condensate scaffold activity,mRNA 3'-UTR binding,RNA binding,transcription coactivator activity	amyloid fibril formation,gene expression,mRNA stabilization,non-membrane-bounded organelle assembly,positive regulation of double-strand break repair via homologous recombination,protein homooligomerization,regulation of RNA splicing,regulation of transcription by RNA polymerase II,RNA splicing
merged	marmoset-mouse	marmoset	mouse	Rassf4	1.07219	Ras association domain-containing protein 4			signal transduction
merged	marmoset-mouse	marmoset	mouse	Mapk8	0.705283	Mitogen-activated protein kinase 8	axon,basal dendrite,cytoplasm,cytosol,mitochondrion,neuron projection,nucleus,podosome,Schaffer collateral - CA1 synapse,synapse	ATP binding,JUN kinase activity,kinase activity,protein kinase activity,protein serine kinase activity,protein serine/threonine kinase activity,protein serine/threonine/tyrosine kinase activity	apoptotic signaling pathway,cellular response to hydrogen peroxide,cellular response to lipopolysaccharide,cellular response to nitric oxide,dendrite morphogenesis,determination of dorsal identity,energy homeostasis,integrin-mediated signaling pathway,JNK cascade,modulation of chemical synaptic transmission,negative regulation of apoptotic process,neuron migration,neuronal stem cell population ma…
merged	marmoset-mouse	marmoset	mouse	Nrg3	2.32946	Pro-neuregulin-3, membrane-bound isoform	extracellular space,glutamatergic synapse,plasma membrane,synapse	chemorepellent activity,growth factor activity,receptor ligand activity	chemorepulsion involved in interneuron migration from the subpallium to the cortex,ERBB4 signaling pathway,ERBB4-ERBB4 signaling pathway,intracellular signal transduction,mammary gland development,mammary placode formation,modulation of chemical synaptic transmission,negative regulation of neuron migration,pattern specification process,synapse assembly
merged	marmoset-mouse	mouse	marmoset	Zcchc24	0.601481	Zinc finger CCHC domain-containing protein 24		nucleic acid binding,zinc ion binding
merged	marmoset-mouse	mouse	marmoset	Kcnma1	2.07871	Calcium-activated potassium channel subunit alpha-1	apical plasma membrane,endoplasmic reticulum,external side of plasma membrane,membrane,plasma membrane,postsynaptic membrane,sarcoplasm,terminal bouton,voltage-gated potassium channel complex	calcium-activated potassium channel activity,identical protein binding,large conductance calcium-activated potassium channel activity,metal ion binding,potassium channel activity,voltage-gated potassium channel activity	adult walking behavior,chemical synaptic transmission,circadian rhythm,columnar/cuboidal epithelial cell maturation,eye blink reflex,inner ear auditory receptor cell differentiation,locomotor rhythm,micturition,negative regulation of cell volume,neuromuscular process controlling balance,neuron maturation,neuronal action potential,potassium ion transport,regulation of aldosterone metabolic process…
merged	marmoset-mouse	mouse	marmoset	Vcl	0.727581	Vinculin	actin cytoskeleton,adherens junction,brush border,cell projection,cell-cell junction,costamere,cytoplasm,fascia adherens,focal adhesion,inner dense plaque of desmosome,outer dense plaque of desmosome,plasma membrane,podosome,podosome ring,protein-containing complex,sarcolemma,terminal web,zonula adherens	actin filament binding,alpha-catenin binding,dystroglycan binding,structural molecule activity,ubiquitin protein ligase binding	adherens junction assembly,apical junction assembly,axon extension,cell adhesion,epithelial cell-cell adhesion,lamellipodium assembly,morphogenesis of an epithelium,protein localization to cell surface,regulation of cell migration,regulation of establishment of endothelial barrier,regulation of focal adhesion assembly,regulation of protein localization to adherens junction
merged	marmoset-mouse	marmoset	mouse	Ascc1	0.9427	Activating signal cointegrator 1 complex subunit 1	DNA repair complex,neuromuscular junction,nuclear speck,nucleus,transcription regulator complex	RNA binding	DNA alkylation repair,regulation of DNA-templated transcription
merged	marmoset-mouse	marmoset	mouse	Tet1	0.509324	Methylcytosine dioxygenase TET1	nucleoplasm,nucleus,Sin3-type complex	5-methylcytosine dioxygenase activity,DNA binding,iron ion binding,methyl-CpG binding,RNA polymerase II cis-regulatory region sequence-specific DNA binding,zinc ion binding	cellular response to reactive oxygen species,chromatin remodeling,chromosomal 5-methylcytosine DNA demethylation, oxidation pathway,dendrite morphogenesis,epigenetic programing of male pronucleus,inner cell mass cell differentiation,negative regulation of cell migration,negative regulation of stem cell population maintenance,negative regulation of transcription by RNA polymerase II,negative regul…
merged	marmoset-mouse	marmoset	mouse	Ctnna3	0.679963	Catenin alpha-3	adherens junction,cytoplasm,cytoskeleton,desmosome,fascia adherens,lamellipodium	actin filament binding,beta-catenin binding,cadherin binding	bundle of His cell-Purkinje myocyte adhesion involved in cell communication,cell-cell adhesion,regulation of heart rate by cardiac conduction,regulation of ventricular cardiac muscle cell action potential
merged	marmoset-mouse	marmoset	mouse	Lrrtm3	1.46595	Leucine-rich repeat transmembrane neuronal protein 3	glutamatergic synapse,membrane,postsynaptic density membrane		positive regulation of amyloid-beta formation,positive regulation of synapse assembly,regulation of presynapse assembly
merged	marmoset-mouse	marmoset	mouse	Rtkn2	1.24561	Rhotekin-2	cytoplasm,nucleus,plasma membrane		hemopoiesis,negative regulation of intrinsic apoptotic signaling pathway,positive regulation of cell population proliferation,positive regulation of NF-kappaB transcription factor activity,positive regulation of non-canonical NF-kappaB signal transduction,signal transduction
merged	marmoset-mouse	marmoset	mouse	Slc16a9	0.77088	Monocarboxylate transporter 9	plasma membrane	carnitine transmembrane transporter activity,creatine transmembrane transporter activity	carnitine transmembrane transport,creatine transmembrane transport,urate metabolic process
merged	marmoset-mouse	marmoset	mouse	Bicc1	0.785082	Protein bicaudal C homolog 1	cytoplasm	RNA binding	determination of left/right symmetry,heart development,kidney development,negative regulation of canonical Wnt signaling pathway
merged	marmoset-mouse	mouse	marmoset	Lgi1	0.639647	Leucine-rich glioma-inactivated protein 1	axon initial segment,cytoplasm,dendrite,endoplasmic reticulum,extracellular space,glutamatergic synapse,Golgi apparatus,synaptic cleft	signaling receptor binding	axon guidance,neurotransmitter receptor localization to postsynaptic specialization membrane,positive regulation of cell growth,positive regulation of synaptic transmission
merged	marmoset-mouse	mouse	marmoset	Plce1	1.10275	1-phosphatidylinositol 4,5-bisphosphate phosphodiesterase epsilon-1	cytosol,Golgi membrane,lamellipodium,plasma membrane	enzyme binding,guanyl-nucleotide exchange factor activity,metal ion binding,phosphatidylinositol phospholipase C activity,phospholipase C activity	diacylglycerol biosynthetic process,epidermal growth factor receptor signaling pathway,intracellular signal transduction,lipid catabolic process,phospholipase C-activating G protein-coupled receptor signaling pathway,positive regulation of lamellipodium assembly,small GTPase-mediated signal transduction
merged	marmoset-mouse	marmoset	mouse	Noc3l	0.705752	Nucleolar complex protein 3 homolog	mitochondrion,nuclear speck,nucleolus		fat cell differentiation
merged	marmoset-mouse	marmoset	mouse	Tm9sf3	0.541755	Transmembrane 9 superfamily member 3	membrane
merged	marmoset-mouse	marmoset	mouse	Tacc2	1.17939	Transforming acidic coiled-coil-containing protein 2	centrosome,cytoplasm,nucleus	nuclear receptor binding,protein domain specific binding	astral microtubule organization,cell population proliferation,cerebral cortex development,interkinetic nuclear migration,microtubule cytoskeleton organization,mitotic spindle organization,neurogenesis,regulation of microtubule-based process
merged	marmoset-mouse	marmoset	mouse	Cpxm2	1.13669	Inactive carboxypeptidase-like protein X2	extracellular region	zinc ion binding
merged	marmoset-mouse	marmoset	mouse	Fank1	1.1419	Fibronectin type 3 and ankyrin repeat domains 1 protein	chromatin,ciliary basal body,ciliary base,cilium,cytosol,nucleoplasm,nucleus		positive regulation of DNA-binding transcription factor activity,positive regulation of DNA-templated transcription
merged	marmoset-mouse	marmoset	mouse	Kndc1	1.31777	Kinase non-catalytic C-lobe domain-containing protein 1	dendrite,guanyl-nucleotide exchange factor complex,neuronal cell body,perikaryon	guanyl-nucleotide exchange factor activity	cerebellar granule cell differentiation,regulation of dendrite development,regulation of dendrite morphogenesis,small GTPase-mediated signal transduction
merged	marmoset-mouse	marmoset	mouse	Fbxo25	0.779675	F-box only protein 25	nucleus,SCF ubiquitin ligase complex	actin binding	protein ubiquitination
merged	marmoset-mouse	marmoset	mouse	Csmd1	0.512597	CUB and sushi domain-containing protein 1	membrane		conditioned place preference,female gonad development,gene expression,glucose homeostasis,male gonad development,mammary gland branching involved in pregnancy,mammary gland development,mammary gland duct morphogenesis,memory,oviduct epithelium development,startle response
merged	marmoset-mouse	marmoset	mouse	Msra	0.893802	Mitochondrial peptide methionine sulfoxide reductase	actin cytoskeleton,cytoplasm,cytosol,midbody,mitochondrion,nucleoplasm,plasma membrane	L-methionine:thioredoxin-disulfide S-oxidoreductase activity,peptide-methionine (S)-S-oxide reductase activity
merged	marmoset-mouse	marmoset	mouse	Clu	1.3366	Clusterin	apical dendrite,cell periphery,cell surface,chromaffin granule,cytoplasm,cytoskeleton,cytosol,extracellular space,intracellular membrane-bounded organelle,mitochondrial inner membrane,mitochondrion,neurofibrillary tangle,nucleus,perinuclear endoplasmic reticulum lumen,perinuclear region of cytoplasm,spherical high-density lipoprotein particle,synapse	amyloid-beta binding,low-density lipoprotein particle receptor binding,misfolded protein binding,protein carrier chaperone,protein-containing complex binding,receptor ligand activity,tau protein binding,ubiquitin protein ligase binding,unfolded protein binding	amyloid-beta clearance,cell morphogenesis,central nervous system myelin maintenance,chaperone-mediated protein complex assembly,chaperone-mediated protein folding,immune complex clearance,intrinsic apoptotic signaling pathway,microglial cell activation,microglial cell proliferation,negative regulation of amyloid fibril formation,negative regulation of amyloid-beta formation,negative regulation of…
merged	marmoset-mouse	marmoset	mouse	Dpysl2	0.528885	Dihydropyrimidinase-related protein 2	axon,cytoskeleton,cytosol,dendrite,membrane,mitochondrion,myelin sheath,neuronal cell body,postsynaptic density,Schaffer collateral - CA1 synapse	hydrolase activity, acting on carbon-nitrogen (but not peptide) bonds,protein kinase binding	cell differentiation,cytoskeleton organization,endocytosis,nervous system development,regulation of neuron projection development
merged	marmoset-mouse	mouse	marmoset	Csgalnact1	0.641296	Chondroitin sulfate N-acetylgalactosaminyltransferase 1	Golgi apparatus,Golgi cisterna membrane	acetylgalactosaminyltransferase activity,glucuronosyl-N-acetylgalactosaminyl-proteoglycan 4-beta-N-acetylgalactosaminyltransferase activity,glucuronosyltransferase activity,glucuronylgalactosylproteoglycan 4-beta-N-acetylgalactosaminyltransferase activity,metal ion binding,peptidoglycan glycosyltransferase activity	cartilage development,chondroitin sulfate biosynthetic process,chondroitin sulfate metabolic process,chondroitin sulfate proteoglycan biosynthetic process, polysaccharide chain biosynthetic process,endochondral ossification,extracellular matrix organization,UDP-glucuronate metabolic process,UDP-N-acetylgalactosamine metabolic process
merged	marmoset-mouse	mouse	marmoset	Psd3	0.598845	PH and SEC7 domain-containing protein 3	glutamatergic synapse,membrane,postsynapse,postsynaptic density,ruffle membrane	guanyl-nucleotide exchange factor activity	ARF protein signal transduction,regulation of ARF protein signal transduction
merged	marmoset-mouse	marmoset	mouse	Mtus1	0.758572	Microtubule-associated tumor suppressor 1 homolog	cytoplasm,Golgi apparatus,mitochondrion,nucleus,plasma membrane		regulation of macrophage chemotaxis
merged	marmoset-mouse	marmoset	mouse	Unc5d	2.06107	Netrin receptor UNC5D	cell surface,plasma membrane	netrin receptor activity	apoptotic process,axon guidance,cell-cell adhesion via plasma-membrane adhesion molecules,pyramidal neuron differentiation,regulation of neuron migration
merged	marmoset-mouse	mouse	marmoset	Fgfr1	0.538944	Fibroblast growth factor receptor 1	cytoplasmic vesicle,cytosol,glutamatergic synapse,nucleus,plasma membrane,postsynapse,receptor complex	ATP binding,boss receptor activity,brain-derived neurotrophic factor receptor activity,epidermal growth factor receptor activity,fibroblast growth factor binding,fibroblast growth factor receptor activity,GPI-linked ephrin receptor activity,heparin binding,hepatocyte growth factor receptor activity,histone H2AXY142 kinase activity,histone H3Y41 kinase activity,insulin receptor activity,insulin-li…	angiogenesis,auditory receptor cell development,blood vessel morphogenesis,brain development,branching involved in salivary gland morphogenesis,calcium ion homeostasis,cardiac muscle cell proliferation,cell maturation,cell population proliferation,cell projection assembly,cementum mineralization,chondrocyte differentiation,diphosphate metabolic process,ear development,embryonic limb morphogenesis…
merged	marmoset-mouse	marmoset	mouse	Chrnb3	1.28225	Neuronal acetylcholine receptor subunit beta-3	acetylcholine-gated channel complex,dopaminergic synapse,postsynaptic membrane,presynapse	acetylcholine binding,acetylcholine-gated monoatomic cation-selective channel activity,heterocyclic compound binding,transmembrane signaling receptor activity	presynaptic modulation of chemical synaptic transmission
merged	marmoset-mouse	mouse	marmoset	Dlgap1	1.95338	Disks large-associated protein 1	plasma membrane,postsynaptic density,synapse	protein-containing complex binding	chemical synaptic transmission
merged	marmoset-mouse	marmoset	mouse	Fhod3	1.54664	FH1/FH2 domain-containing protein 3	sarcomere,striated muscle thin filament,Z disc	actin binding	actin filament network formation,cardiac myofibril assembly,negative regulation of actin filament polymerization,sarcomere organization
merged	marmoset-mouse	mouse	marmoset	Cdh19	1.84471	Cdh19	plasma membrane	calcium ion binding	homophilic cell adhesion via plasma membrane adhesion molecules
merged	marmoset-mouse	mouse	marmoset	Dok6	0.915654	Docking protein 6
merged	marmoset-mouse	marmoset	mouse	Zfp516	0.509911	Zinc finger protein 516	nucleus	cis-regulatory region sequence-specific DNA binding,DNA-binding transcription factor binding,metal ion binding	adipose tissue development,brown fat cell differentiation,positive regulation of cold-induced thermogenesis,positive regulation of DNA-templated transcription,response to cold
merged	marmoset-mouse	mouse	marmoset	Kcnip3	0.996448	Calsenilin isoform 4	cytosol,nucleoplasm,nucleus	calcium-dependent protein binding,DNA binding	behavioral response to pain,negative regulation of DNA-templated transcription,negative regulation of transcription by RNA polymerase II,potassium ion transport,regulation of neuron apoptotic process,response to pain,sensory perception of pain
merged	marmoset-mouse	mouse	marmoset	Kcmf1	0.565981	E3 ubiquitin-protein ligase KCMF1	cytosol,late endosome,lysosome	ubiquitin protein ligase activity,zinc ion binding	negative regulation of HRI-mediated signaling,proteasome-mediated ubiquitin-dependent protein catabolic process,protein K48-linked ubiquitination,protein K63-linked ubiquitination,protein ubiquitination,response to oxidative stress
merged	marmoset-mouse	marmoset	mouse	Ctnna2	0.628772	Catenin alpha-2	actin cytoskeleton,adherens junction,axon,basolateral plasma membrane,cytoplasm,extrinsic component of postsynaptic membrane,extrinsic component of presynaptic membrane,hippocampal mossy fiber to CA3 synapse,lamellipodium,nucleus,parallel fiber to Purkinje cell synapse,postsynaptic density,postsynaptic density, intracellular component,presynaptic active zone cytoplasmic component	actin filament binding,cadherin binding,identical protein binding,structural molecule activity	axonogenesis,brain morphogenesis,cell-cell adhesion,dendrite morphogenesis,modification of postsynaptic actin cytoskeleton,negative regulation of Arp2/3 complex-mediated actin nucleation,prepulse inhibition,radial glia guided migration of Purkinje cell,regulation of neuron migration,regulation of neuron projection development,regulation of synapse structural plasticity
merged	marmoset-mouse	marmoset	mouse	Gcfc2	0.630634	Intron Large complex component GCFC2	cytosol,nucleolus,nucleoplasm,nucleus,U2-type post-mRNA release spliceosomal complex	DNA binding	spliceosomal complex assembly
merged	marmoset-mouse	mouse	marmoset	Peli1	0.749673	E3 ubiquitin-protein ligase pellino homolog 1	nucleus,site of double-strand break	ubiquitin protein ligase activity,ubiquitin-protein transferase activity,ubiquitin-ubiquitin ligase activity	DNA repair,negative regulation of necroptotic process,negative regulation of T cell activation,negative regulation of T cell proliferation,negative regulation of TORC1 signaling,positive regulation of B cell activation,positive regulation of B cell proliferation,positive regulation of canonical NF-kappaB signal transduction,positive regulation of cytokine production,positive regulation of double-…
merged	marmoset-mouse	marmoset	mouse	Commd1	0.534789	COMM domain-containing protein 1	Cul2-RING ubiquitin ligase complex,cytoplasm,early endosome,endosome,endosome membrane,nucleus,recycling endosome	copper ion binding,low-density lipoprotein particle receptor binding,sodium channel inhibitor activity	cholesterol homeostasis,copper ion homeostasis,intracellular copper ion homeostasis,low-density lipoprotein particle clearance,negative regulation of hypoxia-inducible factor-1alpha signaling pathway,negative regulation of NF-kappaB transcription factor activity,positive regulation of cholesterol import,positive regulation of endosome to plasma membrane protein transport,positive regulation of pr…
merged	marmoset-mouse	mouse	marmoset	Ccdc85a	1.7773	Coiled-coil domain-containing protein 85A	adherens junction
merged	marmoset-mouse	marmoset	mouse	Efemp1	2.03595	EGF-containing fibulin-like extracellular matrix protein 1	collagen-containing extracellular matrix,extracellular matrix,extracellular space	calcium ion binding,epidermal growth factor receptor activity,epidermal growth factor receptor binding,growth factor activity	camera-type eye development,embryonic eye morphogenesis,epidermal growth factor receptor signaling pathway,negative regulation of chondrocyte differentiation,peptidyl-tyrosine phosphorylation,post-embryonic eye morphogenesis,regulation of DNA-templated transcription
merged	marmoset-mouse	marmoset	mouse	Rtn4	0.668317	Reticulon-4	anchoring junction,axon,cell junction,cell projection,dendritic growth cone,endoplasmic reticulum,endoplasmic reticulum membrane,endoplasmic reticulum tubular network membrane,glutamatergic synapse,neuronal cell body,nuclear envelope,plasma membrane,postsynapse,postsynaptic density,synapse	protein homodimerization activity,ubiquitin protein ligase binding	axonal fasciculation,blastocyst formation,cardiac epithelial to mesenchymal transition,cell adhesion involved in sprouting angiogenesis,cell migration involved in vasculogenesis,cellular response to hypoxia,central nervous system vasculogenesis,cerebral cortex radial glia-guided migration,endoplasmic reticulum tubular network formation,endoplasmic reticulum tubular network membrane organization,e…
merged	marmoset-mouse	marmoset	mouse	Eml6	0.587311	Echinoderm microtubule-associated protein-like 6	cytoplasm,microtubule
merged	marmoset-mouse	marmoset	mouse	Sptbn1	0.722881	Spectrin beta chain, non-erythrocytic 1	axolemma,cortical cytoskeleton,cuticular plate,cytosol,endomembrane system,glutamatergic synapse,M band,membrane,nucleolus,nucleus,plasma membrane,postsynaptic density,spectrin	actin binding,ankyrin binding,calmodulin binding,GTPase binding,phospholipid binding,protein-containing complex binding,structural constituent of cytoskeleton	actin cytoskeleton organization,actin filament capping,central nervous system development,central nervous system formation,Golgi to plasma membrane protein transport,membrane assembly,mitotic cytokinesis,plasma membrane organization,positive regulation of interleukin-2 production,positive regulation of protein localization to plasma membrane,protein localization to plasma membrane,regulation of S…
merged	marmoset-mouse	marmoset	mouse	Gpr75	1.22366	Probable G-protein coupled receptor 75	plasma membrane	C-C chemokine receptor activity,G protein-coupled receptor activity	chemokine-mediated signaling pathway,G protein-coupled receptor signaling pathway
merged	marmoset-mouse	marmoset	mouse	Asb3	0.60916	Ankyrin repeat and SOCS box protein 3			intracellular signal transduction,protein ubiquitination
merged	marmoset-mouse	marmoset	mouse	Arhgef33	0.68756	Rho guanine nucleotide exchange factor 33		guanyl-nucleotide exchange factor activity
merged	marmoset-mouse	marmoset	mouse	Alk	1.01399	ALK tyrosine kinase receptor	axon,cell body,plasma membrane,protein-containing complex	ATP binding,boss receptor activity,brain-derived neurotrophic factor receptor activity,epidermal growth factor receptor activity,fibroblast growth factor receptor activity,GPI-linked ephrin receptor activity,heparin binding,hepatocyte growth factor receptor activity,histone H2AXY142 kinase activity,histone H3Y41 kinase activity,identical protein binding,insulin receptor activity,insulin-like grow…	adult behavior,brain development,energy homeostasis,hippocampus development,negative regulation of lipid catabolic process,peptidyl-tyrosine autophosphorylation,positive regulation of dendrite development,regulation of cell population proliferation,regulation of dopamine receptor signaling pathway,response to environmental enrichment,response to stress,swimming behavior
merged	marmoset-mouse	mouse	marmoset	Efr3b	0.508445	Protein EFR3 homolog B	actin cytoskeleton,cytosol,plasma membrane		phosphatidylinositol phosphate biosynthetic process,protein localization to plasma membrane,social behavior,transmission of nerve impulse
merged	marmoset-mouse	mouse	marmoset	Fam228b	1.0873	Protein FAM228B
merged	marmoset-mouse	mouse	marmoset	Asap2	0.800457	Arf-GAP with SH3 domain, ANK repeat and PH domain-containing protein 2	Golgi cisterna membrane,plasma membrane	GTPase activator activity,metal ion binding
merged	marmoset-mouse	mouse	marmoset	Kidins220	0.573035	Kidins220	membrane		dendrite morphogenesis,in utero embryonic development
merged	marmoset-mouse	marmoset	mouse	Sox2	0.52612	Transcription factor SOX-2	chromatin,cytoplasm,nucleoplasm,nucleus,transcription regulator complex	chromatin binding,chromatin DNA binding,DNA binding,DNA-binding transcription factor activity,DNA-binding transcription factor activity, RNA polymerase II-specific,DNA-binding transcription factor binding,RNA polymerase II cis-regulatory region sequence-specific DNA binding,RNA polymerase II-specific DNA-binding transcription factor binding,sequence-specific DNA binding,transcription cis-regulato…	adenohypophysis development,anatomical structure formation involved in morphogenesis,cell fate commitment,cell fate specification,cellular response to cadmium ion,cerebral cortex development,detection of mechanical stimulus involved in equilibrioception,detection of mechanical stimulus involved in sensory perception of sound,diencephalon morphogenesis,embryonic organ development,endodermal cell f…
merged	marmoset-mouse	marmoset	mouse	Map3k13	0.620407	Mitogen-activated protein kinase kinase kinase 13	cytoplasm,membrane	ATP binding,enzyme binding,IkappaB kinase complex binding,JUN kinase kinase kinase activity,metal ion binding,protein homodimerization activity,protein serine kinase activity,protein serine/threonine kinase activator activity,protein serine/threonine kinase activity	JNK cascade,peptidyl-serine phosphorylation,positive regulation of axon extension,positive regulation of branching morphogenesis of a nerve,positive regulation of JUN kinase activity,positive regulation of neuron maturation,positive regulation of neuron projection arborization,positive regulation of protein kinase activity,stress-activated MAPK cascade
merged	marmoset-mouse	marmoset	mouse	Dgkg	1.50438	Diacylglycerol kinase gamma	cytoskeleton,cytosol,membrane	ATP binding,ATP-dependent diacylglycerol kinase activity,calcium ion binding,lipid binding	diacylglycerol metabolic process,lipid phosphorylation,negative regulation of phospholipase C/protein kinase C signal transduction,neuron development,phosphatidic acid biosynthetic process,phospholipase C-activating G protein-coupled receptor signaling pathway,regulation of dendrite development
merged	marmoset-mouse	marmoset	mouse	Fgf12	0.550959	Fibroblast growth factor 12	nucleus,synapse	growth factor activity,heparin binding	adult locomotory behavior,chemical synaptic transmission,JNK cascade,neuromuscular process,positive regulation of sodium ion transport,regulation of neuronal action potential,regulation of voltage-gated sodium channel activity
merged	marmoset-mouse	marmoset	mouse	Gask1a	1.57765	Golgi-associated kinase 1A	caveola,endoplasmic reticulum,extracellular region,Golgi apparatus
merged	marmoset-mouse	marmoset	mouse	Pomgnt2	1.43657	Protein O-linked-mannose beta-1,4-N-acetylglucosaminyltransferase 2	endoplasmic reticulum,endoplasmic reticulum membrane	acetylglucosaminyltransferase activity,protein O-acetylglucosaminyltransferase activity	neuron migration,protein O-linked glycosylation,protein O-linked mannosylation
merged	marmoset-mouse	marmoset	mouse	Slc25a20	0.61754	Mitochondrial carnitine/acylcarnitine carrier protein	cytosol,mitochondrial inner membrane,mitochondrion	acyl carnitine transmembrane transporter activity	carnitine transmembrane transport,in utero embryonic development,lipid transport
merged	marmoset-mouse	mouse	marmoset	Nisch	0.716388	Nischarin	cytosol,early endosome,intercellular bridge,microtubule cytoskeleton,nucleoplasm,plasma membrane,recycling endosome	identical protein binding,integrin binding,phosphatidylinositol binding	actin cytoskeleton organization,apoptotic process,negative regulation of cell migration,Rac protein signal transduction
merged	marmoset-mouse	mouse	marmoset	Itih3	1.66132	Inter-alpha-trypsin inhibitor heavy chain H3	collagen-containing extracellular matrix,extracellular region	serine-type endopeptidase inhibitor activity	hyaluronan metabolic process
merged	marmoset-mouse	mouse	marmoset	Atxn7	0.593493	Ataxin-7	cytoplasm,cytoskeleton,nuclear matrix,nucleolus,nucleus,SAGA complex,transcription factor TFTC complex	chromatin binding	insulin-like growth factor receptor signaling pathway,negative regulation of insulin-like growth factor receptor signaling pathway,positive regulation of DNA-templated transcription,positive regulation of transcription by RNA polymerase II,regulation of DNA repair,regulation of RNA splicing,regulation of transcription by RNA polymerase II,transcription by RNA polymerase II
merged	marmoset-mouse	mouse	marmoset	Tafa1	0.761575	Chemokine-like protein TAFA-1	endoplasmic reticulum,extracellular space	receptor ligand activity	neuroblast differentiation,regulation of neuroblast proliferation,regulation of signaling receptor activity
merged	marmoset-mouse	marmoset	mouse	Pdzrn3	1.34757	E3 ubiquitin-protein ligase PDZRN3	cytoplasm,neuromuscular junction	ubiquitin protein ligase activity,ubiquitin-protein transferase activity,zinc ion binding	neuromuscular junction development,protein ubiquitination
merged	marmoset-mouse	marmoset	mouse	Lmcd1	1.16674	LIM and cysteine-rich domains protein 1	cytoplasm,nucleus	transcription corepressor activity,zinc ion binding	negative regulation of transcription by RNA polymerase II,positive regulation of calcineurin-NFAT signaling cascade,regulation of cardiac muscle hypertrophy
merged	marmoset-mouse	marmoset	mouse	Cav3	1.43903	Caveolin-3	caveola,cell surface,dystrophin-associated glycoprotein complex,endoplasmic reticulum,Golgi membrane,intercalated disc,membrane,membrane raft,neuromuscular junction,plasma membrane,sarcolemma,T-tubule,vesicle,Z disc	alpha-tubulin binding,calcium channel regulator activity,connexin binding,molecular adaptor activity,nitric-oxide synthase binding,potassium channel inhibitor activity,protein-containing complex binding,sodium channel regulator activity,transmembrane transporter binding	actin filament organization,calcium ion transport,cardiac muscle cell development,cardiac muscle hypertrophy,caveola assembly,cholesterol homeostasis,cytoplasmic microtubule organization,detection of muscle stretch,endocytosis,establishment of localization in cell,glucose homeostasis,heart trabecula formation,MAPK cascade,membrane raft organization,myoblast fusion,myotube differentiation,negative…
merged	marmoset-mouse	mouse	marmoset	Irak2	1.49074	Interleukin-1 receptor-associated kinase-like 2		ATP binding,protein heterodimerization activity,protein homodimerization activity,protein kinase activity,signaling adaptor activity	canonical NF-kappaB signal transduction,interleukin-1-mediated signaling pathway,lipopolysaccharide-mediated signaling pathway,regulation of cytokine-mediated signaling pathway,toll-like receptor 4 signaling pathway
merged	marmoset-mouse	mouse	marmoset	Syn2	0.824103	Synapsin-2	glutamatergic synapse,myelin sheath,plasma membrane,postsynaptic density,Schaffer collateral - CA1 synapse,SNARE complex,synapse,synaptic vesicle membrane	ATP binding,identical protein binding	calcium-ion regulated exocytosis,neurotransmitter secretion,synaptic vesicle clustering,synaptic vesicle cycle
merged	marmoset-mouse	marmoset	mouse	Kbtbd12	1.55846	Kelch repeat and BTB domain-containing protein 12
merged	marmoset-mouse	mouse	marmoset	Hacd2	0.731065	Very-long-chain (3R)-3-hydroxyacyl-CoA dehydratase 2	endoplasmic reticulum,endoplasmic reticulum membrane	enzyme binding,very-long-chain (3R)-3-hydroxyacyl-CoA dehydratase activity	fatty acid elongation,sphingolipid biosynthetic process,very long-chain fatty acid biosynthetic process
merged	marmoset-mouse	marmoset	mouse	Parp14	1.10086	Protein mono-ADP-ribosyltransferase PARP14	cytoplasm,cytosol,nucleus,plasma membrane	enzyme binding,NAD+-histone H2BE18 glutamate ADP-ribosyltransferase activity,NAD+-histone H2BE2 glutamate ADP-ribosyltransferase activity,NAD+-histone H2BE35 glutamate ADP-ribosyltransferase activity,NAD+-protein ADP-ribosyltransferase activity,NAD+-protein poly-ADP-ribosyltransferase activity,nucleotidyltransferase activity	innate immune response,negative regulation of gene expression,negative regulation of type II interferon-mediated signaling pathway,positive regulation of interleukin-4-mediated signaling pathway
merged	marmoset-mouse	marmoset	mouse	Iqcb1	1.28225	IQ calmodulin-binding motif-containing protein 1	centrosome,cytoplasm,intercellular bridge,mitotic spindle,nucleoplasm,photoreceptor connecting cilium,photoreceptor outer segment	BBSome binding,calmodulin binding,enzyme binding,protein-macromolecule adaptor activity	cilium assembly,cytosolic ciliogenesis,maintenance of animal organ identity,photoreceptor cell maintenance
merged	marmoset-mouse	marmoset	mouse	Stxbp5l	1.24275	Syntaxin-binding protein 5-like	neuromuscular junction,neuronal dense core vesicle,plasma membrane	syntaxin binding	exocytosis,glucose homeostasis,negative regulation of insulin secretion,positive regulation of protein secretion,protein transport,regulation of exocytosis,regulation of synaptic vesicle exocytosis
merged	marmoset-mouse	mouse	marmoset	Lrrc58	0.677572	Leucine-rich repeat-containing protein 58
merged	marmoset-mouse	marmoset	mouse	Arhgap31	0.509111	Rho GTPase-activating protein 31	focal adhesion,lamellipodium	GTPase activator activity,SH3 domain binding	small GTPase-mediated signal transduction
merged	marmoset-mouse	mouse	marmoset	Lsamp	0.633672	Limbic system-associated membrane protein	cytosol,plasma membrane,side of membrane		cell adhesion,locomotory exploration behavior
merged	marmoset-mouse	marmoset	mouse	Filip1l	0.66443	Filamin A-interacting protein 1-like	centrosome,cytoplasm,membrane,nucleus		gene expression,hindgut development,proteasomal protein catabolic process,protein localization,protein secretion
merged	marmoset-mouse	marmoset	mouse	Cd47	0.895555	Leukocyte surface antigen CD47	extracellular exosome,glutamatergic synapse,plasma membrane,presynapse	thrombospondin receptor activity	angiogenesis,apoptotic process,inflammatory response,monocyte aggregation,opsonization,positive regulation of activation-induced cell death of T cells,positive regulation of cell-cell adhesion,positive regulation of inflammatory response,positive regulation of phagocytosis,regulation of nitric oxide biosynthetic process,regulation of synapse pruning,response to bacterium
merged	marmoset-mouse	marmoset	mouse	Spidr	0.776275	DNA repair-scaffolding protein	nuclear chromosome,nucleoplasm		cellular response to camptothecin,cellular response to hydroxyurea,cellular response to ionizing radiation,DNA damage response,double-strand break repair via homologous recombination,positive regulation of double-strand break repair,positive regulation of protein-containing complex assembly,regulation of double-strand break repair via homologous recombination,regulation of establishment of protei…
merged	marmoset-mouse	marmoset	mouse	Nkain3	2.06443	Sodium/potassium-transporting ATPase subunit beta-1-interacting protein 3	membrane,plasma membrane
merged	marmoset-mouse	marmoset	mouse	Sulf1	1.10069	Extracellular sulfatase Sulf-1	cell surface,endoplasmic reticulum,extracellular space,Golgi apparatus,Golgi stack,membrane raft,plasma membrane	arylsulfatase activity,calcium ion binding,N-acetylglucosamine-6-sulfatase activity	apoptotic process,bone development,cartilage condensation,cartilage development,cell adhesion,chondrocyte development,embryonic skeletal system development,esophagus smooth muscle contraction,glial cell-derived neurotrophic factor receptor signaling pathway,glomerular basement membrane development,glomerular filtration,heparan sulfate proteoglycan metabolic process,innervation,kidney development,…
merged	marmoset-mouse	marmoset	mouse	Stau2	0.96578	Double-stranded RNA-binding protein Staufen homolog 2	axon,cytoplasmic stress granule,dendrite cytoplasm,dendritic shaft,endoplasmic reticulum,glutamatergic synapse,microtubule,neuronal cell body,nuclear membrane,nucleolus,postsynapse,protein-containing complex	double-stranded RNA binding,Hsp70 protein binding,kinesin binding,mitogen-activated protein kinase binding,ribosome binding	anterograde dendritic transport of messenger ribonucleoprotein complex,cellular response to oxidative stress,eye morphogenesis,positive regulation of dendritic spine morphogenesis,positive regulation of long-term synaptic depression,positive regulation of synapse assembly,regulation of actin cytoskeleton organization,regulation of filopodium assembly
merged	marmoset-mouse	mouse	marmoset	Cpq	0.52117	Carboxypeptidase Q	cytoplasm,endoplasmic reticulum,extracellular space,Golgi apparatus,lysosome	carboxypeptidase activity,metal ion binding,metallodipeptidase activity,protein homodimerization activity	peptide catabolic process,proteolysis,thyroid hormone generation,tissue regeneration
merged	marmoset-mouse	marmoset	mouse	Cpne3	0.543093	Copine-3	cell junction,cytoplasm,cytosol,focal adhesion,mitochondrion,nucleolus,nucleoplasm,nucleus,plasma membrane	calcium-dependent phospholipid binding,calcium-dependent protein binding,metal ion binding,protein serine/threonine kinase activity,receptor tyrosine kinase binding	cellular response to calcium ion,cellular response to growth factor stimulus,ERBB2 signaling pathway,positive regulation of cell migration
merged	marmoset-mouse	marmoset	mouse	Ralyl	1.24587	RNA-binding Raly-like protein	nucleoplasm	identical protein binding,RNA binding
merged	marmoset-mouse	marmoset	mouse	Zfp704	0.931905	Zinc finger protein 704	nucleus	cis-regulatory region sequence-specific DNA binding,metal ion binding	regulation of transcription by RNA polymerase II
merged	marmoset-mouse	marmoset	mouse	Fam135b	1.36401	Protein FAM135B
merged	marmoset-mouse	mouse	marmoset	Kcnq3	1.92851	Potassium voltage-gated channel subfamily KQT member 3	axon initial segment,cell surface,mitochondrion,node of Ranvier,plasma membrane,synapse,voltage-gated potassium channel complex	calmodulin binding,potassium channel activity,voltage-gated monoatomic cation channel activity,voltage-gated monoatomic ion channel activity,voltage-gated potassium channel activity	action potential initiation,apoptosome assembly,cellular response to calcium ion,cellular response to xenobiotic stimulus,endocytosis,establishment of localization in cell,excitatory chemical synaptic transmission,exocytosis,gene expression,inhibitory chemical synaptic transmission,membrane hyperpolarization,mitochondrial depolarization,monoatomic ion transmembrane transport,nerve development,neu…
merged	marmoset-mouse	marmoset	mouse	Tmem65	0.554213	Transmembrane protein 65	intercalated disc,mitochondrial inner membrane,mitochondrion,plasma membrane		cardiac conduction,cardiac ventricle development,regulation of cardiac conduction
merged	marmoset-mouse	marmoset	mouse	Sntb1	0.504161	Beta-1-syntrophin	anchoring junction,cytoplasm,cytoskeleton,protein-containing complex,sarcolemma,synapse	actin binding,calmodulin binding,PDZ domain binding,structural molecule activity
merged	marmoset-mouse	mouse	marmoset	Ext1	0.532916	Exostosin-1	catalytic complex,endoplasmic reticulum membrane,Golgi apparatus,Golgi membrane,synapse	glucuronosyl-N-acetylglucosaminyl-proteoglycan 4-alpha-N-acetylglucosaminyltransferase activity,glycosyltransferase activity,metal ion binding,N-acetylglucosaminyl-proteoglycan 4-beta-glucuronosyltransferase activity,protein heterodimerization activity,protein homodimerization activity	antigen processing and presentation,axon guidance,basement membrane organization,blood vessel remodeling,BMP signaling pathway,bone growth,bone morphogenesis,bone resorption,brain development,canonical Wnt signaling pathway,cartilage development involved in endochondral bone morphogenesis,cell adhesion,cell adhesion mediated by integrin,cell fate commitment,cell morphogenesis,cell population prol…
merged	marmoset-mouse	mouse	marmoset	Csmd3	0.667601	CUB and sushi domain-containing protein 3	plasma membrane		regulation of dendrite development
merged	marmoset-mouse	mouse	marmoset	Sybu	0.511394	Syntabulin	axon cytoplasm,dense body,Golgi membrane,microtubule,vesicle	microtubule binding	anterograde neuronal dense core vesicle transport,axonal transport of mitochondrion,positive regulation of insulin secretion involved in cellular response to glucose stimulus,regulation of insulin secretion involved in cellular response to glucose stimulus,regulation of synaptic activity,synapse maturation
merged	marmoset-mouse	marmoset	mouse	Ebag9	1.07502	Receptor-binding cancer antigen expressed on SiSo cells	Golgi apparatus,Golgi membrane		adaptive immune memory response involving T cells and B cells,apoptotic process,T cell mediated cytotoxicity
merged	marmoset-mouse	marmoset	mouse	Eif3e	0.599366	Eukaryotic translation initiation factor 3 subunit E	cytosol,eukaryotic 43S preinitiation complex,eukaryotic 48S preinitiation complex,eukaryotic translation initiation factor 3 complex,eukaryotic translation initiation factor 3 complex, eIF3e,PML body,postsynaptic density	translation initiation factor activity	formation of cytoplasmic translation initiation complex,nuclear-transcribed mRNA catabolic process, nonsense-mediated decay,positive regulation of translation,translational initiation
merged	marmoset-mouse	marmoset	mouse	Oxr1	0.878784	Oxidation resistance protein 1	mitochondrion,nucleolus	oxidoreductase activity	adult walking behavior,cellular response to hydroperoxide,negative regulation of cellular response to oxidative stress,negative regulation of neuron apoptotic process,negative regulation of peptidyl-cysteine S-nitrosylation,neuron apoptotic process
merged	marmoset-mouse	mouse	marmoset	Rims2	0.727109	Regulating synaptic membrane exocytosis protein 2	GABA-ergic synapse,glutamatergic synapse,inhibitory synapse,membrane,neuron projection,presynapse	metal ion binding,protein-macromolecule adaptor activity,small GTPase binding,structural constituent of presynaptic active zone,transmembrane transporter binding	adenylate cyclase-modulating G protein-coupled receptor signaling pathway,calcium ion-regulated exocytosis of neurotransmitter,calcium-ion regulated exocytosis,cell differentiation,establishment of localization in cell,insulin secretion,intracellular protein transport,neurotransmitter secretion,positive regulation of excitatory postsynaptic potential,positive regulation of gene expression,positiv…
merged	marmoset-mouse	marmoset	mouse	Baalc	0.951985	Brain and acute leukemia cytoplasmic protein	cytoplasm,cytosol,membrane raft,neuron projection,nucleoplasm,postsynaptic density,sarcoplasm
merged	marmoset-mouse	marmoset	mouse	Zfp706	1.07785	Zinc finger protein 706	cytoplasm,nucleus	metal ion binding	negative regulation of DNA-templated transcription,negative regulation of stem cell population maintenance,regulation of translation
merged	marmoset-mouse	marmoset	mouse	Matn2	1.60729	Matrilin-2	basement membrane,collagen-containing extracellular matrix,extracellular matrix,extracellular space,matrilin complex	calcium ion binding	axon guidance,dendrite regeneration,extracellular matrix organization,glial cell migration,neuron migration,neuron projection development,response to axon injury
merged	marmoset-mouse	marmoset	mouse	Ppm1l	1.39236	Protein phosphatase 1L	membrane	calmodulin-dependent protein phosphatase activity,histone H2AXS140 phosphatase activity,MAP kinase serine/threonine phosphatase activity,metal ion binding,myosin phosphatase activity,protein serine/threonine phosphatase activity,RNA polymerase II CTD heptapeptide repeat S2 phosphatase activity,RNA polymerase II CTD heptapeptide repeat S5 phosphatase activity,RNA polymerase II CTD heptapeptide rep…	cell surface receptor protein serine/threonine kinase signaling pathway,MAPK cascade
merged	marmoset-mouse	marmoset	mouse	Lekr1	0.562085	Lekr1		guanyl-nucleotide exchange factor activity
merged	marmoset-mouse	marmoset	mouse	Med12l	0.543292	Mediator of RNA polymerase II transcription subunit 12-like protein	mediator complex	beta-catenin binding,transcription coregulator activity	regulation of transcription by RNA polymerase II
merged	marmoset-mouse	marmoset	mouse	Hltf	0.622643	Helicase-like transcription factor	cytoplasm,nuclear matrix,nucleolus,nucleoplasm,RNA polymerase II transcription regulator complex	ATP binding,ATP-dependent activity, acting on DNA,DNA binding,helicase activity,hydrolase activity, acting on acid anhydrides, in phosphorus-containing anhydrides,transferase activity,ubiquitin protein ligase binding,zinc ion binding	chromatin organization,mRNA transcription by RNA polymerase II,positive regulation of transcription by RNA polymerase II,protein ubiquitination,regulation of neurogenesis
merged	marmoset-mouse	marmoset	mouse	Gk5	0.685908	Glycerol kinase 5	cytoplasm	ATP binding,glycerol kinase activity	glycerol catabolic process,glycerol-3-phosphate biosynthetic process
merged	marmoset-mouse	marmoset	mouse	Cep70	0.550914	Centrosomal protein of 70 kDa	centrosome,cytoplasm	gamma-tubulin binding,identical protein binding	cilium assembly,regulation of microtubule cytoskeleton organization
merged	marmoset-mouse	marmoset	mouse	Ephb1	0.868117	Ephrin type-B receptor 1	axon,cytoplasm,cytosol,dendrite,early endosome membrane,endoplasmic reticulum,filopodium tip,glutamatergic synapse,membrane,membrane raft,plasma membrane	ATP binding,axon guidance receptor activity,boss receptor activity,brain-derived neurotrophic factor receptor activity,epidermal growth factor receptor activity,fibroblast growth factor receptor activity,GPI-linked ephrin receptor activity,hepatocyte growth factor receptor activity,histone H2AXY142 kinase activity,histone H3Y41 kinase activity,insulin receptor activity,insulin-like growth factor …	angiogenesis,axon guidance,camera-type eye morphogenesis,cell chemotaxis,cell-substrate adhesion,central nervous system projection neuron axonogenesis,cranial nerve development,dendritic spine development,dendritic spine morphogenesis,detection of temperature stimulus involved in sensory perception of pain,ephrin receptor signaling pathway,establishment of cell polarity,hindbrain tangential cell …
merged	marmoset-mouse	marmoset	mouse	Topbp1	0.944699	DNA topoisomerase 2-binding protein 1	actin cytoskeleton,BRCA1-B complex,centrosome,chromosome,condensed nuclear chromosome,cytoplasm,male germ cell nucleus,nucleus,plasma membrane,PML body,site of double-strand break,spindle pole	chromatin-protein adaptor activity,DNA binding,identical protein binding,phosphorylation-dependent protein binding,protein serine/threonine kinase activator activity	broken chromosome clustering,chromosome organization,DNA damage checkpoint signaling,DNA damage response,DNA repair,DNA replication checkpoint signaling,double-strand break repair via alternative nonhomologous end joining,double-strand break repair via classical nonhomologous end joining,double-strand break repair via homologous recombination,homologous recombination,protein localization to site …
merged	marmoset-mouse	marmoset	mouse	Tmem108	1.59938	Transmembrane protein 108	axon,axon cytoplasm,dendrite,early endosome,endosome membrane,glutamatergic synapse,postsynaptic density,postsynaptic density membrane,somatodendritic compartment		cellular response to brain-derived neurotrophic factor stimulus,dendrite extension,dentate gyrus development,modulation of excitatory postsynaptic potential,neuron projection development,positive regulation of neurotrophin TRK receptor signaling pathway,postsynaptic density organization,receptor-mediated endocytosis,regulation of neurotransmitter receptor localization to postsynaptic specializati…
merged	marmoset-mouse	marmoset	mouse	Atp2c1	0.641932	Calcium-transporting ATPase type 2C member 1	cis-Golgi network membrane,Golgi apparatus,Golgi cisterna membrane,Golgi membrane,membrane,trans-Golgi network	ATP binding,ATP hydrolysis activity,calcium ion binding,manganese ion binding,P-type calcium transporter activity,P-type manganese transporter activity	actin cytoskeleton organization,calcium ion transport,calcium-dependent cell-cell adhesion via plasma membrane cell adhesion molecules,epidermis development,Golgi calcium ion homeostasis,Golgi calcium ion transport,intracellular calcium ion homeostasis,intracellular manganese ion homeostasis,manganese ion transport,positive regulation of canonical NF-kappaB signal transduction,positive regulation…
[truncated: 71 more rows]

[truncated: 20 more sheets: NeuronInhCtxMGE-PVALB_xspecies_, Mural_xspecies_metacell_full, NeuronInhThalTRN_xspecies_metac, Microglia_xspecies_metacell_ful, AstrocyteTelen_xspecies_metacel, NeuronInhLSX_xspecies_metacell_, AstrocyteImmature_xspecies_meta, NeuronExcitCtxL23IT_xspecies_me, NeuronMixedThal_xspecies_metace, NeuronInhCtxMGE-SST_xspecies_me, NeuronExcitCtxL45IT_xspecies_me, NeuronInhStrMGE_xspecies_metace, NeuronExcitCtxL5ET_xspecies_met, NeuronExcitCtxImmature_xspecies, OPC_xspecies_metacell_full, NeuronExcitThal_xspecies_metace, Fibroblast_xspecies_metacell_fu, OligodendrocyteCOP-NFOL_xspecie, NeuronHabenula_xspecies_metacel, OligodendrocyteMFOL-MOL_xspecie]
