# Supplementary material for: Astrocyte regional specialization is shaped by postnatal development
Source: bioRxiv. 2025 Jun 1:2024.10.11.617802. Originally published 2024 Oct 12. Preprint. [Version 3] doi: 10.1101/2024.10.11.617802 (PMC11482951; doi:10.1101/2024.10.11.617802)
Supplement: Supplement 2 — Supplementary Table 1. Biological donor information. Supplementary Table 2. Abundance of cell types and Leiden clusters and descriptions of Leiden clusters in mouse and marmoset. Supplementary Table 3. Proportional breakdown of each Leiden cluster by age, assigned region, and sex for mouse and marmoset. Supplementary Table 4. Proportional breakdown of MapMyCells-derived Allen Brain Cell Atlas subclass assignments by Leiden cluster for mouse and marmoset. Supplementary Table 5. Summary of significant compositional differences in cell type for marmoset as found by scCODA. Supplementary Table 6. Summary of significant compositional differences in cell type for mouse as found by scCODA. Supplementary Table 7. Summary of significant compositional differences in Leiden cluster for marmoset as found by scCODA. Supplementary Table 8. Summary of significant compositional differences in Leiden cluster for mouse as found by scCODA. Supplementary Table 9. Marmoset rDEGs shared across both replicates for each age. Supplementary Table 10. WebGestalt enrichment results for marmoset rDEGs by age. Supplementary Table 11. Mouse rDEGs for each age. Supplementary Table 12. WebGestalt enrichment results for mouse rDEGs by age. Supplementary Table 13. Image-level quantification of each rDEG probe for adult and neonate marmoset and mouse and results of statistical tests for mouse. Supplementary Table 14. Proportion astrocytes positive for one or more fibrous marker(s) in each time point-region combination for both species. Supplementary Table 15. Top ABCA MapMyCells cluster assignments for astrocyte subclusters. Supplementary Table 16. CellPhoneDB-generated cell-cell communication results for each region-age combination in mouse and marmoset. Supplementary Table 17. Fraction of CellPhoneDB-generated ligand-receptor pairs shared across 3 or more ages for all neuronal clusters within a region for both species. Supplementary Table 18. Genes with the highest Mellon change scores over pseudoti [file media-2.zip › supplementary_tables/SI_Table29_GENE_gene_group_mouse2human.txt]

Mouse_ID	Mouse_Symbol	Human_ID	Human_Symbol	Marmo_ID	Marmo_Symbol
217366	Lrrc45	201255	LRRC45	100400394	LRRC45
69270	Gins1	9837	GINS1	100413181	GINS1
17150	Mfap2	4237	MFAP2	100413694	MFAP2
12799	Cnp	1267	CNP	100409009	CNP
14886	Gtf2i	2969	GTF2I	100395532	GTF2I
72585	Lypd1	116372	LYPD1	100395217	LYPD1
66464	Taf12	6883	TAF12	100400544	TAF12
15574	Hus1	3364	HUS1	100396059	HUS1
76614	Immt	10989	IMMT	100407243	IMMT
14357	Dtx1	1840	DTX1	100392823	DTX1
70511	Eef2kmt	196483	EEF2KMT	100400447	EEF2KMT
228413	Prrg4	79056	PRRG4	100406264	PRRG4
71137	Rfx4	5992	RFX4	NA	NA
57741	Noc2l	26155	NOC2L	100414408	NOC2L
223455	March6	10299	MARCH6	100408717	MARCH6
14569	Gdi2	2665	GDI2	100409744	GDI2
107765	Ankrd1	27063	ANKRD1	100409294	ANKRD1
19933	Rpl21	6144	RPL21	100389788	RPL21
13858	Eps15	2060	EPS15	100403565	EPS15
381974	Mrgprg	386746	MRGPRG	100389828	MRGPRG
93790	Nipa2	81614	NIPA2	100412006	NIPA2
18766	Pkdrej	10343	PKDREJ	103787283	PKDREJ
18549	Pcsk2	5126	PCSK2	100410189	PCSK2
19128	Pros1	5627	PROS1	100401850	PROS1
73024	Emc7	56851	EMC7	100404674	EMC7
12057	Opn1sw	611	OPN1SW	100397897	OPN1SW
217835	Rin3	79890	RIN3	100395867	RIN3
16490	Kcna2	3737	KCNA2	100387142	KCNA2
108167860	Efcab13	124989	EFCAB13	108591570	EFCAB13
64051	Sv2a	9900	SV2A	100396256	SV2A
207565	Camkk2	10645	CAMKK2	100393687	CAMKK2
228846	D630003M21Rik	85449	KIAA1755	100415346	KIAA1755
22763	Zfr	51663	ZFR	100410052	ZFR
15531	Ndst1	3340	NDST1	100392379	NDST1
240411	Loxhd1	125336	LOXHD1	100389476	LOXHD1
67968	Ooep	441161	OOEP	100413895	OOEP
74772	Atp13a2	23400	ATP13A2	100414050	ATP13A2
75812	Tasp1	55617	TASP1	100404869	TASP1
19341	Rab4a	5867	RAB4A	100398084	RAB4A
22625	Map3k19	80122	MAP3K19	100393421	MAP3K19
69922	Vrk2	7444	VRK2	100386111	VRK2
71599	Senp8	123228	SENP8	100412036	SENP8
109314	Prr9	574414	PRR9	100896559	PRR9
17121	Mxd3	83463	MXD3	100405561	MXD3
17174	Masp1	5648	MASP1	100407253	MASP1
58869	Pex5l	51555	PEX5L	100398178	PEX5L
214987	Chtf8	54921	CHTF8	NA	NA
107895	Mgat5	4249	MGAT5	100414526	MGAT5
74213	Rbm26	64062	RBM26	100411227	RBM26
20474	Six4	51804	SIX4	100407591	SIX4
77701	Lcn12	286256	LCN12	100394074	LCN12
16976	Lrpap1	4043	LRPAP1	100398674	LRPAP1
20597	Smpd1	6609	SMPD1	100400920	SMPD1
68942	Chmp2b	25978	CHMP2B	100408012	CHMP2B
26943	Serinc3	10955	SERINC3	100403779	SERINC3
109815	Selenos	55829	SELENOS	100396661	SELENOS
68939	Rasl11b	65997	RASL11B	100388063	RASL11B
94191	Adarb2	105	ADARB2	100402719	ADARB2
18119	Nodal	4838	NODAL	100406643	NODAL
15891	Ibsp	3381	IBSP	100413274	IBSP
108058	Camk2d	817	CAMK2D	100397956	CAMK2D
109254	Adtrp	84830	ADTRP	100415561	ADTRP
57783	Tnip1	10318	TNIP1	100395535	TNIP1
15200	Hbegf	1839	HBEGF	100392997	HBEGF
269582	Clspn	63967	CLSPN	100386314	CLSPN
75767	Rab11fip1	80223	RAB11FIP1	100385500	RAB11FIP1
73902	Psmb11	122706	PSMB11	100395131	PSMB11
240479	Fam69c	125704	FAM69C	100395265	FAM69C
18591	Pdgfb	5155	PDGFB	100388628	PDGFB
12215	Bsg	682	BSG	100414009	BSG
268656	Sptlc1	10558	SPTLC1	100394661	SPTLC1
69587	Pcgf3	10336	PCGF3	100415447	PCGF3
228003	Klhl41	10324	KLHL41	103793744	KLHL41
18173	Slc11a1	6556	SLC11A1	100388929	SLC11A1
69780	Smap2	64744	SMAP2	100405875	SMAP2
244879	Npat	4863	NPAT	100402032	LOC100402032
69010	Anapc13	25847	ANAPC13	100401456	ANAPC13
14043	Ext2	2132	EXT2	100400679	EXT2
243842	Bicra	29998	BICRA	100410439	BICRA
218865	Chdh	55349	CHDH	100398783	CHDH
75507	Pou5f2	134187	POU5F2	103791496	POU5F2
11957	Atp5j	522	ATP5J	100411036	ATP5J
13511	Dsg2	1829	DSG2	100404824	DSG2
320685	Dctd	1635	DCTD	100391178	DCTD
15205	Hes1	3280	HES1	100398058	HES1
78593	Nrip3	56675	NRIP3	100406633	NRIP3
80292	Zxdc	79364	ZXDC	NA	NA
240754	Lax1	54900	LAX1	100397361	LAX1
67573	Loxl4	84171	LOXL4	100406868	LOXL4
209212	Osgin2	734	OSGIN2	100405320	OSGIN2
53312	Nub1	51667	NUB1	100386198	NUB1
19070	Mob4	25843	MOB4	NA	NA
217143	Gpr179	440435	GPR179	100400030	GPR179
232836	Galp	85569	GALP	103790110	GALP
74775	Lmbr1l	55716	LMBR1L	100391613	LMBR1L
230584	Yipf1	54432	YIPF1	100385599	YIPF1
69519	Rwdd2a	112611	RWDD2A	100406927	RWDD2A
11727	Ang	283	ANG	100386085	ANG
70325	Pigw	284098	PIGW	100414753	PIGW
210009	Mtrr	4552	MTRR	100389974	MTRR
30957	Mapk8ip3	23162	MAPK8IP3	100385627	MAPK8IP3
17451	Mos	4342	MOS	100391648	MOS
66075	Chchd3	54927	CHCHD3	NA	NA
21990	Tph1	7166	TPH1	100415029	TPH1
19024	Ppfibp2	8495	PPFIBP2	100387655	PPFIBP2
78081	Crisp4	167	CRISP1	100395304	CRISP1
328573	4930407I10Rik	79640	C22orf46	NA	NA
69072	Ebna1bp2	10969	EBNA1BP2	NA	NA
20338	Sel1l	6400	SEL1L	100408799	SEL1L
58875	Hibadh	11112	HIBADH	100395488	HIBADH
105663	Thtpa	79178	THTPA	100401156	THTPA
72454	Ccdc71	64925	CCDC71	100389846	CCDC71
68427	Slc39a13	91252	SLC39A13	100397548	SLC39A13
11854	Rhod	29984	RHOD	100402877	RHOD
12856	Cox17	10063	COX17	100390933	LOC100390933
121021	Cspg4	1464	CSPG4	NA	NA
18211	Ntrk1	4914	NTRK1	103789024	NTRK1
75064	Zcchc13	389874	ZCCHC13	100405848	ZCCHC13
67365	Hdhd1a	8226	PUDP	100385213	PUDP
12370	Casp8	841	CASP8	100395220	CASP8
171543	Bmf	90427	BMF	100388482	BMF
21846	Tie1	7075	TIE1	100407812	TIE1
15388	Hnrnpl	3191	HNRNPL	100392905	HNRNPL
16847	Lepr	3953	LEPR	100408177	LEPR
103724	Tbc1d10a	83874	TBC1D10A	100388268	TBC1D10A
56524	Mpp6	51678	MPP6	100385117	MPP6
68046	2700062C07Rik	83608	C18orf21	100409904	C13H18orf21
246196	Zfp277	11179	ZNF277	100405999	ZNF277
269400	Rtel1	51750	RTEL1	100408628	RTEL1
12788	Cnga1	1259	CNGA1	100896693	CNGA1
68961	Phkg2	5261	PHKG2	100412760	PHKG2
56644	Clec7a	64581	CLEC7A	100400667	CLEC7A
67341	Ascl4	121549	ASCL4	103795397	ASCL4
106757	Catsperd	257062	CATSPERD	103789740	CATSPERD
17289	Mertk	10461	MERTK	100409307	MERTK
76265	Tsen54	283989	TSEN54	100389056	TSEN54
72661	Serp2	387923	SERP2	NA	NA
110308	Krt5	3852	KRT5	100398380	KRT5
627626	Ptchd4	442213	PTCHD4	100387710	PTCHD4
67739	Slc48a1	55652	SLC48A1	100401651	SLC48A1
269389	Tox2	84969	TOX2	100400741	TOX2
333654	Ppp1r13l	10848	PPP1R13L	100398829	PPP1R13L
17120	Mad1l1	8379	MAD1L1	100403983	MAD1L1
14232	Fkbp8	23770	FKBP8	100412463	FKBP8
230075	Ndufb6	4712	NDUFB6	100409671	NDUFB6
20042	Rps12	6206	RPS12	100386515	RPS12
218975	Mapk1ip1l	93487	MAPK1IP1L	100398620	MAPK1IP1L
258597	Olfr716	120775	OR2D3	100414559	LOC100414559
16194	Il6ra	3570	IL6R	100385661	IL6R
26893	Cops6	10980	COPS6	100401939	COPS6
14148	Fdx1	2230	FDX1	100393201	FDX1
210198	Gprc6a	222545	GPRC6A	100412340	GPRC6A
279499	Kctd19	146212	KCTD19	100415330	KCTD19
18846	Plxna3	55558	PLXNA3	100896023	PLXNA3
19942	Rpl27	6155	RPL27	100386524	RPL27
14339	Aktip	64400	AKTIP	100410664	AKTIP
67288	Srek1ip1	285672	SREK1IP1	100388773	SREK1IP1
70113	Odf3b	440836	ODF3B	100400591	ODF3B
16992	Lta	4049	LTA	100397110	LTA
503610	Zdhhc18	84243	ZDHHC18	100386313	ZDHHC18
12319	Car8	767	CA8	100401825	CA8
231296	Lrrc66	339977	LRRC66	100411972	LRRC66
213272	Txndc2	84203	TXNDC2	100388979	TXNDC2
56734	Tulp2	7288	TULP2	100405840	TULP2
75568	Capsl	133690	CAPSL	100397352	CAPSL
59033	Slc4a8	9498	SLC4A8	100389563	SLC4A8
234683	Elmo3	79767	ELMO3	100402091	ELMO3
20437	Siah1a	6477	SIAH1	100397231	SIAH1
74075	Syce1	93426	SYCE1	100395376	SYCE1
20289	Scx	642658	SCX	103788584	SCX
19395	Rasgrp2	10235	RASGRP2	100896269	RASGRP2
24052	Sgcd	6444	SGCD	100396724	SGCD
13559	E2f5	1875	E2F5	100396487	E2F5
21888	Tle4	7091	TLE4	100400817	TLE4
83553	Tktl1	8277	TKTL1	100414988	TKTL1
57373	Akip1	56672	AKIP1	100402874	AKIP1
99899	Ifi44	10561	IFI44	100388941	IFI44
16881	Lig1	3978	LIG1	100415094	LIG1
67832	Brix1	55299	BRIX1	100404360	BRIX1
18537	Pcmt1	5110	PCMT1	100411045	PCMT1
20350	Sema3f	6405	SEMA3F	100407382	SEMA3F
215690	Nav1	89796	NAV1	100399170	NAV1
68097	Dynll2	140735	DYNLL2	NA	NA
70661	Sik3	23387	SIK3	100386569	SIK3
18174	Slc11a2	4891	SLC11A2	100403822	SLC11A2
56748	Nfu1	27247	NFU1	100384914	NFU1
68646	Nadk2	133686	NADK2	100391776	NADK2
26432	Plod2	5352	PLOD2	100409327	PLOD2
22035	Tnfsf10	8743	TNFSF10	100396000	TNFSF10
270109	Pcnx2	80003	PCNX2	100414364	PCNX2
225997	Trpm6	140803	TRPM6	NA	NA
17685	Msh2	4436	MSH2	100394665	MSH2
12337	Capn5	726	CAPN5	100394779	CAPN5
20230	Satb1	6304	SATB1	100388161	SATB1
106099061	Th2-lcr	106128901	TH2-LCR	NA	NA
105311846	LOC105311846	105274310	LOC105274310	NA	NA
74203	Eif4enif1	56478	EIF4ENIF1	100399016	EIF4ENIF1
67116	Cuedc2	79004	CUEDC2	100397805	CUEDC2
270110	Irf2bp2	359948	IRF2BP2	100394934	IRF2BP2
20216	Acsm3	6296	ACSM3	100386695	ACSM3
67228	Dph7	92715	DPH7	100389363	DPH7
14151	Fech	2235	FECH	100397929	FECH
68968	Cdan1	146059	CDAN1	100387279	CDAN1
51789	Tnk2	10188	TNK2	100409090	TNK2
98402	Sh3bp4	23677	SH3BP4	100407441	SH3BP4
20679	Sox6	55553	SOX6	100396588	SOX6
338438	Hymai	57061	HYMAI	NA	NA
68219	Nudt21	11051	NUDT21	100394109	NUDT21
14137	Fdft1	2222	FDFT1	100410988	FDFT1
67878	Tmem33	55161	TMEM33	100407276	TMEM33
239027	Arhgap22	58504	ARHGAP22	100397683	ARHGAP22
70369	Bag5	9529	BAG5	100398271	BAG5
16564	Kif21a	55605	KIF21A	100388364	KIF21A
328370	Rft1	91869	RFT1	100413859	RFT1
278507	Wfikkn2	124857	WFIKKN2	100408889	WFIKKN2
20411	Sorbs1	10580	SORBS1	100394064	SORBS1
19349	Rab7	7879	RAB7A	100398786	RAB7A
330217	Gal3st4	79690	GAL3ST4	100386124	GAL3ST4
67420	Far1	84188	FAR1	100399954	FAR1
50918	Myadm	91663	MYADM	100403408	MYADM
51944	Knstrn	90417	KNSTRN	100385849	KNSTRN
269941	Chsy1	22856	CHSY1	100405485	CHSY1
217684	Susd6	9766	SUSD6	100410971	SUSD6
15547	Trmt2a	27037	TRMT2A	100415295	TRMT2A
237400	Mex3d	399664	MEX3D	100400135	MEX3D
16136	Igll1	100423062	IGLL5	NA	NA
110789	Adgrv1	84059	ADGRV1	100396620	ADGRV1
329421	Myo3b	140469	MYO3B	100412962	MYO3B
14697	Gnb5	10681	GNB5	100415506	GNB5
21821	Ift88	8100	IFT88	103793449	IFT88
72461	Prcp	5547	PRCP	100388965	PRCP
102635496	Malrd1	340895	MALRD1	100401262	MALRD1
21922	Clec3b	7123	CLEC3B	100896420	CLEC3B
12516	Cd7	924	CD7	100404041	CD7
26422	Nbea	26960	NBEA	100400396	NBEA
111173	Erc1	23085	ERC1	100404300	ERC1
109181	Trip11	9321	TRIP11	100393200	TRIP11
14230	Fkbp10	60681	FKBP10	100412726	FKBP10
16150	Ikbkb	3551	IKBKB	100393096	IKBKB
20135	Rrm2	6241	RRM2	100409431	RRM2
66200	Commd6	170622	COMMD6	100415283	COMMD6
13417	Dnah8	1769	DNAH8	100396871	DNAH8
117160	Ttyh2	94015	TTYH2	100414146	TTYH2
107035	Fbxo38	81545	FBXO38	100412672	FBXO38
211556	Ap1ar	55435	AP1AR	100402308	AP1AR
218210	Nup153	9972	NUP153	100395301	NUP153
11448	Chrne	1145	CHRNE	100391579	CHRNE
83796	Smarcd2	6603	SMARCD2	100410689	SMARCD2
242122	Vtcn1	79679	VTCN1	100396567	VTCN1
654498	Hhla1	10086	HHLA1	103788626	HHLA1
69192	Dhx16	8449	DHX16	100389259	DHX16
20102	Rps4x	6191	RPS4X	100395458	RPS4X
224617	Tbc1d24	57465	TBC1D24	100399357	TBC1D24
70894	Efcab3	146779	EFCAB3	100404758	EFCAB3
13593	Ebf3	253738	EBF3	100413359	EBF3
15378	Hnf4a	3172	HNF4A	100402825	HNF4A
51800	Bok	666	BOK	100396416	BOK
214944	Mob3b	79817	MOB3B	100403609	MOB3B
26380	Esrrb	2103	ESRRB	100396940	ESRRB
17444	Grap2	9402	GRAP2	100402356	GRAP2
13430	Dnm2	1785	DNM2	100412229	DNM2
213989	Tmem82	388595	TMEM82	100411194	TMEM82
207259	Zbtb7c	201501	ZBTB7C	100398165	ZBTB7C
218271	B4galt7	11285	B4GALT7	100397629	B4GALT7
12343	Capza2	830	CAPZA2	100409274	CAPZA2
227835	Gtdc1	79712	GTDC1	100399076	GTDC1
23938	Map2k5	5607	MAP2K5	100395249	MAP2K5
228994	Ythdf1	54915	YTHDF1	100396031	YTHDF1
208169	Slc9c1	285335	SLC9C1	NA	NA
546840	Ldlrad1	388633	LDLRAD1	100390396	LDLRAD1
114889	Vsx1	30813	VSX1	100412124	VSX1
74434	Sohlh2	54937	SOHLH2	NA	NA
329941	Col8a2	1296	COL8A2	100389804	COL8A2
212168	Zswim4	65249	ZSWIM4	100392407	ZSWIM4
69009	Thap7	80764	THAP7	100388396	THAP7
14567	Gdi1	2664	GDI1	100386294	GDI1
75430	Anapc15	25906	ANAPC15	100412175	ANAPC15
268780	Egflam	133584	EGFLAM	100413397	EGFLAM
69926	Dnah17	8632	DNAH17	100406829	DNAH17
80901	Cxcr6	10663	CXCR6	100396963	CXCR6
76858	Nlrp14	338323	NLRP14	100415270	NLRP14
107375	Slc25a45	283130	SLC25A45	100414075	SLC25A45
380752	Tssc1	7260	TSSC1	100385162	TSSC1
241062	Pgap1	80055	PGAP1	100412963	PGAP1
67207	Lsm1	27257	LSM1	100388253	LSM1
223989	Marf1	9665	MARF1	100389469	MARF1
330817	Dhps	1725	DHPS	100396022	DHPS
380967	Tmem106c	79022	TMEM106C	100400306	TMEM106C
78382	Lce6a	448835	LCE6A	NA	NA
106003270	LOC106003270	106007485	LOC106007485	NA	NA
77116	Mtmr2	8898	MTMR2	100404569	MTMR2
14068	F7	2155	F7	100410381	F7
277743	Fam131c	348487	FAM131C	100412611	FAM131C
17076	Ly75	4065	LY75	NA	NA
73658	Spns1	83985	SPNS1	100415037	SPNS1
432467	Hnrnph3	3189	HNRNPH3	100392844	HNRNPH3
227696	Phyhd1	254295	PHYHD1	103795212	PHYHD1
52024	Ankrd22	118932	ANKRD22	100396229	ANKRD22
106947	Slc39a3	29985	SLC39A3	100384950	SLC39A3
109169	Igip	492311	IGIP	100392261	IGIP
66580	Esf1	51575	ESF1	100391802	ESF1
243659	Styk1	55359	STYK1	100385968	STYK1
17863	Myb	4602	MYB	100407776	MYB
14123	Fbrs	64319	FBRS	100411571	FBRS
105511	Fam170b	170370	FAM170B	100396594	FAM170B
16513	Kcnj10	3766	KCNJ10	100404492	KCNJ10
73470	Kif2b	84643	KIF2B	100401743	KIF2B
20264	Scn10a	6336	SCN10A	100389973	SCN10A
18779	Pla2r1	22925	PLA2R1	100401998	PLA2R1
353047	Plekhm1	9842	PLEKHM1	100396533	PLEKHM1
22063	Trpc1	7220	TRPC1	100411136	TRPC1
73254	Ccdc18	343099	CCDC18	100391723	CCDC18
14842	Gsx1	219409	GSX1	100404280	GSX1
66757	Adat2	134637	ADAT2	100405956	ADAT2
16993	Lta4h	4048	LTA4H	100413464	LTA4H
216848	Chd3	1107	CHD3	100391086	CHD3
22350	Ezr	7430	EZR	100404022	EZR
19317	Qk	9444	QKI	100391320	QKI
67054	Paics	10606	PAICS	100390231	PAICS
52502	Carhsp1	23589	CARHSP1	100410498	CARHSP1
213550	Dis3l	115752	DIS3L	100386678	DIS3L
18515	Pbx2	5089	PBX2	100414850	PBX2
73699	Ppp2r1b	5519	PPP2R1B	100408674	PPP2R1B
319190	Hist2h2be	8349	HIST2H2BE	100395175	LOC100395175
79401	Spz1	84654	SPZ1	100389742	SPZ1
22171	Tyms	7298	TYMS	100389475	TYMS
433809	Rnf207	388591	RNF207	100389071	RNF207
108098	Med21	9412	MED21	103788692	MED21
56327	Arl2	402	ARL2	100411821	ARL2
72313	Fryl	285527	FRYL	100394464	FRYL
192194	Btnl10	100129094	BTNL10	100399894	BTNL10
26876	Adh4	127	ADH4	100394688	ADH4
56221	Ccl24	6369	CCL24	100405427	CCL24
67695	Ost4	100128731	OST4	100407250	OST4
14106	Foxh1	8928	FOXH1	100389238	FOXH1
214568	Gm136	206412	C6orf163	NA	NA
56194	Prpf40a	55660	PRPF40A	100412480	PRPF40A
217219	Fam171a2	284069	FAM171A2	100404757	FAM171A2
20619	Snap23	8773	SNAP23	100390512	SNAP23
239790	Ostn	344901	OSTN	100394439	OSTN
17425	Foxk1	221937	FOXK1	100895796	FOXK1
93670	Tac4	255061	TAC4	100387832	TAC4
55936	Ctps2	56474	CTPS2	100412943	CTPS2
17169	Mark3	4140	MARK3	103795961	MARK3
17288	Mep1b	4225	MEP1B	100406280	MEP1B
13397	Dlx6os2	100873931	DLX6-AS2	NA	NA
320040	Rnf222	643904	RNF222	100406580	RNF222
259302	Srgap3	9901	SRGAP3	100406661	SRGAP3
66495	Ndufb3	4709	NDUFB3	100393424	NDUFB3
17388	Mmp15	4324	MMP15	100387809	MMP15
78829	Tsc22d4	81628	TSC22D4	100397827	TSC22D4
12299	Cacng1	786	CACNG1	100413785	CACNG1
192287	Slc25a36	55186	SLC25A36	100386965	SLC25A36
269275	Acvr1c	130399	ACVR1C	100407436	ACVR1C
26458	Slc27a2	11001	SLC27A2	100406495	SLC27A2
106042	Prickle1	144165	PRICKLE1	100408666	PRICKLE1
216871	Gltpd2	388323	GLTPD2	100390496	GLTPD2
225372	Apbb3	10307	APBB3	100394445	APBB3
52662	Ldlrad4	753	LDLRAD4	100413843	LDLRAD4
74763	Naa60	79903	NAA60	100388736	NAA60
246198	Mllt6	4302	MLLT6	100401494	MLLT6
64918	Bhmt2	23743	BHMT2	100413513	BHMT2
18082	Nipsnap1	8508	NIPSNAP1	100412659	NIPSNAP1
16154	Il10ra	3587	IL10RA	100396693	IL10RA
330554	Fan1	22909	FAN1	100402957	FAN1
100503879	Gm5901	160298	C11orf42	100399594	C11H11orf42
223665	C030006K11Rik	414919	C8orf82	100398305	C16H8orf82
67236	Cinp	51550	CINP	100390414	CINP
66861	Dnajc10	54431	DNAJC10	100414155	DNAJC10
76408	Abcc3	8714	ABCC3	100414756	ABCC3
74288	Spem1	374768	SPEM1	100401368	SPEM1
20745	Spock1	6695	SPOCK1	100398533	SPOCK1
13640	Efna5	1946	EFNA5	100388282	EFNA5
329679	Fnip2	57600	FNIP2	100398081	FNIP2
59049	Slc22a17	51310	SLC22A17	100399111	SLC22A17
269823	Pon3	5446	PON3	100408549	PON3
18125	Nos1	4842	NOS1	100895717	NOS1
11947	Atp5b	506	ATP5B	100394984	ATP5B
320159	Fam179a	165186	TOGARAM2	100393107	TOGARAM2
12116	Bhmt	635	BHMT	100393375	BHMT
228357	Lrp4	4038	LRP4	100405368	LRP4
231999	Plekha8	84725	PLEKHA8	100390167	PLEKHA8
69890	Zfp219	51222	ZNF219	100402984	ZNF219
100039672	Msmp	692094	MSMP	100409673	MSMP
260315	Nav3	89795	NAV3	100388001	NAV3
234677	Ces4a	283848	CES4A	100411150	CES4A
14998	H2-DMa	3108	HLA-DMA	100407771	CAJA-DMA
11609	Agtr2	186	AGTR2	100405479	AGTR2
320869	Spata33	124045	SPATA33	100397111	SPATA33
72003	Synpr	132204	SYNPR	100412779	SYNPR
75173	Tex38	374973	TEX38	100412497	TEX38
56711	Plag1	5324	PLAG1	100392378	PLAG1
20532	Slc3a1	6519	SLC3A1	100401185	SLC3A1
227522	Rpp38	10557	RPP38	100404165	RPP38
195733	Grhl1	29841	GRHL1	100405054	GRHL1
237320	Aldh8a1	64577	ALDH8A1	100403774	ALDH8A1
448850	Znhit3	9326	ZNHIT3	100414387	ZNHIT3
72572	Spats2	65244	SPATS2	100393910	SPATS2
84035	Kremen1	83999	KREMEN1	100407744	KREMEN1
387609	Zhx2	22882	ZHX2	100395537	ZHX2
100503710	Gm5741	105372280	GNG14	100396640	GNG14
22421	Wnt7a	7476	WNT7A	100387909	WNT7A
18046	Nfyc	4802	NFYC	100408054	NFYC
70110	Ifi35	3430	IFI35	100387109	IFI35
74025	Nphp3	27031	NPHP3	100387733	NPHP3
53313	Atp2a3	489	ATP2A3	100414635	ATP2A3
20016	Polr1c	9533	POLR1C	100391790	POLR1C
75434	1700001C02Rik	339778	C2orf70	100388622	C14H2orf70
67525	Trim62	55223	TRIM62	100414537	TRIM62
57258	Xpo4	64328	XPO4	100414033	XPO4
12273	C5ar1	728	C5AR1	100409718	C5AR1
23934	Ly6h	4062	LY6H	NA	NA
224705	Vps52	6293	VPS52	100385068	VPS52
56427	Tubd1	51174	TUBD1	100408391	TUBD1
19267	Ptpre	5791	PTPRE	100410865	PTPRE
74255	Smu1	55234	SMU1	100412541	SMU1
237523	Ptprq	374462	PTPRQ	100394519	PTPRQ
12487	Cd28	940	CD28	100408536	CD28
216766	Gemin5	25929	GEMIN5	100394560	GEMIN5
230796	Wdtc1	23038	WDTC1	100404063	WDTC1
76132	Faxc	84553	FAXC	100393027	FAXC
217951	Tmem196	256130	TMEM196	100404904	TMEM196
105180375	Tmem265	100862671	TMEM265	103796611	TMEM265
67669	Hikeshi	51501	HIKESHI	108587673	HIKESHI
14871	Gstt1	2952	GSTT1	NA	NA
74450	Pank2	80025	PANK2	100396390	PANK2
23830	Capn10	11132	CAPN10	100389664	CAPN10
20274	Scn9a	6335	SCN9A	108592385	SCN9A
14431	Gamt	2593	GAMT	100394705	GAMT
224647	D17Wsu92e	64771	C6orf106	100410789	C4H6orf106
66521	Rwdd1	51389	RWDD1	100410309	RWDD1
74718	Snx16	64089	SNX16	100395642	SNX16
244631	Pskh1	5681	PSKH1	100389257	PSKH1
14362	Fzd1	8321	FZD1	100404550	FZD1
217674	Gphb5	122876	GPHB5	100413470	GPHB5
80879	Slc16a3	9123	SLC16A3	100394958	SLC16A3
100271841	Uckl1os	100113386	UCKL1-AS1	NA	NA
20129	Rptn	126638	RPTN	100404491	RPTN
216705	Clint1	9685	CLINT1	100393116	CLINT1
207781	C2cd2	25966	C2CD2	100409947	C2CD2
63857	Bco1	53630	BCO1	100393264	BCO1
19891	Rpa2	6118	RPA2	100394036	RPA2
66313	Smurf2	64750	SMURF2	100386392	SMURF2
216760	Mfap3	4238	MFAP3	100391651	MFAP3
67399	Pdlim7	9260	PDLIM7	100402068	PDLIM7
68836	Mrpl52	122704	MRPL52	100388237	MRPL52
252973	Grhl2	79977	GRHL2	100410046	GRHL2
60525	Acss2	55902	ACSS2	100411267	ACSS2
14460	Gata1	2623	GATA1	NA	NA
29813	Zfp385a	25946	ZNF385A	100387033	ZNF385A
15450	Lipc	3990	LIPC	100385971	LIPC
26441	Psma4	5685	PSMA4	100386493	PSMA4
228778	6820408C15Rik	140680	C20orf96	100402936	C5H20orf96
76123	Gpsm2	29899	GPSM2	100398137	GPSM2
57785	Rangrf	29098	RANGRF	100408029	RANGRF
217341	Qrich2	84074	QRICH2	NA	NA
223920	Soat2	8435	SOAT2	100412165	SOAT2
18631	Pex11a	8800	PEX11A	100406709	PEX11A
66341	Eid3	493861	EID3	103795389	EID3
213980	Fbxw10	374286	CDRT1	NA	NA
320080	Zbtb39	9880	ZBTB39	100388838	ZBTB39
215493	A3galt2	127550	A3GALT2	100414894	A3GALT2
14170	Fgf15	9965	FGF19	NA	NA
21416	Tcf7l2	6934	TCF7L2	100406757	TCF7L2
208968	Zfp280c	55609	ZNF280C	100390867	ZNF280C
19946	Rpl30	6156	RPL30	100389129	RPL30
17688	Msh6	2956	MSH6	100386465	MSH6
13709	Elf1	1997	ELF1	100414762	ELF1
15407	Hoxb1	3211	HOXB1	100402583	HOXB1
72236	Tsnaxip1	55815	TSNAXIP1	100387940	TSNAXIP1
27681	Snf8	11267	SNF8	100395321	SNF8
52882	Rgs7bp	401190	RGS7BP	100399160	RGS7BP
73736	Fcf1	51077	FCF1	100385616	FCF1
104799	Vipas39	63894	VIPAS39	100402869	VIPAS39
30930	Vps26a	9559	VPS26A	100385858	VPS26A
74043	Pex26	55670	PEX26	100400587	PEX26
227937	Pkp4	8502	PKP4	100405861	PKP4
217827	Nrde2	55051	NRDE2	100389090	NRDE2
54325	Elovl1	64834	ELOVL1	100409750	ELOVL1
66400	Alkbh7	84266	ALKBH7	100412458	ALKBH7
12038	Bche	590	BCHE	100409326	BCHE
66691	Gapvd1	26130	GAPVD1	100389845	GAPVD1
28253	Slco1b2	28234	SLCO1B3	100404555	SLCO1B3
11634	Aire	326	AIRE	100392896	AIRE
11785	Apbb1	322	APBB1	100401543	APBB1
320091	Ano4	121601	ANO4	100392091	ANO4
21871	Atp6v0a2	23545	ATP6V0A2	100896337	ATP6V0A2
20957	Sycp1	6847	SYCP1	100415496	SYCP1
72973	Fbxo47	494188	FBXO47	100385935	FBXO47
18799	Plcd1	5333	PLCD1	100408597	PLCD1
11518	Add1	118	ADD1	100401343	ADD1
80720	Pbx4	80714	PBX4	NA	NA
74002	Psd2	84249	PSD2	100405433	PSD2
69908	Rab3b	5865	RAB3B	100399215	RAB3B
101401	Adamts9	56999	ADAMTS9	100415536	ADAMTS9
268527	Greb1	9687	GREB1	100407612	GREB1
232174	Cyp26b1	56603	CYP26B1	100393102	CYP26B1
53817	Ddx39b	7919	DDX39B	100395064	DDX39B
68187	Fam135a	57579	FAM135A	100404256	FAM135A
66836	Tmem223	79064	TMEM223	100394642	TMEM223
52440	Tax1bp1	8887	TAX1BP1	100393439	TAX1BP1
68999	Anapc10	10393	ANAPC10	100404610	ANAPC10
74249	Lrrc2	79442	LRRC2	100400229	LRRC2
27385	Magel2	54551	MAGEL2	100414152	MAGEL2
56189	Prodh2	58510	PRODH2	100409353	PRODH2
66620	Pantr2	102682016	LINC01159	NA	NA
15108	Hsd17b10	3028	HSD17B10	100402832	HSD17B10
63856	Taf8	129685	TAF8	100408613	TAF8
11566	Adss	159	ADSS	100402806	ADSS
236781	Gpr119	139760	GPR119	100387965	GPR119
226418	Yod1	55432	YOD1	100389621	YOD1
16922	Phyh	5264	PHYH	100394030	PHYH
11797	Birc2	329	BIRC2	100394418	BIRC2
104759	Pld4	122618	PLD4	100406257	PLD4
16568	Kif3a	11127	KIF3A	100406166	KIF3A
100040608	Fancf	2188	FANCF	100413351	FANCF
20912	Stxbp3	6814	STXBP3	100397410	STXBP3
319660	Agmo	392636	AGMO	100393907	AGMO
12544	Cdc45	8318	CDC45	100409434	CDC45
52323	Klhl7	55975	KLHL7	100390526	KLHL7
100213	Rusc2	9853	RUSC2	103793822	RUSC2
20339	Sele	6401	SELE	100412914	SELE
228715	Smim26	388789	SMIM26	NA	NA
24064	Spry2	10253	SPRY2	100409423	SPRY2
21853	Timeless	8914	TIMELESS	100394271	TIMELESS
433813	Pusl1	126789	PUSL1	100387849	PUSL1
68846	Rnf208	727800	RNF208	100384918	RNF208
242523	Dmrta1	63951	DMRTA1	100395268	DMRTA1
12575	Cdkn1a	1026	CDKN1A	100894215	CDKN1A
67101	2310039H08Rik	441150	C6orf226	100400134	C4H6orf226
239706	Mettl22	79091	METTL22	100409417	METTL22
12830	Col4a5	1287	COL4A5	100409842	COL4A5
320277	Spef2	79925	SPEF2	100398800	SPEF2
107271	Yars	8565	YARS	100403207	YARS
223691	Eif3l	51386	EIF3L	100403142	EIF3L
229782	Slc35a3	23443	SLC35A3	100397884	SLC35A3
18542	Pcolce	5118	PCOLCE	100414100	PCOLCE
69807	Trim32	22954	TRIM32	100385394	TRIM32
14682	Gnaq	2776	GNAQ	100403006	GNAQ
23825	Banf1	8815	BANF1	100391383	BANF1
75320	Etnk1	55500	ETNK1	NA	NA
237782	Smcr8	140775	SMCR8	100394718	SMCR8
23920	Insrr	3645	INSRR	100412557	INSRR
73261	1700037C18Rik	646174	C16orf90	100390063	C12H16orf90
67407	Cylc1	1538	CYLC1	100406822	CYLC1
26431	Git2	9815	GIT2	100395606	GIT2
56637	Gsk3b	2932	GSK3B	100387683	GSK3B
227699	Nup188	23511	NUP188	100412066	NUP188
105203	Fam208b	54906	FAM208B	100408652	FAM208B
75311	4930550C14Rik	160140	C11orf65	100402748	C11H11orf65
76784	Mtif2	4528	MTIF2	100394308	MTIF2
70247	Psmd1	5707	PSMD1	100394142	PSMD1
19653	Rbm4	5936	RBM4	NA	NA
18760	Prkd1	5587	PRKD1	100412986	PRKD1
269623	Rbm48	84060	RBM48	100386555	RBM48
20187	Ryk	6259	RYK	100391656	RYK
12728	Clcn5	1184	CLCN5	100410688	CLCN5
66477	Usmg5	84833	USMG5	108594196	USMG5
225182	Rbbp8	5932	RBBP8	100399729	RBBP8
11908	Atf1	466	ATF1	100401653	ATF1
232441	Rerg	85004	RERG	100394982	RERG
56716	Mlst8	64223	MLST8	100388495	MLST8
15465	Hrh1	3269	HRH1	100411714	HRH1
74276	Cldnd2	125875	CLDND2	100407545	CLDND2
433771	Minos1	440574	MINOS1	100393791	MINOS1
58520	0610007P14Rik	11161	C14orf1	100392097	C10H14orf1
12564	Cdh8	1006	CDH8	100404500	CDH8
59036	Dact1	51339	DACT1	100400795	DACT1
16553	Kif13a	63971	KIF13A	100394218	KIF13A
102991	AU022751	340602	CXorf67	100393287	CXHXorf67
232946	Bloc1s3	388552	BLOC1S3	100405959	BLOC1S3
24117	Wif1	11197	WIF1	100401777	WIF1
54698	Crtam	56253	CRTAM	100390057	CRTAM
29877	Hdgfl3	50810	HDGFL3	100398472	HDGFL3
66111	Tmed3	23423	TMED3	100385584	TMED3
217198	Plekhh3	79990	PLEKHH3	100411520	PLEKHH3
16596	Klf1	10661	KLF1	100400858	KLF1
94047	Cecr6	27439	CECR6	100398780	CECR6
16822	Lcp2	3937	LCP2	100396491	LCP2
13690	Eif4g2	1982	EIF4G2	100390541	EIF4G2
69511	Klk12	43849	KLK12	100404264	KLK12
328845	Acsbg2	81616	ACSBG2	100410793	ACSBG2
72195	Supt7l	9913	SUPT7L	100397200	SUPT7L
381677	Vgf	7425	VGF	100415421	VGF
219022	Ttc5	91875	TTC5	100408069	TTC5
170721	Papln	89932	PAPLN	100401411	PAPLN
12530	Cdc25a	993	CDC25A	100408832	CDC25A
269831	Tspan12	23554	TSPAN12	100389082	TSPAN12
68198	Ndufb2	4708	NDUFB2	100403449	NDUFB2
223754	Tbc1d22a	25771	TBC1D22A	100390089	TBC1D22A
78801	Ak7	122481	AK7	100400313	AK7
73340	Nptxr	23467	NPTXR	100386471	NPTXR
218138	Gmds	2762	GMDS	100390839	GMDS
16666	Krt16	3868	KRT16	100401117	KRT16
117197	Bloc1s4	55330	BLOC1S4	100388787	BLOC1S4
76947	Ndufaf6	137682	NDUFAF6	100409204	NDUFAF6
12560	Cdh3	1001	CDH3	100397967	CDH3
244667	Disc1	27185	DISC1	100384943	DISC1
67945	Rpl41	6171	RPL41	NA	NA
238384	Slc24a4	123041	SLC24A4	100395506	SLC24A4
71183	Clec12b	387837	CLEC12B	100388116	CLEC12B
214424	Parp16	54956	PARP16	100391252	PARP16
227298	Fam134a	79137	RETREG2	100398359	RETREG2
12359	Cat	847	CAT	100388372	CAT
18951	Sept5	5413	SEPT5	100411592	SEPT5
66413	Psmd6	9861	PSMD6	100414464	PSMD6
28036	Larp7	51574	LARP7	100400841	LARP7
67126	Atp5e	514	ATP5E	100409961	ATP5E
242721	Klhdc7a	127707	KLHDC7A	100406109	KLHDC7A
66447	Mgst3	4259	MGST3	100386143	MGST3
21769	Zfand3	60685	ZFAND3	100389150	ZFAND3
213527	Pth2r	5746	PTH2R	100388819	PTH2R
433938	Mn1	4330	MN1	100403497	MN1
14171	Fgf17	8822	FGF17	100401797	FGF17
219257	Pcdh20	64881	PCDH20	100394655	PCDH20
20591	Kdm5c	8242	KDM5C	100401370	KDM5C
224116	Muc20	200958	MUC20	100410168	MUC20
76187	Adhfe1	137872	ADHFE1	100392867	ADHFE1
14399	Gabra6	2559	GABRA6	100403146	GABRA6
546134	Gramd2	196996	GRAMD2A	100394630	GRAMD2A
59092	Pcbp4	57060	PCBP4	100415533	PCBP4
117599	Helb	92797	HELB	100410843	HELB
18442	P2ry2	5029	P2RY2	100405167	P2RY2
18044	Nfya	4800	NFYA	100402210	NFYA
30962	Slc7a9	11136	SLC7A9	100405463	SLC7A9
13592	Ebf2	64641	EBF2	100408091	EBF2
12563	Cdh6	1004	CDH6	100415432	CDH6
15182	Hdac2	3066	HDAC2	100402327	HDAC2
76787	Ppfia3	8541	PPFIA3	100393150	PPFIA3
74754	Dhcr24	1718	DHCR24	100405876	DHCR24
70605	Zdhhc24	254359	ZDHHC24	100393566	ZDHHC24
170571	Cntnap4	85445	CNTNAP4	100411151	CNTNAP4
67201	Glod4	51031	GLOD4	100415348	GLOD4
66070	Cwc15	51503	CWC15	100408440	CWC15
26425	Nubp1	4682	NUBP1	100403953	NUBP1
71363	Krtap7-1	337878	KRTAP7-1	100390121	KRTAP7-1
226016	Abhd17b	51104	ABHD17B	100409669	ABHD17B
66942	Ddx18	8886	DDX18	100403920	DDX18
241633	Atp8b4	79895	ATP8B4	100399705	ATP8B4
74753	Trmo	51531	TRMO	100399612	TRMO
11610	Agtrap	57085	AGTRAP	100389553	AGTRAP
12587	Mia	8190	MIA	100393278	MIA
16865	Eif2d	1939	EIF2D	100385063	EIF2D
246313	Prokr2	128674	PROKR2	100401606	PROKR2
69987	Spaca9	11092	SPACA9	100407380	SPACA9
67133	Gp2	2813	GP2	100414803	GP2
58230	Rnf8	9025	RNF8	100392403	RNF8
13603	Opn3	23596	OPN3	NA	NA
26940	Ecsit	51295	ECSIT	100391798	ECSIT
12181	Bop1	23246	BOP1	100403016	BOP1
242362	Manea	79694	MANEA	100414257	MANEA
207952	Klhl25	64410	KLHL25	100388698	KLHL25
66695	Aspn	54829	ASPN	100410747	ASPN
68628	Fbxw9	84261	FBXW9	100397001	FBXW9
75079	Zbtb49	166793	ZBTB49	100409223	ZBTB49
106728413	LOC106728413	106728414	LOC106728414	NA	NA
12331	Cap1	10487	CAP1	100402974	CAP1
320727	Ipo8	10526	IPO8	100399463	IPO8
68366	Tmem129	92305	TMEM129	100408608	TMEM129
102635552	Gm32856	388561	ZNF761	NA	NA
170720	Card14	79092	CARD14	100414641	CARD14
100504474	Smlr1	100507203	SMLR1	100895468	SMLR1
270120	Fat3	120114	FAT3	100394056	FAT3
16520	Kcnj4	3761	KCNJ4	100407745	KCNJ4
75667	Tmem225	338661	TMEM225	100393203	TMEM225
20464	Sim1	6492	SIM1	100398097	SIM1
216527	Ccm2	83605	CCM2	100392450	CCM2
20981	Syt3	84258	SYT3	100398460	SYT3
21463	Tcp11	6954	TCP11	100411863	TCP11
244058	Rgma	56963	RGMA	100385583	RGMA
56047	Msln	10232	MSLN	100397679	MSLN
56043	Akr1e1	83592	AKR1E2	100404287	AKR1E2
59040	Rhot1	55288	RHOT1	100387473	RHOT1
67812	Ubxn4	23190	UBXN4	100409021	UBXN4
69852	Tcf23	150921	TCF23	100405782	TCF23
15412	Hoxb4	3214	HOXB4	100401868	HOXB4
100504715	Tmppe	643853	TMPPE	100398909	TMPPE
320484	Rasal3	64926	RASAL3	100407539	RASAL3
327956	Vmo1	284013	VMO1	100390137	VMO1
15442	Hpse	10855	HPSE	100402671	HPSE
27041	G3bp1	10146	G3BP1	100415182	G3BP1
69576	Smco1	255798	SMCO1	100386597	SMCO1
54390	Sit1	27240	SIT1	100403611	SIT1
105428	Fam149b	317662	FAM149B1	100392240	FAM149B1
109115	Supt3	8464	SUPT3H	100405829	SUPT3H
238725	Gpr150	285601	GPR150	100406668	GPR150
17896	Myl4	4635	MYL4	100415216	MYL4
68952	Fam57b	83723	FAM57B	100394892	FAM57B
22024	Crisp2	7180	CRISP2	100414255	CRISP2
21407	Tcf15	6939	TCF15	100385567	TCF15
66120	Fkbp11	51303	FKBP11	100388229	FKBP11
16785	Rpsa	3921	RPSA	100386844	RPSA
12933	Crmp1	1400	CRMP1	NA	NA
15192	Hdgfl1	154150	HDGFL1	100386981	HDGFL1
545126	CN725425	283461	C12orf40	100387644	C9H12orf40
65255	Asb4	51666	ASB4	100407580	ASB4
258309	Olfr657	387748	OR56B1	NA	NA
67281	Rpl37	6167	RPL37	100409927	RPL37
78412	3110062M04Rik	78996	C7orf49	100415498	C8H7orf49
320267	Fubp3	8939	FUBP3	100399862	FUBP3
18128	Notch1	4851	NOTCH1	103795708	NOTCH1
76886	Fam81a	145773	FAM81A	100388479	FAM81A
68693	Hnrnpul2	221092	HNRNPUL2	100397549	HNRNPUL2
230393	Focad	54914	FOCAD	100387306	FOCAD
16367	Irs1	3667	IRS1	100387742	IRS1
56336	B4galt5	9334	B4GALT5	100393875	B4GALT5
70238	Rnf168	165918	RNF168	100387184	RNF168
239188	Enox1	55068	ENOX1	100402118	ENOX1
109212	Fam64a	54478	PIMREG	100415221	PIMREG
66496	Ppdpf	79144	PPDPF	100397499	PPDPF
16542	Kdr	3791	KDR	100407045	KDR
170760	Acbd3	64746	ACBD3	100406431	ACBD3
21955	Tnnt1	7138	TNNT1	100409134	TNNT1
11991	Hnrnpd	3184	HNRNPD	100400250	HNRNPD
19718	Rfc2	5982	RFC2	100396246	RFC2
68817	Ddi2	84301	DDI2	NA	NA
72119	Tpx2	22974	TPX2	100392169	TPX2
13194	Ddb1	1642	DDB1	100386689	DDB1
232941	Ppm1n	147699	PPM1N	100408998	PPM1N
73102	Slc22a23	63027	SLC22A23	100386152	SLC22A23
66610	Abi3	51225	ABI3	100394126	ABI3
12556	Cdh16	1014	CDH16	100399538	CDH16
114675	4932431P20Rik	83889	WDR87	100404140	WDR87
20609	Sstr5	6755	SSTR5	100407118	SSTR5
241694	Ralgapa2	57186	RALGAPA2	100387464	RALGAPA2
266781	Snx17	9784	SNX17	100412653	SNX17
223649	Nrbp2	340371	NRBP2	100407031	NRBP2
320655	Pgap3	93210	PGAP3	100390980	PGAP3
20199	S100a5	6276	S100A5	103789000	S100A5
68611	Mrpl28	10573	MRPL28	100393090	MRPL28
11416	Slc33a1	9197	SLC33A1	100386011	SLC33A1
94229	Slc4a10	57282	SLC4A10	100393662	SLC4A10
68794	Flnc	2318	FLNC	100397531	FLNC
78689	Naa35	60560	NAA35	100413490	NAA35
13038	Ctsk	1513	CTSK	100410169	CTSK
58184	Cnot9	9125	CNOT9	100390513	CNOT9
114570	Crip3	401262	CRIP3	100388669	CRIP3
76478	Haus8	93323	HAUS8	100394582	HAUS8
233879	Asphd1	253982	ASPHD1	100398041	ASPHD1
75739	Mpp7	143098	MPP7	100398960	MPP7
17287	Mep1a	4224	MEP1A	100385555	MEP1A
231327	Ppat	5471	PPAT	100415443	PPAT
217342	Ube2o	63893	UBE2O	100394130	UBE2O
242894	Actr3b	57180	ACTR3B	100400303	ACTR3B
72709	C1qtnf6	114904	C1QTNF6	103796821	C1QTNF6
18813	Pa2g4	5036	PA2G4	100410842	PA2G4
215494	Pomgnt2	84892	POMGNT2	100387902	POMGNT2
18822	Plod1	5351	PLOD1	100393790	PLOD1
574418	Serinc4	619189	SERINC4	100396438	SERINC4
64654	Fgf23	8074	FGF23	100392707	FGF23
71207	Nudt4	11163	NUDT4	100386206	NUDT4
56876	Nsmf	26012	NSMF	100387310	NSMF
108099	Prkag2	51422	PRKAG2	100386781	PRKAG2
94249	Slc24a3	57419	SLC24A3	100396525	SLC24A3
106722	G6b	80739	MPIG6B	100403170	MPIG6B
75029	Purg	29942	PURG	100396231	PURG
16530	Kcnk7	10089	KCNK7	100387411	KCNK7
223332	Ranbp3l	202151	RANBP3L	100390459	RANBP3L
69454	Clic3	9022	CLIC3	100411123	CLIC3
67219	Med18	54797	MED18	100397522	MED18
71609	Tradd	8717	TRADD	100401347	TRADD
83557	Lin28a	79727	LIN28A	100405014	LIN28A
100043314	Tigit	201633	TIGIT	100397705	TIGIT
19724	Rfx1	5989	RFX1	100399656	RFX1
102638083	Ccdc188	388849	CCDC188	100896963	CCDC188
11979	Atp7b	540	ATP7B	100384908	ATP7B
239659	C1ql4	338761	C1QL4	100393547	C1QL4
50913	Olig2	10215	OLIG2	100396637	OLIG2
17988	Ndrg1	10397	NDRG1	100401077	NDRG1
78514	Arhgap10	79658	ARHGAP10	100407043	ARHGAP10
102800312	Lncppara	400931	MIRLET7BHG	NA	NA
53381	Prdx4	10549	PRDX4	100385572	PRDX4
18133	Nov	4856	NOV	100398072	NOV
16414	Itgb2	3689	ITGB2	100402685	ITGB2
11992	Auh	549	AUH	100395264	AUH
237943	Gpatch8	23131	GPATCH8	100405115	GPATCH8
228598	Ebf4	57593	EBF4	100403664	EBF4
93690	Gpr45	11250	GPR45	100399607	GPR45
69577	Fastkd3	79072	FASTKD3	100390335	FASTKD3
11504	Adamts1	9510	ADAMTS1	100412455	ADAMTS1
242377	Pm20d2	135293	PM20D2	100397240	PM20D2
18685	Phtf1	10745	PHTF1	100408913	PHTF1
232539	Klhl42	57542	KLHL42	NA	NA
74098	0610037L13Rik	54987	C1orf123	100388940	C7H1orf123
12301	Cacybp	27101	CACYBP	100396375	CACYBP
216881	Wscd1	23302	WSCD1	100402471	WSCD1
80859	Nfkbiz	64332	NFKBIZ	100411957	NFKBIZ
13036	Ctsh	1512	CTSH	100413104	CTSH
105513	Chmp7	91782	CHMP7	100414080	CHMP7
14694	Rack1	10399	RACK1	100394803	RACK1
18526	Pcdh10	57575	PCDH10	100400724	PCDH10
18707	Pik3cd	5293	PIK3CD	100398849	PIK3CD
94187	Zfp423	23090	ZNF423	100401958	ZNF423
103266	Tmem263	90488	TMEM263	100407588	TMEM263
76983	Scfd1	23256	SCFD1	100413346	SCFD1
59287	Ncstn	23385	NCSTN	100405811	NCSTN
67711	Nsmce1	197370	NSMCE1	100412290	NSMCE1
13167	Dbi	1622	DBI	100402353	DBI
14658	Glrb	2743	GLRB	100392393	GLRB
70458	2610318N02Rik	107985532	LOC107985532	NA	NA
20511	Slc1a2	6506	SLC1A2	100391501	SLC1A2
12022	Barx1	56033	BARX1	100402407	BARX1
19736	Rgs4	5999	RGS4	100410777	RGS4
22401	Zmat3	64393	ZMAT3	100401439	ZMAT3
17920	Myo6	4646	MYO6	100391794	MYO6
72544	Exosc6	118460	EXOSC6	100399403	EXOSC6
67008	Yae1d1	57002	YAE1D1	100411436	YAE1D1
319196	Ankef1	63926	ANKEF1	100412825	ANKEF1
20833	Ssrp1	6749	SSRP1	100413716	SSRP1
231134	Dok7	285489	DOK7	100399038	DOK7
218203	Mylip	29116	MYLIP	100397846	MYLIP
14415	Gad1	2571	GAD1	100411537	GAD1
68420	Ankrd13a	88455	ANKRD13A	100397300	ANKRD13A
319909	Ism1	140862	ISM1	100391437	ISM1
103149	Upb1	51733	UPB1	100415532	UPB1
69675	Pxdn	7837	PXDN	100390563	PXDN
665574	Gm7694	400793	C1orf226	100390463	C18H1orf226
23806	Arih1	25820	ARIH1	100395354	ARIH1
108449882	LOC108449882	108449887	LOC108449887	NA	NA
207911	Mchr1	2847	MCHR1	100395835	MCHR1
78926	Gas2l1	10634	GAS2L1	100408106	GAS2L1
68505	Vps51	738	VPS51	100413954	VPS51
16897	Llgl1	3996	LLGL1	100395080	LLGL1
58805	Mlxipl	51085	MLXIPL	100403257	MLXIPL
232983	Cxcl17	284340	CXCL17	108589568	CXCL17
100986	Akap9	10142	AKAP9	100389678	AKAP9
77040	Atg16l1	55054	ATG16L1	100400405	ATG16L1
258371	Olfr368	392391	OR5C1	100387618	LOC100387618
73419	Armt1	79624	ARMT1	100385560	ARMT1
240332	Slc6a7	6534	SLC6A7	100390570	SLC6A7
17528	Mpz	4359	MPZ	100410776	MPZ
66898	Baiap2l1	55971	BAIAP2L1	100400471	BAIAP2L1
385658	Nxpe3	91775	NXPE3	100412314	NXPE3
232933	Ccdc61	729440	CCDC61	100413543	CCDC61
68401	G6pc3	92579	G6PC3	100400025	G6PC3
234740	Tmem231	79583	TMEM231	100393499	TMEM231
668173	Pex10	5192	PEX10	100395841	PEX10
104601	Mycbpap	84073	MYCBPAP	100415471	MYCBPAP
383103	Tvp23a	780776	TVP23A	100407838	TVP23A
14917	Gucy2c	2984	GUCY2C	100406002	GUCY2C
19181	Psmc2	5701	PSMC2	100400663	PSMC2
67153	Rnaseh2b	79621	RNASEH2B	100385994	RNASEH2B
75273	Pelp1	27043	PELP1	100386751	PELP1
209195	Clic6	54102	CLIC6	100391926	CLIC6
22157	Tulp1	7287	TULP1	100401349	TULP1
56726	Sh3bgrl	6451	SH3BGRL	100403191	SH3BGRL
232333	Slc6a1	6529	SLC6A1	100405198	SLC6A1
622554	Majin	283129	MAJIN	100408083	MAJIN
67260	Cers4	79603	CERS4	100414013	CERS4
16612	Klk1	3816	KLK1	100402463	KLK1
66277	Klf15	28999	KLF15	100390566	KLF15
14585	Gfra1	2674	GFRA1	100390427	GFRA1
270711	Fam26d	221301	FAM26D	100409949	FAM26D
85030	Tnfrsf25	8718	TNFRSF25	100390883	TNFRSF25
213068	Tmem71	137835	TMEM71	100405564	TMEM71
170828	Vgll1	51442	VGLL1	100389649	VGLL1
239099	Homez	57594	HOMEZ	100397795	HOMEZ
269589	Sytl1	84958	SYTL1	100389555	SYTL1
252972	Tpcn1	53373	TPCN1	100414671	TPCN1
64008	Aqp9	366	AQP9	100413708	AQP9
22427	Wrn	7486	WRN	100396599	WRN
20084	Rps18	6222	RPS18	100399899	RPS18
238055	Apob	338	APOB	100399617	APOB
264134	Ttc26	79989	TTC26	100404299	TTC26
11532	Adh5	128	ADH5	100395052	ADH5
52793	Fam3b	54097	FAM3B	100406804	FAM3B
68270	Dnaaf1	123872	DNAAF1	100399769	DNAAF1
72399	Brap	8315	BRAP	100411316	BRAP
27374	Prmt5	10419	PRMT5	100390650	PRMT5
30878	Apln	8862	APLN	NA	NA
381375	Dfnb59	494513	DFNB59	100392795	DFNB59
243197	Mfsd7a	84179	MFSD7	103792155	MFSD7
232984	B3gnt8	374907	B3GNT8	100408142	B3GNT8
54380	Smarcal1	50485	SMARCAL1	100411539	SMARCAL1
58867	Syngr4	23546	SYNGR4	100385686	SYNGR4
74200	2810403A07Rik	22889	KIAA0907	100396011	KIAA0907
268721	Zswim8	23053	ZSWIM8	100412527	ZSWIM8
97487	Cmtm4	146223	CMTM4	100407769	CMTM4
18612	Etv4	2118	ETV4	100394722	ETV4
76925	Spata46	284680	SPATA46	100391181	SPATA46
224020	Pi4ka	5297	PI4KA	100390564	PI4KA
22122	Tsta3	7264	TSTA3	100408482	TSTA3
67053	Rpp14	11102	RPP14	100401191	RPP14
244418	Prag1	157285	PRAG1	100388976	PRAG1
71041	Pcgf6	84108	PCGF6	100403732	PCGF6
66204	Acyp1	97	ACYP1	100387877	ACYP1
22722	Zfp64	55734	ZFP64	100391084	ZFP64
16478	Jund	3727	JUND	103789824	JUND
78923	Chsy3	337876	CHSY3	100392140	CHSY3
20604	Sst	6750	SST	100412902	SST
218441	Zfyve16	9765	ZFYVE16	100409088	ZFYVE16
244551	Nanos3	342977	NANOS3	100405226	NANOS3
74525	Fam234b	57613	FAM234B	100385474	FAM234B
69540	Klk10	5655	KLK10	100403540	KLK10
14734	Gpc3	2719	GPC3	100401118	GPC3
21808	Tgfb2	7042	TGFB2	100390586	TGFB2
54170	Rragc	64121	RRAGC	100395593	RRAGC
68926	Ubap2	55833	UBAP2	100389483	UBAP2
72500	Ier5l	389792	IER5L	100414707	IER5L
70823	Hmgxb4	10042	HMGXB4	100413620	HMGXB4
228983	Osbpl2	9885	OSBPL2	100388542	OSBPL2
232016	Ccdc129	223075	CCDC129	100386317	CCDC129
22599	Slc6a20b	54716	SLC6A20	100395635	SLC6A20
11792	Apex1	328	APEX1	100400557	APEX1
21744	Adad1	132612	ADAD1	100404366	ADAD1
11811	Apobec2	10930	APOBEC2	100401220	APOBEC2
56334	Tmed2	10959	TMED2	100896002	TMED2
80886	Senp3	26168	SENP3	100392913	SENP3
329002	Zfp236	7776	ZNF236	100398513	ZNF236
108699	Chn1	1123	CHN1	103787230	CHN1
231050	Galnt11	63917	GALNT11	100402135	GALNT11
70387	Ttc9c	283237	TTC9C	100394286	TTC9C
22232	Slc35a2	7355	SLC35A2	100403308	SLC35A2
12576	Cdkn1b	1027	CDKN1B	100387508	CDKN1B
20215	Sag	6295	SAG	100404534	SAG
218165	Ofcc1	266553	OFCC1	NA	NA
66255	Hsbp1l1	440498	HSBP1L1	100406649	HSBP1L1
72978	Cnih3	149111	CNIH3	100402083	CNIH3
11502	Adam9	8754	ADAM9	100397323	ADAM9
71963	Cdca4	55038	CDCA4	100405164	CDCA4
76416	Znrd1as	80862	ZNRD1ASP	NA	NA
228355	Madd	8567	MADD	100390785	MADD
19335	Rab23	51715	RAB23	100412457	RAB23
236915	Arhgef9	23229	ARHGEF9	100393157	ARHGEF9
18477	Prdx1	5052	PRDX1	100399691	PRDX1
83814	Nedd4l	23327	NEDD4L	100399239	NEDD4L
239691	AU021092	146556	C16orf89	100408317	C12H16orf89
69826	Ms4a10	341116	MS4A10	100404810	MS4A10
100503609	Lnp1	348801	LNP1	100385644	LNP1
53317	Plrg1	5356	PLRG1	100397591	PLRG1
67784	Plxnd1	23129	PLXND1	NA	NA
71878	Fam83d	81610	FAM83D	100393282	FAM83D
17127	Smad3	4088	SMAD3	100393808	SMAD3
72050	Kdelc1	79070	KDELC1	100393464	KDELC1
70750	Kdsr	2531	KDSR	100411116	KDSR
26370	Cetn2	1069	CETN2	100399306	CETN2
22402	Wisp1	8840	WISP1	100401945	WISP1
108837	Ibtk	25998	IBTK	100404135	IBTK
14587	Gfra3	2676	GFRA3	100403866	GFRA3
18973	Pole	5426	POLE	100409761	POLE
67512	Agpat2	10555	AGPAT2	100401440	AGPAT2
76273	Ndfip2	54602	NDFIP2	100410868	NDFIP2
230676	Szt2	23334	SZT2	100409390	SZT2
66431	Oxld1	339229	OXLD1	100391334	OXLD1
68802	Mypn	84665	MYPN	100394176	MYPN
20439	Siah2	6478	SIAH2	100397347	SIAH2
27029	Sgsh	6448	SGSH	100411890	SGSH
338467	Morc3	23515	MORC3	100392658	MORC3
21953	Tnni2	7136	TNNI2	100396331	TNNI2
70999	Naa40	79829	NAA40	100407232	NAA40
23859	Dlg2	1740	DLG2	100414556	DLG2
19281	Ptprt	11122	PTPRT	100398934	PTPRT
58231	Stk4	6789	STK4	100407296	STK4
56485	Slc2a5	6518	SLC2A5	100385463	SLC2A5
56461	Kcnip3	30818	KCNIP3	100408463	KCNIP3
75769	Plppr5	163404	PLPPR5	100389313	PLPPR5
268515	Bahcc1	57597	BAHCC1	100387729	BAHCC1
257633	Acsf3	197322	ACSF3	100389759	ACSF3
54409	Ramp2	10266	RAMP2	100391576	RAMP2
17450	Morc1	27136	MORC1	100399625	MORC1
320916	Wscd2	9671	WSCD2	100391367	WSCD2
12894	Cpt1a	1374	CPT1A	100403111	CPT1A
20404	Sh3gl2	6456	SH3GL2	100403486	SH3GL2
229574	Flg2	388698	FLG2	100405940	FLG2
19262	Ptpra	5786	PTPRA	100404748	PTPRA
228536	Bahd1	22893	BAHD1	100415264	BAHD1
69556	Bod1	91272	BOD1	NA	NA
74841	Usp38	84640	USP38	100407154	USP38
231834	Snx8	29886	SNX8	100403263	SNX8
21427	Vps72	6944	VPS72	100385777	VPS72
209462	Hace1	57531	HACE1	100399774	HACE1
19146	Tmprss15	5651	TMPRSS15	100401965	TMPRSS15
17117	Amacr	23600	AMACR	100393605	AMACR
52666	Arhgef25	115557	ARHGEF25	100404793	ARHGEF25
98766	Ubac1	10422	UBAC1	100387182	UBAC1
170768	Pfkfb3	5209	PFKFB3	100414163	PFKFB3
102103	Mtus1	57509	MTUS1	100413724	MTUS1
330222	Sdk1	221935	SDK1	100414466	SDK1
72723	Zfp74	148266	ZNF569	100415460	ZNF569
73259	Cib4	130106	CIB4	100388262	CIB4
676527	Gm12248	10826	FAXDC2	100393845	FAXDC2
66262	Ing5	84289	ING5	100398362	ING5
17128	Smad4	4089	SMAD4	100409302	SMAD4
54387	Mcm3ap	8888	MCM3AP	100405224	MCM3AP
380614	Intu	27152	INTU	100398198	INTU
81904	Cacng7	59284	CACNG7	100398831	CACNG7
217217	Asb16	92591	ASB16	100401111	ASB16
668110	Syce1l	100130958	SYCE1L	100896798	SYCE1L
24060	Slc35a1	10559	SLC35A1	100391313	SLC35A1
67263	Zswim6	57688	ZSWIM6	100391293	ZSWIM6
22787	Zp2	7783	ZP2	100388138	ZP2
103784	Wdr92	116143	WDR92	100388505	WDR92
83486	Rbm5	10181	RBM5	100402537	RBM5
66272	Cox16	51241	COX16	NA	NA
78469	Tmem247	388946	TMEM247	100388261	TMEM247
27965	Spg21	51324	SPG21	100407463	SPG21
214150	Ago3	192669	AGO3	NA	NA
78779	Spata2l	124044	SPATA2L	100392892	SPATA2L
66761	4933417A18Rik	404220	C6orf201	100412689	C4H6orf201
12049	Bcl2l10	10017	BCL2L10	100402983	BCL2L10
14371	Fzd9	8326	FZD9	100403975	FZD9
225348	Wdr36	134430	WDR36	100389380	WDR36
19293	Pvalb	5816	PVALB	100390686	PVALB
208666	Diras1	148252	DIRAS1	100415452	DIRAS1
68524	Wipf2	147179	WIPF2	100414544	WIPF2
216873	Spag7	9552	SPAG7	100394372	SPAG7
227648	Sec16a	9919	SEC16A	100400339	SEC16A
228785	Mylk2	85366	MYLK2	100391801	MYLK2
78174	Cox7b2	170712	COX7B2	100414729	COX7B2
231672	Fbxw8	26259	FBXW8	100403711	FBXW8
243813	Leng9	94059	LENG9	100413775	LENG9
234371	Tmem161a	54929	TMEM161A	100390967	TMEM161A
232790	Oscar	126014	OSCAR	100404987	OSCAR
104318	Csnk1d	1453	CSNK1D	100395325	CSNK1D
56486	Gabarap	11337	GABARAP	100404267	GABARAP
64138	Ctsz	1522	CTSZ	100409242	CTSZ
246177	Myo1g	64005	MYO1G	100389559	MYO1G
71340	Riok1	83732	RIOK1	100398207	RIOK1
21912	Tspan7	7102	TSPAN7	100390252	TSPAN7
106347	Ildr1	286676	ILDR1	100407749	ILDR1
75953	Samd7	344658	SAMD7	100401325	SAMD7
70893	Glb1l3	112937	GLB1L3	100391376	GLB1L3
207618	Zfp804b	219578	ZNF804B	100392815	ZNF804B
76577	Faf2	23197	FAF2	100385292	FAF2
29864	Rnf11	26994	RNF11	100403208	RNF11
70097	Sash1	23328	SASH1	100413411	SASH1
26462	Txnrd2	10587	TXNRD2	100413738	TXNRD2
215332	Slc36a3	285641	SLC36A3	100412205	SLC36A3
50997	Mpp2	4355	MPP2	100397257	MPP2
207932	Urb1	9875	URB1	100407889	URB1
96935	Susd4	55061	SUSD4	100406912	SUSD4
68106	Nt5c3b	115024	NT5C3B	100414651	NT5C3B
54199	Ccrl2	9034	CCRL2	100399503	CCRL2
12345	Capzb	832	CAPZB	100391719	CAPZB
271844	Pla2g4f	255189	PLA2G4F	NA	NA
70065	Ankrd60	140731	ANKRD60	100405592	ANKRD60
215445	Rab11fip3	9727	RAB11FIP3	100400566	RAB11FIP3
240239	Gpr151	134391	GPR151	100400953	GPR151
20681	Sox8	30812	SOX8	100406753	SOX8
12416	Cbx2	84733	CBX2	100410455	CBX2
13361	Dhfr	1719	DHFR	108587671	DHFR
18092	Nkx2-6	137814	NKX2-6	100411937	NKX2-6
22318	Vamp2	6844	VAMP2	100410194	VAMP2
103284	Zc3h10	84872	ZC3H10	100410117	ZC3H10
333433	Gpd1l	23171	GPD1L	100392024	GPD1L
17974	Nck2	8440	NCK2	100401429	NCK2
69371	Smco2	341346	SMCO2	NA	NA
56631	Trim17	51127	TRIM17	100398812	TRIM17
16149	Cd74	972	CD74	100407145	CD74
22030	Traf2	7186	TRAF2	100404226	TRAF2
14269	Fnbp1	23048	FNBP1	100386354	FNBP1
20979	Syt1	6857	SYT1	100391482	SYT1
70059	Degs2	123099	DEGS2	100409287	DEGS2
271127	Adamts16	170690	ADAMTS16	100387805	ADAMTS16
56808	Cacna2d2	9254	CACNA2D2	100408470	CACNA2D2
230587	Glis1	148979	GLIS1	100415733	GLIS1
503558	Taar9	134860	TAAR9	100414128	TAAR9
65971	Tbata	219793	TBATA	100405904	TBATA
26572	Cops3	8533	COPS3	100395098	COPS3
381605	Tbc1d2	55357	TBC1D2	100412300	TBC1D2
225280	Ino80c	125476	INO80C	100409548	INO80C
23925	Kel	3792	KEL	100391841	KEL
71148	Mier1	57708	MIER1	100391722	MIER1
13837	Epha3	2042	EPHA3	100405092	EPHA3
50917	Galns	2588	GALNS	100389028	GALNS
18218	Dusp8	1850	DUSP8	100399230	DUSP8
15980	Ifngr2	3460	IFNGR2	100389763	IFNGR2
268564	Zbtb1	22890	ZBTB1	100386087	ZBTB1
230649	Atpaf1	64756	ATPAF1	100408659	ATPAF1
77134	Hnrnpa0	10949	HNRNPA0	100399260	HNRNPA0
20977	Syp	6855	SYP	100385689	SYP
69101	Ydjc	150223	YDJC	100399256	YDJC
67106	Zbtb8os	339487	ZBTB8OS	100413090	ZBTB8OS
66990	Tmem134	80194	TMEM134	100406864	TMEM134
224022	Slc7a4	6545	SLC7A4	100388037	SLC7A4
69754	Fbxo7	25793	FBXO7	100409679	FBXO7
17831	Muc2	4583	MUC2	100400681	MUC2
243537	Uroc1	131669	UROC1	100396969	UROC1
20472	Six2	10736	SIX2	100397818	SIX2
19118	Prm1	5619	PRM1	NA	NA
217151	Arl5c	390790	ARL5C	100403678	ARL5C
67903	Gipc1	10755	GIPC1	100396750	GIPC1
69723	Rpain	84268	RPAIN	100398701	RPAIN
320482	Nron	641373	NRON	NA	NA
71920	Epgn	255324	EPGN	100388654	EPGN
20055	Rps16	6217	RPS16	100397979	RPS16
613262	BC029722	101410538	MMP24-AS1	NA	NA
12952	Cry1	1407	CRY1	100408307	CRY1
18029	Nfic	4782	NFIC	100388898	NFIC
109245	Lrrc39	127495	LRRC39	100393531	LRRC39
16906	Lmnb1	4001	LMNB1	100395999	LMNB1
14661	Glud1	2746	GLUD1	100404206	GLUD1
232493	Gys2	2998	GYS2	NA	NA
16873	Lhx5	64211	LHX5	100395248	LHX5
18569	Pdcd4	27250	PDCD4	100413000	PDCD4
665775	Bod1l	259282	BOD1L1	100390834	BOD1L1
15403	Hoxa6	3203	HOXA6	100398741	HOXA6
106338	Nsun3	63899	NSUN3	100896468	NSUN3
56531	Ylpm1	56252	YLPM1	100386211	YLPM1
266620	Defb36	245936	DEFB123	103792793	DEFB123
76014	Zc3h18	124245	ZC3H18	100414368	ZC3H18
320802	Ifitm10	402778	IFITM10	100394530	IFITM10
71296	Crnde	643911	CRNDE	NA	NA
54604	Pcnx	22990	PCNX1	100385485	PCNX1
229512	Smg5	23381	SMG5	100403998	SMG5
381142	Arl14epl	644100	ARL14EPL	100402549	ARL14EPL
382051	Pdp2	57546	PDP2	100410064	PDP2
71323	Rassf8	11228	RASSF8	NA	NA
102640527	Gm36566	100144748	KLLN	100403843	KLLN
18971	Pold1	5424	POLD1	100389890	POLD1
18701	Pigf	5281	PIGF	100395749	PIGF
67773	Kat8	84148	KAT8	100387289	KAT8
67889	Rbm18	92400	RBM18	100393108	RBM18
13350	Dgat1	8694	DGAT1	100402659	DGAT1
195018	Zzef1	23140	ZZEF1	100414983	ZZEF1
224045	Eif2b5	8893	EIF2B5	100389722	EIF2B5
338355	Fkbp15	23307	FKBP15	100390679	FKBP15
69376	Zpbp2	124626	ZPBP2	100406217	ZPBP2
54446	Nfat5	10725	NFAT5	100403765	NFAT5
17228	Cma1	1215	CMA1	100388845	CMA1
58234	Shank3	85358	SHANK3	100405926	SHANK3
15405	Hoxa9	3205	HOXA9	100397657	HOXA9
73708	Dppa3	359787	DPPA3	100395243	DPPA3
65113	Ndfip1	80762	NDFIP1	100390569	NDFIP1
56470	Rgs19	10287	RGS19	100402828	RGS19
12939	Pcdha7	56141	PCDHA7	NA	NA
22209	Ube2a	7319	UBE2A	100387728	UBE2A
17855	Mvk	4598	MVK	100394520	MVK
15372	Hmx2	3167	HMX2	100392242	HMX2
268859	Rbfox1	54715	RBFOX1	100414323	RBFOX1
80982	Cemip	57214	CEMIP	100406710	CEMIP
17252	Rdh11	51109	RDH11	103787305	RDH11
52064	Coq5	84274	COQ5	100385970	COQ5
382236	Brwd3	254065	BRWD3	100401372	BRWD3
218397	Rasa1	5921	RASA1	100415187	RASA1
68975	Med27	9442	MED27	100404945	MED27
269604	Gpr157	80045	GPR157	100397405	GPR157
258985	Olfr1256	403253	OR4A47	NA	NA
109342	Slc5a10	125206	SLC5A10	100392784	SLC5A10
387285	Hcrtr2	3062	HCRTR2	100392404	HCRTR2
22344	Vezf1	7716	VEZF1	100390612	VEZF1
18753	Prkcd	5580	PRKCD	100395399	PRKCD
27367	Rpl3	6122	RPL3	100397989	RPL3
18736	Pou1f1	5449	POU1F1	100407285	POU1F1
21961	Tns1	7145	TNS1	100415368	TNS1
229906	Gtf2b	2959	GTF2B	100391836	GTF2B
94061	Mrpl1	65008	MRPL1	100408241	MRPL1
228033	Atp5g3	518	ATP5G3	100412960	ATP5G3
17954	Nap1l2	4674	NAP1L2	100400148	NAP1L2
239611	Muc19	283463	MUC19	100387276	MUC19
103135	Pan2	9924	PAN2	100413819	PAN2
223499	Dcaf13	25879	DCAF13	100410406	DCAF13
14132	Fcgrt	2217	FCGRT	100411985	FCGRT
71954	Suds3	64426	SUDS3	100401151	SUDS3
16001	Igf1r	3480	IGF1R	100408399	IGF1R
231003	Klhl17	339451	KLHL17	100414773	KLHL17
93837	Dach2	117154	DACH2	100409967	DACH2
75723	Amotl1	154810	AMOTL1	100390058	AMOTL1
233878	Sez6l2	26470	SEZ6L2	100405178	SEZ6L2
100737	Dcun1d4	23142	DCUN1D4	100390957	DCUN1D4
12236	Bub1b	701	BUB1B	100413586	BUB1B
27279	Tnfrsf12a	51330	TNFRSF12A	100413719	TNFRSF12A
52187	Rragd	58528	RRAGD	100399288	RRAGD
623503	Prlh	51052	PRLH	103794022	PRLH
109161	Ube2q2	92912	UBE2Q2	NA	NA
242406	Rgp1	9827	RGP1	100409311	RGP1
66631	Mfsd14b	84641	MFSD14B	NA	NA
23963	Tenm1	10178	TENM1	100405123	TENM1
210582	Coq10a	93058	COQ10A	100413099	COQ10A
107751	Prrxl1	644168	DRGX	100395518	DRGX
69823	Fyttd1	84248	FYTTD1	100407869	FYTTD1
67489	Ap4b1	10717	AP4B1	100410952	AP4B1
74568	Mlkl	197259	MLKL	100400130	MLKL
320840	Negr1	257194	NEGR1	100402487	NEGR1
56463	Snd1	27044	SND1	100401773	SND1
56451	Suclg1	8802	SUCLG1	100386944	SUCLG1
19886	Ros1	6098	ROS1	100413897	ROS1
17535	Mre11a	4361	MRE11	100411097	MRE11
268816	Mroh5	389690	MROH5	100390215	MROH5
24063	Spry1	10252	SPRY1	100399273	SPRY1
381853	Gipr	2696	GIPR	100410438	GIPR
100383	Bsdc1	55108	BSDC1	100401015	BSDC1
108912	Cdca2	157313	CDCA2	100408458	CDCA2
14266	Aff2	2334	AFF2	100385337	AFF2
53761	Prrc2a	7916	PRRC2A	100399647	PRRC2A
18704	Pik3c2a	5286	PIK3C2A	100399595	PIK3C2A
231147	Sh3tc1	54436	SH3TC1	100394467	SH3TC1
101540	Prkd2	25865	PRKD2	108587662	PRKD2
56811	Dkk2	27123	DKK2	100401841	DKK2
75328	4930563D23Rik	101928147	C21orf140	100895100	C21H21orf140
72002	Slc39a5	283375	SLC39A5	100392455	SLC39A5
12789	Cnga2	1260	CNGA2	100396039	CNGA2
22757	Zkscan5	23660	ZKSCAN5	103787256	ZKSCAN5
76719	Kansl1	284058	KANSL1	100409246	KANSL1
207304	Hectd1	25831	HECTD1	100385615	HECTD1
17281	Fyco1	79443	FYCO1	100396608	FYCO1
93960	Nkd1	85407	NKD1	100405821	NKD1
71984	Sars2	54938	SARS2	100408879	SARS2
16517	Kcnj16	3773	KCNJ16	100397759	KCNJ16
270150	Ccdc153	283152	CCDC153	100397429	CCDC153
110829	Lims1	3987	LIMS1	100385872	LIMS1
223645	Mroh6	642475	MROH6	100409205	MROH6
22355	Vipr2	7434	VIPR2	100385837	VIPR2
68026	Pclaf	9768	PCLAF	100403713	PCLAF
234023	Arglu1	55082	ARGLU1	100397444	ARGLU1
103537	Mbtd1	54799	MBTD1	100406215	MBTD1
14012	Mpzl2	10205	MPZL2	100402507	MPZL2
68591	Mocos	55034	MOCOS	100394299	MOCOS
19727	Rfxank	8625	RFXANK	100387462	RFXANK
214112	Nipal4	348938	NIPAL4	100414827	NIPAL4
75698	Fam35a	54537	FAM35A	100399480	FAM35A
21454	Tcp1	6950	TCP1	100409470	TCP1
279561	Wnk3	65267	WNK3	100407786	WNK3
258373	Olfr323	391189	OR11L1	NA	NA
68352	Aspdh	554235	ASPDH	100398830	ASPDH
207728	Pde2a	5138	PDE2A	100408933	PDE2A
68018	Col4a3bp	10087	COL4A3BP	100403633	COL4A3BP
19289	Igdcc3	9543	IGDCC3	100391977	IGDCC3
227736	Cfap157	286207	CFAP157	100386710	CFAP157
15439	Hp	3240	HP	NA	NA
99681	Tchh	7062	TCHH	100404120	TCHH
107732	Mrpl10	124995	MRPL10	100398944	MRPL10
66212	Sec61b	10952	SEC61B	100413011	SEC61B
216869	Arrb2	409	ARRB2	100387113	ARRB2
14168	Fgf13	2258	FGF13	100397760	FGF13
108100	Baiap2	10458	BAIAP2	100413911	BAIAP2
70333	Cd3eap	10849	CD3EAP	100407660	CD3EAP
229474	Fhdc1	85462	FHDC1	100405689	FHDC1
21827	Thbs3	7059	THBS3	100397101	THBS3
107815	Scml2	10389	SCML2	100407422	SCML2
108989	Tpr	7175	TPR	100415679	TPR
384185	Arl9	132946	ARL9	103795334	ARL9
233571	P2ry6	5031	P2RY6	100392605	P2RY6
12153	Bmp1	649	BMP1	NA	NA
57441	Gmnn	51053	GMNN	100410665	GMNN
12905	Cradd	8738	CRADD	100396932	CRADD
17765	Mtf2	22823	MTF2	100402851	MTF2
15194	Htt	3064	HTT	100403524	HTT
245020	Slc35g2	80723	SLC35G2	100395647	SLC35G2
26896	Med14	9282	MED14	100398339	MED14
94066	Mrpl36	64979	MRPL36	100393250	MRPL36
94220	Cnnm4	26504	CNNM4	100385505	CNNM4
14950	H13	81502	HM13	100386877	HM13
75659	Wdr54	84058	WDR54	100386945	WDR54
403395	Clec3a	10143	CLEC3A	100415331	CLEC3A
76199	Med13l	23389	MED13L	100396689	MED13L
15552	Htr1d	3352	HTR1D	100407210	HTR1D
114679	Selenom	140606	SELENOM	100405316	SELENOM
18530	Pcdh8	5100	PCDH8	100401925	PCDH8
54610	Tbc1d8	11138	TBC1D8	100385870	TBC1D8
17217	Mcm4	4173	MCM4	100399985	MCM4
228714	Csrp2bp	57325	KAT14	100395079	KAT14
67763	Prpsap1	5635	PRPSAP1	100406218	PRPSAP1
228966	Ppp1r3d	5509	PPP1R3D	100385687	PPP1R3D
237868	Sarm1	23098	SARM1	100412472	SARM1
22234	Ugcg	7357	UGCG	100385999	UGCG
381218	4430402I18Rik	55064	SPATA6L	100406876	SPATA6L
76453	Prss23	11098	PRSS23	100403946	PRSS23
27395	Mrpl15	29088	MRPL15	100394316	MRPL15
18209	Ntn3	4917	NTN3	100385983	NTN3
65102	Nif3l1	60491	NIF3L1	100392322	NIF3L1
11352	Abl2	27	ABL2	100388523	ABL2
231830	Micall2	79778	MICALL2	100406534	MICALL2
114301	Palmd	54873	PALMD	100389676	PALMD
68563	Dpm3	54344	DPM3	100406791	DPM3
20231	Nkx1-2	390010	NKX1-2	100405907	NKX1-2
331474	Rgag4	340526	RTL5	100896757	RTL5
69317	Hmgb4	127540	HMGB4	103794350	HMGB4
79554	Cptp	80772	CPTP	100410104	CPTP
223227	Sox21	11166	SOX21	100391037	SOX21
18975	Polg	5428	POLG	100408039	POLG
20422	Sem1	7979	SEM1	100400302	SEM1
66437	Fis1	51024	FIS1	100414344	FIS1
103466	Nt5dc3	51559	NT5DC3	100396795	NT5DC3
17292	Mesp1	55897	MESP1	100404153	MESP1
232944	Mark4	57787	MARK4	100406327	MARK4
66481	Rps21	6227	RPS21	100389531	RPS21
245666	Iqsec2	23096	IQSEC2	100404517	IQSEC2
12703	Socs1	8651	SOCS1	100402275	SOCS1
12238	Commd3	23412	COMMD3	103794125	COMMD3
56438	Rbx1	9978	RBX1	100391523	RBX1
209176	Ido2	169355	IDO2	100402049	IDO2
171530	Ucn2	90226	UCN2	100895227	UCN2
101994	Champ1	283489	CHAMP1	100385866	CHAMP1
13079	Cyp21a1	1589	CYP21A2	100395918	CYP21A2
76501	Commd9	29099	COMMD9	100394283	COMMD9
22201	Uba1	7317	UBA1	100385080	UBA1
225659	Cep76	79959	CEP76	NA	NA
109264	Me3	10873	ME3	100410493	ME3
170822	Usp33	23032	USP33	100386423	USP33
97827	Exd2	55218	EXD2	100408563	EXD2
246221	Mpst	4357	MPST	108587891	MPST
259067	Olfr449	135946	OR6B1	100384996	OR6B1
18140	Uhrf1	29128	UHRF1	100406074	UHRF1
56418	Ykt6	10652	YKT6	100409990	YKT6
14680	Gnal	2774	GNAL	100387535	GNAL
268902	Robo2	6092	ROBO2	100388667	ROBO2
116873	Stim2	57620	STIM2	100402086	STIM2
19052	Ppp2ca	5515	PPP2CA	100398536	PPP2CA
432516	Myo1a	4640	MYO1A	100389198	MYO1A
98496	Pid1	55022	PID1	100388822	PID1
54167	Icos	29851	ICOS	100402716	ICOS
214922	Slc39a2	29986	SLC39A2	100395356	SLC39A2
50931	Il27ra	9466	IL27RA	100394581	IL27RA
67776	Vwa5a	4013	VWA5A	100396586	VWA5A
56695	Pnkd	25953	PNKD	100388206	PNKD
50935	St6galnac6	30815	ST6GALNAC6	100400822	ST6GALNAC6
213499	Fbxo42	54455	FBXO42	100401134	FBXO42
66181	Nop10	55505	NOP10	100406743	NOP10
71198	Otud1	220213	OTUD1	100388210	OTUD1
16170	Il16	3603	IL16	100405604	IL16
19231	Ptma	5757	PTMA	100412484	PTMA
170459	Stard4	134429	STARD4	100388050	STARD4
18536	Pcm1	5108	PCM1	100410260	PCM1
170707	Usp48	84196	USP48	100402610	USP48
228361	Ambra1	55626	AMBRA1	100385379	AMBRA1
21415	Tcf7l1	83439	TCF7L1	100403963	TCF7L1
109346	Ankrd39	51239	ANKRD39	100386582	ANKRD39
67181	Ctdnep1	23399	CTDNEP1	100397255	CTDNEP1
102566	Ano10	55129	ANO10	100403618	ANO10
59035	Carm1	10498	CARM1	100414375	CARM1
27393	Mrpl39	54148	MRPL39	100405949	MRPL39
78100	Msantd4	84437	MSANTD4	100386684	MSANTD4
22135	Tgoln2	10618	TGOLN2	100415649	TGOLN2
382030	Cnep1r1	255919	CNEP1R1	100403033	CNEP1R1
29870	Gtse1	51512	GTSE1	100386121	GTSE1
15111	Hand2	9464	HAND2	100400361	HAND2
54525	Syt7	9066	SYT7	100385624	SYT7
381045	Ccdc58	131076	CCDC58	100405318	CCDC58
100609	Nsun5	55695	NSUN5	100401569	NSUN5
225443	Gm94	389336	C5orf46	108587713	C2H5orf46
74649	Cpa5	93979	CPA5	100393077	CPA5
71887	Ppm1j	333926	PPM1J	100405016	PPM1J
621628	Cldn20	49861	CLDN20	100392045	CLDN20
71367	Chst9	83539	CHST9	100410743	CHST9
67196	Ube2t	29089	UBE2T	100403883	UBE2T
19894	Rph3a	22895	RPH3A	100385003	RPH3A
19367	Rad9a	5883	RAD9A	100405035	RAD9A
230909	Gm572	148345	C1orf127	100404658	C7H1orf127
23805	Apc2	10297	APC2	100397972	APC2
75712	Tmem14a	28978	TMEM14A	100386628	TMEM14A
66448	Mrpl20	55052	MRPL20	100410829	MRPL20
19762	Rit2	6014	RIT2	100385025	RIT2
12776	Ccr8	1237	CCR8	100385775	CCR8
353169	Slc2a12	154091	SLC2A12	100388901	SLC2A12
76688	Arfrp1	10139	ARFRP1	100398226	ARFRP1
319801	Tigar	57103	TIGAR	100392339	TIGAR
69035	Zdhhc3	51304	ZDHHC3	100393839	ZDHHC3
70681	Fam175a	84142	ABRAXAS1	100401953	ABRAXAS1
328381	Sh2d4b	387694	SH2D4B	100389945	SH2D4B
80287	Apobec3	164668	APOBEC3H	100412309	APOBEC3H
18260	Ocln	100506658	OCLN	100386012	OCLN
66300	Inafm1	255783	INAFM1	100387954	INAFM1
231912	Katnal1	84056	KATNAL1	100390375	KATNAL1
26564	Ror2	4920	ROR2	100393947	ROR2
231148	Ablim2	84448	ABLIM2	100393497	ABLIM2
19674	Rcvrn	5957	RCVRN	100400024	RCVRN
240261	Ccdc112	153733	CCDC112	100410893	CCDC112
257962	Olfr222	127623	OR2B11	100388425	OR2B11
22704	Zfp46	80818	ZNF436	100388937	ZNF436
17534	Mrc2	9902	MRC2	100406333	MRC2
23837	Cfdp1	10428	CFDP1	100392402	CFDP1
67459	Nvl	4931	NVL	100403517	NVL
72267	Lrrc8e	80131	LRRC8E	100410432	LRRC8E
79455	Pdcl2	132954	PDCL2	100404370	PDCL2
99167	Ssx2ip	117178	SSX2IP	100398604	SSX2IP
226562	Prrc2c	23215	PRRC2C	100408238	PRRC2C
20408	Sh3gl3	6457	SH3GL3	100399206	SH3GL3
15375	Foxa1	3169	FOXA1	103795735	FOXA1
259172	Mfrp	83552	MFRP	100398152	MFRP
18741	Pitx2	5308	PITX2	100415191	PITX2
56406	Ncoa6	23054	NCOA6	100397859	NCOA6
56722	Litaf	9516	LITAF	100401290	LITAF
108943	Trmt10a	93587	TRMT10A	100410417	TRMT10A
66840	Wdr45b	56270	WDR45B	100397262	WDR45B
68016	Murc	347273	CAVIN4	100386352	CAVIN4
56543	Kcnd3	3752	KCND3	100394264	KCND3
65112	Pmepa1	56937	PMEPA1	100412237	PMEPA1
13626	Eed	8726	EED	100411214	EED
72162	Dhx36	170506	DHX36	100389011	DHX36
14299	Ncs1	23413	NCS1	100395029	NCS1
14955	H19	283120	H19	NA	NA
100503185	Btbd8	284697	BTBD8	NA	NA
76500	Ip6k2	51447	IP6K2	100386118	IP6K2
225631	Onecut2	9480	ONECUT2	100397563	ONECUT2
216963	Git1	28964	GIT1	100395932	GIT1
268747	Carmil3	90668	CARMIL3	100403715	CARMIL3
63913	Fam129a	116496	FAM129A	100390226	FAM129A
20362	Sept8	23176	SEPT8	100405800	SEPT8
71860	Cfap52	146845	CFAP52	100397984	CFAP52
226844	Mfsd7b	28982	FLVCR1	100407159	FLVCR1
11950	Atp5f1	515	ATP5F1	100392086	ATP5F1
243300	Nyap1	222950	NYAP1	100415174	NYAP1
75302	Asxl2	55252	ASXL2	100395271	ASXL2
20321	Frrs1	391059	FRRS1	100401141	FRRS1
353328	Muc6	4588	MUC6	100407002	MUC6
26400	Map2k7	5609	MAP2K7	100412930	MAP2K7
105440	Kctd9	54793	KCTD9	100408821	KCTD9
244585	Rpgrip1l	23322	RPGRIP1L	100411030	RPGRIP1L
68490	Zfp579	163033	ZNF579	100396526	ZNF579
66340	Psenen	55851	PSENEN	100391204	PSENEN
68944	Tmco1	54499	TMCO1	100415682	TMCO1
243168	Hsd17b13	345275	HSD17B13	100386620	HSD17B13
170737	Znrf1	84937	ZNRF1	100389397	ZNRF1
66980	Zdhhc6	64429	ZDHHC6	100385384	ZDHHC6
320878	Mical2	9645	MICAL2	100394528	MICAL2
76653	Cby3	646019	CBY3	NA	NA
20811	Srms	6725	SRMS	100406817	SRMS
20088	Rps24	6229	RPS24	NA	NA
71233	Enkur	219670	ENKUR	100390390	ENKUR
329480	Wt1os	51352	WT1-AS	NA	NA
26419	Mapk8	5599	MAPK8	100392721	MAPK8
238123	Cog5	10466	COG5	100415014	COG5
18105	Nqo2	4835	NQO2	100387941	NQO2
78444	Pgpep1l	145814	PGPEP1L	100408758	PGPEP1L
20163	Rsu1	6251	RSU1	100406963	RSU1
320139	Ptpn7	5778	PTPN7	100402923	PTPN7
50799	Slc25a13	10165	SLC25A13	100401767	SLC25A13
80297	Sptbn4	57731	SPTBN4	100396881	SPTBN4
16069	Jchain	3512	JCHAIN	100895018	JCHAIN
12751	Tpp1	1200	TPP1	100895900	TPP1
237890	Slfn14	342618	SLFN14	NA	NA
11614	Nr0b1	190	NR0B1	100405594	NR0B1
14619	Gjb2	2706	GJB2	100411529	GJB2
18607	Pdpk1	5170	PDPK1	100389944	PDPK1
20312	Cx3cl1	6376	CX3CL1	100412922	CX3CL1
268739	Arhgef40	55701	ARHGEF40	100402867	ARHGEF40
66211	Rpl3l	6123	RPL3L	100393929	RPL3L
66180	P3h4	10609	P3H4	100413561	P3H4
12748	Clk2	1196	CLK2	100391300	CLK2
216856	Nlgn2	57555	NLGN2	100401738	NLGN2
26357	Abcg2	9429	ABCG2	100411493	ABCG2
226419	Dyrk3	8444	DYRK3	100385423	DYRK3
110816	Pwp2	5822	PWP2	100390480	PWP2
65247	Asb1	51665	ASB1	100411904	ASB1
64378	Gpr88	54112	GPR88	100415494	GPR88
55990	Fmo2	2327	FMO2	100409812	FMO2
54197	Rnf5	6048	RNF5	100396635	RNF5
20877	Aurkb	9212	AURKB	100399490	AURKB
57780	Fxyd7	53822	FXYD7	NA	NA
76073	Pcgf5	84333	PCGF5	100410015	PCGF5
22174	Tyro3	7301	TYRO3	100403101	TYRO3
218877	Sema3g	56920	SEMA3G	100390809	SEMA3G
52829	Lurap1l	286343	LURAP1L	100396709	LURAP1L
72462	Rrp1b	23076	RRP1B	100387232	RRP1B
19298	Pex19	5824	PEX19	103789050	PEX19
16773	Lama2	3908	LAMA2	100405831	LAMA2
226098	Hectd2	143279	HECTD2	100410986	HECTD2
117146	Ube3b	89910	UBE3B	100394165	UBE3B
71810	Ranbp3	8498	RANBP3	100409825	RANBP3
56874	Rnf32	140545	RNF32	100392704	RNF32
223658	Mroh1	727957	MROH1	100391408	MROH1
104732	4930427A07Rik	283643	C14orf80	100408800	C10H14orf80
17847	Usp34	9736	USP34	100388985	USP34
57752	Tacc2	10579	TACC2	100393935	TACC2
13844	Ephb2	2048	EPHB2	100405872	EPHB2
15117	Has2	3037	HAS2	100398661	HAS2
14784	Grb2	2885	GRB2	100395682	GRB2
68183	Bcas2	10286	BCAS2	NA	NA
75668	Rasl10a	10633	RASL10A	100386244	RASL10A
67834	Idh3a	3419	IDH3A	100413152	IDH3A
26877	B3galt1	8708	B3GALT1	100414400	B3GALT1
269473	Lrig2	9860	LRIG2	100400661	LRIG2
11514	Adcy8	114	ADCY8	100404484	ADCY8
66696	Snx31	169166	SNX31	100413394	SNX31
27416	Abcc5	10057	ABCC5	100414819	ABCC5
69573	Hilpda	29923	HILPDA	100895544	HILPDA
213522	Plekhg6	55200	PLEKHG6	100400782	PLEKHG6
19207	Ptch2	8643	PTCH2	100394151	PTCH2
13666	Eif2ak3	9451	EIF2AK3	100394186	EIF2AK3
72027	Slc39a4	55630	SLC39A4	100400831	SLC39A4
21975	Top3a	7156	TOP3A	100397620	TOP3A
11605	Gla	2717	GLA	100409841	GLA
12317	Calr	811	CALR	100401971	CALR
108679	Cops8	10920	COPS8	100408768	COPS8
72181	Nsun4	387338	NSUN4	100406844	NSUN4
64095	Gpr35	2859	GPR35	100393176	GPR35
20823	Ssb	6741	SSB	100398844	SSB
26451	Rpl27a	6157	RPL27A	100398499	RPL27A
75751	Ipo4	79711	IPO4	100408796	IPO4
237859	Nsrp1	84081	NSRP1	100394484	NSRP1
66540	Fam107b	83641	FAM107B	100400407	FAM107B
320712	Abi3bp	25890	ABI3BP	100393956	ABI3BP
68588	Cthrc1	115908	CTHRC1	100413756	CTHRC1
664799	Ctcfl	140690	CTCFL	100404514	CTCFL
23797	Akt3	10000	AKT3	100399039	AKT3
216853	Wrap53	55135	WRAP53	100415352	WRAP53
67838	Dnajb11	51726	DNAJB11	100403615	DNAJB11
99237	Tm9sf4	9777	TM9SF4	100401981	TM9SF4
66498	Dda1	79016	DDA1	100392535	DDA1
14802	Gria4	2893	GRIA4	100398622	GRIA4
71742	Ulk3	25989	ULK3	100403457	ULK3
67130	Ndufa6	4700	NDUFA6	100386544	NDUFA6
19773	Rln1	6019	RLN2	100414702	RLN2
70052	Prpf4	9128	PRPF4	100391764	PRPF4
224344	Rbm11	54033	RBM11	100395559	RBM11
74685	Lrrc74b	400891	LRRC74B	100387680	LRRC74B
108995	Tbc1d10c	374403	TBC1D10C	100405402	TBC1D10C
17346	Mknk1	8569	MKNK1	100407935	MKNK1
77056	Tmco4	255104	TMCO4	100394396	TMCO4
75429	Fam183b	440585	FAM183A	100405993	FAM183A
67769	Gpatch2	55105	GPATCH2	100398919	GPATCH2
56249	Actr8	93973	ACTR8	100399504	ACTR8
22004	Tpm2	7169	TPM2	100407853	TPM2
104252	Cdc42ep2	10435	CDC42EP2	100385264	CDC42EP2
384619	Ccdc155	147872	CCDC155	100394944	CCDC155
72185	Dbndd1	79007	DBNDD1	100395302	DBNDD1
18518	Igbp1	3476	IGBP1	100407304	IGBP1
15571	Elavl3	1995	ELAVL3	100391077	ELAVL3
66853	Pnpla2	57104	PNPLA2	100408814	PNPLA2
66926	Trmt6	51605	TRMT6	100387719	TRMT6
14107	Fat1	2195	FAT1	100407761	FAT1
108013	Celf4	56853	CELF4	100410261	CELF4
57439	Tmem183a	92703	TMEM183A	100407046	TMEM183A
67789	Dalrd3	55152	DALRD3	100388397	DALRD3
71281	Apobec4	403314	APOBEC4	100397842	APOBEC4
108760	Galnt16	57452	GALNT16	100409285	GALNT16
435376	Atp6ap1l	92270	ATP6AP1L	100406170	ATP6AP1L
17342	Mitf	4286	MITF	100393363	MITF
76982	3110035E14Rik	254778	C8orf46	100386004	C16H8orf46
12366	Casp2	835	CASP2	100402493	CASP2
434128	Pnmal2	57469	PNMA8B	100415703	PNMA8B
272382	Spib	6689	SPIB	100395671	SPIB
22145	Tuba4a	7277	TUBA4A	100400294	TUBA4A
20355	Sema4f	10505	SEMA4F	100397196	SEMA4F
67958	U2surp	23350	U2SURP	100411013	U2SURP
26914	H2afy	9555	H2AFY	100394084	LOC100394084
56312	Nupr1	26471	NUPR1	100388970	NUPR1
26563	Ror1	4919	ROR1	100415610	ROR1
100710	Pds5b	23047	PDS5B	100390145	PDS5B
380714	Rph3al	9501	RPH3AL	100397515	RPH3AL
55947	Dclre1a	9937	DCLRE1A	100386935	DCLRE1A
229707	Strip1	85369	STRIP1	100408178	STRIP1
56050	Cyp39a1	51302	CYP39A1	100414008	CYP39A1
237360	Adamts14	140766	ADAMTS14	100404456	ADAMTS14
12490	Cd34	947	CD34	100397598	CD34
209645	Bend7	222389	BEND7	100394391	BEND7
17912	Myo1b	4430	MYO1B	100407567	MYO1B
24109	Ubl3	5412	UBL3	100408280	UBL3
57254	Tas2r119	50834	TAS2R1	100410412	TAS2R1
54208	Arl6ip1	23204	ARL6IP1	NA	NA
67016	Tbc1d2b	23102	TBC1D2B	100388646	TBC1D2B
217431	Nol10	79954	NOL10	100403492	NOL10
68659	Fam198b	51313	FAM198B	100391061	FAM198B
216343	Tph2	121278	TPH2	100403096	TPH2
217946	Cdca7l	55536	CDCA7L	100394869	CDCA7L
330577	Saxo2	283726	SAXO2	100403419	SAXO2
57444	Isg20	3669	ISG20	100409494	ISG20
27053	Asns	440	ASNS	100406848	ASNS
211255	Kbtbd7	84078	KBTBD7	NA	NA
320311	Rnf152	220441	RNF152	100386106	RNF152
54672	Adgrg3	222487	ADGRG3	100385424	ADGRG3
68795	Ubr3	130507	UBR3	100413686	UBR3
29818	Hspb7	27129	HSPB7	100399814	HSPB7
65257	Asb3	51130	ASB3	100534638	ASB3
229302	Tm4sf4	7104	TM4SF4	100402194	TM4SF4
13629	Eef2	1938	EEF2	100392531	EEF2
66291	Smim8	57150	SMIM8	NA	NA
69469	Tmco2	127391	TMCO2	100396422	TMCO2
320534	Tmem104	54868	TMEM104	100387479	TMEM104
74107	Cep55	55165	CEP55	100389344	CEP55
214444	Cdk5rap2	55755	CDK5RAP2	100386466	CDK5RAP2
99296	Hrh3	11255	HRH3	100392052	HRH3
68559	Pdrg1	81572	PDRG1	100393033	PDRG1
72065	Rap2c	57826	RAP2C	100397133	RAP2C
68275	Rpa1	6117	RPA1	100402829	RPA1
108511946	Alas2r3	108511947	LOC108511947	NA	NA
109270	Prr5	55615	PRR5	100412072	PRR5
100198	H6pd	9563	H6PD	100386191	H6PD
54670	Atp8b1	5205	ATP8B1	100398880	ATP8B1
54169	Kat6b	23522	KAT6B	100402998	KAT6B
94181	Nans	54187	NANS	100411585	NANS
30959	Ddx25	29118	DDX25	100407711	DDX25
67291	Ccdc137	339230	CCDC137	100389539	CCDC137
15191	Hdgf	3068	HDGF	100410775	HDGF
18795	Plcb1	23236	PLCB1	100409716	PLCB1
56437	Rrad	6236	RRAD	100410424	RRAD
72008	Zfyve19	84936	ZFYVE19	100409531	ZFYVE19
69156	Comtd1	118881	COMTD1	100399124	COMTD1
23844	Clca1	1179	CLCA1	100386069	CLCA1
66573	Dzip1	22873	DZIP1	100402279	DZIP1
11470	Actl7a	10881	ACTL7A	100408830	ACTL7A
68750	Rreb1	6239	RREB1	100400368	RREB1
71816	Rnf180	285671	RNF180	100399518	RNF180
100045778	Rnf223	401934	RNF223	100385709	RNF223
70497	Arhgap17	55114	ARHGAP17	100396592	ARHGAP17
14228	Fkbp4	2288	FKBP4	100411442	FKBP4
194219	Slfnl1	200172	SLFNL1	100398601	SLFNL1
227154	Stradb	55437	STRADB	100396910	STRADB
72825	Mon1a	84315	MON1A	100401567	MON1A
230157	Tmeff1	8577	TMEFF1	NA	NA
12460	Ccs	9973	CCS	100398997	CCS
16536	Kcnq2	3785	KCNQ2	100406083	KCNQ2
622408	Mcidas	345643	MCIDAS	100403993	MCIDAS
240505	Cdc42bpg	55561	CDC42BPG	100411455	CDC42BPG
28126	Nop16	51491	NOP16	100388045	NOP16
72201	Otud6b	51633	OTUD6B	100407751	OTUD6B
78246	Phf23	79142	PHF23	100404636	PHF23
22696	Zfp37	7539	ZFP37	100390077	ZFP37
71544	Arhgap42	143872	ARHGAP42	100396806	ARHGAP42
105246	Brd9	65980	BRD9	100396496	BRD9
106052	Fbxo4	26272	FBXO4	100406305	FBXO4
13853	Epm2a	7957	EPM2A	100409236	EPM2A
209224	Enox2	10495	ENOX2	100395322	ENOX2
22248	Unc119	9094	UNC119	100409726	UNC119
192976	Lrrc75a	388341	LRRC75A	100412946	LRRC75A
74218	1700016H13Rik	132989	C4orf36	100397222	C3H4orf36
71909	Haus5	23354	HAUS5	100406080	HAUS5
17524	Mpp1	4354	MPP1	100394243	MPP1
20648	Snta1	6640	SNTA1	100405465	SNTA1
212090	Tmem60	85025	TMEM60	100390642	TMEM60
70382	Kctd2	23510	KCTD2	108591585	KCTD2
26398	Map2k4	6416	MAP2K4	100386168	MAP2K4
77980	Sbf1	6305	SBF1	100400949	SBF1
78757	Rictor	253260	RICTOR	100412090	RICTOR
54451	Cpsf3	51692	CPSF3	100407252	CPSF3
212547	Nepro	25871	NEPRO	100389492	NEPRO
235323	Usp28	57646	USP28	100402269	USP28
66203	Lce1m	254910	LCE5A	NA	NA
14246	Flg	2312	FLG	103788984	FLG
106389	Eaf2	55840	EAF2	100408704	EAF2
72393	Faim2	23017	FAIM2	100398146	FAIM2
215015	Fam20b	9917	FAM20B	100389749	FAM20B
56468	Socs5	9655	SOCS5	100393834	SOCS5
67847	Sncaip	9627	SNCAIP	100406168	SNCAIP
227693	Zer1	10444	ZER1	100410271	ZER1
57344	As3mt	57412	AS3MT	100396953	AS3MT
15466	Hrh2	3274	HRH2	100397583	HRH2
58523	Elp2	55250	ELP2	100393222	ELP2
72425	Katnbl1	79768	KATNBL1	100405394	KATNBL1
208628	Kntc1	9735	KNTC1	100407704	KNTC1
14915	Guca2a	2980	GUCA2A	100399934	GUCA2A
66614	Gpatch4	54865	GPATCH4	100408600	GPATCH4
54712	Plxnc1	10154	PLXNC1	100398747	PLXNC1
239618	Pdzrn4	29951	PDZRN4	100412026	PDZRN4
243780	E330009J07Rik	57189	KIAA1147	100400908	KIAA1147
93695	Gpnmb	10457	GPNMB	100389450	GPNMB
387314	Tmtc1	83857	TMTC1	NA	NA
26397	Map2k3	5606	MAP2K3	100398593	MAP2K3
209584	Tyw3	127253	TYW3	100385836	TYW3
16548	Khk	3795	KHK	100415528	KHK
68140	Tigd2	166815	TIGD2	103791948	TIGD2
73845	Ankrd42	338699	ANKRD42	100392468	ANKRD42
71952	Riox1	79697	RIOX1	100404196	RIOX1
20475	Six5	147912	SIX5	100411770	SIX5
192163	Pcdha3	56145	PCDHA3	100408351	PCDHA3
320299	Iqcb1	9657	IQCB1	100409077	IQCB1
69314	Izumo3	100129669	IZUMO3	103793417	IZUMO3
15436	Hoxd4	3233	HOXD4	103787349	HOXD4
268752	Wdfy2	115825	WDFY2	100389589	WDFY2
106564	Ppcs	79717	PPCS	100414413	PPCS
66549	Aggf1	55109	AGGF1	100398905	AGGF1
72269	Cda	978	CDA	108587695	CDA
78455	Helz	9931	HELZ	100391093	HELZ
12212	Chic1	53344	CHIC1	100401614	CHIC1
239273	Abcc4	10257	ABCC4	100391624	ABCC4
12902	Cr2	1380	CR2	108587696	CR2
109050	Fam212b	55924	FAM212B	100393542	FAM212B
14300	Frg1	2483	FRG1	100402668	FRG1
12804	Cntfr	1271	CNTFR	100394434	CNTFR
28010	Miip	60672	MIIP	100415244	MIIP
26381	Esrrg	2104	ESRRG	100397359	ESRRG
70603	Mutyh	4595	MUTYH	100397524	MUTYH
51811	Clec4f	165530	CLEC4F	100401930	CLEC4F
13382	Dld	1738	DLD	100399824	DLD
72649	Tmem209	84928	TMEM209	100387642	TMEM209
11429	Aco2	50	ACO2	100389367	ACO2
72123	Ccdc71l	168455	CCDC71L	103794894	CCDC71L
223337	Ugt3a2	133688	UGT3A1	NA	NA
97086	Slc9b2	133308	SLC9B2	100411143	SLC9B2
17420	Mnat1	4331	MNAT1	100407952	MNAT1
107522	Ece2	9718	ECE2	100391159	ECE2
227394	Slco4c1	353189	SLCO4C1	100397345	SLCO4C1
74251	Ankrd9	122416	ANKRD9	100386683	ANKRD9
12845	Comp	1311	COMP	NA	NA
226439	Ascl5	647219	ASCL5	103789257	ASCL5
67914	Coq9	57017	COQ9	100414000	COQ9
17349	Mlf1	4291	MLF1	100405935	MLF1
70466	Ckap2l	150468	CKAP2L	100405664	CKAP2L
217071	Gm525	339210	C17orf67	NA	NA
14559	Gdf1	2657	GDF1	108587669	GDF1
74376	Myo18b	84700	MYO18B	100399014	MYO18B
626596	Rgs22	26166	RGS22	100384926	RGS22
216011	Lrrc20	55222	LRRC20	100407725	LRRC20
73582	Camkmt	79823	CAMKMT	100399973	CAMKMT
73132	Slc25a16	8034	SLC25A16	100398402	SLC25A16
69824	Glod5	392465	GLOD5	100413672	GLOD5
235086	Igsf9b	22997	IGSF9B	100415393	IGSF9B
192157	Socs7	30837	SOCS7	100896284	SOCS7
56282	Mrpl12	6182	MRPL12	103793427	MRPL12
76763	Mospd2	158747	MOSPD2	100405353	MOSPD2
18213	Ntrk3	4916	NTRK3	100413191	NTRK3
216292	Mettl25	84190	METTL25	100396688	METTL25
319278	A230050P20Rik	55337	C19orf66	100400735	C22H19orf66
266645	Acmsd	130013	ACMSD	100413800	ACMSD
52712	Zkscan6	7566	ZNF18	100386522	ZNF18
66887	Lonp2	83752	LONP2	100396865	LONP2
66176	Nat9	26151	NAT9	100387118	NAT9
101023	Zfp513	130557	ZNF513	100403613	ZNF513
74551	Pck2	5106	PCK2	100404441	PCK2
404319	Olfr750	341799	OR6S1	100414794	LOC100414794
58176	Rhbg	57127	RHBG	100388058	RHBG
320713	Mysm1	114803	MYSM1	100399454	MYSM1
226470	Zbtb41	360023	ZBTB41	100384939	ZBTB41
11964	Atp6v1a	523	ATP6V1A	100411357	ATP6V1A
19352	Rabggtb	5876	RABGGTB	100394620	RABGGTB
30946	Abt1	29777	ABT1	100402314	ABT1
226757	Wdr26	80232	WDR26	100402801	WDR26
93834	Peli2	57161	PELI2	100411677	PELI2
22612	Yes1	7525	YES1	100392850	YES1
140741	Gpr6	2830	GPR6	100402326	GPR6
110596	Arhgef28	64283	ARHGEF28	100412793	ARHGEF28
70821	4921507P07Rik	136895	C7orf31	103789352	C19H7orf31
240726	Slco5a1	81796	SLCO5A1	100391894	SLCO5A1
27214	Dbf4	10926	DBF4	100396428	DBF4
109229	Fam118b	79607	FAM118B	100407474	FAM118B
17313	Mgp	4256	MGP	100410956	MGP
100037278	Fam129c	199786	FAM129C	100411044	FAM129C
209131	Snx30	401548	SNX30	100389358	SNX30
19695	Reg3g	130120	REG3G	100411346	REG3G
70093	Ube2q1	55585	UBE2Q1	100405326	UBE2Q1
105193	Nhlrc1	378884	NHLRC1	100393859	NHLRC1
67460	Decr1	1666	DECR1	100400830	DECR1
13627	Eef1a1	1915	EEF1A1	100415334	EEF1A1
59003	Maea	10296	MAEA	100412103	MAEA
227613	Tubb4b	10383	TUBB4B	100395528	TUBB4B
225887	Ndufs8	4728	NDUFS8	100400083	NDUFS8
227290	Aamp	14	AAMP	100387844	AAMP
13057	Cyba	1535	CYBA	100414967	CYBA
244666	Sprtn	83932	SPRTN	100387086	SPRTN
72416	Lrpprc	10128	LRPPRC	100402174	LRPPRC
12843	Col1a2	1278	COL1A2	100411438	COL1A2
240057	Syngap1	8831	SYNGAP1	100401593	SYNGAP1
225283	Rprd1a	55197	RPRD1A	100392118	RPRD1A
56274	Stk3	6788	STK3	100387692	STK3
110198	Akr7a5	8574	AKR7A2	100391001	AKR7A2
100504112	Ccer2	643669	CCER2	100896334	CCER2
14710	Gngt2	2793	GNGT2	100394732	GNGT2
171180	Syt12	91683	SYT12	100402514	SYT12
16848	Lfng	3955	LFNG	100397710	LFNG
434436	Lsmem2	132228	LSMEM2	100405194	LSMEM2
15429	Hoxd1	3231	HOXD1	100406225	HOXD1
59022	Edf1	8721	EDF1	100403495	EDF1
110616	Atxn3	4287	ATXN3	100393557	ATXN3
109901	Cela1	1990	CELA1	100390402	CELA1
12476	Cd151	977	CD151	100401420	CD151
56459	Sae1	10055	SAE1	100387239	SAE1
73293	Ccdc103	388389	CCDC103	100393286	CCDC103
76863	Dcun1d5	84259	DCUN1D5	100397309	DCUN1D5
71890	Mad2l2	10459	MAD2L2	100388213	MAD2L2
258832	Olfr109	81797	OR12D3	NA	NA
241274	Pnpla7	375775	PNPLA7	100388626	PNPLA7
74895	Ccdc181	57821	CCDC181	100413991	CCDC181
338348	Ttc16	158248	TTC16	100387070	TTC16
68526	Gpr155	151556	GPR155	100391821	GPR155
18113	Nnmt	4837	NNMT	100406861	NNMT
378700	Bpifb3	359710	BPIFB3	100407658	BPIFB3
69537	Dnase1l1	1774	DNASE1L1	100385579	DNASE1L1
228356	1110051M20Rik	79096	C11orf49	100387527	C11H11orf49
100608	Noc4l	79050	NOC4L	100404796	NOC4L
70638	Fam189a1	23359	FAM189A1	100404045	FAM189A1
17991	Ndufa2	4695	NDUFA2	100395996	NDUFA2
20290	Ccl1	6346	CCL1	100386529	CCL1
320502	Lmod3	56203	LMOD3	100400590	LMOD3
102640920	Pvrig	79037	PVRIG	100385402	PVRIG
229320	Clrn1	7401	CLRN1	100402074	CLRN1
17305	Mfng	4242	MFNG	100397083	MFNG
69865	A1cf	29974	A1CF	100389343	A1CF
67561	Wdr48	57599	WDR48	100415313	WDR48
14087	Fanca	2175	FANCA	100397849	FANCA
52700	Txndc17	84817	TXNDC17	100403190	TXNDC17
74741	C2cd5	9847	C2CD5	NA	NA
26412	Map4k2	5871	MAP4K2	100405174	MAP4K2
110119	Mpi	4351	MPI	100400555	MPI
433386	Ccdc185	164127	CCDC185	100407878	CCDC185
234463	Tmem184c	55751	TMEM184C	100408860	TMEM184C
100034748	A930017K11Rik	146325	PRR35	100394531	PRR35
212516	Efcab12	90288	EFCAB12	100394081	EFCAB12
226922	Kcnq5	56479	KCNQ5	100411503	KCNQ5
67966	Zcchc10	54819	ZCCHC10	100402790	ZCCHC10
56503	Ankrd49	54851	ANKRD49	100410729	ANKRD49
100502841	Epg5	57724	EPG5	100393579	EPG5
233905	Zfp646	9726	ZNF646	100386216	ZNF646
15239	Hgs	9146	HGS	100391698	HGS
258196	Olfr309	441933	OR13G1	100386370	LOC100386370
106861	Abhd3	171586	ABHD3	100397926	ABHD3
108652	Slc35b3	51000	SLC35B3	100394470	SLC35B3
68828	Sync	81493	SYNC	100402485	SYNC
19362	Rad51ap1	10635	RAD51AP1	100391246	RAD51AP1
11689	Alox5	240	ALOX5	100386217	ALOX5
20492	Slbp	7884	SLBP	100408981	SLBP
69364	1700012P22Rik	93190	C1orf158	100387133	C7H1orf158
66131	Tipin	54962	TIPIN	103787312	TIPIN
227485	Cdh19	28513	CDH19	100414811	CDH19
258756	Olfr414	128366	OR6P1	100393742	OR6P1
29869	Ulk2	9706	ULK2	100386171	ULK2
245468	Pnma3	29944	PNMA3	100398945	PNMA3
116810	Foxn4	121643	FOXN4	100403340	FOXN4
68115	Maip1	79568	MAIP1	100388561	MAIP1
56190	Rbm38	55544	RBM38	100404144	RBM38
12821	Col17a1	1308	COL17A1	100399128	COL17A1
230837	Asap3	55616	ASAP3	100414051	ASAP3
71091	Cdkl1	8814	CDKL1	100411561	CDKL1
81896	Ift122	55764	IFT122	100406158	IFT122
13394	Dlx4	1748	DLX4	100394240	DLX4
66961	Neat1	283131	NEAT1	NA	NA
217737	Ahsa1	10598	AHSA1	100403349	AHSA1
74479	Snx11	29916	SNX11	100404037	SNX11
70433	Draxin	374946	DRAXIN	100389187	DRAXIN
671535	Parp10	84875	PARP10	100405562	PARP10
74335	Xrcc3	7517	XRCC3	100394634	XRCC3
380753	Atxn7l1	222255	ATXN7L1	100392453	ATXN7L1
16178	Il1r2	7850	IL1R2	100393582	IL1R2
71874	2310007B03Rik	79919	C2orf54	100393898	C6H2orf54
223739	5031439G07Rik	23313	KIAA0930	100409916	KIAA0930
194590	Reps2	9185	REPS2	100415465	REPS2
24070	Mpdu1	9526	MPDU1	100388185	MPDU1
13722	Aimp1	9255	AIMP1	100403280	AIMP1
26466	Zfp260	339324	ZNF260	103789919	ZNF260
20670	Sox15	6665	SOX15	100387826	SOX15
12985	Csf3	1440	CSF3	NA	NA
269643	Ppp2r2c	5522	PPP2R2C	100386371	PPP2R2C
328779	Hs3st6	64711	HS3ST6	100408199	HS3ST6
56857	Slc37a2	219855	SLC37A2	100404199	SLC37A2
23834	Cdc6	990	CDC6	100410450	CDC6
94223	Dgcr8	54487	DGCR8	100414093	DGCR8
73174	Tbkbp1	9755	TBKBP1	100399305	TBKBP1
16180	Il1rap	3556	IL1RAP	100392625	IL1RAP
13347	Dffa	1676	DFFA	100402847	DFFA
66826	Taz	6901	TAZ	100389538	TAZ
71715	Dhx35	60625	DHX35	100393639	DHX35
72199	Mms19	64210	MMS19	100401295	MMS19
74106	Dcaf6	55827	DCAF6	100405084	DCAF6
242297	Fam110b	90362	FAM110B	100398655	FAM110B
22095	Tshr	7253	TSHR	100407112	TSHR
20747	Spop	8405	SPOP	100390371	SPOP
230824	Grhl3	57822	GRHL3	100387986	GRHL3
107971	Frs3	10817	FRS3	100405094	FRS3
66706	Ndufaf3	25915	NDUFAF3	100386824	NDUFAF3
72886	Ccdc94	55702	CCDC94	100398927	CCDC94
11977	Atp7a	538	ATP7A	100392179	ATP7A
280411	Lix1l	128077	LIX1L	100398801	LIX1L
69934	Trmt10b	158234	TRMT10B	100392858	TRMT10B
80517	Herpud2	64224	HERPUD2	100385600	HERPUD2
69740	Dph5	51611	DPH5	100415127	DPH5
170740	Zfp287	57336	ZNF287	100412350	ZNF287
235439	Herc1	8925	HERC1	100399946	HERC1
112403	Dxo	1797	DXO	100410788	DXO
56812	Dnajb2	3300	DNAJB2	100411068	DNAJB2
212285	Arap2	116984	ARAP2	103792077	ARAP2
12662	Chm	1121	CHM	103790291	CHM
211577	Mrgprf	116535	MRGPRF	100404203	MRGPRF
76406	Tex45	374877	TEX45	100403772	TEX45
16591	Kl	9365	KL	100390871	KL
237988	Cdr2l	30850	CDR2L	100390013	CDR2L
171167	Fut10	84750	FUT10	100407126	FUT10
228139	P2rx3	5024	P2RX3	100414073	P2RX3
78506	Micu3	286097	MICU3	100385499	MICU3
268420	Alkbh5	54890	ALKBH5	100395449	ALKBH5
381413	Gpr176	11245	GPR176	100389205	GPR176
12775	Ccr7	1236	CCR7	100413188	CCR7
382018	Unc13a	23025	UNC13A	100411765	UNC13A
234857	Spire2	84501	SPIRE2	100393623	SPIRE2
382075	Odf3l1	161753	ODF3L1	100408431	ODF3L1
230917	Tmem201	199953	TMEM201	100398131	TMEM201
73670	Defb30	613209	DEFB135	108587983	DEFB135
24105	Rbck1	10616	RBCK1	NA	NA
142681	Slc34a3	142680	SLC34A3	100395159	SLC34A3
12393	Runx2	860	RUNX2	100406564	RUNX2
269109	Dpp10	57628	DPP10	100398355	DPP10
107373	Fam111a	63901	FAM111A	NA	NA
66269	Tmed6	146456	TMED6	100402679	TMED6
105450	Mmrn2	79812	MMRN2	100402162	MMRN2
20776	Tmie	259236	TMIE	100401314	TMIE
66934	Dsn1	79980	DSN1	100407657	DSN1
64213	St7	7982	ST7	100409994	ST7
269633	Wdr86	349136	WDR86	100385119	WDR86
71785	Pdgfd	80310	PDGFD	100398033	PDGFD
20044	Rps14	6208	RPS14	100407503	RPS14
75469	Spata19	219938	SPATA19	100414315	SPATA19
14086	Fscn1	6624	FSCN1	100385514	FSCN1
57815	Spata5	166378	SPATA5	100385057	SPATA5
192173	Fam195b	348262	MCRIP1	100389667	MCRIP1
93843	Pnck	139728	PNCK	100408640	PNCK
268379	Abca13	154664	ABCA13	100400418	ABCA13
12572	Cdk7	1022	CDK7	100389970	CDK7
15387	Hnrnpk	3190	HNRNPK	100390554	HNRNPK
17829	Muc1	4582	MUC1	100398313	MUC1
73998	Herc3	8916	HERC3	100408239	HERC3
68810	Nexn	91624	NEXN	100401140	NEXN
50518	a	434	ASIP	100401359	ASIP
106795	Tcf19	6941	TCF19	100415448	TCF19
14767	Nmur1	10316	NMUR1	100395337	NMUR1
277978	Exoc3l	283849	EXOC3L1	100413530	EXOC3L1
22419	Wnt5b	81029	WNT5B	100405273	WNT5B
107173	Gpr137	56834	GPR137	100412046	GPR137
18768	Pkib	5570	PKIB	100386738	PKIB
78070	Cpt1c	126129	CPT1C	100391686	CPT1C
208258	Ankrd33	341405	ANKRD33	100391844	ANKRD33
666145	1700016G14Rik	101928603	C6orf229	100894675	C4H6orf229
210510	Tdrd6	221400	TDRD6	100414618	TDRD6
231123	Haus3	79441	HAUS3	103792146	HAUS3
16005	Igfals	3483	IGFALS	100414686	IGFALS
320747	Lingo4	339398	LINGO4	100392391	LINGO4
19194	Bpifa2	140683	BPIFA2	100415698	BPIFA2
208606	Rsrc2	65117	RSRC2	100405277	RSRC2
17972	Ncf4	4689	NCF4	100393114	NCF4
108150	Galnt7	51809	GALNT7	100402076	GALNT7
67472	Mtfr1	9650	MTFR1	100408478	MTFR1
53860	Sept9	10801	SEPT9	100412361	SEPT9
66388	Cutc	51076	CUTC	100411337	CUTC
72170	Chchd4	131474	CHCHD4	100402184	CHCHD4
231876	Lmtk2	22853	LMTK2	100394802	LMTK2
243547	Grip2	80852	GRIP2	100403258	GRIP2
68188	Sympk	8189	SYMPK	100412467	SYMPK
246277	Csad	51380	CSAD	100402142	CSAD
74320	Wdr33	55339	WDR33	100405131	WDR33
17035	Lxn	56925	LXN	100405566	LXN
11936	Fxyd2	486	FXYD2	103796045	FXYD2
353237	Pcdhac2	56134	PCDHAC2	100401321	PCDHAC2
13166	Dbh	1621	DBH	100406041	DBH
242819	Rundc3b	154661	RUNDC3B	100397159	RUNDC3B
80877	Lrba	987	LRBA	100396855	LRBA
231655	Oasl1	8638	OASL	100401503	OASL
13797	Emx2	2018	EMX2	100396818	EMX2
30960	Vapa	9218	VAPA	100394296	VAPA
223843	Dbx2	440097	DBX2	100401652	DBX2
14464	Gata5	140628	GATA5	100393153	GATA5
68631	Cryl1	51084	CRYL1	100412249	CRYL1
407823	Baz2b	29994	BAZ2B	100403794	BAZ2B
72077	Gcnt3	9245	GCNT3	100389568	GCNT3
19132	Prph	5630	PRPH	100393188	PRPH
76161	Lamp5	24141	LAMP5	100410437	LAMP5
20504	Slc17a1	6568	SLC17A1	100404731	SLC17A1
69597	Afg3l2	10939	AFG3L2	100410379	AFG3L2
72486	Rnf219	79596	RNF219	100411579	RNF219
218624	Il31ra	133396	IL31RA	100397095	IL31RA
68544	2310036O22Rik	79002	C19orf43	100387712	C22H19orf43
14263	Fmo5	2330	FMO5	100406306	FMO5
21767	Tex264	51368	TEX264	100413379	TEX264
214855	Arid5a	10865	ARID5A	100389478	ARID5A
74237	Tubgcp2	10844	TUBGCP2	100390068	TUBGCP2
16451	Jak1	3716	JAK1	100385835	JAK1
269328	Muc15	143662	MUC15	103796258	MUC15
20454	St3gal5	8869	ST3GAL5	100399856	ST3GAL5
16000	Igf1	3479	IGF1	100394985	IGF1
12659	Ovgp1	5016	OVGP1	100402853	OVGP1
16798	Lats1	9113	LATS1	100410314	LATS1
67073	Pi4k2b	55300	PI4K2B	100408979	PI4K2B
381798	4930590J08Rik	84077	C3orf20	100390687	C15H3orf20
67212	Mrpl55	128308	MRPL55	100387586	MRPL55
18784	Pla2g5	5322	PLA2G5	NA	NA
353170	Txlng	55787	TXLNG	100414026	TXLNG
58864	Tssk3	81629	TSSK3	100400298	TSSK3
244310	Dlgap2	9228	DLGAP2	100400683	DLGAP2
20788	Srebf2	6721	SREBF2	108587751	SREBF2
67474	Snap29	9342	SNAP29	100391276	SNAP29
14729	Gp5	2814	GP5	100896512	GP5
218335	Clptm1l	81037	CLPTM1L	103791697	CLPTM1L
98985	Clp1	10978	CLP1	100386802	CLP1
67103	Ptgr1	22949	PTGR1	100415416	PTGR1
105245	Txndc5	81567	TXNDC5	100396140	TXNDC5
50724	Sap30l	79685	SAP30L	100386716	SAP30L
245126	Tarm1	441864	TARM1	NA	NA
109880	Braf	673	BRAF	100403091	BRAF
230784	Sesn2	83667	SESN2	100397149	SESN2
72306	Zfp777	27153	ZNF777	100390761	ZNF777
13841	Epha7	2045	EPHA7	100404978	EPHA7
20322	Sord	6652	SORD	100405393	SORD
107526	Gimap4	55303	GIMAP4	100407581	GIMAP4
240753	Plekha6	22874	PLEKHA6	100399644	PLEKHA6
110382	C8b	732	C8B	100397653	C8B
238266	Syt16	83851	SYT16	100405161	SYT16
27078	B9d1	27077	B9D1	100401864	B9D1
109145	Gins4	84296	GINS4	100412891	GINS4
381925	Plpp4	196051	PLPP4	100387419	PLPP4
67942	Atp5g2	517	ATP5G2	NA	NA
11927	Atox1	475	ATOX1	100415545	ATOX1
381085	Tbc1d22b	55633	TBC1D22B	100387709	TBC1D22B
245578	Pcdh11x	27328	PCDH11X	100386530	PCDH11X
269693	Ccdc60	160777	CCDC60	100402981	CCDC60
19127	Prop1	5626	PROP1	100392505	PROP1
668929	Rad21l	642636	RAD21L1	100397743	RAD21L1
67856	Echdc3	79746	ECHDC3	100396670	ECHDC3
100503043	Armcx4	100131755	ARMCX4	100410923	ARMCX4
108121	U2af1	7307	U2AF1	100415206	U2AF1
67755	Ddx47	51202	DDX47	100386557	DDX47
17692	Msl3	10943	MSL3	100387723	MSL3
54384	Mtmr7	9108	MTMR7	100414691	MTMR7
19116	Prlr	5618	PRLR	100401704	PRLR
70575	Gfod2	81577	GFOD2	100389986	GFOD2
78816	Gmip	51291	GMIP	100395102	GMIP
14613	Gja5	2702	GJA5	100404845	GJA5
21804	Tgfb1i1	7041	TGFB1I1	100391679	TGFB1I1
29859	Sult4a1	25830	SULT4A1	100407385	SULT4A1
214627	Papd5	64282	PAPD5	100404009	PAPD5
50887	Hmgn5	79366	HMGN5	100402834	HMGN5
230770	Tmem39b	55116	TMEM39B	100410472	TMEM39B
239336	Rxfp3	51289	RXFP3	100406423	RXFP3
[truncated: 14,510 more rows]
