# Supplementary material for: Astrocyte regional specialization is shaped by postnatal development
Source: bioRxiv. 2025 Jun 1:2024.10.11.617802. Originally published 2024 Oct 12. Preprint. [Version 3] doi: 10.1101/2024.10.11.617802 (PMC11482951; doi:10.1101/2024.10.11.617802)
Supplement: Supplement 2 — Supplementary Table 1. Biological donor information. Supplementary Table 2. Abundance of cell types and Leiden clusters and descriptions of Leiden clusters in mouse and marmoset. Supplementary Table 3. Proportional breakdown of each Leiden cluster by age, assigned region, and sex for mouse and marmoset. Supplementary Table 4. Proportional breakdown of MapMyCells-derived Allen Brain Cell Atlas subclass assignments by Leiden cluster for mouse and marmoset. Supplementary Table 5. Summary of significant compositional differences in cell type for marmoset as found by scCODA. Supplementary Table 6. Summary of significant compositional differences in cell type for mouse as found by scCODA. Supplementary Table 7. Summary of significant compositional differences in Leiden cluster for marmoset as found by scCODA. Supplementary Table 8. Summary of significant compositional differences in Leiden cluster for mouse as found by scCODA. Supplementary Table 9. Marmoset rDEGs shared across both replicates for each age. Supplementary Table 10. WebGestalt enrichment results for marmoset rDEGs by age. Supplementary Table 11. Mouse rDEGs for each age. Supplementary Table 12. WebGestalt enrichment results for mouse rDEGs by age. Supplementary Table 13. Image-level quantification of each rDEG probe for adult and neonate marmoset and mouse and results of statistical tests for mouse. Supplementary Table 14. Proportion astrocytes positive for one or more fibrous marker(s) in each time point-region combination for both species. Supplementary Table 15. Top ABCA MapMyCells cluster assignments for astrocyte subclusters. Supplementary Table 16. CellPhoneDB-generated cell-cell communication results for each region-age combination in mouse and marmoset. Supplementary Table 17. Fraction of CellPhoneDB-generated ligand-receptor pairs shared across 3 or more ages for all neuronal clusters within a region for both species. Supplementary Table 18. Genes with the highest Mellon change scores over pseudoti [file media-2.zip › supplementary_tables/SI_Table32_mouse_expansion_quality_notes.xlsx]

## Sheet: 4x_morphology
field of view	brightness?	cut off?	stage vibration?	z drift?	>1 astrocytes?	mask quality	notes	exclude?	blood vessels
mouse1_pfc_40x_astro001	bright	no	no	no	yes	includes 2nd astro		yes	ok
mouse1_pfc_40x_astro002	bright	no	no	no	no	good	used in figure		ok
mouse1_pfc_40x_astro003	medium	no	no	no	no	good			ok
mouse1_pfc_40x_astro004	dim	no	no	no	no	good			ok
mouse1_pfc_40x_astro005	dim	yes	no	no	no	good			ok
mouse1_pfc_40x_astro006	bright	no	no	no	yes	includes 2nd astro			ok
mouse1_pfc_40x_astro007	bright	yes	no	yes	no	good			ok
mouse1_str_40x_astro001	medium	yes	no	yes	yes	good			ok
mouse1_str_40x_astro002	dim	no	no	yes	no	good			ok
mouse1_str_40x_astro003	dim	no	no	no	yes	includes 2nd astro			ok
mouse1_str_40x_astro004	dim	no	no	no	yes	good			ok
mouse1_str_40x_astro005	bright	no	no	no	no	good	used in figure		ok
mouse1_str_40x_astro006	medium	no	no	no	yes	good	may have second astrocyte but hard to tell		ok
mouse1_str_40x_astro007	bright	yes	no	no	no	good			ok
mouse1_str_40x_astro008	dim	yes	no	no	no	good			ok
mouse1_thal_40x_astro001	dim	no	no	no	no	includes 2nd astro			ok
mouse1_thal_40x_astro002	bright	yes	no	no	no	good	cutoff is more severe		ok
mouse1_thal_40x_astro003	bright	yes	no	no	no	good	cutoff is more severe		ok
mouse1_thal_40x_astro004	bright	yes	no	no	no	good	cutoff is more severe		ok
mouse1_thal_40x_astro005	bright	yes	no	no	no	good			ok
mouse1_thal_40x_astro006	medium	no	no	no	no	good			ok
mouse1_thal_40x_astro007	dim	no	no	no	no	good			ok
mouse1_thal_40x_astro008	bright	no	no	no	no	good	used in figure		ok
mouse2_pfc_40x_astro001	bright	no	no	no	no	good	used in figure		cracked
mouse2_pfc_40x_astro002	medium	no	no	no	no	good			cracked
mouse2_pfc_40x_astro003	medium	no	no	no	yes	good			ok
mouse2_pfc_40x_astro004	bright	no	no	no	no	good			cracked
mouse2_pfc_40x_astro005	bright	yes	no	no	no	good			cracked
mouse2_pfc_40x_astro006	medium	no	no	no	no	good			cracked
mouse2_pfc_40x_astro007	dim	no	no	yes	no	good			cracked
mouse2_str_40x_astro001	dim	no	no	no	yes	includes 2nd astro	soma on blood vessel		ok
mouse2_str_40x_astro002	bright	no	no	no	yes	good			cracked
mouse2_str_40x_astro003	dim	yes	no	no	yes	good			ok
mouse2_str_40x_astro004	bright	yes	no	no	yes	includes 2nd astro			ok
mouse2_str_40x_astro005	bright	no	no	no	no	good	used in figure		ok
mouse2_str_40x_astro006	medium	no	no	no	no	good			ok
mouse2_str_40x_astro007	bright	yes	no	no	no	good			ok
mouse2_str_40x_astro008	medium	no	no	no	no	good			ok
mouse2_thal_40x_astro001	dim	yes	no	no	no	good			ok
mouse2_thal_40x_astro002	bright	yes	no	no	no	good	used in figure		ok
mouse2_thal_40x_astro003	dim	yes	no	no	yes	good			ok
mouse2_thal_40x_astro004	dim	no	no	no	no	good			ok
mouse2_thal_40x_astro005	dim	no	no	no	no	good			cracked
mouse2_thal_40x_astro006	dim	no	no	no	no	good			ok
mouse2_thal_40x_astro007	dim	no	no	no	no	good	very small		ok
mouse2_thal_40x_astro008	dim	yes	no	no	yes	good	very small		ok
mouse3_pfc_40x_astro001	medium	yes	no	no	no	sparse		yes	ok
mouse3_pfc_40x_astro002	dim	no	no	no	yes	sparse		yes	ok
mouse3_pfc_40x_astro003	medium	yes	no	no	no	good	used in figure		ok
mouse3_pfc_40x_astro004	dim	no	no	no	yes	sparse	so dim may not be usable	yes	ok
mouse3_pfc_40x_astro005	dim	no	no	no	no	okay			ok
mouse3_pfc_40x_astro006	medium	yes	no	no	no	okay			ok
mouse3_str_40x_astro001	bright	yes	no	no	no	good			ok
mouse3_str_40x_astro002	bright	yes	no	no	no	good	very slightly cutoff; usable in figure		ok
mouse3_str_40x_astro003	medium	no	no	no	yes	good			cracked
mouse3_str_40x_astro004	medium	no	no	no	yes	includes 2nd astro			ok
mouse3_str_40x_astro005	medium	no	no	no	yes	includes 2nd astro			ok
mouse3_str_40x_astro006	bright	no	no	no	yes	includes 2nd astro			ok
mouse3_str_40x_astro007	bright	no	no	no	yes	good			ok
mouse3_thal_40x_astro001	dim	no	no	no	yes	good			ok
mouse3_thal_40x_astro002	dim	yes	no	no	yes	includes 2nd astro			ok
mouse3_thal_40x_astro003	dim	no	no	no	yes	includes 2nd astro			ok
mouse3_thal_40x_astro004	dim	no	no	no	no	good			ok
mouse3_thal_40x_astro005	dim	n/a	n/a	n/a	n/a	n/a	too dim to identify shape	yes	ok
mouse3_thal_40x_astro006	dim	yes	no	no	no	good			ok
mouse3_thal_40x_astro007	dim	yes	no	no	no	good			ok
mouse3_thal_40x_astro008	medium	yes	no	no	no	good			ok
mouse4_pfc_40x_astro001	dim	no	no	no	yes	good	lectin at 50ms		ok
mouse4_pfc_40x_astro002	medium	no	no	no	no	good	lectin at 50ms		cracked
mouse4_pfc_40x_astro003	bright	yes	no	no	yes	good	lectin at 50ms		cracked
mouse4_pfc_40x_astro004	medium	yes	no	no	yes	good	lectin at 50ms		ok
mouse4_pfc_40x_astro005	bright	yes	no	no	yes	good	lectin at 50ms		ok
mouse4_pfc_40x_astro006	bright	yes	no	no	no	good	lectin at 50ms		cracked
mouse4_pfc_40x_astro007	bright	no	no	no	no	good	lectin at 50ms		ok
mouse4_pfc_40x_astro008	dim	no	no	no	no	good	lectin at 50ms		ok
mouse4_str_40x_astro001	bright	yes	no	no	yes	good			ok
mouse4_str_40x_astro002	bright	no	no	no	yes	includes 2nd astro			cracked
mouse4_str_40x_astro003	bright	no	no	no	yes	good			ok
mouse4_str_40x_astro004	bright	no	no	no	no	good			cracked
mouse4_str_40x_astro005	bright	no	no	no	no	good			ok
mouse4_str_40x_astro006	bright	no	no	no	no	good			cracked
mouse4_str_40x_astro007	bright	yes	no	no	no	good			cracked
mouse4_str_40x_astro008	dim	no	no	no	no	good			ok
mouse4_thal_40x_astro001	bright	yes	no	no	yes	good			ok
mouse4_thal_40x_astro002	bright	yes	no	no	yes	good	used in figure		ok
mouse4_thal_40x_astro003	dim	yes	no	no	no	good			ok
mouse4_thal_40x_astro004	dim	no	no	no	no	good			ok
mouse4_thal_40x_astro005	dim	no	no	no	no	good			ok
mouse4_thal_40x_astro006	medium	no	no	no	yes	includes 2nd astro			ok
mouse4_thal_40x_astro007	medium	no	no	no	no	good			ok
mouse4_thal_40x_astro008	medium	yes	no	no	yes	good			ok
mouse5_pfc_40x_astro001	dim	yes	no	no	yes	includes 2nd astro			cracked
mouse5_pfc_40x_astro002	dim	yes	no	no	no	good	maybe too dim to be usable		ok
mouse5_pfc_40x_astro003	dim	no	no	no	no	good	maybe too dim to be usable		ok
mouse5_pfc_40x_astro004	dim	no	no	no	no	sparse	maybe too dim to be usable		cracked
mouse5_pfc_40x_astro005	dim	yes	no	no	yes	good			cracked
mouse5_pfc_40x_astro006	medium	yes	no	no	no	good			cracked
mouse5_pfc_40x_astro007	dim	yes	no	no	yes	good			cracked
mouse5_str_40x_astro001	bright	no	no	no	no	good	used in figure		ok
mouse5_str_40x_astro002	dim	no	no	no	yes	includes 2nd astro			ok
mouse5_str_40x_astro003	dim	no	no	no	no	good			ok
mouse5_str_40x_astro004	dim	no	no	no	no	okay			ok
mouse5_str_40x_astro005	medium	no	no	no	no	good			ok
mouse5_str_40x_astro006	medium	no	no	no	no	good			ok
mouse5_str_40x_astro007	dim	yes	no	no	no	good			ok
mouse5_str_40x_astro008	dim	no	no	no	no	okay			ok
mouse5_thal_40x_astro001	medium	yes	no	no	yes	good			ok
mouse5_thal_40x_astro002	medium	no	no	no	no	good	used in figure		ok
mouse5_thal_40x_astro003	medium	no	no	no	no	good			ok
mouse5_thal_40x_astro004	medium	no	no	no	no	good			ok
mouse5_thal_40x_astro005	bright	yes	no	no	yes	includes 2nd astro			ok
mouse5_thal_40x_astro006	bright	no	no	no	yes	good			ok
mouse5_thal_40x_astro007	medium	no	no	no	no	good			ok
mouse5_thal_40x_astro008	medium	yes	no	no	no	good			ok
mouse6_pfc_40x_astro001	bright	no	no	no	no	good	two somas	yes	ok
mouse6_pfc_40x_astro002	medium	no	no	no	no	good	used in figure		ok
mouse6_pfc_40x_astro003	dim	no	no	no	no	sparse			cracked
mouse6_pfc_40x_astro004	medium	no	no	no	no	good			ok
mouse6_pfc_40x_astro005	dim	no	no	no	yes	includes 2nd astro			cracked
mouse6_pfc_40x_astro006	dim	no	no	no	yes	sparse			ok
mouse6_pfc_40x_astro007	medium	no	no	no	no	good			ok
mouse6_pfc_40x_astro008	medium	no	no	no	no	sparse			cracked
mouse6_str_40x_astro001	medium	no	no	no	yes	no mask; insufficient signal		yes	ok
mouse6_str_40x_astro002	medium	no	no	no	no	good			cracked
mouse6_str_40x_astro003	bright	no	no	no	no	includes 2nd astro			ok
mouse6_str_40x_astro004	bright	no	no	no	no	good	used in figure		cracked
mouse6_str_40x_astro005	medium	no	no	no	yes	good			ok
mouse6_str_40x_astro006	bright	yes	no	no	yes	good			ok
mouse6_str_40x_astro007	medium	no	no	no	no	good			cracked
mouse6_str_40x_astro008	medium	yes	no	no	yes	good			ok
mouse6_thal_40x_astro001	bright	yes	no	no	yes	good	small and odd morphology		ok
mouse6_thal_40x_astro002	bright	no	no	no	yes	good	small and odd morphology		ok
mouse6_thal_40x_astro003	medium	no	no	no	yes	good	small and odd morphology		ok
mouse6_thal_40x_astro004	dim	no	no	no	yes	good	small and odd morphology		ok
mouse6_thal_40x_astro005	bright	yes	no	no	yes	good	small and odd morphology		ok
mouse6_thal_40x_astro006	medium	no	no	no	yes	good	small and odd morphology		ok
mouse7_pfc_40x_astro001	bright	no	no	no	no	good	used in figure		ok
mouse7_pfc_40x_astro002	bright	no	no	no	yes	good			ok
mouse7_pfc_40x_astro003	medium	no	no	no	no	good			ok
mouse7_pfc_40x_astro004	medium	no	no	no	no	good			ok
mouse7_pfc_40x_astro005	medium	no	no	no	no	good			ok
mouse7_pfc_40x_astro006	medium	no	no	no	no	okay			ok
mouse7_pfc_40x_astro007	medium	yes	no	no	no	good			ok
mouse7_str_40x_astro001	bright	yes	no	no	no	good	used in figure		ok
mouse7_str_40x_astro002	bright	yes	no	no	no	good			ok
mouse7_str_40x_astro003	medium	yes	no	no	yes	good			ok
mouse7_str_40x_astro004	medium	no	no	no	yes	good			ok
mouse7_str_40x_astro005	medium	no	no	no	yes	good			ok
mouse7_str_40x_astro006	medium	yes	no	no	yes	good			ok
mouse7_str_40x_astro007	medium	no	no	no	no	good			ok
mouse7_str_40x_astro008	dim	yes	no	no	no	okay			ok
mouse7_thal_40x_astro001	bright	no	no	no	yes	includes 2nd astro	used in figure		ok
mouse7_thal_40x_astro002	medium	no	no	no	yes	includes 2nd astro			ok
mouse7_thal_40x_astro003	medium	no	no	no	yes	good			ok
mouse7_thal_40x_astro004	dim	no	no	no	yes	good			ok
mouse7_thal_40x_astro005	medium	no	no	no	no	good			ok
mouse7_thal_40x_astro006	medium	no	no	no	yes	good			ok
mouse7_thal_40x_astro007	medium	yes	no	no	yes	good			ok
mouse7_thal_40x_astro008	medium	no	no	no	no	good			ok
mouse8_pfc_40x_astro001	medium	yes	no	no	no	good			ok
mouse8_pfc_40x_astro002	bright	no	no	no	yes	good	used in figure		ok
mouse8_pfc_40x_astro003	dim	no	no	no	yes	includes 2nd astro			ok
mouse8_pfc_40x_astro004	dim	no	no	no	no	good			ok
mouse8_pfc_40x_astro005	medium	yes	no	no	no	okay			ok
mouse8_pfc_40x_astro006	medium	no	no	no	yes	good			ok
mouse8_pfc_40x_astro007	medium	no	no	no	no	includes 2nd astro or some noise			ok
mouse8_str_40x_astro001	bright	yes	no	no	no	good	used in figure; lectin at 50ms		ok
mouse8_str_40x_astro002	medium	no	no	no	yes	includes 2nd astro	lectin at 50ms		ok
mouse8_str_40x_astro003	bright	no	no	no	yes	okay	lectin at 50ms		ok
mouse8_str_40x_astro004	medium	no	no	no	no	good			ok
mouse8_str_40x_astro005	medium	no	no	no	no	good			ok
mouse8_str_40x_astro006	medium	no	no	no	yes	good			ok
mouse8_str_40x_astro007	bright	no	no	no	yes	good			ok
mouse8_str_40x_astro008	medium	no	no	no	no	good			ok
mouse8_thal_40x_astro001	dim	no	no	no	yes	sparse	lectin at 50ms		ok
mouse8_thal_40x_astro002	dim	no	no	no	no	good	lectin at 50ms		ok
mouse8_thal_40x_astro003	dim	yes	no	no	no	good			ok
mouse8_thal_40x_astro004	medium	yes	no	no	no	good	used in figure		ok
mouse8_thal_40x_astro005	medium	yes	no	no	no	good			ok
mouse8_thal_40x_astro006	medium	yes	no	no	no	sparse			ok
mouse8_thal_40x_astro007	medium	yes	no	no	yes	good			ok

## Sheet: 18x_rdeg
filename	notes_quality	exclude
'mouse1_PFC_Gat3_fov1'	ok	no
'mouse1_PFC_Gat3_fov2'	ok	no
'mouse1_PFC_Gat3_fov3'	ok	no
'mouse1_PFC_Gat3_fov4'	some empty gel	no
'mouse1_PFC_Gat3_fov5'	some empty gel	no
'mouse1_PFC_Gat3_fov6'	ok	no
'mouse1_PFC_Gat3_fov7'	ok	no
'mouse2_PFC_Gat3_fov1'	some empty gel	no
'mouse2_PFC_Gat3_fov2'	ok	no
'mouse2_PFC_Gat3_fov3'	ok	no
'mouse2_PFC_Gat3_fov4'	ok	no
'mouse2_PFC_Gat3_fov5'	some empty gel	no
'mouse1_STR_Gat3_fov1'	some empty gel	no
'mouse1_STR_Gat3_fov2'	ok	no
'mouse1_STR_Gat3_fov3'	ok	no
'mouse1_STR_Gat3_fov5'	ok	no
'mouse1_STR_Gat3_fov7'	ok	no
'mouse1_STR_Gat3_fov8'	ok	no
'mouse2_STR_Gat3_fov1'	ok	no
'mouse2_STR_Gat3_fov10'	some empty gel	no
'mouse2_STR_Gat3_fov11'	ok	no
'mouse2_STR_Gat3_fov2'	ok	no
'mouse2_STR_Gat3_fov3'	ok	no
'mouse2_STR_Gat3_fov5'	ok	no
'mouse2_STR_Gat3_fov6'	some empty gel	no
'mouse2_STR_Gat3_fov7'	ok	no
'mouse2_STR_Gat3_fov8'	ok	no
'mouse2_STR_Gat3_fov9'	ok	no
'mouse1_THAL_Gat3_fov1'	some empty gel	no
'mouse1_thal_Gat3_fov2-1'	some empty gel	no
'mouse1_thal_Gat3_fov2-2'	some empty gel	no
'mouse1_thal_Gat3_fov2-3'	some empty gel	no
'mouse1_thal_Gat3_fov2-4'	some empty gel	no
'mouse1_thal_Gat3_fov2-5'	some empty gel	no
'mouse1_thal_Gat3_fov3-1'	ok	no
'mouse1_thal_Gat3_fov3-2'	some empty gel	no
'mouse1_thal_Gat3_fov3-3'	some empty gel	no
'mouse2_THAL_Gat3_fov3-1'	ok	no
'mouse2_THAL_Gat3_fov3-2'	ok	no
'mouse1_PFC_GLAST_fov01'	ok	no
'mouse1_PFC_GLAST_fov02'	ok	no
'mouse1_PFC_GLAST_fov03'	ok	no
'mouse1_PFC_GLAST_fov04'	ok	no
'mouse1_PFC_GLAST_fov05'	some empty gel	no
'mouse1_PFC_GLAST_fov06'	some empty gel	no
'mouse1_PFC_GLAST_fov07'	gel drift and some empty gel	no
'mouse1_PFC_GLAST_fov08'	ok	no
'mouse2_PFC_GLAST_fov09'	some empty gel	no
'mouse2_PFC_GLAST_fov10'	some empty gel	no
'mouse2_PFC_GLAST_fov11'	gel drift and some empty gel	no
'mouse2_PFC_GLAST_fov12'	some empty gel	no
'mouse2_PFC_GLAST_fov13'	ok	no
'mouse1_STR_GLAST_fov01'	some empty gel	no
'mouse1_STR_GLAST_fov02'	some empty gel	no
'mouse1_STR_GLAST_fov03'	some empty gel	no
'mouse1_STR_GLAST_fov04'	some empty gel	no
'mouse1_STR_GLAST_fov05'	ok	no
'mouse1_STR_GLAST_fov06'	ok	no
'mouse1_STR_GLAST_fov07'	ok	no
'mouse1_STR_GLAST_fov08'	ok	no
'mouse2_STR_GLAST_fov09'	ok	no
'mouse2_STR_GLAST_fov10'	ok	no
'mouse2_STR_GLAST_fov11'	ok	no
'mouse2_STR_GLAST_fov12'	some empty gel	no
'mouse2_STR_GLAST_fov13'	some empty gel	no
'mouse2_STR_GLAST_fov14'	ok	no
'mouse1_THAL_GLAST_fov1'	ok	no
'mouse1_THAL_GLAST_fov2'	ok	no
'mouse1_THAL_GLAST_fov3'	some empty gel	no
'mouse1_THAL_GLAST_fov4'	ok	no
'mouse1_THAL_GLAST_fov5'	ok	no
'mouse1_THAL_GLAST_fov6'	ok	no
'mouse2_THAL_GLAST_fov1'	ok	no
'mouse2_THAL_GLAST_fov3'	ok	no
'mouse2_THAL_GLAST_fov4'	some empty gel	no
'mouse2_THAL_GLAST_fov7'	ok	no
'mouse2_PFC_Gat3_fov6'	DUPLICATE field of view as #5 - REMOVE	yes
'mouse1_STR_Gat3_fov4'	lots of empty gel	yes
'mouse1_STR_Gat3_fov6'	lots of empty gel	yes
'mouse2_STR_Gat3_fov4'	lots of empty gel	yes
'mouse1_THAL_Gat3_fov2'	very poor gat3 and some empty gel	yes
'mouse1_THAL_Gat3_fov3'	lots of empty gel	yes
'mouse1_THAL_Gat3_fov4'	mostly empty gel	yes
'mouse1_THAL_Gat3_fov5'	mostly empty gel	yes
'mouse1_THAL_Gat3_fov6'	mostly empty gel	yes
'mouse1_THAL_Gat3_fov7'	mostly empty gel	yes
'mouse1_THAL_Gat3_fov8'	mostly empty gel	yes
'mouse2_THAL_Gat3_fov1'	ok but poor cav2.1 staining	yes
'mouse2_THAL_Gat3_fov2'	lots of empty gel and poor cav2.1 staining	yes
'mouse2_THAL_Gat3_fov3-3'	lots of empty gel	yes
'mouse2_THAL_Gat3_fov3'	ok but poor cav2.1 staining	yes
'mouse2_THAL_GLAST_fov2'	lots of empty gel	yes
