# Supplementary material for: Astrocyte regional specialization is shaped by postnatal development
Source: bioRxiv. 2025 Jun 1:2024.10.11.617802. Originally published 2024 Oct 12. Preprint. [Version 3] doi: 10.1101/2024.10.11.617802 (PMC11482951; doi:10.1101/2024.10.11.617802)
Supplement: Supplement 2 — Supplementary Table 1. Biological donor information. Supplementary Table 2. Abundance of cell types and Leiden clusters and descriptions of Leiden clusters in mouse and marmoset. Supplementary Table 3. Proportional breakdown of each Leiden cluster by age, assigned region, and sex for mouse and marmoset. Supplementary Table 4. Proportional breakdown of MapMyCells-derived Allen Brain Cell Atlas subclass assignments by Leiden cluster for mouse and marmoset. Supplementary Table 5. Summary of significant compositional differences in cell type for marmoset as found by scCODA. Supplementary Table 6. Summary of significant compositional differences in cell type for mouse as found by scCODA. Supplementary Table 7. Summary of significant compositional differences in Leiden cluster for marmoset as found by scCODA. Supplementary Table 8. Summary of significant compositional differences in Leiden cluster for mouse as found by scCODA. Supplementary Table 9. Marmoset rDEGs shared across both replicates for each age. Supplementary Table 10. WebGestalt enrichment results for marmoset rDEGs by age. Supplementary Table 11. Mouse rDEGs for each age. Supplementary Table 12. WebGestalt enrichment results for mouse rDEGs by age. Supplementary Table 13. Image-level quantification of each rDEG probe for adult and neonate marmoset and mouse and results of statistical tests for mouse. Supplementary Table 14. Proportion astrocytes positive for one or more fibrous marker(s) in each time point-region combination for both species. Supplementary Table 15. Top ABCA MapMyCells cluster assignments for astrocyte subclusters. Supplementary Table 16. CellPhoneDB-generated cell-cell communication results for each region-age combination in mouse and marmoset. Supplementary Table 17. Fraction of CellPhoneDB-generated ligand-receptor pairs shared across 3 or more ages for all neuronal clusters within a region for both species. Supplementary Table 18. Genes with the highest Mellon change scores over pseudoti [file media-2.zip › supplementary_tables/SI_Table30_reagents.xlsx]

## Sheet: Antibodies
Primary Antibodies and Conjugates
Name	Vendor	Product/Catalog Number	Dilution factor
Chicken-anti-GFP	Abcam	ab13790	1:1000 or 1:200
Mouse-anti-GFAP	Millipore	MAB360	1:1000 or 1:200
Chicken-anti-neurofilament heavy chain (SMI)	Abcam	ab4680	1:200
Guinea pig-anti-Cav2.1	Synaptic Systems	152 205	1:200
Rabbit-anti-EEAT1 (Glast)	Abcam	ab181036	1:100
Rabbit-anti-Gat3	Alomone	AGT-003	1:100
Rabbit-anti-NeuN	Abcam	ab177487	1:250
Lycopersicon Esculentum (Tomato) Lectin (LEL, TL), DyLight 649	ThermoFisher	L32472	1:200
Rabbit-anti-Olig2	Sigma	ABE9610	1:500
Secondary Antibodies
Goat-anti-chicken AF488	ThermoFisher	A-11039	1:1000
Goat-anti-rabbit AF647	ThermoFisher	A-11030	1:1000
Goat-anti-mouse AF546	ThermoFisher	A-21245	1:1000
Donkey-anti-goat AF488	Jackson ImmunoResearch	705-545-147	1:200
Donkey-anti-chicken AF488	ThermoFisher	A-78948	1:200
Donkey-anti-mouse AF555	ThermoFisher	A-31570	1:200
Donkey-anti-goat AF488	ThermoFisher	A-32814	1:200
Donkey-anti-guinea pig CF633	Biotium	#20168	1:200
Donkey-anti-chicken AF633	ThermoFisher	A-20168	1:200
Donkey-anti-rabbit AF555	ThermoFisher	A-31572	1:200

## Sheet: ACD RNAscope
Name	Vendor	Product/Catalog Number
RNAscopeTM HiPlex12 Reagents Kit (488, 550, 650) v2	Advanced Cell Diagnostics	324419
RNAscope® Protease Plus	Advanced Cell Diagnostics	322331
RNAscope® HiPlex Probe - Cj-POLR2A-T1	Advanced Cell Diagnostics	500241-T1
RNAscope® HiPlex Probe - Cj-PPIB-T2	Advanced Cell Diagnostics	488601-T2
RNAscope® HiPlex Probe - Cj-UBC-T3	Advanced Cell Diagnostics	500251-T3
RNAscope® HiPlex Probe - Cj-OLIG2-T1	Advanced Cell Diagnostics	500441-T1
RNAscope® HiPlex Probe - Cj-DNM3-T2	Advanced Cell Diagnostics	1295031-T2
RNAscope® HiPlex Probe - Cj-SPARC-T3	Advanced Cell Diagnostics	1295001-T3
RNAscope® HiPlex Probe - Cj-SLC1A3-T4	Advanced Cell Diagnostics	1295011-T4
RNAscope® HiPlex Probe - Cj-SLC17A6-O2-T5	Advanced Cell Diagnostics	1294991-T5
RNAscope® HiPlex Probe - Cj-GFAP-T6	Advanced Cell Diagnostics	1131151-T6
RNAscope® HiPlex Probe - Cj-FOXG1-O1-T7	Advanced Cell Diagnostics	1295071-T7
RNAscope® HiPlex Probe - Cj-SLC17A7-T8	Advanced Cell Diagnostics	499871-T8
RNAscope® HiPlex Probe - Cj-CSMD1-T9	Advanced Cell Diagnostics	500261-T9
RNAscope® HiPlex Probe - Cj-KCND2-T10	Advanced Cell Diagnostics	1295051-T10
RNAscope® HiPlex Probe - Cj-GAD2-T11	Advanced Cell Diagnostics	499901-T11
RNAscope® HiPlex Probe - Cj-KCNH7-T12	Advanced Cell Diagnostics	1295101-T12
RNAscope® HiPlex Probe - Mm-Olig2-T1	Advanced Cell Diagnostics	447091-T1
RNAscope® HiPlex Probe - Mm-Slc1a3-T2	Advanced Cell Diagnostics	430781-T2
RNAscope® HiPlex Probe - Mm-Clmn-T3	Advanced Cell Diagnostics	892361-T3
RNAscope® HiPlex Probe - Mm-Sparc-T4	Advanced Cell Diagnostics	466781-T4
RNAscope® HiPlex Probe - Mm-Slc17a6-O3- T5	Advanced Cell Diagnostics	1247881-T5
RNAscope® HiPlex Probe - Mm-Gfap-T6	Advanced Cell Diagnostics	313211-T6
RNAscope® HiPlex Probe - Mm-Kcnd2-T7	Advanced Cell Diagnostics	452581-T7
RNAscope® HiPlex Probe - Mm-Slc17a7-T8	Advanced Cell Diagnostics	416631-T8
RNAscope® HiPlex Probe - Mm-Top2a-T9	Advanced Cell Diagnostics	491221-T9
RNAscope® HiPlex Probe - Mm-Csmd1-T10	Advanced Cell Diagnostics	444791-T10
RNAscope® HiPlex Probe - Mm-Gad2-T11	Advanced Cell Diagnostics	439371-T11
RNAscope HiPlex Probe - Mm-Slco1c1-T12	Advanced Cell Diagnostics	491821-T12
RNAscope HiPlex12 Positive Control Probe – Mm v2	Advanced Cell Diagnostics	324433
RNAscopeTM Multiplex Fluorescent Detection Kit v2	Advanced Cell Diagnostics	323110
RNAscopeTM Probe - Cj-SPARC-C3	Advanced Cell Diagnostics	1295001-C3
RNAscopeTM Probe - Cj-KCNH7-O1-C2	Advanced Cell Diagnostics	1808381-C2
RNAscope Probe - Cj-SLC1A3-C1	Advanced Cell Diagnostics	1295011-C1
RNAscope Probe - Cj-LAMA2-C3	Advanced Cell Diagnostics	1806281-C3
RNAscope Probe - Cj-NRG3-C2	Advanced Cell Diagnostics	1806291-C2
RNAscope® Probe - Mm-Slc1a3	Advanced Cell Diagnostics	430781
RNAscopeTM Probe - Mm-Nrg3-C2	Advanced Cell Diagnostics	441831-C2
RNAscopeTM Probe - Mm-Lama2-C3	Advanced Cell Diagnostics	424661-C3
Fluorescein TSA Fluorescence System Kit	APExBIO	K1050
Cy3 TSA Fluorescence System Kit	APExBIO	K1051
Cy5 TSA Fluorescence System Kit	APExBIO	K1052

## Sheet: 10x Chromium
Name	Vendor	Product/Catalog Number
Chromium Next GEM Chip G Single Cell Kit, 16 rxns	10x Genomics	1000127
Chromium Next GEM Chip G Single Cell Kit, 48 rxns	10x Genomics	1000120
Chromium Next GEM Single Cell 3' Kit v3.1, 16 rxns	10x Genomics	1000268
Chromium Next GEM Single Cell 3' Kit v3.1, 4 rxns	10x Genomics	1000269
Chromium Nuclei Isolation with RNase Inhibitor Kit, 16rxns	10x Genomics	1000494
Dual Index Kit TT Set A 96 rxns	10x Genomics	1000215

## Sheet: ExR
Name	Vendor	Product/Catalog Number
Sodium acrylate	Santa Cruz	CAS7446-81-3
Acrylamide	Sigma	A9099
N,N′-Methylenebisacrylamide (BIS)	Sigma	M7279
Ammonium persulfate (APS)	Sigma	A3678
N,N,N′,N′-Tetramethylethylenediamine (TEMED)	Sigma	T7024
4-Hydroxy-TEMPO (HT)	Sigma	176141
6-((acryloyl)amino)hexanoic Acid, Succinimidyl Ester (AcX)	Thermo Fisher	A20770
Sodium dodecyl sulfate (SDS)	Sigma	436143
Sodium Chloride (NaCl)	Thermo Fisher	AM9760
Tris Buffer	Fisher Scientific	77-86-1
Glycine	Sigma	50046
10x PBS	Thermo Fisher	70011044
Sodium citrate dihydrate	Sigma	W302600
Paraformaldehyde 32% solution, EM grade	Electron Microscopy Sciences	15714-S
Collagenase from Clostridium histolyticum, Type VII	Millipore Sigma	C0773
Triton X-100	Sigma	X100
Acrylamide	Sigma	A9099
2-Mercaptoethanol	Sigma	M6250

## Sheet: Other
Name	Vendor	Product/Catalog Number
MACS® BSA Stock Solution	Miltenyi Biotech	130-091-376
Paraformaldehyde	Sigma	P6148
Bovine Serum Albumin	Sigma	A7906
Protector RNase Inhibitor	Millipore Sigma	3335402001
DAPI	Millipore Sigma	D9542
Fluoromount G	SouthernBiotech	0100-01
Triton X-100	Sigma	X100
Acrylamide	Sigma	A9099
SPRIselect	Beckman Coulter	B23318
Glycerol, 50% (v/v)	Ricca Chemical	3290-32
Buffer EB Elution buffer	Qiagen	19086
UltraPure 1M Tris-HCl pH 8.0	Invitrogen	15568-025
Ambion Nuclease-Free Water	Fisher Scientific	AM9937
ProLong™ Diamond Antifade Mountant	ThermoFisher	P36970
TrueBlack Plus	biotium	#23014
10% Tween-20	Bio-Rad	#1610781
SSC Buffer, 20x Concentrate	Sigma	1003604280
