# Supplementary material for: Astrocyte regional specialization is shaped by postnatal development
Source: bioRxiv. 2025 Jun 1:2024.10.11.617802. Originally published 2024 Oct 12. Preprint. [Version 3] doi: 10.1101/2024.10.11.617802 (PMC11482951; doi:10.1101/2024.10.11.617802)
Supplement: Supplement 2 — Supplementary Table 1. Biological donor information. Supplementary Table 2. Abundance of cell types and Leiden clusters and descriptions of Leiden clusters in mouse and marmoset. Supplementary Table 3. Proportional breakdown of each Leiden cluster by age, assigned region, and sex for mouse and marmoset. Supplementary Table 4. Proportional breakdown of MapMyCells-derived Allen Brain Cell Atlas subclass assignments by Leiden cluster for mouse and marmoset. Supplementary Table 5. Summary of significant compositional differences in cell type for marmoset as found by scCODA. Supplementary Table 6. Summary of significant compositional differences in cell type for mouse as found by scCODA. Supplementary Table 7. Summary of significant compositional differences in Leiden cluster for marmoset as found by scCODA. Supplementary Table 8. Summary of significant compositional differences in Leiden cluster for mouse as found by scCODA. Supplementary Table 9. Marmoset rDEGs shared across both replicates for each age. Supplementary Table 10. WebGestalt enrichment results for marmoset rDEGs by age. Supplementary Table 11. Mouse rDEGs for each age. Supplementary Table 12. WebGestalt enrichment results for mouse rDEGs by age. Supplementary Table 13. Image-level quantification of each rDEG probe for adult and neonate marmoset and mouse and results of statistical tests for mouse. Supplementary Table 14. Proportion astrocytes positive for one or more fibrous marker(s) in each time point-region combination for both species. Supplementary Table 15. Top ABCA MapMyCells cluster assignments for astrocyte subclusters. Supplementary Table 16. CellPhoneDB-generated cell-cell communication results for each region-age combination in mouse and marmoset. Supplementary Table 17. Fraction of CellPhoneDB-generated ligand-receptor pairs shared across 3 or more ages for all neuronal clusters within a region for both species. Supplementary Table 18. Genes with the highest Mellon change scores over pseudoti [file media-2.zip › supplementary_tables/SI_Table28_10x_seq_coverage.xlsx]

## Sheet: 2023.12
10x_batch	UMI/Cell	Genes/Cell	PostQC # Cells	CellRanger # Cells	Reads as of 12/2023	Reads/Cell (QC)	Reads/Cell (non-QC)	Read/UMI	pctNeuron	Antisense	Seq. Saturation	Sense Reads/Cell (QC)	Sense Reads/Cell (non-QC)	Sense Read/UMI	Sense UMI/read	Sample Index
Exp057_cjneo_1A	4240.5	2543	10762	11703	624904252	58065.8	53396.9	13.6932	0.558632	0.36	0.494	37162.1	34174	8.76362	0.114108	G11
Exp057_cjneo_1B	4996	2864	14725	17104	1059718144	71967.3	61957.3	14.405	0.598031	0.444	0.555	40013.8	34448.3	8.00917	0.124857	H11
Exp057_cjneo_1C	5346.5	3043	21798	24181	1567053547	71889.8	64805.2	13.4461	0.411919	0.455	0.574	39179.9	35318.8	7.32815	0.13646	F2
Exp057_cjneo_1D	4031	2494.5	17244	20216	1255796768	72825.1	62119	18.0663	0.369636	0.441	0.661	40709.3	34724.5	10.099	0.0990193	G12
Exp057_cjneo_2A	5267	2972	13314	14408	1067929810	80211	74120.6	15.229	0.603125	0.468	0.595	42672.3	39432.2	8.10182	0.123429	H12
Exp057_cjneo_2B	5547	3040	15709	18856	1133200227	72137	60097.6	13.0047	0.591954	0.452	0.527	39531.1	32933.5	7.12657	0.14032	D12
Exp057_cjneo_2C	5477	3022	20007	22070	1268954390	63425.5	57496.8	11.5803	0.403359	0.409	0.489	37484.5	33980.6	6.84398	0.146114	E12
Exp057_cjneo_2D	4918.5	2841	16882	18988	1145568829	67857.4	60331.2	13.7964	0.374067	0.454	0.566	37050.1	32940.8	7.53281	0.132753	F12
Exp060_cj14mo_1A	6261	3150.5	8552	11376	603157809	70528.3	53020.2	11.2647	0.77058	0.314	0.494	48382.4	36371.9	7.72758	0.129407	G5
Exp060_cj14mo_1B	4453	2352	9417	17055	607610329	64522.7	35626.5	14.4897	0.612615	0.232	0.428	49553.4	27361.2	11.1281	0.0898626	H5
Exp060_cj14mo_1C	3896	2047	9671	18685	807663409	83513.9	43225.2	21.4358	0.262537	0.264	0.629	61466.3	31813.8	15.7768	0.0633844	A6
Exp060_cj14mo_1D	3570	2032	8467	14582	497645331	58774.7	34127.4	16.4635	0.484351	0.286	0.489	41965.1	24366.9	11.7549	0.0850706	B6
Exp060_cj14mo_2A	7631	3454	8078	10443	598284015	74063.4	57290.4	9.70559	0.782248	0.286	0.479	52881.3	40905.4	6.92979	0.144304	C6
Exp060_cj14mo_2B	6087	2722	9671	21333	954849164	98733.2	44759.3	16.2203	0.654844	0.213	0.552	77703.1	35225.5	12.7654	0.0783367	D6
Exp060_cj14mo_2C	3382	1827.5	9328	15973	576266696	61778.2	36077.5	18.2668	0.246248	0.222	0.578	48063.4	28068.3	14.2115	0.0703654	E6
Exp060_cj14mo_2D	4248	2199	8129	12334	574653496	70691.8	46591	16.6412	0.452208	0.253	0.521	52806.8	34803.5	12.431	0.0804442	F6
Exp062_mmP4_1A	5148	2328	9037	9370	525904523	58194.6	56126.4	11.3043	0.664158	0.412	0.424	34218.4	33002.3	6.64693	0.150445	G10
Exp062_mmP4_1B	8027	3080	9949	10850	881006300	88552.2	81198.7	11.0318	0.807317	0.489	0.476	45250.2	41492.6	5.63725	0.177391	H10
Exp062_mmP4_1C	6930	2896	12326	13433	911196920	73924.8	67832.7	10.6674	0.683271	0.473	0.487	38958.4	35747.8	5.6217	0.177882	A11
Exp062_mmP4_1D	6176	2650	12695	13381	1008130302	79411.6	75340.4	12.8581	0.713037	0.504	0.544	39388.2	37368.9	6.37762	0.156798	B11
Exp062_mmP4_2A	7200	2952	19522	21723	1489159881	76281.1	68552.2	10.5946	0.706844	0.484	0.478	39361.1	35372.9	5.46681	0.182922	C11
Exp062_mmP4_2B	6810	2856	14013	16127	1332122117	95063.3	82602	13.9594	0.751659	0.499	0.561	47626.7	41383.6	6.99364	0.142987	D11
Exp062_mmP4_2C	7158	2986	13703	14760	1011667270	73828.2	68541.1	10.3141	0.672918	0.468	0.472	39276.6	36463.9	5.48709	0.182246	E11
Exp068_mmP90_1A	6333	2631	8970	10669	659798688	73556.2	61842.6	11.6147	0.815608	0.449	0.588	40529.4	34075.3	6.39972	0.156257	A9
Exp068_mmP90_1B	8459	3246	6881	7677	716025328	104058	93268.9	12.3015	0.750327	0.451	0.624	57128	51204.6	6.75352	0.148071	B9
Exp068_mmP90_1C	7120	3173	13768	15705	876891513	63690.6	55835.2	8.9453	0.67715	0.228	0.524	49169.1	43104.8	6.90577	0.144806	C9
Exp068_mmP90_2A	9257	3447	8034	8860	694198465	86515.3	78352	9.34391	0.728778	0.428	0.55	49486.7	44817.3	5.34472	0.187101	D9
Exp068_mmP90_2B	8770	3235	7073	8647	557771526	78859.3	64504.6	8.99193	0.751308	0.338	0.536	52204.8	42702.1	5.95266	0.167992	E9
Exp068_mmP90_2D	5976	2706	10167	11620	678655173	66750.8	58404.1	11.1698	0.704731	0.416	0.571	38982.5	34108	6.52317	0.1533	F9
Exp070_mmP35_1A	6328	2683	11065	16867	757399970	68450.1	44904.2	10.817	0.754903	0.42	0.416	39701	26044.5	6.27387	0.159391	G9
Exp070_mmP35_1B	7695	3138	11128	13883	825486701	74181	59460.3	9.64016	0.69743	0.413	0.443	43544.3	34903.2	5.65878	0.176717	H9
Exp070_mmP35_1C	7271	2957.5	12662	16591	903891866	71386.2	54480.9	9.81793	0.555126	0.286	0.463	50969.7	38899.3	7.01	0.142653	A10
Exp070_mmP35_1D	7935.5	3203	8406	9344	751070228	89349.3	80379.9	11.2594	0.666548	0.457	0.565	48516.7	43646.3	6.11388	0.163562	B10
Exp070_mmP35_2A	8916	3276	8373	13763	938657579	112105	68201.5	12.5735	0.767347	0.339	0.494	74101.6	45081.2	8.31108	0.120321	C10
Exp070_mmP35_2B	8412.5	3179	12308	16616	1014325412	82411.9	61045.1	9.79636	0.719695	0.359	0.442	52826	39129.9	6.27947	0.159249	D10
Exp070_mmP35_2C	6714	2925	16948	21628	978580675	57740.2	45246	8.59997	0.613347	0.282	0.361	41457.5	32486.6	6.17478	0.161949	E10
Exp070_mmP35_2D	6664.5	2765.5	8152	9202	641972250	78750.3	69764.4	11.8164	0.609789	0.446	0.506	43627.7	38649.5	6.54628	0.152759	F10
Exp073_mmP14_1A	7715	3044.5	12544	14857	884828554	70538	59556.3	9.14297	0.626754	0.409	0.385	41688	35197.8	5.40349	0.185065	A1
Exp073_mmP14_1B	7356	2931	11593	14741	789200453	68075.6	53537.8	9.25443	0.693953	0.399	0.398	40913.4	32176.2	5.56191	0.179794	B1
Exp073_mmP14_1C	7026	2883	12639	19909	780018395	61715.2	39179.2	8.78383	0.591898	0.35	0.392	40114.9	25466.5	5.70949	0.175147	C1
Exp073_mmP14_1D	8101.5	3067	15006	20333	1212495739	80800.7	59631.9	9.97355	0.639411	0.43	0.49	46056.4	33990.2	5.68492	0.175904	D1
Exp073_mmP90_2A	7685.5	3014.5	13802	19592	941847714	68239.9	48073.1	8.87905	0.795827	0.465	0.419	36508.4	25719.1	4.75029	0.210513	E1
Exp073_mmP90_2B	8340	3231	13588	16459	1052568133	77463.1	63950.9	9.28814	0.769944	0.49	0.448	39506.2	32615	4.73695	0.211106	F1
Exp073_mmP90_2C	5277.5	2424.5	13330	16198	863175110	64754.3	53289	12.2699	0.511778	0.398	0.499	38982.1	32080	7.38647	0.135383	G1
Exp073_mmP90_2D	6853.5	2774	12578	16041	903014657	71793.2	56294.2	10.4754	0.718954	0.493	0.501	36399.1	28541.1	5.31103	0.188287	H1
Exp074_mmP35_2A	7454.5	2956.5	6246	8114	557040457	89183.6	68651.8	11.9637	0.709414	0.413	0.48	52350.7	40298.6	7.0227	0.142395	C3
Exp074_mmP35_2B	5346.5	2361	5846	7681	680247144	116361	88562.3	21.764	0.765652	0.443	0.652	64813.1	49329.2	12.1225	0.082491	D3
Exp074_mmP35_2C	7786	2966	7922	9750	688079761	86856.8	70572.3	11.1555	0.601616	0.305	0.582	60365.5	49047.7	7.75308	0.128981	E3
Exp074_mmP35_2D	4792	2209	7748	8638	842413593	108727	97524.1	22.6892	0.636035	0.45	0.753	59799.6	53638.3	12.4791	0.0801343	F3
Exp074_mmP4_1A	8157	3174	9460	12408	1941732347	205257	156490	25.1633	0.742072	0.579	0.733	86413.2	65882.4	10.5938	0.0943952	G2
Exp074_mmP4_1B	5566.5	2368	9686	10287	684119501	70629.7	66503.3	12.6884	0.772352	0.462	0.636	37998.8	35778.8	6.82633	0.146492	H2
Exp074_mmP4_1C	9317	3359	4103	6739	852807308	207850	126548	22.3087	0.663904	0.499	0.727	104133	63400.6	11.1766	0.0894724	A3
Exp074_mmP4_1D	3987.5	1932.5	6102	4639	425859281	69790.1	91799.8	17.5022	0.675188	0.548	0.613	31545.1	41493.5	7.911	0.126406	B3
Exp076_cj7mo_1A	6157	3002	15153	26416	1127032947	74376.9	42664.8	12.0801	0.62872	0.427	0.497	42618	24446.9	6.92187	0.14447	G3
Exp076_cj7mo_1B	7562.5	3555	12926	20299	995596613	77022.8	49046.6	10.1848	0.65465	0.34	0.422	50835	32370.7	6.72199	0.148765	H3
Exp076_cj7mo_1C	4273.5	2229	12490	21781	773619677	61939.1	35518.1	14.4938	0.242274	0.355	0.561	39950.7	22909.2	9.34848	0.106969	A4
Exp076_cj7mo_1D	3733	2047	29851	56911	1419064262	47538.2	24934.8	12.7346	0.390908	0.364	0.47	30234.3	15858.5	8.0992	0.123469	B4
Exp076_cj7mo_2A	5954.5	2925	15812	27266	1047846241	66269.1	38430.5	11.1292	0.626423	0.438	0.44	37243.2	21597.9	6.25463	0.159882	C4
Exp076_cj7mo_2B	7200	3400	18547	39436	1260850285	67981.4	31972.1	9.44186	0.685987	0.318	0.422	46363.3	21804.9	6.43935	0.155295	D4
Exp076_cj7mo_2C	5249	2500	11181	20983	1085310000	97067.3	51723.3	18.4925	0.236562	0.341	0.64	63967.4	34085.7	12.1866	0.0820574	E4
Exp076_cj7mo_2D	4562.5	2287	15128	30097	988414991	65336.8	32841	14.3204	0.352591	0.345	0.529	42795.6	21510.8	9.37986	0.106611	F4
Exp077_cj7mo_1A	6598	3112	10529	13275	672321944	63854.3	50645.7	9.67783	0.669009	0.455	0.42	34800.6	27601.9	5.27442	0.189594	G4
Exp077_cj7mo_1B	5145.5	2712	12876	31368	1706444210	132529	54400.8	25.7563	0.805374	0.451	0.607	72758.5	29866	14.1402	0.0707203	H4
Exp077_cj7mo_1C	3343	1791	6590	9649	375256090	56943.3	38890.7	17.0336	0.188771	0.35	0.565	37013.1	25278.9	11.0718	0.0903193	A5
Exp077_cj7mo_1D	6993	3260	10125	19342	1006698454	99427	52047.3	14.2181	0.528	0.329	0.503	66715.5	34923.7	9.54033	0.104818	B5
Exp077_cj7mo_2A	8141	3580	11677	17380	1171404368	100317	67399.6	12.3225	0.686135	0.492	0.515	50961.2	34239	6.25982	0.159749	C5
Exp077_cj7mo_2B	6192	3027	7309	11995	536127505	73351.7	44695.9	11.8462	0.675195	0.416	0.393	42837.4	26102.4	6.91818	0.144547	D5
Exp077_cj7mo_2C	3440.5	1827	7656	12554	464531135	60675.4	37002.6	17.6356	0.182341	0.319	0.59	41320	25198.8	12.0099	0.0832648	E5
Exp077_cj7mo_2D	4702	2608	8507	16556	508811353	59810.9	30732.7	12.7203	0.496532	0.268	0.407	43781.6	22496.4	9.31127	0.107397	F5
Exp078_cj14mo_1A	9776	4100	9189	10097	781693928	85068.4	77418.4	8.70176	0.723583	0.423	0.492	49084.5	44670.4	5.02092	0.199167	E9
Exp078_cj14mo_1B	7069.5	3502.5	8460	10955	749585646	88603.5	68424.1	12.5332	0.620449	0.46	0.475	47845.9	36949	6.76793	0.147756	F9
Exp078_cj14mo_1C	4784	2337	7854	12383	1006146352	128106	81252.2	26.7781	0.22931	0.402	0.709	76607.5	48588.8	16.0133	0.0624482	G9
Exp078_cj14mo_1D	6574.5	3324	13754	19082	991855853	72114	51978.6	10.9687	0.589937	0.383	0.432	44494.3	32070.8	6.76771	0.14776	H9
Exp078_cj14mo_2A	6683	3315	7571	8252	682944256	90205.3	82761.1	13.4977	0.700568	0.502	0.586	44922.2	41215	6.72187	0.148768	A10
Exp078_cj14mo_2B	8708	3795	9199	12683	793345022	86242.5	62551.8	9.90383	0.638548	0.414	0.454	50538.1	36655.4	5.80364	0.172306	B10
Exp078_cj14mo_2C	4777.5	2330	7808	15690	855169276	109525	54504.1	22.9251	0.224129	0.366	0.671	69438.7	34555.6	14.5345	0.0688017	C10
Exp078_cj14mo_2D	6675	3155	8269	12862	685815919	82938.2	53321.1	12.4252	0.567783	0.222	0.556	64525.9	41483.8	9.6668	0.103447	D11
Exp080_cjaged_1A	7585.5	3708	9568	22805	681573801	71234.7	29887	9.39091	0.726066	0.442	0.508	39749	16677	5.24013	0.190835	E11
Exp080_cjaged_1B	6963	3444	9281	10577	862447381	92926.1	81539.9	13.3457	0.589699	0.398	0.63	55941.5	49087	8.03411	0.124469	F11
Exp080_cjaged_1C	3421	1895	9097	18042	990879906	108924	54920.7	31.8398	0.233374	0.296	0.782	76682.4	38664.2	22.4152	0.0446126	G11
Exp080_cjaged_1D	5146.5	2714.5	11164	17118	777976991	69686.2	45447.9	13.5405	0.540846	0.34	0.576	45992.9	29995.6	8.93674	0.111898	H11
Exp080_cjaged_2A	7746	3756	11568	14295	973106882	84120.6	68073.2	10.8599	0.740145	0.432	0.595	47780.5	38665.6	6.16841	0.162116	A12
Exp080_cjaged_2B	8497.5	3739.5	9812	11861	1122856403	114437	94667.9	13.4671	0.591317	0.353	0.663	74040.8	61250.2	8.71324	0.114768	B12
Exp080_cjaged_2C	3629	1885	8817	14893	793693275	90018.5	53293	24.8053	0.228309	0.237	0.758	68684.1	40662.6	18.9265	0.0528361	C12
Exp080_cjaged_2D	5415	2722.5	11148	16324	738331777	66230	45229.8	12.2308	0.538841	0.262	0.593	48877.7	33379.6	9.02636	0.110787	D12
Exp082_cjneo_1A	5665	2972	13377	25620	1116580766	83470.2	43582.4	14.7344	0.572475	0.521	0.525	39982.2	20876	7.05776	0.141688	E8
Exp082_cjneo_1B	5399	2830	8804	15232	827412677	93981.4	54320.7	17.4072	0.640731	0.527	0.515	44453.2	25693.7	8.2336	0.121454	F8
Exp082_cjneo_1C	6340	3142	9807	19493	1211150642	123499	62132.6	19.4793	0.428469	0.493	0.593	62613.8	31501.2	9.87599	0.101256	G8
Exp082_cjneo_1D	5896	3071	11872	26532	1348602427	113595	50829.3	19.2665	0.5	0.476	0.624	59523.9	26634.5	10.0956	0.0990527	H8
Exp082_cjneo_2A	5507	2895	12595	22717	1162104554	92267.1	51155.7	16.7545	0.570544	0.521	0.582	44196	24503.6	8.02541	0.124604	A9
Exp082_cjneo_2B	6911	3311.5	8816	12199	829731741	94116.6	68016.4	13.6184	0.687954	0.527	0.445	44517.1	32171.7	6.44149	0.155244	B9
Exp082_cjneo_2C	4663	2506	11411	16335	799326588	70048.8	48933.4	15.0223	0.37867	0.492	0.502	35584.8	24858.2	7.63131	0.131039	C9
Exp082_cjneo_2D	4763	2614	9942	14492	695641512	69970	48001.8	14.6903	0.498793	0.335	0.636	46530	31921.2	9.76906	0.102364	D9
Exp086_mmP14_1A	7104	2873	10493	19231	996760741	94992.9	51830.9	13.3718	0.744115	0.512	0.432	46356.5	25293.5	6.52541	0.153247	G7
Exp086_mmP14_1C	5082	2276	12164	20581	728193304	59864.6	35381.8	11.7797	0.626439	0.345	0.449	39211.3	23175.1	7.71573	0.129605	H7
Exp086_mmP14_1D	5446.5	2424	9956	13145	838211782	84191.6	63766.6	15.4579	0.684512	0.545	0.519	38307.2	29013.8	7.03336	0.14218	A8
Exp086_mmP4_1D	5962	2619	14736	17426	1696155820	115103	97334.8	19.3061	0.697883	0.619	0.58	43854.2	37084.5	7.35562	0.135951	F7
Exp086_mmP90_1C	6006	2695	9475	11641	675384738	71340.9	58017.8	11.831	0.599472	0.455	0.45	38880.8	31619.7	6.4479	0.155089	C8
Exp086_mmP90_1D	4444	2096	12103	16552	990806693	81864.6	59860.2	18.4214	0.705941	0.541	0.659	37575.8	27475.9	8.45541	0.118268	D8
Exp089_mmaged_1A	5434.5	2370.5	6140	10638	680842359	110886	64001	20.4042	0.798046	0.266	0.82	81390.6	46976.7	14.9766	0.0667706	H12
Exp089_mmaged_2D	4238	1976	7449	9389	804797365	108041	85717	25.4934	0.737012	0.311	0.837	74440.2	59059	17.5649	0.0569316	E12
Exp090_mmaged_3A	7524	3097	7743	10951	617345861	79729.5	56373.5	10.5967	0.776185	0.45	0.519	43851.2	31005.4	5.82818	0.17158	F12
Exp090_mmP14_1A	6904	2859	7997	11762	727325049	90949.7	61836.9	13.1735	0.716894	0.446	0.569	50386.2	34257.6	7.29811	0.137022	E12
Exp090_mmP14_1B	10014	3481	7225	16170	711563038	98486.2	44005.1	9.83485	0.804567	0.39	0.48	60076.6	26843.1	5.99926	0.166687	F12
Exp090_mmP14_1C	9055	3324	9203	10322	1041646342	113186	100915	12.4998	0.5872	0.268	0.515	82851.8	73869.9	9.14984	0.109292	G12
Exp090_mmP14_1D	6351	2681	10757	8512	1029359580	95692.1	120930	15.0672	0.651576	0.402	0.642	57223.9	72316.4	9.01021	0.110985	H12
Exp090_mmP14_2B	8164	3179	9046	9695	552899715	61120.9	57029.4	7.48664	0.758567	0.346	0.384	39973.1	37297.2	4.89626	0.204237	G12
Exp091_cjaged_1A	10183	4386	7555	8544	661999755	87624.1	77481.2	8.60494	0.759762	0.416	0.495	51172.4	45249	5.02528	0.198994	C1
Exp091_cjaged_1B	10524	4469	8053	9912	1028647861	127735	103778	12.1375	0.667205	0.395	0.586	77279.5	62785.7	7.34317	0.136181	D1
Exp091_cjaged_1C	3761	2015	11333	16429	752864702	66431.2	45825.4	17.6632	0.246713	0.387	0.588	40722.3	28090.9	10.8275	0.0923572	E1
Exp091_cjaged_1D	5162	2761	11664	15520	728794084	62482.3	46958.4	12.1043	0.532922	0.388	0.441	38239.2	28738.5	7.40783	0.134992	F1
Exp091_cjaged_2A	7274	3671	16025	20890	1296579976	80909.8	62067	11.1232	0.737098	0.476	0.492	42396.7	32523.1	5.82853	0.17157	G1
Exp091_cjaged_2B	8395	3949	10303	12268	836752480	81214.5	68206.1	9.67415	0.654761	0.406	0.462	48241.4	40514.4	5.74644	0.174021	H1
Exp091_cjaged_2C	4314	2166	10391	16615	952708522	91685.9	57340.3	21.2531	0.255798	0.371	0.683	57670.5	36067	13.3682	0.0748043	A3
Exp091_cjaged_2D	6924	3181.5	9632	12431	751518401	78023.1	60455.2	11.2685	0.543397	0.29	0.555	55396.4	42923.2	8.00063	0.12499	C3
Exp094_mmaged_1C	4681	2191	6098	10539	697929042	114452	66223.5	24.4504	0.581994	0.343	0.744	75195	43508.8	16.0639	0.0622514	D3
Exp094_mmaged_1D	4650	2183	8607	18464	597075172	69370.9	32337.3	14.9185	0.862321	0.401	0.618	41553.2	19370	8.93616	0.111905	E3
Exp094_mmaged_2B	4733	2277	7712	8925	630422005	81745.6	70635.5	17.2714	0.765949	0.439	0.682	45859.3	39626.5	9.68926	0.103207	B3
Exp094_mmaged_2C	5093	2493	14101	18464	710519133	50387.9	38481.3	9.89355	0.65818	0.38	0.523	31240.5	23858.4	6.134	0.163026	E3
Exp094_mmaged_2D	6008	2578	7710	8896	911739902	118254	102489	19.6828	0.65655	0.404	0.743	70479.5	61083.3	11.7309	0.0852446	B3
Exp106_mmaged_2B	4690	2230	6551	9736	460634602	70315.2	47312.5	14.9926	0.805526	0.334	0.486	46829.9	31510.1	9.98505	0.10015	H4
Exp106_mmaged_2C	5021	2342.5	17942	24785	1202295949	67010.1	48509	13.346	0.669268	0.34	0.588	44226.7	32016	8.80834	0.113529	A5
Exp106_mmaged_3B	7145.5	2869.5	8992	10610	888789061	51306.9	40030	9.74398	0.785698	0.476	0.617	27654.4	21576.2	5.252	0.190404	E4
Exp110_mmE18.5_1A	6398	2667.5	11848	14002	1376231986	116157	98288.2	18.1553	0.713285	0.571	0.633	49831.5	42165.7	7.7886	0.128393	B5
Exp110_mmE18.5_1C	5315	2470	10289	14492	786963930	76485.9	54303.3	14.3906	0.609777	0.518	0.551	36866.2	26174.2	6.93626	0.14417	C5
Exp110_mmE18.5_2A	3974	1933	14139	19303	2095316467	148194	108549	37.2909	0.651319	0.542	0.692	67872.9	49715.3	17.0792	0.0585506	D5
Exp110_mmE18.5_2B	4374	2166	11739	16646	1336162028	113822	80269.3	26.0225	0.592384	0.505	0.722	56342.1	39733.3	12.8811	0.0776329	E5
Exp110_mmE18.5_2C	6195	2716	14173	18104	1714845194	120994	94721.9	19.5309	0.634728	0.521	0.645	57956	45371.8	9.35529	0.106891	F5
Exp117_cjGD135_1A	6018.5	3061.5	9092	12283	637181368	70081.5	51875.1	11.6444	0.560273	0.443	0.553	39035.4	28894.4	6.4859	0.15418	G5
Exp117_cjGD135_1B	5616	2944	10860	14476	723128219	66586.4	49953.6	11.8566	0.518508	0.45	0.56	36622.5	27474.5	6.5211	0.153348	H5
Exp117_cjGD135_1C	4784.5	2552	11562	18674	732474786	63351.9	39224.3	13.2411	0.394914	0.418	0.565	36870.8	22828.5	7.7063	0.129764	A6
Exp117_cjGD135_2A	5849	2963	9298	12503	677028777	72814.5	54149.3	12.449	0.560551	0.462	0.581	39174.2	29132.3	6.69759	0.149308	B6
Exp117_cjGD135_2B	5754.5	2966.5	12340	14563	1398923736	113365	96060.1	19.7002	0.523096	0.484	0.716	58496.3	49567	10.1653	0.0983737	C6
Exp117_cjGD135_2C	4997	2579	12301	17700	1228105321	99837.8	69384.5	19.9796	0.401837	0.47	0.688	52914.1	36773.8	10.5892	0.0944362	D6
Exp119_cjGD135_1A	5323	2679	10015	12124	835525279	83427.4	68915	15.673	0.463105	0.533	0.596	38960.6	32183.3	7.31929	0.136625	E6
Exp119_cjGD135_1B	5369	2720	10968	13722	1096744466	99994.9	79926	18.6245	0.488056	0.525	0.644	47497.6	37964.8	8.84664	0.113037	F6
Exp119_cjGD135_1C	5821.5	2917.5	11416	14260	821422967	71953.7	57603.3	12.36	0.393746	0.498	0.509	36120.7	28916.9	6.20471	0.161168	G6
Exp119_cjGD135_2A	5767	2848	11631	13544	1192142375	102497	88020	17.773	0.484653	0.528	0.65	48378.6	41545.4	8.38886	0.119206	H6
Exp119_cjGD135_2B	4912	2605	11091	14016	828742319	74722.1	59128.3	15.2121	0.462537	0.508	0.582	36763.3	29091.1	7.48438	0.133612	A7
Exp119_cjGD135_2C	6693	3138	15017	17311	1546783724	103002	89352.6	15.3895	0.422788	0.455	0.645	56136.2	48697.2	8.3873	0.119228	B7
Exp133_mmE18.5_1A	3369	1678	11531	13028	1338689035	116095	102755	34.4597	0.604544	0.556	0.77	51546.1	45623.1	15.3001	0.065359	C7
Exp133_mmE18.5_1B	2158	1287	7541	13101	843060495	111797	64350.9	51.8058	0.429784	0.529	0.735	52656.3	30309.3	24.4005	0.0409827	D7
Exp133_mmE18.5_1C	3021	1630	8816	10215	882447525	100096	86387.4	33.1334	0.437727	0.498	0.733	50248.3	43366.5	16.633	0.0601215	E7
Exp133_mmE18.5_2B	2923	1608	7816	9318	657136243	84075.8	70523.3	28.7635	0.550409	0.525	0.721	39936	33498.6	13.6627	0.0731921	F7
