# Supplementary material for: Astrocyte regional specialization is shaped by postnatal development
Source: bioRxiv. 2025 Jun 1:2024.10.11.617802. Originally published 2024 Oct 12. Preprint. [Version 3] doi: 10.1101/2024.10.11.617802 (PMC11482951; doi:10.1101/2024.10.11.617802)
Supplement: Supplement 2 — Supplementary Table 1. Biological donor information. Supplementary Table 2. Abundance of cell types and Leiden clusters and descriptions of Leiden clusters in mouse and marmoset. Supplementary Table 3. Proportional breakdown of each Leiden cluster by age, assigned region, and sex for mouse and marmoset. Supplementary Table 4. Proportional breakdown of MapMyCells-derived Allen Brain Cell Atlas subclass assignments by Leiden cluster for mouse and marmoset. Supplementary Table 5. Summary of significant compositional differences in cell type for marmoset as found by scCODA. Supplementary Table 6. Summary of significant compositional differences in cell type for mouse as found by scCODA. Supplementary Table 7. Summary of significant compositional differences in Leiden cluster for marmoset as found by scCODA. Supplementary Table 8. Summary of significant compositional differences in Leiden cluster for mouse as found by scCODA. Supplementary Table 9. Marmoset rDEGs shared across both replicates for each age. Supplementary Table 10. WebGestalt enrichment results for marmoset rDEGs by age. Supplementary Table 11. Mouse rDEGs for each age. Supplementary Table 12. WebGestalt enrichment results for mouse rDEGs by age. Supplementary Table 13. Image-level quantification of each rDEG probe for adult and neonate marmoset and mouse and results of statistical tests for mouse. Supplementary Table 14. Proportion astrocytes positive for one or more fibrous marker(s) in each time point-region combination for both species. Supplementary Table 15. Top ABCA MapMyCells cluster assignments for astrocyte subclusters. Supplementary Table 16. CellPhoneDB-generated cell-cell communication results for each region-age combination in mouse and marmoset. Supplementary Table 17. Fraction of CellPhoneDB-generated ligand-receptor pairs shared across 3 or more ages for all neuronal clusters within a region for both species. Supplementary Table 18. Genes with the highest Mellon change scores over pseudoti [file media-2.zip › supplementary_tables/SI_Table18_mellon_gene_change_scores.xlsx]

## Sheet: marm_AST-TE
gene_name	change_scores_AST-TE
RALYL	8.38e-11
GRM3	8.1e-11
FOXG1	6.68e-11
ROBO2	6.18e-11
RYR2	5.78e-11
DNM3	5.53e-11
LOC100412161	5.29e-11
KAZN	5.24e-11
LOC118143829	5.22e-11
ATP2B2	5.17e-11
SPARC	5.17e-11
GRIK2	5.09e-11
DCC	4.82e-11
DOK6	4.4e-11
LOC100894676	4.37e-11
NFASC	4.32e-11
CSMD1	4.17e-11
EPHB1	4.12e-11
ANKS1B	3.92e-11
IGFBP7	3.76e-11
APOE	3.64e-11
UNC5C	3.54e-11
LOC103787870	3.47e-11
MAPK10	3.47e-11
KCND2	3.35e-11
MOXD1	3.32e-11
FRAS1	3.29e-11
SND1	3.29e-11
DYNC1I1	3.12e-11
PEX5L	3.07e-11
EYA2	2.94e-11
ATXN1	2.93e-11
FRMD5	2.93e-11
TENM4	2.92e-11
PLCB4	2.91e-11
SLC35F1	2.9e-11
MEIS2	2.88e-11
PDE10A	2.86e-11
LOC118155324	2.83e-11
CHN1	2.82e-11
DACH1	2.79e-11
PLD5	2.77e-11
SCG3	2.76e-11
DNAJC6	2.72e-11
PSD3	2.71e-11
MT3	2.71e-11
MID1	2.61e-11
LOC118150443	2.6e-11
ADGRV1	2.58e-11
SEMA6D	2.58e-11
TMEM132C	2.55e-11
LOC100385790	2.46e-11
GRIK4	2.45e-11
CCSER1	2.34e-11
LOC103792517	2.33e-11
STXBP5L	2.26e-11
LOC118152952	2.22e-11
MYO16	2.21e-11
CACNA2D1	2.2e-11
FAM135B	2.17e-11
DSCAM	2.17e-11
OSBPL6	2.17e-11
EMID1	2.16e-11
B3GALT1	2.16e-11
KALRN	2.15e-11
ABLIM1	2.14e-11
DAB1	2.13e-11
CAMK1D	2.12e-11
TMOD2	2.11e-11
LOC118154766	2.11e-11
ZFHX3	2.08e-11
ALDH1A1	2.08e-11
GUCY1A2	2.08e-11
COL5A3	2.07e-11
NCAN	2.05e-11
CACNB4	2.04e-11
LRRTM1	2.04e-11
NR4A1	2.02e-11
SNTG1	2.02e-11
LOC118149765	1.96e-11
SHROOM3	1.95e-11
PDE7B	1.94e-11
EFEMP1	1.92e-11
BRINP2	1.91e-11
DMD	1.89e-11
CACNA1A	1.87e-11
DOCK5	1.86e-11
GRM5	1.86e-11
SNRPN	1.84e-11
LRMDA	1.82e-11
CAV3	1.82e-11
RBFOX1	1.82e-11
ITPR1	1.78e-11
SLC6A11	1.77e-11
KCNJ16	1.77e-11
GABRG1	1.76e-11
LOC103790948	1.75e-11
STXBP6	1.74e-11
BACH2	1.74e-11
MDGA2	1.71e-11
LOC110006321	1.7e-11
CSPG5	1.69e-11
PLXDC2	1.68e-11
ASTN2	1.65e-11
ADCY1	1.62e-11
CPED1	1.61e-11
CST3	1.61e-11
SRPX2	1.6e-11
DOCK2	1.6e-11
C3H4orf3	1.6e-11
TRPM3	1.58e-11
SLCO1C1	1.58e-11
FAM107A	1.56e-11
BOC	1.56e-11
LOC118144905	1.56e-11
PRR16	1.54e-11
PTPN4	1.54e-11
NEXN	1.54e-11
CYP7B1	1.53e-11
APP	1.53e-11
ATP2B1	1.53e-11
CYRIB	1.52e-11
EPHA6	1.52e-11
SRGAP1	1.52e-11
PER1	1.52e-11
OLFM2	1.51e-11
COL27A1	1.5e-11
EFNA5	1.47e-11
DENND1A	1.46e-11
DOCK10	1.46e-11
FGD6	1.43e-11
PTPN9	1.43e-11
ALK	1.43e-11
KBTBD12	1.42e-11
NETO2	1.42e-11
LOC118145709	1.4e-11
GNG2	1.4e-11
ADGRG3	1.39e-11
CLIC4	1.39e-11
LOC118152992	1.38e-11
CCDC136	1.38e-11
LOC103789190	1.37e-11
LOC103793784	1.37e-11
NRXN3	1.36e-11
CACNB2	1.36e-11
PTPRE	1.36e-11
EPHA4	1.35e-11
RERG	1.35e-11
ID2	1.34e-11
LOC108588265	1.34e-11
LOC103791176	1.34e-11
GABRB1	1.32e-11
NOL4	1.32e-11
NBEA	1.32e-11
SLC39A10	1.31e-11
FABP7	1.31e-11
EXT1	1.3e-11
CPXM2	1.3e-11
EDNRB	1.3e-11
EMX2	1.3e-11
PTPRT	1.3e-11
LOC108591170	1.29e-11
GRAMD1B	1.29e-11
SEZ6L	1.28e-11
CHN2	1.28e-11
SLC39A12	1.26e-11
SPTAN1	1.26e-11
PDZRN3	1.25e-11
LUZP2	1.25e-11
NUCKS1	1.25e-11
KCNIP4	1.25e-11
PLA2G5	1.24e-11
FSTL5	1.23e-11
ACBD7	1.23e-11
LOC118150929	1.23e-11
CDH4	1.23e-11
LOC103792246	1.23e-11
LOC118144426	1.23e-11
TIAM1	1.22e-11
SLC6A9	1.22e-11
LOC118153128	1.22e-11
LOC108593844	1.21e-11
ATP8A2	1.2e-11
LOC100393071	1.2e-11
DOK5	1.2e-11
SVIL	1.2e-11
GLUL	1.19e-11
LIFR	1.18e-11
FAN1	1.18e-11
FRY	1.18e-11
DENND4C	1.17e-11
TENM2	1.17e-11
ZFP36L1	1.17e-11
NELL1	1.16e-11
HEPH	1.16e-11
GRK3	1.16e-11
CYFIP2	1.16e-11
BSG	1.16e-11
LOC103794507	1.15e-11
IGFBP2	1.15e-11
CD81	1.15e-11
PKP4	1.14e-11
NR4A3	1.14e-11
WLS	1.14e-11
PTGDS	1.13e-11
TSC22D1	1.13e-11
NAV3	1.13e-11
PTAR1	1.12e-11
ITM2B	1.12e-11
ABR	1.12e-11
DCX	1.12e-11
KIF21B	1.11e-11
PTPRD	1.11e-11
ZMAT4	1.11e-11
BCL2	1.11e-11
LOC108593745	1.11e-11
CTNNA1	1.1e-11
DPYSL2	1.1e-11
AAK1	1.1e-11
RAB11FIP2	1.09e-11
LOC100407491	1.09e-11
P2RY14	1.09e-11
DNAJC1	1.09e-11
DCLK1	1.09e-11
RAPGEF2	1.08e-11
RHPN2	1.08e-11
CADM2	1.08e-11
FBXL7	1.07e-11
USP24	1.07e-11
SELENOW	1.07e-11
CSRNP3	1.07e-11
SEC11C	1.06e-11
CADM1	1.06e-11
GPRC5B	1.06e-11
GLIS3	1.06e-11
CTNNBIP1	1.06e-11
MAPK4	1.05e-11
C13H18orf63	1.05e-11
KANK1	1.05e-11
CHRDL1	1.04e-11
LOC118143070	1.03e-11
LOC100414647	1.02e-11
PDE3B	1.02e-11
FLRT2	1.02e-11
EGFR	1.02e-11
SHANK2	1.01e-11
CLYBL	1.01e-11
SLC16A7	1.01e-11
LOC100895059	1.01e-11
MGAT5	1e-11
PPM1L	1e-11
CNTN1	9.97e-12
ROBO1	9.94e-12
CTTNBP2	9.91e-12
AFF3	9.89e-12
TLE4	9.84e-12
LOC118144856	9.8e-12
SOBP	9.78e-12
MORF4L1	9.78e-12
RAI14	9.75e-12
BCAR3	9.68e-12
KCNJ10	9.65e-12
SLC13A3	9.63e-12
ANGPT1	9.62e-12
OPCML	9.62e-12
SLC4A8	9.57e-12
HIF1A	9.56e-12
NAALADL2	9.51e-12
GRIA2	9.5e-12
LOC118153969	9.47e-12
OLAH	9.42e-12
LDLRAD4	9.42e-12
INSYN2B	9.41e-12
LRRTM3	9.4e-12
S100B	9.4e-12
ERBB4	9.38e-12
FREM1	9.38e-12
TMEM108	9.38e-12
YWHAE	9.35e-12
HTRA1	9.31e-12
IRAK3	9.3e-12
LCA5	9.25e-12
OXR1	9.24e-12
POU6F2	9.24e-12
LOC103787886	9.22e-12
RALGPS2	9.21e-12
RGS20	9.19e-12
RTKN2	9.17e-12
SYN3	9.17e-12
NCEH1	9.16e-12
GNB1	9.15e-12
MYRIP	9.13e-12
AHI1	9.12e-12
ZBTB38	9.11e-12
PLEKHA7	9.07e-12
LOC118148019	9.07e-12
SEPTIN7	9.06e-12
CCNH	9.02e-12
GPC6	8.94e-12
PHYHIPL	8.93e-12
CIRBP	8.93e-12
GJA1	8.93e-12
LOC118154598	8.92e-12
DYNC1I2	8.91e-12
ATP8A1	8.91e-12
PPP2R2C	8.91e-12
HERC6	8.84e-12
COBL	8.8e-12
SH3RF1	8.8e-12
CCNI	8.8e-12
ANTXR1	8.8e-12
LOC103794071	8.79e-12
DLGAP4	8.77e-12
SLC15A2	8.69e-12
PSAP	8.67e-12
NR4A2	8.63e-12
KCND3	8.6e-12
MAP3K19	8.58e-12
UNC79	8.56e-12
HOPX	8.53e-12
KCTD8	8.52e-12
FAM227B	8.49e-12
LOC103787474	8.47e-12
RCN2	8.47e-12
SMOC1	8.44e-12
TIMP3	8.42e-12
MAP3K5	8.4e-12
ITM2C	8.37e-12
PRICKLE2	8.34e-12
LOC118144414	8.34e-12
RTN3	8.32e-12
FTL	8.3e-12
UNC5D	8.3e-12
PALM	8.29e-12
TESK2	8.28e-12
LYPD6B	8.27e-12
HSPA5	8.24e-12
EFCC1	8.21e-12
NTRK2	8.19e-12
GPR22	8.17e-12
NTRK3	8.17e-12
LOC103795597	8.17e-12
LGR4	8.17e-12
TNC	8.15e-12
PTPRM	8.14e-12
MEGF9	8.14e-12
GFAP	8.11e-12
LOC118143788	8.1e-12
LHX2	8.09e-12
LOC103787628	8.07e-12
KCNIP1	8.07e-12
KIF5C	8.06e-12
NWD1	8.06e-12
EPM2A	8.04e-12
SYT11	8.04e-12
TANC2	8.03e-12
KIF26B	8.03e-12
R3HDM1	7.95e-12
EXOC6	7.92e-12
TENM3	7.88e-12
SEMA5A	7.87e-12
CTNNA3	7.86e-12
SEC62	7.84e-12
LOC103791486	7.82e-12
PARVA	7.82e-12
RGMA	7.81e-12
ITPRID1	7.8e-12
LOC118152396	7.8e-12
SPIDR	7.8e-12
LDB2	7.79e-12
ZNF462	7.79e-12
CLU	7.78e-12
SRGAP2	7.78e-12
THSD7A	7.78e-12
EFR3A	7.77e-12
RAP1GDS1	7.69e-12
LOC100393869	7.68e-12
NHSL1	7.67e-12
RNF220	7.67e-12
RGS7	7.67e-12
LOC118147269	7.66e-12
TOGARAM2	7.66e-12
CTNNA2	7.65e-12
ZFPM2	7.64e-12
AFF1	7.63e-12
PSD2	7.62e-12
USP53	7.61e-12
HSP90B1	7.6e-12
MTMR10	7.59e-12
EFNB2	7.55e-12
KIF1A	7.53e-12
LOC100894249	7.52e-12
ATRNL1	7.52e-12
GABBR2	7.51e-12
KYAT3	7.5e-12
MAP2	7.5e-12
DDX24	7.5e-12
SORL1	7.49e-12
LOC108593203	7.41e-12
XPR1	7.4e-12
NEBL	7.4e-12
ARHGEF4	7.39e-12
LOC100391280	7.36e-12
RETREG1	7.35e-12
KLHL14	7.35e-12
BCAS2	7.35e-12
LMO3	7.33e-12
LOC103787706	7.31e-12
LOC118148053	7.3e-12
KCNK1	7.3e-12
ATP10B	7.26e-12
PSMD1	7.26e-12
PTPRG	7.24e-12
DAB2IP	7.24e-12
ILDR2	7.23e-12
VEPH1	7.22e-12
LOC118145062	7.22e-12
AMMECR1	7.21e-12
CD2AP	7.2e-12
ACER3	7.17e-12
ZHX2	7.17e-12
CABLES1	7.15e-12
HS6ST2	7.13e-12
CCNL2	7.11e-12
MMS22L	7.11e-12
GNAL	7.09e-12
WNT5B	7.07e-12
LOC100401637	7.06e-12
CDC42SE2	7.06e-12
PJA2	7.05e-12
SERPINE2	7.04e-12
FMN1	7.04e-12
CHL1	7.01e-12
PPARGC1A	7.01e-12
NPNT	6.99e-12
GMPR	6.98e-12
CAMK4	6.98e-12
PRKG1	6.94e-12
TMEM132D	6.94e-12
FGF14	6.93e-12
LOC103791316	6.93e-12
LOC100894837	6.92e-12
CNKSR2	6.9e-12
LOC103795568	6.9e-12
CREM	6.9e-12
PRRX1	6.9e-12
HSPH1	6.88e-12
LGI1	6.88e-12
CLSTN1	6.87e-12
PDE3A	6.86e-12
ATP6V0A1	6.84e-12
FAXDC2	6.82e-12
RNF182	6.81e-12
CHST11	6.8e-12
VAV3	6.8e-12
LOC100395293	6.8e-12
MAP2K6	6.79e-12
PKIB	6.79e-12
CALR	6.78e-12
IGF1R	6.77e-12
TULP4	6.75e-12
PLEKHA5	6.73e-12
SPON1	6.73e-12
LOC108592911	6.72e-12
KCNH7	6.72e-12
AGMO	6.71e-12
KDELR3	6.7e-12
ENOX1	6.69e-12
CEP85L	6.69e-12
ENHO	6.68e-12
PPP3R1	6.66e-12
BICD1	6.66e-12
FAM13C	6.65e-12
LOC118145490	6.65e-12
JAM2	6.65e-12
KLC1	6.65e-12
UBAP2	6.64e-12
ANKFN1	6.64e-12
ARAP2	6.64e-12
CANX	6.63e-12
LOC108593251	6.63e-12
RIMS1	6.62e-12
ARL6IP1	6.62e-12
WNK2	6.62e-12
RPL5	6.61e-12
GRIN2C	6.61e-12
NCL	6.61e-12
SDC3	6.59e-12
SYTL4	6.57e-12
GPC5	6.56e-12
LOC118151620	6.56e-12
BAALC	6.54e-12
ACSBG1	6.53e-12
ADAMTS19	6.52e-12
TSPAN7	6.52e-12
RTN4	6.51e-12
KIF5B	6.5e-12
PFKFB3	6.49e-12
ACOT11	6.49e-12
MGAT4C	6.48e-12
NAV2	6.48e-12
KIRREL3	6.46e-12
BLID	6.45e-12
ZFHX4	6.44e-12
EML4	6.44e-12
LOC100394691	6.44e-12
ESRRG	6.44e-12
SNTB1	6.43e-12
MBOAT2	6.43e-12
KIAA1549L	6.42e-12
PER3	6.42e-12
RFX3	6.42e-12
LOC118152280	6.42e-12
ASTN1	6.39e-12
PPP3CA	6.38e-12
LOC118143612	6.38e-12
CTIF	6.38e-12
GLS	6.37e-12
SLC1A3	6.36e-12
CHRNB2	6.34e-12
GPR37L1	6.33e-12
FANK1	6.31e-12
KCNQ1	6.31e-12
DLG2	6.3e-12
KHDRBS1	6.3e-12
RAD50	6.29e-12
ARL15	6.29e-12
DIAPH2	6.27e-12
TPD52L1	6.26e-12
PTPN14	6.26e-12
UBE2E2	6.25e-12
NDRG2	6.25e-12
CTXND1	6.24e-12
RHEB	6.24e-12
LOC103792462	6.24e-12
STRBP	6.23e-12
HOMER1	6.22e-12
STON2	6.22e-12
NOVA1	6.2e-12
MICOS10	6.2e-12
CAPN2	6.19e-12
PRRC2B	6.18e-12
FAM171B	6.16e-12
NT5C2	6.16e-12
ITPKB	6.14e-12
ITPRID2	6.13e-12
COBLL1	6.13e-12
CPE	6.12e-12
MAGI1	6.12e-12
PREX2	6.11e-12
EPN2	6.11e-12
HTR2B	6.1e-12
GLUD1	6.09e-12
CALM1	6.08e-12
SLC25A21	6.07e-12
MEIG1	6.07e-12
RAB6A	6.06e-12
LOC118145816	6.06e-12
LOC118149544	6.05e-12
PTN	6.05e-12
CD38	6.05e-12
ZNF850	6.05e-12
GABRA2	6.05e-12
ILK	6.01e-12
FAM204A	6e-12
HIVEP2	6e-12
VAPA	6e-12
AQP4	6e-12
LOC100404418	5.99e-12
SIN3B	5.99e-12
ERLEC1	5.98e-12
CXCL14	5.97e-12
LOC100896436	5.94e-12
ANO6	5.93e-12
ZCCHC7	5.93e-12
EFHC1	5.92e-12
SNCAIP	5.91e-12
PREPL	5.9e-12
SLC1A4	5.9e-12
KLHL29	5.9e-12
ASPH	5.89e-12
GJB6	5.89e-12
LHFPL3	5.87e-12
LOC100895261	5.85e-12
EML6	5.85e-12
SEL1L3	5.85e-12
LOC118150435	5.82e-12
AGFG1	5.82e-12
ABAT	5.82e-12
LOC118154474	5.82e-12
PADI2	5.81e-12
CORO2B	5.81e-12
AKAP6	5.81e-12
PHYH	5.79e-12
ADIRF	5.78e-12
JAKMIP2	5.77e-12
AGAP1	5.75e-12
LOC100391515	5.75e-12
LOC100413607	5.74e-12
DIPK1A	5.73e-12
MSRA	5.73e-12
BRINP1	5.73e-12
LOC100385093	5.73e-12
FGFR2	5.72e-12
SCD5	5.72e-12
LRP1	5.71e-12
OTOGL	5.71e-12
PHF21A	5.7e-12
FGD4	5.69e-12
CNTFR	5.68e-12
PLCB1	5.68e-12
RREB1	5.67e-12
SIPA1L3	5.67e-12
PBX3	5.67e-12
LOC100404408	5.67e-12
MYO5A	5.66e-12
FBXW7	5.65e-12
GFRA1	5.65e-12
ID4	5.64e-12
ALDH1L1	5.64e-12
MLLT3	5.63e-12
DAPK1	5.62e-12
POU2F1	5.62e-12
PAQR8	5.59e-12
KLHL32	5.58e-12
NR2F1	5.58e-12
ANKH	5.57e-12
RAB6B	5.56e-12
CDS2	5.56e-12
SLC1A2	5.56e-12
MYCBP2	5.56e-12
DLG5	5.56e-12
ZNF365	5.55e-12
PDE4B	5.55e-12
IZUMO4	5.55e-12
CD109	5.55e-12
PTPRS	5.53e-12
WHRN	5.53e-12
ADGRB1	5.53e-12
LOC103796241	5.52e-12
PIK3C2A	5.49e-12
AHCYL2	5.49e-12
LOC100387496	5.48e-12
NCOA7	5.46e-12
ZNF608	5.46e-12
LOC118147223	5.46e-12
TMTC2	5.45e-12
RTN1	5.44e-12
NFIX	5.44e-12
TLN2	5.43e-12
HIPK2	5.41e-12
FAT3	5.41e-12
GASK1A	5.4e-12
CRYL1	5.39e-12
ITPK1	5.38e-12
RASA1	5.38e-12
ARHGEF26	5.37e-12
RWDD4	5.37e-12
LOC108591018	5.37e-12
HDAC9	5.36e-12
BCKDHB	5.36e-12
LOC118147748	5.36e-12
WSB1	5.34e-12
ANTXR2	5.34e-12
DDX17	5.34e-12
VOPP1	5.33e-12
PRDM16	5.32e-12
POMGNT2	5.32e-12
ZNF704	5.32e-12
LYL1	5.31e-12
LOC103791487	5.31e-12
VEGFA	5.3e-12
DENND2A	5.29e-12
MPPED2	5.28e-12
MEF2C	5.28e-12
NT5E	5.28e-12
PIK3R1	5.28e-12
SMURF2	5.28e-12
PEAK1	5.27e-12
CNKSR3	5.27e-12
TBC1D1	5.26e-12
HMGN3	5.26e-12
STIM2	5.25e-12
SFI1	5.24e-12
CCDC148	5.23e-12
ANOS1	5.21e-12
SAT1	5.2e-12
LOC103792230	5.2e-12
STXBP5	5.19e-12
LOC100412233	5.18e-12
NUDCD3	5.17e-12
ZNRF3	5.17e-12
HES5	5.16e-12
LOC118151405	5.16e-12
PCDH11X	5.16e-12
LOC103790014	5.15e-12
ATP1B2	5.15e-12
PAM	5.15e-12
SPOCK1	5.14e-12
PLEKHG1	5.14e-12
CHST7	5.14e-12
MAGI3	5.14e-12
ZIC5	5.14e-12
KIFC3	5.14e-12
ALCAM	5.13e-12
MEIS1	5.13e-12
CRISPLD2	5.12e-12
PRDM5	5.11e-12
MED12L	5.1e-12
HIP1	5.09e-12
MRTFB	5.08e-12
PRKAR1A	5.08e-12
PHACTR1	5.08e-12
DNAJB6	5.08e-12
FOS	5.08e-12
SLC24A3	5.07e-12
PRKCE	5.05e-12
TTC3	5.05e-12
CDH10	5.05e-12
LOC103791197	5.04e-12
LOC103793567	5.04e-12
LOC118155299	5.04e-12
ADCY8	5.03e-12
LOC100398744	5.02e-12
EVI5	5.02e-12
P4HA1	5.02e-12
TSHZ2	5.02e-12
ZSWIM2	5.02e-12
FER	5e-12
PAFAH1B1	4.99e-12
ARHGAP29	4.99e-12
HMCN1	4.99e-12
SYT16	4.98e-12
KDM6A	4.97e-12
TCF7L1	4.97e-12
PCDH10	4.97e-12
SLC9A7	4.97e-12
MITF	4.96e-12
AHNAK	4.96e-12
TMTC1	4.95e-12
LOC103795308	4.94e-12
RNF144B	4.94e-12
GRINA	4.93e-12
MINK1	4.93e-12
TMBIM6	4.93e-12
MGLL	4.93e-12
NCS1	4.92e-12
HMGB1	4.92e-12
TULP3	4.91e-12
ATP13A3	4.91e-12
SLC43A2	4.91e-12
SPRY2	4.91e-12
ELP4	4.9e-12
ACSS1	4.9e-12
CDKL5	4.9e-12
FGF7	4.9e-12
NME3	4.89e-12
ARRB1	4.89e-12
CPEB3	4.89e-12
ARHGAP5	4.89e-12
NAPB	4.88e-12
ETNPPL	4.88e-12
MATR3	4.87e-12
LRFN5	4.86e-12
FIGN	4.86e-12
GABBR1	4.86e-12
IQSEC1	4.86e-12
KIDINS220	4.86e-12
FNBP1L	4.85e-12
PLCG1	4.85e-12
TAB2	4.84e-12
CHD7	4.83e-12
HMG20A	4.83e-12
PLEKHA6	4.82e-12
TEC	4.82e-12
SAMD4A	4.82e-12
CEP43	4.82e-12
LOC103796244	4.82e-12
RB1	4.81e-12
ITGA7	4.81e-12
UBL3	4.8e-12
SPRED2	4.79e-12
PTEN	4.78e-12
SLC25A18	4.78e-12
SUCLA2	4.77e-12
SHC3	4.77e-12
FERMT2	4.76e-12
SFXN5	4.76e-12
DDAH1	4.76e-12
TNS3	4.75e-12
RORB	4.75e-12
WDR17	4.74e-12
CACHD1	4.73e-12
RNF144A	4.73e-12
OLIG1	4.72e-12
ADAMTS17	4.72e-12
RFX2	4.72e-12
ARHGAP26	4.71e-12
DGLUCY	4.71e-12
NEDD4L	4.71e-12
NOTCH2	4.71e-12
SACS	4.7e-12
MAML3	4.7e-12
LURAP1	4.69e-12
SH3RF3	4.69e-12
RFX4	4.68e-12
ZBTB16	4.68e-12
RGSL1	4.67e-12
RBFOX2	4.67e-12
NAP1L1	4.67e-12
TMEM178B	4.67e-12
GRIA4	4.67e-12
ST3GAL1	4.66e-12
SAMD12	4.66e-12
LOC118148433	4.66e-12
BMP2K	4.66e-12
GALNT2	4.66e-12
ABI1	4.66e-12
GOLGB1	4.66e-12
SPECC1	4.66e-12
LOC100401281	4.65e-12
KIF2A	4.65e-12
PAMR1	4.65e-12
DGKH	4.64e-12
XYLT1	4.64e-12
CADPS	4.63e-12
LOC118151686	4.63e-12
LOC118152892	4.62e-12
PTMA	4.62e-12
LOC108588705	4.62e-12
RCAN2	4.62e-12
HACL1	4.61e-12
SLC2A1	4.61e-12
TBL1X	4.61e-12
TLE1	4.6e-12
EDA	4.6e-12
PPM1K	4.6e-12
ANK2	4.58e-12
EVA1C	4.58e-12
MRTFA	4.57e-12
RTL9	4.57e-12
PLD1	4.57e-12
NUMB	4.57e-12
PHF21B	4.57e-12
SLC22A17	4.56e-12
RAB2A	4.56e-12
GREM2	4.56e-12
TRIM37	4.56e-12
CSMD3	4.55e-12
PRKN	4.55e-12
LOC103790647	4.55e-12
MFGE8	4.54e-12
GNAO1	4.54e-12
EZR	4.54e-12
LOC103795813	4.53e-12
CACNA1D	4.53e-12
ADORA2B	4.53e-12
PARD3B	4.53e-12
IFI6	4.52e-12
ECE1	4.52e-12
FRMD6	4.52e-12
IRAK1BP1	4.52e-12
CCND2	4.52e-12
SOX6	4.51e-12
SLC7A10	4.5e-12
CKB	4.5e-12
PPM1H	4.5e-12
OPTN	4.48e-12
GNG7	4.48e-12
IDH1	4.47e-12
CACNA2D3	4.47e-12
SPATS2L	4.47e-12
SDC4	4.47e-12
HS2ST1	4.47e-12
LOC100894723	4.46e-12
LOC118144907	4.46e-12
PRKCQ	4.46e-12
ENAH	4.45e-12
RIMS2	4.45e-12
SCGN	4.44e-12
APLP2	4.44e-12
HSD17B12	4.44e-12
HNRNPDL	4.44e-12
CSMD2	4.44e-12
MARK1	4.43e-12
ADRA1A	4.43e-12
MSMO1	4.42e-12
PTPRA	4.42e-12
GCC2	4.42e-12
HEPACAM	4.42e-12
PDS5B	4.42e-12
LARGE1	4.41e-12
TOX	4.41e-12
NAT8L	4.41e-12
NFIC	4.41e-12
ACSL3	4.4e-12
COL11A1	4.4e-12
KCNT2	4.39e-12
NLK	4.39e-12
FHOD3	4.39e-12
SPAG9	4.39e-12
ZC3H11A	4.38e-12
LOC118153536	4.38e-12
LOC100386904	4.37e-12
HMGCS1	4.37e-12
INPP5F	4.36e-12
SPRED1	4.36e-12
OCIAD1	4.35e-12
TACC3	4.35e-12
ANK1	4.34e-12
BLM	4.34e-12
WIPF1	4.34e-12
NSD1	4.34e-12
ADCY2	4.33e-12
MMD2	4.33e-12
NSMCE2	4.33e-12
AKR1C1	4.33e-12
SLC6A1	4.32e-12
SPATA13	4.32e-12
GRID2	4.32e-12
KDM5B	4.32e-12
RAB31	4.31e-12
ERGIC2	4.31e-12
NR6A1	4.31e-12
SGIP1	4.31e-12
LRP11	4.31e-12
SMARCA2	4.31e-12
TAX1BP1	4.31e-12
FAM110B	4.3e-12
SLC25A4	4.3e-12
ACAP3	4.3e-12
ATP10D	4.3e-12
IL6ST	4.3e-12
TSC22D2	4.3e-12
FAT1	4.3e-12
SEPTIN8	4.29e-12
LHFPL6	4.29e-12
TEAD1	4.29e-12
SCAMP1	4.29e-12
LOC118150063	4.28e-12
MAPT	4.28e-12
SCN1B	4.28e-12
SNCA	4.27e-12
ELOVL2	4.27e-12
LRP1B	4.26e-12
RSF1	4.26e-12
LOC100894345	4.26e-12
SETBP1	4.25e-12
IL1RAPL1	4.25e-12
SPARCL1	4.25e-12
SPTSSB	4.24e-12
C3H4orf19	4.23e-12
DNAI3	4.22e-12
ARNT2	4.22e-12
NACC2	4.22e-12
CCDC171	4.21e-12
KLF12	4.21e-12
ADAR	4.2e-12
ABHD3	4.2e-12
PKM	4.2e-12
ZSWIM7	4.19e-12
NLGN4X	4.19e-12
RUNX1T1	4.19e-12
PHKB	4.19e-12
MKLN1	4.18e-12
CIR1	4.18e-12
NXPE2	4.18e-12
PIAS1	4.18e-12
RBMS3	4.18e-12
E2F3	4.18e-12
LOC100406481	4.17e-12
IGDCC3	4.17e-12
ATP5F1C	4.16e-12
DIO2	4.16e-12
GAN	4.16e-12
ST3GAL4	4.16e-12
MLC1	4.15e-12
LRRC4B	4.15e-12
ATP6V1E1	4.15e-12
HP1BP3	4.15e-12
CD47	4.14e-12
C6H2orf72	4.14e-12
PSMD4	4.12e-12
LOC118145700	4.12e-12
TKT	4.12e-12
ARSJ	4.12e-12
FOCAD	4.12e-12
ARGLU1	4.12e-12
ENPP6	4.12e-12
RALGAPA2	4.11e-12
LOC108587748	4.11e-12
CAB39	4.11e-12
ACO1	4.11e-12
DCP2	4.11e-12
APPL2	4.11e-12
MAP4K4	4.1e-12
PFKP	4.1e-12
FSD2	4.09e-12
PLD3	4.09e-12
ACACA	4.09e-12
ARHGAP42	4.09e-12
C12H16orf89	4.08e-12
TIMMDC1	4.08e-12
KNDC1	4.08e-12
FGFR3	4.08e-12
DYNC2I1	4.07e-12
MERTK	4.07e-12
ZEB2	4.07e-12
PPM1E	4.07e-12
RPS6KA5	4.07e-12
ATP13A4	4.07e-12
PIGC	4.07e-12
RNF180	4.07e-12
PTBP2	4.07e-12
LOC118151625	4.06e-12
DCAF10	4.05e-12
LOC118147443	4.05e-12
DGKG	4.04e-12
DISC1	4.04e-12
DLC1	4.04e-12
GPI	4.04e-12
SUPT3H	4.04e-12
SNED1	4.04e-12
GLG1	4.04e-12
ITFG1	4.04e-12
EPAS1	4.03e-12
PACRG	4.03e-12
KIF13A	4.03e-12
ZNF551	4.03e-12
PCGF5	4.03e-12
FOXO3	4.02e-12
FOXO1	4.02e-12
FARS2	4.02e-12
ETV5	4.02e-12
APBA2	4.01e-12
LOC118147709	4.01e-12
RIN2	4e-12
TYW5	4e-12
LOC118154716	4e-12
DLGAP1	4e-12
MIPOL1	3.99e-12
RUSC1	3.99e-12
MICU1	3.99e-12
PCMT1	3.98e-12
PRKACB	3.98e-12
PLCL2	3.98e-12
P4HTM	3.98e-12
PCM1	3.98e-12
LOC118146769	3.97e-12
ERC1	3.97e-12
FGL1	3.97e-12
LRP4	3.97e-12
SSBP3	3.96e-12
LOC118145031	3.96e-12
STARD13	3.95e-12
ATAD2B	3.95e-12
KCNN3	3.95e-12
MAST4	3.95e-12
AP2B1	3.95e-12
LTBP2	3.95e-12
SESN3	3.95e-12
WNK1	3.95e-12
GPM6B	3.95e-12
CSGALNACT1	3.94e-12
PREX1	3.94e-12
TFCP2L1	3.93e-12
LGR6	3.93e-12
CDK17	3.93e-12
SBNO1	3.93e-12
RANBP3L	3.92e-12
ACOT13	3.92e-12
LUC7L3	3.91e-12
KLF7	3.91e-12
LOC103793703	3.9e-12
LOC118147865	3.9e-12
ARHGEF6	3.9e-12
CDH13	3.9e-12
LOC118145714	3.9e-12
FILIP1L	3.9e-12
CCDC50	3.9e-12
WASF3	3.89e-12
LOC100894745	3.89e-12
PSIP1	3.89e-12
ARHGAP10	3.88e-12
STX16	3.88e-12
PRKAG2	3.88e-12
EFHD1	3.88e-12
NDNF	3.88e-12
PTK2	3.88e-12
DMXL2	3.88e-12
EIF1	3.88e-12
JAKMIP1	3.88e-12
TUFT1	3.87e-12
RRBP1	3.87e-12
FGF12	3.86e-12
TAOK3	3.86e-12
ELMOD1	3.86e-12
FARP1	3.86e-12
NAV1	3.85e-12
TPCN1	3.85e-12
LOC118144783	3.85e-12
HHATL	3.84e-12
PAX6	3.84e-12
LOC103794490	3.84e-12
RAMP1	3.84e-12
CLTC	3.84e-12
LOC108592829	3.83e-12
FRMD4A	3.83e-12
ABHD2	3.83e-12
PTGFRN	3.83e-12
CSNK1G1	3.83e-12
UBE3A	3.83e-12
RHCG	3.82e-12
CDC42BPA	3.82e-12
ZMIZ1	3.82e-12
MARF1	3.82e-12
RYR3	3.82e-12
CHURC1	3.82e-12
CCDC80	3.82e-12
MCC	3.81e-12
PRRC2C	3.81e-12
NR3C2	3.81e-12
PTPRK	3.81e-12
LOXL3	3.81e-12
LOC100385293	3.8e-12
TRIM44	3.8e-12
CMIP	3.8e-12
EOGT	3.8e-12
SLC44A2	3.79e-12
BMPR1B	3.79e-12
LOC103789845	3.79e-12
ELOVL5	3.78e-12
LRIG1	3.78e-12
ARHGEF33	3.78e-12
INSYN2A	3.78e-12
NR3C1	3.78e-12
ABCA1	3.78e-12
ARHGAP31	3.77e-12
PPP1CB	3.77e-12
LOC100413665	3.76e-12
SEPTIN11	3.76e-12
SLC4A4	3.76e-12
RBBP4	3.75e-12
ZC3H12B	3.75e-12
CLASP1	3.75e-12
DOK1	3.75e-12
LOC103795409	3.75e-12
ZNF383	3.74e-12
ST3GAL3	3.74e-12
FXR1	3.74e-12
SLC20A2	3.74e-12
NR2C1	3.74e-12
LMO2	3.74e-12
ZNF609	3.73e-12
RGR	3.73e-12
BBX	3.73e-12
MYO1E	3.73e-12
CHIC2	3.73e-12
TP53BP2	3.72e-12
LOC118145802	3.72e-12
RHOQ	3.72e-12
EPS15	3.71e-12
NRG2	3.71e-12
TMEM184B	3.71e-12
ANKRD12	3.71e-12
LONP2	3.71e-12
FUT9	3.7e-12
ETV6	3.7e-12
TBCA	3.7e-12
TCIRG1	3.7e-12
BRINP3	3.7e-12
GPSM2	3.7e-12
LOC103796764	3.7e-12
FAM222B	3.69e-12
XRN1	3.69e-12
NDUFV2	3.69e-12
CAMK2G	3.69e-12
DCLK2	3.69e-12
SLC39A11	3.68e-12
LIG1	3.68e-12
NEO1	3.67e-12
LOC103793363	3.67e-12
LIMS1	3.67e-12
CBX5	3.67e-12
RBM12B	3.67e-12
DBI	3.66e-12
FEZ1	3.66e-12
NPTN	3.65e-12
ME1	3.65e-12
ACTR10	3.64e-12
LOC118155237	3.64e-12
ANO5	3.64e-12
CDIP1	3.64e-12
LOC103791252	3.63e-12
NCAM2	3.63e-12
NBEAL1	3.63e-12
SERINC3	3.63e-12
GRID1	3.63e-12
DOCK1	3.62e-12
NCALD	3.62e-12
RAD23B	3.62e-12
SPECC1L	3.62e-12
AASS	3.62e-12
DPF3	3.62e-12
GNPTAB	3.62e-12
SH2D1B	3.62e-12
LOC103793661	3.62e-12
MICAL1	3.61e-12
SDCCAG8	3.61e-12
LUC7L2	3.61e-12
ST13	3.61e-12
LOC100412761	3.61e-12
RICTOR	3.61e-12
HNRNPA3	3.61e-12
CAPZA2	3.6e-12
HUNK	3.6e-12
EHBP1	3.6e-12
MAST2	3.6e-12
ANKRD10	3.59e-12
BNIP3L	3.59e-12
SFMBT2	3.59e-12
CYRIA	3.59e-12
CDC42	3.59e-12
DDX1	3.59e-12
ETV1	3.58e-12
PPP2CB	3.58e-12
MAPK9	3.58e-12
SORCS2	3.57e-12
HNRNPM	3.57e-12
CEP83	3.57e-12
KCTD1	3.57e-12
IGDCC4	3.57e-12
PTPN11	3.57e-12
GUF1	3.57e-12
RBP4	3.56e-12
PIK3C2B	3.56e-12
PCDH7	3.56e-12
RBMX	3.56e-12
EEPD1	3.55e-12
VPS13B	3.55e-12
CFAP20DC	3.54e-12
LMCD1	3.54e-12
STK17A	3.54e-12
TFCP2	3.54e-12
PUM2	3.54e-12
LOC100895764	3.53e-12
BRAF	3.53e-12
WASF2	3.52e-12
CPQ	3.52e-12
LPIN1	3.52e-12
FOXP1	3.52e-12
FBXO2	3.52e-12
MYO9B	3.52e-12
MAN1A2	3.52e-12
RBFOX3	3.52e-12
RAB4A	3.52e-12
AKT3	3.51e-12
THRB	3.51e-12
PDRG1	3.51e-12
STK38L	3.51e-12
PARP8	3.51e-12
SLCO3A1	3.51e-12
CECR2	3.51e-12
UTRN	3.51e-12
LOC118145696	3.51e-12
GSAP	3.5e-12
OXCT1	3.5e-12
SLC2A12	3.5e-12
TBC1D22A	3.5e-12
CPLANE1	3.49e-12
HMBOX1	3.49e-12
CSNK1G3	3.49e-12
NXN	3.48e-12
GBF1	3.48e-12
PHIP	3.48e-12
LDLR	3.48e-12
DIP2C	3.48e-12
PPP2R5A	3.47e-12
LOC103791474	3.47e-12
OSBP2	3.47e-12
FNDC3B	3.47e-12
ALDOC	3.46e-12
MKKS	3.46e-12
SLC44A5	3.46e-12
PKNOX2	3.46e-12
ZNF423	3.45e-12
POGZ	3.45e-12
GPCPD1	3.45e-12
FRYL	3.45e-12
LOC108588780	3.45e-12
ASAP2	3.45e-12
LAPTM4A	3.44e-12
ARID5B	3.44e-12
FKBP5	3.44e-12
RNF130	3.44e-12
MYNN	3.43e-12
LOC103795651	3.43e-12
TTC19	3.43e-12
CDK5RAP2	3.42e-12
KDM3A	3.42e-12
TRIO	3.42e-12
MICAL2	3.42e-12
LOC118148390	3.42e-12
ABCD2	3.42e-12
FUT8	3.41e-12
GPKOW	3.41e-12
PLAAT3	3.41e-12
NTNG2	3.41e-12
ARID1B	3.41e-12
BTBD17	3.4e-12
APC2	3.4e-12
CDH6	3.4e-12
PTPN13	3.4e-12
BRD8	3.4e-12
PRKD1	3.4e-12
CELF2	3.4e-12
MAN1A1	3.4e-12
CHKA	3.4e-12
CS	3.4e-12
FOXN3	3.4e-12
RTP4	3.4e-12
PNN	3.39e-12
NKAIN3	3.39e-12
TMTC4	3.39e-12
DENND5A	3.39e-12
SLC22A23	3.39e-12
LOC118144838	3.38e-12
MEGF10	3.38e-12
ABT1	3.38e-12
FBXL17	3.38e-12
ELF1	3.38e-12
CSRP1	3.38e-12
HTT	3.38e-12
SULF2	3.38e-12
TET3	3.37e-12
KIAA0930	3.36e-12
LMOD1	3.36e-12
GRIP1	3.35e-12
HES1	3.35e-12
ITGBL1	3.34e-12
CLCN3	3.34e-12
MAP4	3.34e-12
LOC100405247	3.34e-12
IGFBP5	3.34e-12
TRAK1	3.34e-12
DENND1B	3.34e-12
MTMR3	3.34e-12
NHS	3.33e-12
GK5	3.33e-12
LRRFIP1	3.33e-12
TBL1XR1	3.33e-12
LOC100896682	3.33e-12
PIP4K2A	3.33e-12
HSD17B6	3.33e-12
MARCHF3	3.32e-12
GLI3	3.32e-12
LOC100393583	3.32e-12
GMDS	3.32e-12
ZKSCAN1	3.32e-12
LOC118146185	3.32e-12
CLTB	3.32e-12
SUCLG2	3.31e-12
STK33	3.31e-12
DPH6	3.31e-12
LOC103788901	3.31e-12
F3	3.31e-12
STK3	3.3e-12
WBP2	3.3e-12
KLHL7	3.3e-12
ZSCAN25	3.3e-12
LOC118147988	3.29e-12
INSR	3.29e-12
SASH1	3.29e-12
NRCAM	3.29e-12
MAP2K4	3.28e-12
ENO1	3.28e-12
HHIP	3.28e-12
LOC108592828	3.27e-12
EIF3J	3.27e-12
NAP1L4	3.27e-12
DLG1	3.27e-12
FADS2	3.27e-12
ECHDC1	3.27e-12
CAMK2D	3.27e-12
TJP1	3.26e-12
TMEM135	3.26e-12
LOC103792044	3.25e-12
EPS8	3.25e-12
SLC9A9	3.25e-12
FBXL20	3.25e-12
VPS13C	3.25e-12
LOC103791046	3.25e-12
PIGF	3.24e-12
LOC103792593	3.24e-12
CYTH1	3.24e-12
AUH	3.24e-12
CHD8	3.24e-12
PRDM2	3.24e-12
CARMIL1	3.24e-12
OSGIN2	3.24e-12
BMP7	3.24e-12
NMT1	3.24e-12
RELCH	3.23e-12
CYP2J2	3.23e-12
NFE2L1	3.23e-12
GPR180	3.23e-12
HNRNPK	3.23e-12
TOB1	3.23e-12
OPHN1	3.23e-12
TMEM131	3.23e-12
GALNT18	3.23e-12
TM9SF3	3.23e-12
GRIA3	3.22e-12
POU3F2	3.22e-12
BMPR1A	3.22e-12
MAPK1	3.22e-12
METAP2	3.22e-12
UBE2K	3.22e-12
IQCK	3.21e-12
BRD9	3.21e-12
CAMSAP2	3.21e-12
ABTB2	3.21e-12
STAC2	3.2e-12
DISP1	3.2e-12
SRRM2	3.2e-12
AKAP11	3.2e-12
SNW1	3.2e-12
KIZ	3.2e-12
USP3	3.2e-12
PRDX2	3.2e-12
SCAF11	3.2e-12
FKBP2	3.19e-12
LOC118145483	3.19e-12
CASK	3.19e-12
AKAP13	3.19e-12
DHX40	3.18e-12
TACC2	3.18e-12
LARP1B	3.18e-12
HIVEP3	3.18e-12
LOC100390360	3.18e-12
CAPN7	3.18e-12
SNX9	3.18e-12
LOC103789391	3.17e-12
PRR5	3.17e-12
DBX2	3.17e-12
LOC118150128	3.17e-12
ATP6V1A	3.17e-12
CAMKMT	3.17e-12
ADAMTS9	3.17e-12
MFSD6	3.16e-12
DYNC1LI2	3.16e-12
AKAP9	3.16e-12
ZDHHC14	3.16e-12
ZYG11B	3.16e-12
LOC118145778	3.16e-12
HSPA4L	3.16e-12
PRKCA	3.16e-12
G3BP2	3.15e-12
SRGAP3	3.15e-12
ATL2	3.15e-12
SYN2	3.15e-12
GTF2IRD1	3.15e-12
CPEB4	3.15e-12
PSPC1	3.15e-12
ABHD12	3.14e-12
RABGAP1L	3.14e-12
PLXNA4	3.14e-12
PNKD	3.14e-12
LOC103790161	3.14e-12
SNN	3.14e-12
FXYD1	3.14e-12
SORBS1	3.13e-12
PSME4	3.13e-12
LOC108590573	3.13e-12
SLC28A1	3.13e-12
DERA	3.13e-12
APBB2	3.13e-12
ZDHHC21	3.12e-12
LOC103790211	3.12e-12
CHST1	3.12e-12
MAPKAP1	3.11e-12
NDUFB8	3.11e-12
PLPP3	3.11e-12
KIF16B	3.1e-12
CKAP5	3.1e-12
NRXN1	3.1e-12
CDH20	3.1e-12
SEMA6A	3.09e-12
BCL6	3.09e-12
CEP350	3.09e-12
SESN1	3.09e-12
DTX1	3.09e-12
PALM2AKAP2	3.09e-12
NPAS2	3.09e-12
ZHX3	3.08e-12
CEP295	3.08e-12
LOC118152400	3.08e-12
LOC118155268	3.08e-12
STT3B	3.08e-12
IFT172	3.08e-12
KCNA2	3.07e-12
SNRNP70	3.07e-12
EHMT1	3.07e-12
MBTD1	3.07e-12
MATN2	3.07e-12
CWC22	3.06e-12
AHCYL1	3.06e-12
INPP4A	3.06e-12
LOC108589055	3.06e-12
SGMS1	3.05e-12
SGCD	3.05e-12
ADCYAP1R1	3.05e-12
PID1	3.05e-12
LOC103790413	3.05e-12
SNX27	3.05e-12
PGM3	3.05e-12
TMEM170A	3.05e-12
HSPA4	3.04e-12
RAVER2	3.04e-12
OSBPL1A	3.04e-12
UBQLN1	3.04e-12
LOC100390732	3.04e-12
SNX14	3.04e-12
LOC118153525	3.03e-12
ANKRD28	3.03e-12
TRIM8	3.03e-12
NAA20	3.03e-12
PPP6R3	3.03e-12
TMEM59	3.03e-12
ITSN2	3.03e-12
ADD3	3.03e-12
ASAP1	3.03e-12
TMCC3	3.03e-12
GLCCI1	3.03e-12
LRRN3	3.02e-12
AMER2	3.02e-12
GNL3L	3.02e-12
WDPCP	3.02e-12
RERE	3.02e-12
NEGR1	3.02e-12
VPS13A	3.02e-12
EPB41L2	3.02e-12
DOCK4	3.02e-12
NDFIP1	3.01e-12
CDKAL1	3.01e-12
LOC103794118	3.01e-12
DYNC2LI1	3.01e-12
IKZF2	3.01e-12
LIMCH1	3.01e-12
TTC28	3e-12
TRIM9	3e-12
SNRK	3e-12
MBNL2	3e-12
AP3B1	3e-12
LOC100392935	3e-12
DNAH7	2.99e-12
HECTD4	2.99e-12
CXXC5	2.99e-12
TSPAN5	2.99e-12
RABEP1	2.99e-12
LARP4	2.99e-12
GDI2	2.99e-12
AMZ1	2.99e-12
EIF4G3	2.99e-12
NTN1	2.98e-12
KIAA0319	2.98e-12
SH3D19	2.98e-12
SNX29	2.98e-12
LOC108590620	2.98e-12
SIK2	2.98e-12
MAP3K1	2.98e-12
MTSS1	2.97e-12
KCNMB2	2.97e-12
DYNC1H1	2.97e-12
ATP2C1	2.97e-12
HDAC4	2.97e-12
LOC103788454	2.97e-12
CDC40	2.96e-12
CHMP3	2.96e-12
ARHGAP32	2.96e-12
UMAD1	2.96e-12
PLPP1	2.95e-12
PDZRN4	2.95e-12
LOC103791511	2.95e-12
TET1	2.95e-12
THADA	2.95e-12
CDH2	2.95e-12
MOK	2.95e-12
SNX3	2.95e-12
ZNF292	2.95e-12
LOC100395188	2.94e-12
KIFAP3	2.94e-12
FHIT	2.94e-12
LOC103787944	2.94e-12
UVRAG	2.94e-12
ZC4H2	2.94e-12
KREMEN1	2.94e-12
AGT	2.94e-12
TRPM7	2.94e-12
LOC103791527	2.93e-12
EML5	2.93e-12
DHX9	2.93e-12
LOC118153950	2.93e-12
PPP2R2B	2.93e-12
ARHGEF37	2.93e-12
LOC103794727	2.93e-12
VEZF1	2.93e-12
LOC103788753	2.92e-12
DGKB	2.92e-12
DNAJB14	2.92e-12
CCNY	2.92e-12
ARHGEF7	2.92e-12
PUM3	2.92e-12
MKRN2	2.92e-12
ATP2B4	2.92e-12
NDUFA13	2.91e-12
MYO10	2.91e-12
LDLRAD3	2.91e-12
SYNE1	2.91e-12
NCKAP5	2.91e-12
ST8SIA5	2.91e-12
CHMP4B	2.91e-12
UCMA	2.91e-12
PNPLA7	2.91e-12
SPOP	2.91e-12
SRSF5	2.9e-12
COL16A1	2.9e-12
VWA8	2.9e-12
WWC1	2.9e-12
WWTR1	2.9e-12
SLC25A12	2.9e-12
LOC103789737	2.9e-12
CREB5	2.9e-12
PCDH9	2.89e-12
LOC108593466	2.89e-12
LMBRD1	2.89e-12
SPIN4	2.89e-12
NPDC1	2.89e-12
RC3H1	2.89e-12
LOC118148474	2.89e-12
LOC100398556	2.89e-12
HS6ST3	2.89e-12
GULP1	2.89e-12
TBC1D5	2.88e-12
MRPS5	2.88e-12
PDE8B	2.88e-12
CA5B	2.88e-12
LOC103793609	2.88e-12
SH3RF2	2.88e-12
MTUS1	2.88e-12
MAP7	2.87e-12
TMCO1	2.87e-12
KIAA1958	2.87e-12
DIS3L	2.87e-12
SEC31A	2.87e-12
SNX25	2.87e-12
ATXN2	2.87e-12
ZNF521	2.87e-12
ENKUR	2.87e-12
MAK	2.86e-12
CACYBP	2.86e-12
PHACTR3	2.86e-12
CLEC16A	2.86e-12
RTF1	2.86e-12
NUP98	2.86e-12
LAMP2	2.86e-12
MACROD2	2.86e-12
BICC1	2.86e-12
SETD3	2.86e-12
KLHDC10	2.86e-12
ITPR2	2.86e-12
LOC100415731	2.86e-12
SARNP	2.85e-12
RSRC2	2.85e-12
NIPBL	2.85e-12
HOOK3	2.85e-12
AKAP10	2.85e-12
AZIN1	2.85e-12
MAT2A	2.85e-12
RASAL2	2.85e-12
TRIM2	2.85e-12
TMEM38A	2.84e-12
GLMN	2.84e-12
RNF121	2.84e-12
FHL1	2.84e-12
IDE	2.84e-12
AFDN	2.83e-12
SRPK3	2.83e-12
ZRANB3	2.83e-12
MECOM	2.83e-12
CSDE1	2.83e-12
MPZL1	2.83e-12
DNAJC3	2.83e-12
LOC118145608	2.83e-12
CUX1	2.83e-12
ARHGEF11	2.82e-12
PCCA	2.82e-12
AFF4	2.82e-12
PLA2R1	2.82e-12
MYH10	2.82e-12
LRBA	2.82e-12
SNX24	2.82e-12
CCDC158	2.82e-12
PRDX1	2.81e-12
NDUFS1	2.81e-12
CNIH3	2.81e-12
SFPQ	2.81e-12
PDIA6	2.81e-12
TAFA5	2.81e-12
YWHAZ	2.81e-12
NDRG3	2.81e-12
NASP	2.81e-12
LTBP1	2.8e-12
DNM1L	2.8e-12
PPARA	2.8e-12
SLC16A2	2.8e-12
WDR47	2.8e-12
ABCC6	2.8e-12
SEMA4A	2.79e-12
SNTB2	2.79e-12
FNIP1	2.79e-12
HK1	2.79e-12
LRRC4C	2.79e-12
TBK1	2.79e-12
LOC100414663	2.79e-12
SCMH1	2.79e-12
RAD51B	2.78e-12
DAAM2	2.78e-12
CBFA2T2	2.78e-12
LAMA5	2.78e-12
KMT2E	2.78e-12
CDC14A	2.78e-12
NTNG1	2.78e-12
YTHDF3	2.78e-12
POLN	2.78e-12
FYN	2.77e-12
ATP11B	2.76e-12
SPATS2	2.76e-12
ATL3	2.76e-12
KAT2B	2.76e-12
WASL	2.76e-12
MTSS2	2.76e-12
LAMP1	2.76e-12
CCDC7	2.76e-12
ST8SIA1	2.76e-12
JAK1	2.76e-12
TLK1	2.76e-12
PTCH2	2.75e-12
HR	2.75e-12
ARHGEF12	2.75e-12
CD48	2.75e-12
SORT1	2.75e-12
ROCK2	2.75e-12
DNER	2.75e-12
CPT1A	2.75e-12
FBXL4	2.75e-12
LOC100387845	2.75e-12
MYBPC1	2.74e-12
TST	2.74e-12
RUFY3	2.74e-12
XKR6	2.74e-12
DDX3X	2.74e-12
AFG1L	2.74e-12
XPO1	2.74e-12
DYNC1LI1	2.74e-12
LOC100400378	2.73e-12
PTCH1	2.73e-12
PIBF1	2.73e-12
DNAJA1	2.73e-12
GPATCH2	2.73e-12
SLAIN1	2.73e-12
LOC103792105	2.73e-12
EIF4G2	2.73e-12
RAB11FIP4	2.73e-12
SMARCC1	2.73e-12
LOC118153478	2.73e-12
CEP112	2.73e-12
ZMYND8	2.73e-12
LOC108587844	2.73e-12
SCAPER	2.72e-12
LETMD1	2.72e-12
RAD21	2.72e-12
PRPF4B	2.72e-12
LOC118151654	2.72e-12
PIK3R3	2.72e-12
CTNNB1	2.71e-12
SMYD3	2.71e-12
PTPRJ	2.71e-12
LOC100386994	2.71e-12
UBE2R2	2.71e-12
HELZ	2.71e-12
PDGFC	2.71e-12
MTCH2	2.71e-12
LOC118154017	2.71e-12
ADAMTS6	2.7e-12
EIF3E	2.7e-12
MAGI2	2.7e-12
SLC23A2	2.7e-12
NRG3	2.7e-12
MED13L	2.7e-12
CMSS1	2.7e-12
PDXK	2.7e-12
GNAQ	2.7e-12
SRPK2	2.7e-12
RGS12	2.69e-12
NAPG	2.69e-12
CACNA1C	2.69e-12
HNRNPA2B1	2.69e-12
FAM168A	2.69e-12
GALNT11	2.69e-12
LARP1	2.69e-12
SLC25A33	2.69e-12
GPD2	2.68e-12
C1H9orf57	2.68e-12
PDLIM5	2.68e-12
HIVEP1	2.68e-12
SLC7A11	2.68e-12
DPP6	2.68e-12
GNA12	2.68e-12
PDE4D	2.67e-12
ELF2	2.67e-12
PIP4P2	2.67e-12
ACAP2	2.67e-12
EXTL3	2.67e-12
SCLT1	2.67e-12
BCAS3	2.67e-12
OTUD7A	2.67e-12
CERS5	2.67e-12
ZBTB7C	2.67e-12
TCF4	2.67e-12
CCDC190	2.67e-12
KIF7	2.67e-12
TMCO5A	2.67e-12
ANKIB1	2.67e-12
MTA3	2.66e-12
LOC100401450	2.66e-12
NALCN	2.66e-12
ZNF565	2.66e-12
CFAP299	2.66e-12
TRA2A	2.66e-12
LOC100391085	2.66e-12
CASD1	2.65e-12
REV3L	2.65e-12
DIP2B	2.65e-12
MMP16	2.65e-12
LOC103789844	2.65e-12
ACP6	2.64e-12
LOC100387714	2.64e-12
ESCO1	2.64e-12
HIGD1A	2.64e-12
LAMA1	2.64e-12
ACTN1	2.63e-12
FAM13A	2.63e-12
FBXO11	2.63e-12
CHRNB3	2.63e-12
LOC100407286	2.63e-12
KIF21A	2.63e-12
ZFP91	2.62e-12
NISCH	2.62e-12
MFF	2.62e-12
SDK1	2.61e-12
STARD9	2.61e-12
RILPL1	2.61e-12
RAB10	2.61e-12
SETD5	2.61e-12
LOC100399888	2.61e-12
LOC100894160	2.61e-12
FADS1	2.6e-12
EPB41L5	2.6e-12
LOC118150505	2.6e-12
PIPOX	2.6e-12
NPEPPS	2.6e-12
MYO9A	2.6e-12
LOC118148408	2.6e-12
RASSF2	2.6e-12
FAM168B	2.6e-12
USP33	2.59e-12
DENND6A	2.59e-12
MAML2	2.59e-12
PPP1R12A	2.59e-12
TMEM50A	2.59e-12
SLC27A3	2.59e-12
ANXA7	2.59e-12
RHOB	2.59e-12
RHOJ	2.59e-12
ARMC2	2.59e-12
PRR14L	2.59e-12
DTNB	2.59e-12
SUZ12	2.58e-12
RAB20	2.58e-12
CLTA	2.58e-12
AK4	2.58e-12
SAFB2	2.58e-12
LOC118152733	2.58e-12
TMEM170B	2.58e-12
NUDT3	2.58e-12
TRIM13	2.58e-12
RFTN2	2.58e-12
ATP2A2	2.57e-12
DPY19L3	2.57e-12
SLC5A3	2.57e-12
STX19	2.57e-12
EPRS1	2.57e-12
LASP1	2.57e-12
LOC103796290	2.57e-12
PDIA3	2.57e-12
VPS13D	2.56e-12
PLIN3	2.56e-12
GAB2	2.56e-12
CBFB	2.56e-12
WDR33	2.56e-12
RBM26	2.56e-12
MUC13	2.56e-12
IQCB1	2.56e-12
LOC108590331	2.56e-12
FSTL1	2.56e-12
SUGP2	2.56e-12
AGO2	2.55e-12
MEF2A	2.55e-12
LOC118155294	2.55e-12
HERC3	2.55e-12
RSRP1	2.55e-12
VGLL4	2.55e-12
PPP3CB	2.55e-12
PDE6C	2.55e-12
DDOST	2.55e-12
CLDN10	2.55e-12
GTDC1	2.54e-12
TOM1L2	2.54e-12
PDSS2	2.54e-12
DIPK1C	2.54e-12
LOC103791199	2.54e-12
DOCK7	2.54e-12
LOC103791746	2.54e-12
TTYH1	2.54e-12
RBM14	2.54e-12
ATF7IP	2.54e-12
FAM184A	2.54e-12
LHFPL2	2.54e-12
KCTD20	2.54e-12
PKD2	2.54e-12
MPDZ	2.53e-12
HELB	2.53e-12
COPG2	2.53e-12
ATXN7L1	2.53e-12
TNIK	2.53e-12
PMPCB	2.53e-12
LYST	2.53e-12
IGSF11	2.53e-12
CLIP1	2.52e-12
GALNTL6	2.52e-12
OGDH	2.52e-12
AKAP8L	2.52e-12
RAPGEF6	2.52e-12
KMT2A	2.52e-12
CNTLN	2.52e-12
ADGRG1	2.51e-12
HDGFL3	2.51e-12
CTSB	2.51e-12
ADD1	2.51e-12
DHRS3	2.51e-12
FAF1	2.51e-12
ITCH	2.51e-12
CD63	2.51e-12
INTS8	2.51e-12
GPM6A	2.51e-12
IFI16	2.51e-12
INTU	2.51e-12
HECTD1	2.51e-12
PUM1	2.51e-12
KCNMA1	2.51e-12
WHAMM	2.51e-12
EPS15L1	2.51e-12
ARIH1	2.51e-12
UGGT2	2.51e-12
SHISA4	2.5e-12
TET2	2.5e-12
LGI4	2.5e-12
TRIM33	2.5e-12
XRCC2	2.5e-12
TAF1	2.5e-12
DCAKD	2.5e-12
CLOCK	2.5e-12
GATAD2B	2.5e-12
ANKRD16	2.5e-12
NR1D2	2.5e-12
SPTBN1	2.49e-12
MCUB	2.49e-12
USP10	2.49e-12
LYN	2.49e-12
NEDD4	2.49e-12
XRCC5	2.49e-12
CCDC85A	2.49e-12
INSIG1	2.49e-12
ATP5F1B	2.48e-12
MAP2K1	2.48e-12
ITSN1	2.48e-12
AGPAT3	2.48e-12
GALNT16	2.48e-12
[truncated: 20,583 more rows]

## Sheet: marm_AST-DI
gene_name	change_scores_AST-DI
LUZP2	3.79629e-11
KCND2	3.77419e-11
GABBR2	3.62931e-11
RALYL	3.43349e-11
ADGRV1	3.04049e-11
TRPM3	2.94266e-11
DCLK1	2.77734e-11
MEIS2	2.71085e-11
ANKS1B	2.51696e-11
LOC100894676	2.49361e-11
GFAP	2.37383e-11
FOXG1	2.31959e-11
FABP7	2.29281e-11
LOC103792593	2.20661e-11
SPARC	2.179e-11
DYNC1I1	2.13743e-11
GRM3	2.12793e-11
SNTG1	2.08759e-11
CNTN1	2.0821e-11
ALDH1A1	2.0625e-11
SLC6A11	2.00547e-11
MDGA2	1.98264e-11
FRMD5	1.93928e-11
SRPX2	1.89162e-11
APOE	1.88795e-11
LOC118152955	1.84575e-11
CABLES1	1.81011e-11
IGFBP7	1.79989e-11
KIRREL3	1.79546e-11
DOCK10	1.78696e-11
KAZN	1.77864e-11
RYR3	1.76986e-11
TENM2	1.73603e-11
MAP2	1.6611e-11
NWD1	1.65239e-11
ITPRID1	1.6461e-11
GLIS3	1.62439e-11
NELL1	1.62409e-11
NCAN	1.62399e-11
ATP2B2	1.58774e-11
CLU	1.58537e-11
FSTL5	1.56009e-11
TAFA1	1.54333e-11
LOC108591018	1.54317e-11
FGF14	1.52009e-11
NAV3	1.50843e-11
PTPRT	1.50151e-11
ROBO1	1.49442e-11
GRM5	1.48092e-11
RBFOX1	1.46784e-11
MGAT4C	1.45135e-11
KCNIP4	1.44416e-11
LOC100394691	1.44004e-11
GRIK2	1.43996e-11
MYO16	1.4362e-11
CSMD3	1.42955e-11
LOC100412161	1.40212e-11
NRXN3	1.39942e-11
PTN	1.3845e-11
SEMA5A	1.38222e-11
RYR2	1.36933e-11
HES5	1.35528e-11
PTPRD	1.3493e-11
SPARCL1	1.33255e-11
PLCB1	1.32607e-11
EFEMP1	1.32541e-11
SLC1A2	1.32513e-11
GPC5	1.31797e-11
TANC2	1.31328e-11
EGFR	1.30484e-11
GUCY1A2	1.30139e-11
ARHGAP26	1.29714e-11
LOC100393071	1.29142e-11
ADIRF	1.28627e-11
CADM1	1.28035e-11
MAP3K19	1.26296e-11
FAT3	1.25176e-11
LOC103790014	1.23346e-11
LOC118152280	1.23126e-11
ROBO2	1.212e-11
ESRRG	1.20897e-11
DCC	1.18906e-11
ANGPT1	1.18828e-11
BCAS1	1.1697e-11
MT3	1.15869e-11
MOXD1	1.15133e-11
HS3ST4	1.14701e-11
GASK1A	1.14314e-11
LOC103793784	1.14104e-11
DMD	1.13788e-11
CCSER1	1.13343e-11
DLGAP1	1.12982e-11
PRRX1	1.12417e-11
MERTK	1.12302e-11
DGKG	1.11698e-11
PREX2	1.11685e-11
TNC	1.10891e-11
IL1RAPL1	1.10814e-11
CSMD1	1.09968e-11
PLEKHA5	1.09765e-11
CACNB2	1.09613e-11
NBEA	1.09387e-11
GABRG1	1.09253e-11
RGS7	1.09155e-11
GABRB1	1.08472e-11
OPCML	1.08089e-11
OLFM2	1.06723e-11
LOC103795597	1.06688e-11
SLC35F1	1.06556e-11
THSD7A	1.0627e-11
ID4	1.06258e-11
ANKFN1	1.06103e-11
RTP4	1.05704e-11
RIMS2	1.05682e-11
LOC118143612	1.05245e-11
PACRG	1.05227e-11
ADCY8	1.04911e-11
SPOCK1	1.04633e-11
PTGDS	1.04545e-11
GRAMD1B	1.04314e-11
CRB1	1.04232e-11
PAQR8	1.04174e-11
GALNTL6	1.03461e-11
CST3	1.02575e-11
MYRIP	1.02458e-11
SLC1A3	1.0233e-11
NTNG1	1.02292e-11
LOC103792230	1.02123e-11
VAV3	1.02091e-11
AHNAK	1.01968e-11
CACNA1A	1.017e-11
LOC110006321	1.01617e-11
RIMS1	1.01398e-11
PLD5	1.01281e-11
PDE10A	1.01049e-11
TENM3	1.00936e-11
EDA	1.00206e-11
TENM4	9.97604e-12
LOC100385790	9.95992e-12
FRAS1	9.93043e-12
EPHB1	9.92437e-12
TMEM108	9.92364e-12
RFX3	9.8824e-12
DOK6	9.8552e-12
ACSBG1	9.84112e-12
STXBP6	9.80265e-12
CACNA2D1	9.77931e-12
LOC118143829	9.71027e-12
GJA1	9.63976e-12
GLUL	9.62808e-12
MED12L	9.61517e-12
PLCB4	9.57917e-12
ARRB1	9.54097e-12
NEBL	9.53946e-12
PPARGC1A	9.53725e-12
LOC100894837	9.5207e-12
FBXL7	9.51221e-12
SMOC1	9.51169e-12
CSGALNACT1	9.49152e-12
B3GALT1	9.47989e-12
PLXDC2	9.38671e-12
UNC5D	9.35602e-12
LOC103793609	9.35363e-12
PTCH1	9.34389e-12
FIGN	9.31107e-12
MTMR10	9.29024e-12
NDRG2	9.2651e-12
LOC103794071	9.24361e-12
LOC100395293	9.22992e-12
ANK2	9.22266e-12
ACSL3	9.18126e-12
LOC118151405	9.18091e-12
FGFR3	9.08532e-12
ASTN2	9.06614e-12
DSCAM	9.06313e-12
CADM2	9.02643e-12
AQP4	9.02341e-12
LOC100894903	9.0152e-12
NKAIN3	8.98716e-12
NFASC	8.97167e-12
CD81	8.97162e-12
HMGCS1	8.90764e-12
TMTC1	8.88254e-12
STXBP5L	8.88128e-12
CALM1	8.87228e-12
SND1	8.84855e-12
IGFBP2	8.81123e-12
CHN2	8.79523e-12
LIFR	8.78714e-12
PCDH11X	8.77488e-12
FGFR2	8.76508e-12
ATP13A4	8.74625e-12
GRIA2	8.7383e-12
FAM135B	8.73485e-12
SYTL4	8.63851e-12
LOC118150443	8.63209e-12
NTRK2	8.6312e-12
FGD4	8.62673e-12
CHST11	8.61738e-12
KANK1	8.61454e-12
ATP8A2	8.59483e-12
PAM	8.58732e-12
LRMDA	8.57251e-12
ABLIM1	8.56874e-12
PREX1	8.56755e-12
KCNIP1	8.56534e-12
MAPK10	8.56403e-12
CPE	8.51658e-12
SPRED1	8.51457e-12
CKB	8.47285e-12
GRIP1	8.41029e-12
GRID2	8.40926e-12
RGS20	8.33151e-12
APP	8.3186e-12
MEIS1	8.286e-12
SETBP1	8.27353e-12
SCG3	8.25914e-12
CNKSR2	8.23341e-12
KBTBD12	8.22572e-12
PLEKHA7	8.21513e-12
LGI1	8.14512e-12
CDH18	8.14497e-12
PRR16	8.10027e-12
GLI3	8.07264e-12
XYLT1	8.0418e-12
NAV1	8.0242e-12
FRMD4A	8.02081e-12
PDZRN3	8.01268e-12
ADAMTS9	8.01159e-12
WASF3	7.9876e-12
STON2	7.95741e-12
ACBD7	7.88197e-12
CDH20	7.8734e-12
ETNPPL	7.84771e-12
MAPK4	7.8415e-12
NEXN	7.81942e-12
ZNF385D	7.80866e-12
LOC103792246	7.77182e-12
TSHZ2	7.77112e-12
FOXP1	7.67137e-12
DOCK2	7.65341e-12
EYA2	7.65014e-12
LOC103792462	7.61073e-12
SASH1	7.57284e-12
LOC103787870	7.54595e-12
LRFN5	7.53121e-12
PHYHIPL	7.4943e-12
RANBP3L	7.4898e-12
NRP2	7.46771e-12
BAALC	7.45463e-12
DCLK2	7.45181e-12
MAP1B	7.44825e-12
FAM13C	7.43588e-12
ITPR1	7.42404e-12
SFXN5	7.40206e-12
LHFPL6	7.40029e-12
ACOT11	7.36032e-12
LOC118154474	7.34457e-12
TTC3	7.33421e-12
PTPRE	7.32888e-12
SEMA6D	7.32747e-12
HS6ST3	7.32429e-12
GPRC5B	7.31543e-12
CSMD2	7.30128e-12
AHCYL1	7.29316e-12
AGMO	7.28549e-12
ATP1B2	7.27606e-12
SLC4A4	7.25053e-12
ACSS1	7.22895e-12
LOC108593745	7.22695e-12
CHL1	7.22573e-12
FARP1	7.22564e-12
ATP2B1	7.22188e-12
GLUD1	7.2167e-12
LOC103791486	7.21503e-12
MATN2	7.21173e-12
WLS	7.18431e-12
DBI	7.16601e-12
AGAP1	7.14391e-12
DGKB	7.13647e-12
ARAP2	7.13372e-12
NTRK3	7.13229e-12
GRK3	7.12482e-12
SNCAIP	7.11986e-12
HIP1	7.11892e-12
LOC118150435	7.11884e-12
VEPH1	7.11334e-12
ARGLU1	7.10753e-12
LOC118151620	7.07424e-12
NRCAM	7.06623e-12
RORB	7.05984e-12
CDH13	7.03223e-12
ADCY2	7.03181e-12
BRINP1	7.0226e-12
TLE4	7.00798e-12
TSC22D1	6.98918e-12
SERPINE2	6.98845e-12
SLC1A4	6.98257e-12
ADAM23	6.98022e-12
ARHGEF4	6.96649e-12
PDE4B	6.9661e-12
HTRA1	6.95973e-12
AMMECR1	6.94457e-12
ALCAM	6.94318e-12
CALCA	6.92082e-12
TSPAN7	6.91564e-12
KCNMB2	6.91236e-12
FAM171B	6.91019e-12
DNM3	6.89088e-12
NHSL1	6.88697e-12
GPC6	6.8822e-12
BMPR1B	6.87445e-12
LRIG1	6.87289e-12
FTL	6.86886e-12
GABRA2	6.85513e-12
RFX2	6.82807e-12
OLAH	6.82342e-12
EML6	6.81685e-12
PRICKLE2	6.81154e-12
ANOS1	6.81127e-12
TESK2	6.80907e-12
GRIA3	6.78743e-12
TMEM132D	6.77717e-12
SCD5	6.76464e-12
ADRA1A	6.755e-12
CACNB4	6.74877e-12
BLID	6.74147e-12
FHOD3	6.73572e-12
PTPRK	6.73406e-12
SLC38A1	6.73177e-12
ZNF704	6.72818e-12
ERBB4	6.72378e-12
FKBP5	6.7231e-12
ALDH1L1	6.71524e-12
CARMIL1	6.71233e-12
ALDOC	6.69968e-12
SDC3	6.68177e-12
MGLL	6.67461e-12
PRKCQ	6.67247e-12
ITPR2	6.66207e-12
AKAP6	6.66177e-12
SLC24A3	6.65607e-12
IFI6	6.64585e-12
PRKG1	6.6396e-12
BRINP3	6.63735e-12
LHFPL3	6.62966e-12
SVIL	6.61078e-12
KALRN	6.60191e-12
ITM2B	6.59887e-12
LOC118153969	6.59511e-12
DENND2A	6.57809e-12
RNF220	6.56452e-12
BCL2	6.55343e-12
TMTC2	6.54226e-12
RGMA	6.53235e-12
SGIP1	6.51556e-12
MCC	6.51289e-12
OXR1	6.50682e-12
PKP4	6.50168e-12
PEX5L	6.49923e-12
MARCKS	6.4863e-12
EYA1	6.46766e-12
KCNT2	6.45284e-12
SRGAP1	6.44777e-12
DLG2	6.44568e-12
OPHN1	6.44377e-12
NPNT	6.44e-12
CTNNA3	6.43751e-12
GRID1	6.43153e-12
CDH4	6.43054e-12
LDB2	6.41219e-12
NR3C2	6.41022e-12
PPP3CA	6.40831e-12
SPATA13	6.4016e-12
CEP85L	6.39773e-12
PSAP	6.34857e-12
UBE2E2	6.34733e-12
ADAMTS17	6.34461e-12
KLF12	6.31489e-12
CAMK4	6.31246e-12
LOC100391280	6.30878e-12
ZFPM2	6.30264e-12
LOC108592911	6.30252e-12
CSPG5	6.28964e-12
NR2F1	6.28699e-12
CACHD1	6.28462e-12
PDE1A	6.28045e-12
PHACTR3	6.2429e-12
FREM1	6.23859e-12
CYP7B1	6.23415e-12
PTPN4	6.23373e-12
PARD3B	6.22637e-12
MAP3K5	6.21065e-12
PTPN9	6.20831e-12
PSD2	6.20774e-12
LRRTM3	6.20032e-12
MAP2K6	6.18738e-12
ZNRF3	6.1862e-12
ITGB4	6.18059e-12
CAV3	6.17974e-12
PDLIM5	6.16637e-12
SPON1	6.15736e-12
RPLP1	6.15088e-12
MAST4	6.15054e-12
SNRPN	6.14634e-12
MBOAT2	6.12286e-12
CTNNA2	6.10398e-12
CPED1	6.09645e-12
CPEB3	6.09619e-12
FUT9	6.08559e-12
GAREM1	6.08515e-12
BICD1	6.07926e-12
LOC118152396	6.0759e-12
LGR6	6.06945e-12
GPR37L1	6.06723e-12
SEC62	6.06215e-12
EFNA5	6.04851e-12
SLC39A12	6.04829e-12
SRGAP3	6.03104e-12
KCNH7	6.02631e-12
LUC7L3	6.00572e-12
MAPT	6.00562e-12
YWHAE	6.00491e-12
NEGR1	6.00295e-12
CAMK1D	6.00074e-12
IGFBP5	5.99774e-12
PTPRJ	5.98985e-12
DOCK5	5.98779e-12
RAI14	5.97921e-12
SLC44A5	5.96713e-12
DAPK1	5.96676e-12
PDZRN4	5.94125e-12
CELF2	5.93547e-12
LOC118152952	5.91887e-12
PTPRG	5.91477e-12
SFMBT2	5.90931e-12
IQCK	5.90861e-12
SNTB1	5.90214e-12
RCAN2	5.88152e-12
TIMP3	5.87774e-12
LOC118153135	5.86901e-12
AHCYL2	5.85207e-12
TCF7L2	5.84843e-12
SEMA6A	5.84407e-12
FRRS1	5.82932e-12
VGLL4	5.80977e-12
LOC118154598	5.80969e-12
C3H4orf3	5.80675e-12
CSRNP3	5.78028e-12
LMOD1	5.76285e-12
SOX6	5.76149e-12
MSRA	5.76053e-12
FGF12	5.75431e-12
IGF1R	5.74766e-12
FRY	5.74766e-12
SH3RF1	5.73578e-12
DISP1	5.73434e-12
HIVEP3	5.73329e-12
MAGI1	5.72925e-12
SORBS1	5.71337e-12
ZSWIM2	5.70365e-12
CHN1	5.7029e-12
LOC118144907	5.69956e-12
ALK	5.69753e-12
STARD13	5.69251e-12
CCDC148	5.69082e-12
NUCKS1	5.6906e-12
LOC118145490	5.68508e-12
NETO2	5.67818e-12
DOCK4	5.65541e-12
NOVA1	5.6281e-12
SRRM3	5.62001e-12
TAB2	5.6188e-12
GRIK4	5.61584e-12
ZFHX3	5.61363e-12
LOC100412233	5.61284e-12
CEP112	5.61203e-12
LRRC4C	5.60918e-12
KIF5C	5.60628e-12
CD48	5.60533e-12
LOC118150929	5.59896e-12
GNAO1	5.59597e-12
ZFHX4	5.59402e-12
FOXN3	5.59352e-12
LOC108593203	5.58783e-12
SLC20A2	5.58423e-12
TSC22D4	5.56705e-12
STK38L	5.56465e-12
CHKA	5.56275e-12
PBX3	5.56197e-12
MMD2	5.55871e-12
TP53BP2	5.55838e-12
PRKN	5.55588e-12
RPS28	5.54641e-12
ANTXR1	5.53603e-12
MEGF9	5.53515e-12
LDLRAD4	5.53413e-12
RTN4	5.53137e-12
LMO3	5.52268e-12
LOC118154766	5.52208e-12
DPF3	5.52188e-12
TMEM132C	5.51869e-12
PRKCA	5.516e-12
ASPH	5.51579e-12
FERMT2	5.51338e-12
MMP16	5.51117e-12
DENND1A	5.50732e-12
CECR2	5.50359e-12
ITPKB	5.50012e-12
DGKH	5.49944e-12
RBFOX3	5.49196e-12
RASAL2	5.49116e-12
PLEKHG1	5.47532e-12
ZMAT4	5.47377e-12
VEGFA	5.46615e-12
NLGN4X	5.45747e-12
ATP10B	5.44258e-12
EEPD1	5.44101e-12
ZNF608	5.43252e-12
RTN1	5.42782e-12
PHLPP1	5.41206e-12
HACD3	5.4087e-12
KIAA1549L	5.40749e-12
AFF1	5.38508e-12
BACH2	5.38325e-12
LOC103789190	5.38063e-12
KCNH5	5.37923e-12
OSBPL3	5.37647e-12
PTPRM	5.37539e-12
CDH10	5.36703e-12
MAGI2	5.36289e-12
FGD6	5.36242e-12
RBFOX2	5.35758e-12
ABCA1	5.35254e-12
CPEB4	5.33977e-12
HOPX	5.33453e-12
MKLN1	5.3317e-12
AKT3	5.32507e-12
SH3GL2	5.32303e-12
POMGNT2	5.32114e-12
NCAM2	5.32104e-12
DNAJC6	5.32083e-12
ZFP36L1	5.32015e-12
LOC103791520	5.31684e-12
WNK2	5.31202e-12
NAV2	5.30431e-12
SEZ6L	5.30421e-12
SEPTIN7	5.28607e-12
AOPEP	5.27807e-12
PRKD1	5.26873e-12
SORCS2	5.25918e-12
PSD3	5.25646e-12
NCKAP5	5.25567e-12
MAML2	5.25473e-12
GRAMD2B	5.25346e-12
SGMS1	5.25124e-12
SHC3	5.24685e-12
DISC1	5.2375e-12
DDX5	5.2285e-12
THRB	5.22097e-12
RAVER2	5.21396e-12
ITM2C	5.21023e-12
AFF3	5.19616e-12
FUT8	5.19021e-12
TMEM178B	5.17874e-12
CYP2J2	5.17434e-12
NRXN1	5.16926e-12
ATXN1	5.1593e-12
GAB2	5.15843e-12
RTN3	5.14546e-12
FILIP1L	5.14191e-12
SLC25A21	5.13456e-12
MAP4K4	5.13091e-12
MACROD2	5.13038e-12
ADCY1	5.1205e-12
USP53	5.11857e-12
PDE9A	5.10509e-12
ATP2C1	5.10042e-12
TOX	5.09963e-12
TRAK1	5.09818e-12
DIPK1A	5.09769e-12
LRP4	5.08814e-12
MEGF10	5.08296e-12
ATP8A1	5.0808e-12
DIP2B	5.07993e-12
CCDC136	5.07362e-12
SEL1L3	5.07349e-12
FAM107A	5.06155e-12
ZSWIM6	5.06129e-12
WDPCP	5.0512e-12
SLC6A1	5.04479e-12
CACNA1D	5.0372e-12
CYFIP2	5.03616e-12
LDLRAD3	5.03109e-12
HACL1	5.02762e-12
LOC118145716	5.02497e-12
SESN3	5.02495e-12
OTOGL	5.02465e-12
AGT	5.02223e-12
LOC103791511	5.02116e-12
PLD1	5.01754e-12
DAB1	5.0154e-12
SHROOM3	5.0057e-12
EPB41L4A	5.0022e-12
OSGIN2	4.9984e-12
TTYH1	4.99413e-12
FAM171A1	4.98997e-12
LOC118148474	4.98228e-12
MIR9-1HG	4.97666e-12
GPI	4.97146e-12
ACACB	4.96804e-12
DLC1	4.96678e-12
NXN	4.96273e-12
LOC100407491	4.957e-12
SRGAP2	4.95607e-12
ETV5	4.94827e-12
LRP1B	4.94497e-12
TLK1	4.93957e-12
PID1	4.9359e-12
DAAM2	4.93534e-12
SLC9A9	4.93012e-12
UNC79	4.92893e-12
RETREG1	4.92083e-12
DOK5	4.91217e-12
MYO1E	4.90289e-12
SGCD	4.89973e-12
EHBP1	4.88736e-12
ZHX2	4.8645e-12
SPTBN1	4.8617e-12
ETV1	4.85254e-12
COL27A1	4.85116e-12
GDF1	4.84913e-12
CAMK2G	4.84688e-12
ARHGAP5	4.84204e-12
EPS15	4.84182e-12
MBP	4.84123e-12
LRP1	4.84046e-12
CFAP54	4.83835e-12
TRIM2	4.82947e-12
NAALADL2	4.82938e-12
SYN3	4.82473e-12
MIPOL1	4.82166e-12
RERG	4.81956e-12
RPS6KA5	4.81898e-12
EDNRB	4.81567e-12
FMN2	4.81356e-12
DPYSL2	4.80861e-12
ZHX3	4.80694e-12
DNAI3	4.80286e-12
CLIC4	4.80017e-12
TACC2	4.79325e-12
LOC100407076	4.79125e-12
CNTFR	4.78809e-12
FXYD1	4.78243e-12
BMP2K	4.77784e-12
PLPP3	4.77246e-12
PCCA	4.76606e-12
P2RY14	4.73812e-12
CORO2B	4.73805e-12
TNIK	4.7342e-12
KCTD8	4.71442e-12
PCGF5	4.70911e-12
LOC103787628	4.70668e-12
HIBCH	4.70665e-12
SLC7A11	4.69956e-12
IGSF11	4.69447e-12
GRB14	4.67427e-12
SELENOW	4.67087e-12
PCDH10	4.66957e-12
RNF24	4.66351e-12
SIPA1L3	4.65894e-12
PALM	4.65009e-12
SULF1	4.64646e-12
KCNQ1	4.64182e-12
LIMCH1	4.64178e-12
PTPRA	4.63723e-12
LIX1	4.6359e-12
FADS2	4.63461e-12
NLGN1	4.63316e-12
INSYN2B	4.63099e-12
TTC28	4.62975e-12
GAN	4.62826e-12
HSP90AA1	4.62643e-12
TCF7L1	4.62643e-12
TIAM1	4.61905e-12
LOC103793351	4.61687e-12
ITGA7	4.60419e-12
CTNNA1	4.60324e-12
HIF1A	4.60204e-12
GPD2	4.60017e-12
RFX4	4.58406e-12
RUNX1T1	4.57824e-12
AKAP13	4.57165e-12
CASK	4.5714e-12
SRSF5	4.57103e-12
COX8A	4.55978e-12
ENOX1	4.55644e-12
DLG1	4.55494e-12
TLE1	4.54498e-12
ADD3	4.53857e-12
FAM13A	4.53506e-12
CAMTA1	4.53471e-12
CIRBP	4.517e-12
WIPF1	4.51114e-12
DPYSL3	4.51007e-12
PCDH17	4.50979e-12
TAOK3	4.50678e-12
LRRIQ1	4.49453e-12
CD9	4.49043e-12
MAN1A1	4.48649e-12
ECE1	4.48627e-12
SPRED2	4.48113e-12
PHACTR1	4.48006e-12
BCAR3	4.4772e-12
TRPS1	4.47392e-12
PLXNA4	4.47074e-12
DPY19L3	4.46745e-12
LOC118155324	4.462e-12
ITPK1	4.45383e-12
DGLUCY	4.45354e-12
PIK3R1	4.45319e-12
LOC118145760	4.4455e-12
LOC118147223	4.44069e-12
LOC118143070	4.43388e-12
DDAH1	4.42291e-12
CCDC80	4.41177e-12
SLC25A18	4.40469e-12
FLRT2	4.39861e-12
LOC118148053	4.3844e-12
ZEB2	4.38383e-12
MTMR3	4.38329e-12
LOC103791176	4.37569e-12
TCF4	4.37445e-12
PTPRZ1	4.36908e-12
LOC100895261	4.36786e-12
LARGE1	4.36781e-12
SYT11	4.35412e-12
NEDD4L	4.34863e-12
LOC100398744	4.34631e-12
CHST1	4.34052e-12
HMCN1	4.33047e-12
EPN2	4.32943e-12
ID2	4.3261e-12
NEO1	4.32532e-12
PNISR	4.32383e-12
NOL4	4.32177e-12
RELN	4.31836e-12
KCNJ16	4.31618e-12
LOC103793567	4.30558e-12
PCDH7	4.30516e-12
STRBP	4.30206e-12
BLM	4.29909e-12
HNRNPA2B1	4.29847e-12
SYNE1	4.29222e-12
PADI2	4.29213e-12
NDUFA13	4.28387e-12
DNAH7	4.28066e-12
S100B	4.27819e-12
PDE7B	4.27549e-12
ZNF462	4.27082e-12
ZBTB7C	4.26985e-12
PHKA1	4.26543e-12
LPP	4.26023e-12
ARHGAP32	4.25464e-12
GULP1	4.25449e-12
NCOA2	4.25171e-12
GRIA4	4.24258e-12
FHIT	4.24244e-12
RHCG	4.23031e-12
BMPR1A	4.22584e-12
LOC118150128	4.225e-12
ZBTB16	4.21647e-12
R3HDM1	4.21545e-12
P4HA1	4.21358e-12
ATL2	4.20914e-12
FOXO1	4.20784e-12
PFKP	4.2059e-12
PTPRS	4.20412e-12
CD38	4.1975e-12
LOC100895059	4.18585e-12
RASGEF1B	4.18425e-12
RERE	4.1841e-12
ATP6V0A1	4.18178e-12
HMGB1	4.17061e-12
RALGPS2	4.16973e-12
PIK3C2A	4.16548e-12
DOCK1	4.1632e-12
BOC	4.15603e-12
EPB41L2	4.15475e-12
FADS1	4.14903e-12
WWTR1	4.14698e-12
ST6GALNAC5	4.14412e-12
LOC118145816	4.13688e-12
LOC103787706	4.13394e-12
LOC118153950	4.12979e-12
KLC1	4.12462e-12
HDAC9	4.12428e-12
MFGE8	4.12388e-12
CPXM2	4.11845e-12
LCORL	4.11819e-12
TPCN1	4.11637e-12
MPPED2	4.1152e-12
KAT2B	4.11094e-12
IL6ST	4.10973e-12
ATP1A2	4.10569e-12
EPC1	4.10434e-12
PPM1L	4.10029e-12
TSPAN5	4.09913e-12
CDH11	4.09482e-12
TOM1L2	4.09417e-12
NALCN	4.0925e-12
TEAD1	4.09215e-12
DOCK7	4.08974e-12
ARNT2	4.08584e-12
MYO10	4.08521e-12
FCHSD2	4.07375e-12
UNC5C	4.06922e-12
ABAT	4.06858e-12
FNDC3B	4.06133e-12
POU6F2	4.05764e-12
TRIM9	4.05369e-12
SLC16A7	4.05189e-12
LOC118153040	4.05023e-12
ARHGAP31	4.04911e-12
RPL5	4.04831e-12
PER3	4.04598e-12
MBD5	4.0442e-12
LPAR1	4.04372e-12
GNG2	4.04307e-12
RREB1	4.04016e-12
ITGAV	4.03669e-12
PIK3R3	4.03548e-12
LOC108591170	4.03342e-12
FER	4.02376e-12
CAPN2	4.01693e-12
ASAP1	4.01639e-12
PUM3	4.01605e-12
NOTCH2	4.01286e-12
ACSL6	4.01258e-12
HEPACAM	4.00422e-12
RAB3C	3.99509e-12
SESN1	3.99273e-12
KLHL32	3.98848e-12
RAPH1	3.98776e-12
LOC118149544	3.98496e-12
SIK3	3.97936e-12
CDC42BPA	3.97903e-12
BCAS3	3.97623e-12
LOC118153749	3.97498e-12
DNER	3.97439e-12
CHD7	3.9728e-12
ELP4	3.9726e-12
LOC118148341	3.9713e-12
LRRTM1	3.97004e-12
SRRM2	3.96977e-12
FOXO3	3.96656e-12
TBL1X	3.96448e-12
ENO1	3.9638e-12
TMEM178A	3.96315e-12
LOC108590620	3.96065e-12
FBXL17	3.95831e-12
PPP1R9A	3.95718e-12
REV3L	3.95594e-12
KIF21A	3.95305e-12
ARHGEF3	3.95089e-12
RUFY3	3.95064e-12
SSBP2	3.94929e-12
LOC118152992	3.94788e-12
ROR1	3.9463e-12
HSD17B12	3.94497e-12
ASTN1	3.94396e-12
APBB2	3.94312e-12
SDK1	3.94081e-12
HIPK2	3.93948e-12
NFIB	3.93776e-12
XPR1	3.93716e-12
KCNJ10	3.93525e-12
B2M	3.93463e-12
RTKN2	3.93451e-12
HERC6	3.93292e-12
NTN1	3.93109e-12
PSMD1	3.92832e-12
LOC118147443	3.92532e-12
CCNH	3.9204e-12
CDH2	3.9201e-12
SHANK2	3.91945e-12
FABP5	3.91718e-12
GNB1	3.91531e-12
RNF180	3.89607e-12
TRIO	3.89505e-12
CLSTN1	3.89067e-12
PREPL	3.8784e-12
SAMD4A	3.87742e-12
SMARCA2	3.87683e-12
LOC118145709	3.87629e-12
MTUS1	3.87237e-12
TXNIP	3.86822e-12
CHRNB2	3.86719e-12
ZNF521	3.86714e-12
CYRIA	3.86628e-12
AASS	3.86566e-12
DOCK3	3.86417e-12
INSR	3.86286e-12
ACER3	3.86072e-12
KIF16B	3.8584e-12
ATAD2B	3.85149e-12
TJP2	3.85096e-12
MARK1	3.84766e-12
MYBPC1	3.8473e-12
ETV6	3.84506e-12
ABR	3.84505e-12
EIF4G3	3.84362e-12
PPARA	3.84185e-12
PDE4D	3.83861e-12
DENND1B	3.83753e-12
ZNF516	3.8361e-12
LOC100412761	3.8342e-12
DLGAP4	3.83228e-12
SSPOP	3.83073e-12
JARID2	3.82951e-12
PRRC2C	3.82943e-12
ARHGAP21	3.82308e-12
CUX1	3.82237e-12
FAN1	3.81912e-12
SYN2	3.81728e-12
DST	3.81338e-12
LOC103790948	3.8069e-12
TNS3	3.8064e-12
DDX24	3.80381e-12
DPP8	3.80361e-12
GLCCI1	3.80085e-12
SPTAN1	3.79185e-12
ADK	3.79107e-12
EPHA6	3.78832e-12
FTO	3.78788e-12
VCAN	3.78766e-12
CTXND1	3.78423e-12
FNBP1	3.78086e-12
ABCD2	3.78045e-12
PRKACB	3.77714e-12
MAGI3	3.77548e-12
EXOC6B	3.77536e-12
ADAMTS3	3.77468e-12
SON	3.77442e-12
SPIDR	3.77321e-12
GNAQ	3.77316e-12
PITPNC1	3.7715e-12
SPOCK3	3.76999e-12
ATP9A	3.76967e-12
LOC103795568	3.76861e-12
MARCHF3	3.76555e-12
MBNL2	3.76262e-12
MTSS1	3.76043e-12
USP24	3.76027e-12
MEF2A	3.75955e-12
CHD9	3.75467e-12
TMEM38A	3.75232e-12
PTK2	3.75031e-12
HNRNPDL	3.75003e-12
LOC118152892	3.74612e-12
MAT2A	3.74399e-12
ENAH	3.74374e-12
MYCBP2	3.7421e-12
APBA2	3.73875e-12
RAD51B	3.73612e-12
CAMK2D	3.7342e-12
SHISA9	3.72878e-12
CDK14	3.72817e-12
MLC1	3.72724e-12
ZNF532	3.72696e-12
LOC118151525	3.71983e-12
TCF12	3.71852e-12
FBXL4	3.71649e-12
SMURF2	3.71307e-12
LAMA1	3.70677e-12
DBX2	3.70667e-12
POU2F1	3.70328e-12
MXI1	3.69907e-12
RFTN2	3.69894e-12
SBF2	3.69776e-12
ZFYVE27	3.69354e-12
JAKMIP2	3.69075e-12
SULF2	3.68988e-12
VWA8	3.68892e-12
FMNL2	3.68428e-12
CLIP1	3.68319e-12
CTIF	3.68309e-12
LOC118155299	3.67998e-12
LOC118144905	3.6789e-12
KCND3	3.67736e-12
NF1	3.6772e-12
ITFG1	3.67564e-12
BBS9	3.67154e-12
SLC22A15	3.66857e-12
SLC7A2	3.66571e-12
EXOC4	3.6634e-12
RSRC1	3.66318e-12
CRADD	3.66308e-12
ZNF423	3.65995e-12
SH2D4A	3.65643e-12
ARHGAP42	3.6542e-12
TET1	3.65246e-12
MAPK8	3.6494e-12
TMCC3	3.64877e-12
GPR75	3.64781e-12
PJA2	3.64663e-12
TMOD2	3.64327e-12
ARID1B	3.64135e-12
CFAP299	3.63841e-12
RNF130	3.63694e-12
PPP2R2C	3.63689e-12
TLN2	3.63637e-12
MTSS2	3.63432e-12
LOC103790647	3.63282e-12
SUPT3H	3.63171e-12
NCOA1	3.62974e-12
MSI2	3.62469e-12
RCN2	3.62435e-12
DDX17	3.62365e-12
UTRN	3.62109e-12
ANKH	3.62071e-12
ARHGEF12	3.61562e-12
ACAP2	3.61503e-12
CBX5	3.61437e-12
SPIRE1	3.61187e-12
NCALD	3.60736e-12
REEP5	3.60663e-12
PEAK1	3.60296e-12
SH3D19	3.59752e-12
SNTA1	3.59661e-12
SOX5	3.59469e-12
SMYD3	3.59367e-12
TULP4	3.59337e-12
KYAT3	3.58892e-12
ANO6	3.58801e-12
PPP2R2B	3.58693e-12
TACC3	3.58479e-12
RASL10A	3.58475e-12
LOC100894745	3.5814e-12
BAZ2B	3.57456e-12
EFHC1	3.57162e-12
PTMA	3.56903e-12
LOC100895764	3.56556e-12
CLSTN2	3.5655e-12
ZEB1	3.56471e-12
PHKB	3.56211e-12
CNIH3	3.56148e-12
LOC103789391	3.55954e-12
SLC15A2	3.55925e-12
SCAPER	3.55806e-12
KIAA0930	3.55596e-12
EXT1	3.55589e-12
CCND2	3.55548e-12
MRTFB	3.54674e-12
TMBIM6	3.54601e-12
GNG7	3.54508e-12
PPP1R12B	3.54461e-12
SRPK2	3.54103e-12
BCL6	3.54076e-12
TOGARAM2	3.53843e-12
PPP1R12A	3.53776e-12
CLASP2	3.53348e-12
FAM222B	3.53247e-12
SLC16A9	3.53222e-12
MICAL2	3.5309e-12
CCNI	3.52762e-12
ANKRD12	3.52544e-12
MAP4	3.52189e-12
HIVEP2	3.5211e-12
PFKFB3	3.51665e-12
RHOQ	3.51583e-12
LOC100413607	3.51523e-12
ZNF609	3.51486e-12
SEC11C	3.51308e-12
SFI1	3.51297e-12
FYN	3.51033e-12
CYRIB	3.51001e-12
ARID2	3.50758e-12
PARD3	3.49557e-12
KTN1	3.49342e-12
SOBP	3.49099e-12
SPECC1L	3.48577e-12
WDFY3	3.48013e-12
NUDT3	3.47808e-12
CTTNBP2	3.47801e-12
ALDH2	3.47546e-12
TRA2A	3.47483e-12
LRBA	3.47444e-12
SORL1	3.4744e-12
DCX	3.47426e-12
LOC103793661	3.47293e-12
LMCD1	3.47088e-12
ZRANB2	3.47018e-12
DYNC1I2	3.4696e-12
ZCCHC7	3.46801e-12
RPS18	3.46684e-12
CDK5RAP2	3.46316e-12
ERBIN	3.46274e-12
PCDH9	3.45922e-12
EPB41L1	3.45852e-12
FNBP1L	3.45687e-12
DIAPH2	3.45575e-12
WWOX	3.45534e-12
LRRTM4	3.45297e-12
KIAA1958	3.45076e-12
PPM1K	3.44777e-12
ECHDC1	3.44598e-12
JAKMIP1	3.44534e-12
CCDC171	3.44446e-12
UBE3A	3.44177e-12
NMNAT2	3.43996e-12
ATP2A2	3.43646e-12
ELMOD1	3.43544e-12
LOC108592829	3.43457e-12
ZMYND8	3.43221e-12
PHIP	3.43174e-12
C6H2orf72	3.43076e-12
MLLT3	3.42955e-12
FAF1	3.42926e-12
TRERF1	3.42917e-12
LOC108588705	3.42864e-12
ZFAND3	3.42861e-12
SLC35F3	3.42678e-12
LOC103788791	3.42202e-12
TBC1D5	3.41923e-12
BMP7	3.41895e-12
PAG1	3.41553e-12
ARPP21	3.41465e-12
NMT1	3.41439e-12
NFIX	3.41413e-12
SLC25A33	3.40803e-12
COG5	3.4042e-12
KANSL1L	3.40271e-12
SNRNP70	3.40264e-12
KCNK1	3.39917e-12
PDE8B	3.39841e-12
LOC103788360	3.39832e-12
TAFA5	3.39827e-12
MSMO1	3.39768e-12
TNRC18	3.39723e-12
FAM172A	3.39536e-12
GLG1	3.3946e-12
LOC103790386	3.39401e-12
RAB2A	3.39308e-12
CFAP20DC	3.39079e-12
RGL1	3.39061e-12
BPTF	3.38864e-12
FAU	3.38796e-12
LOC108588265	3.38756e-12
FAXDC2	3.38695e-12
CCDC50	3.38599e-12
NFIA	3.38079e-12
MED13L	3.37663e-12
LOC100393402	3.37548e-12
SPIN4	3.37454e-12
RABGAP1L	3.36757e-12
ABI2	3.36726e-12
FHL1	3.36664e-12
SLIT3	3.36553e-12
ITSN1	3.36528e-12
MYOC	3.36418e-12
KAT6B	3.35826e-12
CCDC85A	3.35611e-12
ALMS1	3.35585e-12
ABI1	3.35381e-12
SCAI	3.35365e-12
RTL9	3.35344e-12
C1H9orf85	3.3528e-12
LCA5	3.35224e-12
UBE2R2	3.35147e-12
AGL	3.34988e-12
ZNF565	3.34843e-12
VPS13B	3.3484e-12
SLC25A12	3.34784e-12
XKR6	3.34512e-12
STAU2	3.3437e-12
LAPTM4A	3.33842e-12
GNA13	3.3363e-12
OSBPL1A	3.33475e-12
USP6NL	3.3318e-12
UBA52	3.33034e-12
ARL6IP1	3.32965e-12
LCOR	3.32731e-12
LOC100399888	3.32611e-12
NPAS2	3.32531e-12
EHMT1	3.32522e-12
LOC118147748	3.32439e-12
HMGN3	3.32133e-12
ITGB8	3.31936e-12
ARL15	3.31545e-12
CMSS1	3.31459e-12
RAP1GDS1	3.31247e-12
NAP1L1	3.31177e-12
TFDP2	3.30885e-12
DENND5B	3.3088e-12
STUM	3.30795e-12
LOC100395188	3.30332e-12
SNX7	3.30194e-12
ZNF438	3.30128e-12
JAK1	3.29957e-12
NELL2	3.29939e-12
ZNF292	3.2977e-12
DPP6	3.29702e-12
PNPLA7	3.29443e-12
TECPR2	3.29282e-12
FAR1	3.29118e-12
GREB1L	3.29104e-12
NASP	3.28997e-12
LOC118145700	3.2873e-12
LOC100392585	3.28693e-12
LOC118148433	3.284e-12
IGDCC4	3.2828e-12
ASRGL1	3.28165e-12
SLC8A1	3.2808e-12
SLC22A17	3.27971e-12
CIT	3.27913e-12
ARHGEF26	3.27748e-12
LOC100404432	3.27692e-12
TBL1XR1	3.27648e-12
LOC100413665	3.27062e-12
GPR137C	3.26868e-12
KIF13A	3.26778e-12
BRD8	3.26217e-12
SLC23A2	3.25947e-12
EPS8	3.25878e-12
CDC42SE2	3.25742e-12
YAF2	3.25488e-12
IQGAP2	3.25052e-12
FOXJ3	3.24885e-12
EPHA4	3.24884e-12
GNAL	3.24676e-12
APLP2	3.24498e-12
FARS2	3.24103e-12
NIPBL	3.23977e-12
PDS5B	3.2397e-12
ADCYAP1R1	3.23906e-12
BBX	3.23851e-12
MID1	3.23489e-12
TBC1D1	3.23158e-12
RSRP1	3.23148e-12
GPAM	3.2302e-12
NRG3	3.22884e-12
OSBPL6	3.22478e-12
SNED1	3.2243e-12
CSRP1	3.22144e-12
KNDC1	3.21512e-12
HYDIN	3.21419e-12
PLPP1	3.21328e-12
AAK1	3.2127e-12
PIBF1	3.2101e-12
NCOA7	3.20786e-12
SMARCC1	3.20757e-12
MLLT10	3.20464e-12
IRAK1BP1	3.20353e-12
DENND4C	3.20335e-12
BIRC6	3.20177e-12
BTBD9	3.19962e-12
PHF21A	3.19932e-12
ANKRD17	3.1992e-12
MYO6	3.19858e-12
ST8SIA1	3.19561e-12
APBA1	3.1952e-12
CALR	3.19448e-12
LOC118147865	3.19337e-12
LOC103794318	3.19305e-12
NCL	3.19252e-12
NSD3	3.19251e-12
ATXN10	3.19187e-12
NACC2	3.19158e-12
TTLL5	3.18964e-12
CLASP1	3.18781e-12
GLS	3.18495e-12
LOC100400378	3.18417e-12
MARCHF6	3.18207e-12
LOC118148019	3.18199e-12
MGAT5	3.18051e-12
ARMC3	3.17925e-12
PSME4	3.17822e-12
ANKRD10	3.17726e-12
LOC103791046	3.17564e-12
AFG1L	3.17553e-12
ASB3	3.17492e-12
COL11A1	3.17467e-12
RALGAPA1	3.17332e-12
ARHGEF6	3.17136e-12
RNF144A	3.17111e-12
LOC100401450	3.17099e-12
ADAMTS6	3.17095e-12
ITPRID2	3.16885e-12
AMER2	3.1687e-12
KMT2C	3.16792e-12
GALNT2	3.16614e-12
ACACA	3.16473e-12
LIMS1	3.1634e-12
SH2D1B	3.16162e-12
ZC3H12B	3.15961e-12
NIN	3.15766e-12
EFHD1	3.15649e-12
STK33	3.15629e-12
ASH1L	3.15457e-12
CREB5	3.15431e-12
ZDHHC21	3.15344e-12
LOC118143189	3.15329e-12
IDS	3.15301e-12
KANSL1	3.15201e-12
ATXN2	3.14841e-12
MEF2C	3.14678e-12
PI4KA	3.14239e-12
BMPR2	3.14029e-12
TBC1D32	3.14011e-12
CBLB	3.13687e-12
KCNN2	3.13585e-12
LOC103794507	3.12901e-12
HRH1	3.12708e-12
IZUMO4	3.12492e-12
STAG1	3.12254e-12
LRCH3	3.12252e-12
MAP2K5	3.12074e-12
CANX	3.11849e-12
WSB1	3.11832e-12
GALNT16	3.11485e-12
JAZF1	3.11425e-12
GPATCH8	3.11298e-12
ZDHHC14	3.11185e-12
MTERF1	3.11125e-12
BSG	3.10634e-12
RALGPS1	3.10572e-12
LOC118144265	3.10517e-12
SETD5	3.10276e-12
BABAM2	3.10108e-12
HTR2B	3.10093e-12
RALGAPA2	3.0988e-12
LOC100387714	3.09415e-12
MAP3K1	3.09276e-12
MARK3	3.09075e-12
KLF7	3.08745e-12
KLHL3	3.08522e-12
DIP2C	3.08499e-12
KLHL5	3.08477e-12
STK39	3.08336e-12
ARID5B	3.08015e-12
CCDC88A	3.07872e-12
RAB31	3.07756e-12
KLHL24	3.07486e-12
NSF	3.07229e-12
NFAT5	3.06945e-12
MYO9A	3.06641e-12
IQCA1	3.06628e-12
TGM3	3.06622e-12
UGP2	3.06591e-12
UBASH3B	3.0653e-12
CEP170	3.06463e-12
CYP19A1	3.06432e-12
NUP93	3.06431e-12
PLEKHA6	3.06065e-12
LOC118152400	3.06056e-12
RBM6	3.06026e-12
PDLIM3	3.05855e-12
GRIK1	3.05817e-12
RBMS3	3.05662e-12
LOC103794490	3.05654e-12
PTPRN2	3.05578e-12
LOC118144951	3.05484e-12
PEBP4	3.0548e-12
PUM1	3.05455e-12
PHF21B	3.05362e-12
LOC103792667	3.04968e-12
HES1	3.04921e-12
NCS1	3.04845e-12
ATF7IP	3.04839e-12
EFCAB14	3.04815e-12
SPAG9	3.04797e-12
DHX40	3.04792e-12
APPL2	3.04768e-12
CDS2	3.04388e-12
LOC100396934	3.04325e-12
SCAF8	3.04228e-12
SLC44A2	3.04087e-12
MAML3	3.0404e-12
FZD3	3.03814e-12
MAP4K3	3.03733e-12
RUSC2	3.03682e-12
DTNA	3.03596e-12
PPM1E	3.03561e-12
RBM14	3.03458e-12
GSE1	3.03371e-12
SAT1	3.03358e-12
INSYN2A	3.03222e-12
USP34	3.03161e-12
GPHN	3.03063e-12
PSIP1	3.02965e-12
ANKRD28	3.0278e-12
GSK3B	3.02621e-12
SFPQ	3.02172e-12
TJP1	3.02125e-12
EVI5	3.02099e-12
LOC118154483	3.02007e-12
MAK	3.01914e-12
HSD17B6	3.01785e-12
ZMYM2	3.01674e-12
FAM168A	3.01494e-12
LOC103787886	3.01204e-12
FBXL20	3.01162e-12
RABGAP1	3.01124e-12
PAFAH1B1	3.01074e-12
KIF1A	3.01025e-12
ZNF148	3.00703e-12
FOCAD	3.00677e-12
PBX1	3.0054e-12
RAB3GAP1	3.00066e-12
SSH2	2.99427e-12
LOC103791316	2.99368e-12
CAMKMT	2.99316e-12
TMCC1	2.9889e-12
RPS12	2.98744e-12
RPS29	2.98729e-12
ATP2B4	2.98726e-12
UBR3	2.9856e-12
MDM4	2.98555e-12
GOLM2	2.98551e-12
KIDINS220	2.98495e-12
GTF2I	2.98198e-12
ST3GAL4	2.98161e-12
RAB28	2.98053e-12
CNTN5	2.97945e-12
R3HDM2	2.97885e-12
RIMKLB	2.97878e-12
PNN	2.97835e-12
TAOK1	2.97807e-12
RXFP1	2.97693e-12
TMEM65	2.97629e-12
MORF4L1	2.97296e-12
N4BP2L2	2.97227e-12
PBRM1	2.97189e-12
ZBTB20	2.97079e-12
NWD2	2.97007e-12
SCLT1	2.968e-12
MBNL1	2.9668e-12
DCP2	2.96579e-12
S100A1	2.9648e-12
MEIG1	2.95752e-12
USP54	2.95306e-12
GABBR1	2.95221e-12
PRKCE	2.95144e-12
DNM1L	2.9514e-12
ACADVL	2.95073e-12
KDM6A	2.94995e-12
TMEM135	2.94879e-12
ZNF706	2.94872e-12
LOC100401637	2.94743e-12
SENP7	2.94438e-12
CCDC146	2.94426e-12
SLC39A10	2.9419e-12
AIFM3	2.94186e-12
SPATS2L	2.94142e-12
HDAC8	2.93878e-12
CSPP1	2.93592e-12
NCKAP1	2.93409e-12
UBR5	2.93205e-12
ERC2	2.92812e-12
RAPGEF2	2.92777e-12
AK4	2.92694e-12
TMEM117	2.92689e-12
LGR4	2.92621e-12
LOC118145062	2.92611e-12
ULK4	2.92501e-12
TMEM131	2.9229e-12
BRINP2	2.92147e-12
KIF26B	2.92143e-12
SOS1	2.92084e-12
HSPA5	2.92029e-12
FNIP1	2.91982e-12
CAMSAP2	2.91903e-12
ANK3	2.91808e-12
CPSF6	2.91747e-12
MOK	2.91725e-12
LOC118154716	2.91691e-12
PBXIP1	2.91556e-12
NSD1	2.91453e-12
TUT4	2.91363e-12
PIAS2	2.91242e-12
HSP90B1	2.91224e-12
ANKIB1	2.91144e-12
XPO1	2.90876e-12
CD47	2.90792e-12
TNKS	2.90764e-12
ANKHD1	2.90632e-12
PCSK1N	2.90111e-12
SNX25	2.9011e-12
ATRX	2.89987e-12
NTM	2.89813e-12
LAMA4	2.89599e-12
JAG1	2.89578e-12
TP53BP1	2.89528e-12
MAP1A	2.89293e-12
SCN1B	2.8926e-12
DMXL1	2.88962e-12
FEZ1	2.88927e-12
GRIA1	2.88918e-12
CHRNB3	2.8852e-12
AKAP9	2.88365e-12
RNF38	2.88299e-12
PAN3	2.88208e-12
EVL	2.88199e-12
EFCC1	2.88081e-12
FRS2	2.87732e-12
LOC103791487	2.87666e-12
JMJD1C	2.87656e-12
LOC108594147	2.87515e-12
CFI	2.87463e-12
RPS27	2.87423e-12
CCNY	2.87419e-12
EPS15L1	2.87377e-12
RRBP1	2.87364e-12
ARMC2	2.87334e-12
PTGES3	2.87161e-12
KIAA0319L	2.86939e-12
HERC4	2.86567e-12
HDGFL3	2.86255e-12
RAB30	2.86039e-12
HOMER1	2.85787e-12
KIF2A	2.85733e-12
NCOR1	2.8562e-12
TECR	2.85533e-12
LOC118150505	2.85506e-12
DCAF6	2.85321e-12
WDR70	2.85173e-12
PPP1CB	2.8516e-12
FBXW7	2.85125e-12
UBE2H	2.84559e-12
MTDH	2.83997e-12
LRP6	2.8397e-12
CHD2	2.83918e-12
CSNK1A1	2.8385e-12
MAP7	2.8382e-12
ACTG1	2.83738e-12
UBR1	2.83709e-12
RAMP1	2.83504e-12
PPHLN1	2.83417e-12
FBXW11	2.83268e-12
GJB6	2.8322e-12
B3GALNT2	2.82985e-12
LUZP1	2.82762e-12
GFRA1	2.82711e-12
MEGF11	2.82625e-12
LOC118148431	2.82568e-12
ANKRD11	2.8251e-12
INVS	2.82416e-12
SLC2A13	2.82343e-12
ANKRD44	2.82186e-12
GTDC1	2.8212e-12
LOC118153702	2.82095e-12
NSMCE2	2.81985e-12
SLC22A3	2.81689e-12
HERC3	2.81587e-12
RAPGEF4	2.81425e-12
GBF1	2.80992e-12
FAM227B	2.80966e-12
BCAN	2.80935e-12
FAM110B	2.80837e-12
GALNT18	2.80148e-12
BRAF	2.80041e-12
DENND6A	2.79915e-12
ERC1	2.79856e-12
NBAS	2.79633e-12
IRAG1	2.79632e-12
LNPEP	2.79221e-12
MEMO1	2.79183e-12
RBM39	2.79067e-12
ARHGEF11	2.79064e-12
KDM2A	2.7899e-12
PDSS2	2.7895e-12
CDK13	2.78818e-12
CRTC3	2.788e-12
GPM6B	2.78774e-12
LOC103796241	2.78712e-12
PLCH1	2.78675e-12
CEP350	2.78584e-12
LOC108592828	2.78463e-12
FMN1	2.78377e-12
TRPC5	2.78371e-12
CAMK2N1	2.78159e-12
NR3C1	2.78097e-12
PTCH2	2.78029e-12
PPP2R5E	2.77948e-12
TAX1BP1	2.7792e-12
SNX9	2.77902e-12
ARFGEF3	2.77901e-12
PRUNE2	2.77654e-12
RBM5	2.77646e-12
CEP43	2.77572e-12
CLTC	2.7722e-12
SYBU	2.77169e-12
MSANTD4	2.76943e-12
MITF	2.76508e-12
LOC118145778	2.76463e-12
CBL	2.76226e-12
ABHD3	2.76206e-12
USP32	2.76119e-12
CNTLN	2.75906e-12
CPLANE1	2.75844e-12
GMPR	2.75731e-12
ARMC8	2.75528e-12
ITCH	2.75392e-12
HUNK	2.75281e-12
MMS22L	2.75169e-12
CLYBL	2.75051e-12
LOC100386994	2.74921e-12
TNK2	2.74888e-12
MTA3	2.74848e-12
LOC100411313	2.74778e-12
LOC100390463	2.7476e-12
SENP6	2.74743e-12
TBCK	2.74714e-12
DENND5A	2.74636e-12
PPP6R3	2.7406e-12
FSTL1	2.73812e-12
LARP1	2.73704e-12
AKAP7	2.73184e-12
LOC118149765	2.73073e-12
LOC103791197	2.72996e-12
SUCLG2	2.72855e-12
ZSWIM7	2.7282e-12
DIS3L2	2.72789e-12
SDCCAG8	2.72763e-12
CHD6	2.72602e-12
VTI1A	2.726e-12
ST6GAL2	2.72437e-12
DNAJC1	2.72192e-12
GAS7	2.72084e-12
POU3F2	2.71873e-12
DYRK1A	2.71804e-12
CFAP91	2.71786e-12
TTBK2	2.71763e-12
SCAF11	2.71189e-12
DAB2IP	2.71154e-12
LOC103793660	2.70669e-12
LOC118143629	2.70614e-12
LOC100399426	2.70547e-12
CELF1	2.70454e-12
BICC1	2.70363e-12
ZRANB3	2.7033e-12
LOC100387087	2.70316e-12
WDR17	2.69987e-12
TNRC6B	2.6995e-12
ZMIZ1	2.69903e-12
C4H6orf62	2.6984e-12
NT5E	2.69723e-12
DCUN1D4	2.69308e-12
PRR5L	2.69125e-12
SDC4	2.69064e-12
FBXO11	2.68817e-12
ABCC5	2.68653e-12
SLC7A10	2.6859e-12
LOC100386904	2.68521e-12
PDE3A	2.68396e-12
DYM	2.68374e-12
CPT1A	2.68274e-12
PIAS1	2.68261e-12
STRN3	2.68242e-12
FXR1	2.68213e-12
MAST2	2.67997e-12
NKTR	2.67952e-12
FSD2	2.67937e-12
HMBOX1	2.67758e-12
NDUFB8	2.67749e-12
FANK1	2.67717e-12
ADGRA3	2.67636e-12
PTBP2	2.67633e-12
DNAJB4	2.67605e-12
AHI1	2.67572e-12
NME7	2.67427e-12
RIN2	2.66936e-12
ANKRD6	2.66922e-12
LDHA	2.66729e-12
ASCC1	2.66709e-12
SETD2	2.66595e-12
RSF1	2.66279e-12
PRPF4B	2.66242e-12
GPATCH2	2.66225e-12
GOLGB1	2.66119e-12
FUBP1	2.66057e-12
ARID4B	2.65938e-12
PLA2R1	2.65817e-12
SNX14	2.65784e-12
USP48	2.65571e-12
PPFIA1	2.65552e-12
PCNX1	2.65474e-12
RBMS2	2.65379e-12
SDC2	2.65312e-12
XRCC5	2.65228e-12
GATAD2B	2.65019e-12
PCM1	2.64984e-12
LUC7L	2.64884e-12
RCOR1	2.64879e-12
GALNT11	2.64864e-12
ZNF827	2.64548e-12
TNRC6C	2.64533e-12
LOC118143788	2.64376e-12
SGCZ	2.64303e-12
LOC100894249	2.64102e-12
PKN2	2.64066e-12
ADGRG1	2.63864e-12
CDC14A	2.63827e-12
KCNMA1	2.63635e-12
OSBPL8	2.6355e-12
PAXBP1	2.63517e-12
SCMH1	2.6347e-12
EMID1	2.63238e-12
PTEN	2.63195e-12
SMURF1	2.63134e-12
GNA12	2.63123e-12
SOX2	2.62738e-12
CACNA2D3	2.62557e-12
NLK	2.62465e-12
JAM3	2.62367e-12
ZNF277	2.62226e-12
KDM4C	2.62029e-12
LOC118144414	2.61962e-12
LOC118152956	2.61797e-12
ELOVL2	2.61748e-12
KDM5B	2.6173e-12
TET2	2.61706e-12
ZNF444	2.61641e-12
PDGFC	2.61629e-12
WDR7	2.61519e-12
SPATS2	2.6143e-12
SIPA1L1	2.61012e-12
RAPGEF6	2.60943e-12
NRF1	2.60845e-12
RC3H1	2.6072e-12
KLHL7	2.60573e-12
RNGTT	2.60301e-12
ZDHHC20	2.60268e-12
HEATR5A	2.60257e-12
VPS13D	2.60137e-12
PPP2R5C	2.60058e-12
PDS5A	2.59969e-12
ID1	2.59588e-12
FAM193A	2.59358e-12
FNBP4	2.58987e-12
PELI2	2.58874e-12
PPP2R5A	2.58749e-12
PRDM5	2.58586e-12
AP2B1	2.58519e-12
PHKG1	2.58517e-12
CEP83	2.58168e-12
PRDX1	2.58136e-12
KCNA1	2.58055e-12
DAG1	2.57962e-12
MACF1	2.57736e-12
CALM2	2.57719e-12
BRD9	2.57679e-12
LOC118154516	2.57524e-12
SRSF11	2.57447e-12
PAK3	2.57384e-12
RFX7	2.57295e-12
NDUFAF2	2.57077e-12
IKZF2	2.56897e-12
SLC25A26	2.56721e-12
EXOC6	2.56704e-12
COP1	2.56659e-12
INTU	2.56651e-12
ENHO	2.56411e-12
KIAA0232	2.56292e-12
NDFIP1	2.56248e-12
SNX29	2.56205e-12
HERC1	2.56183e-12
NT5C2	2.5611e-12
TMEM132A	2.56097e-12
UBE2D2	2.56097e-12
TLK2	2.55973e-12
GIGYF2	2.55556e-12
VOPP1	2.55188e-12
SMAP1	2.54999e-12
TFCP2L1	2.54893e-12
PLA2G12A	2.54879e-12
LOC100390661	2.54755e-12
MYO5A	2.54727e-12
LOC100894723	2.54706e-12
PLA2G5	2.5453e-12
LOC118155294	2.54472e-12
TRIP12	2.54388e-12
AKAP11	2.54249e-12
WNK1	2.54162e-12
SH3PXD2B	2.54158e-12
NPDC1	2.53735e-12
ASXL1	2.53727e-12
HELB	2.53578e-12
VPS54	2.53455e-12
LTBP1	2.52916e-12
BRWD1	2.52783e-12
AMBRA1	2.52757e-12
SLC2A12	2.52724e-12
DDX3X	2.52483e-12
MATR3	2.52382e-12
ADD1	2.52368e-12
LOC118147802	2.52193e-12
MINK1	2.5175e-12
ZNF407	2.51634e-12
MPDZ	2.5159e-12
NUMB	2.51147e-12
BTRC	2.51059e-12
APC2	2.50778e-12
PHACTR4	2.50761e-12
STIM2	2.50663e-12
NBDY	2.50637e-12
RBMX	2.50552e-12
NCAM1	2.50268e-12
ZFYVE9	2.50265e-12
USP47	2.50264e-12
RBM26	2.50167e-12
KIAA1549	2.50155e-12
RPRD2	2.49913e-12
NEK1	2.49904e-12
TM9SF3	2.4987e-12
WASF2	2.49755e-12
KDELR3	2.49691e-12
POGZ	2.49619e-12
AZIN1	2.49591e-12
ARHGEF10L	2.49524e-12
RBM25	2.49381e-12
LGR5	2.49193e-12
KMT2E	2.4918e-12
NPEPPS	2.49058e-12
ASCC3	2.49009e-12
GBE1	2.48893e-12
MOB3B	2.48769e-12
PIP4K2A	2.48752e-12
GPM6A	2.48745e-12
HERC2	2.48596e-12
AP3B1	2.48534e-12
PIGF	2.48488e-12
DCAKD	2.48379e-12
LYL1	2.48311e-12
KDM3A	2.48281e-12
RCOR3	2.48204e-12
PARP8	2.48099e-12
DYNC2H1	2.48017e-12
TNRC6A	2.4798e-12
NTSR2	2.47976e-12
UBAP2	2.47961e-12
HEPH	2.47906e-12
CENPP	2.47892e-12
RAB6A	2.47613e-12
CPQ	2.47511e-12
DGKI	2.47486e-12
LOC103793363	2.47479e-12
ARIH1	2.47443e-12
TMEM87A	2.47241e-12
NDRG4	2.47222e-12
ALDH6A1	2.4711e-12
RIPOR2	2.46933e-12
LOC103788454	2.46877e-12
COBLL1	2.46862e-12
C18H1orf21	2.46856e-12
SLC6A9	2.46843e-12
ITIH5	2.4656e-12
CBFB	2.46405e-12
AFDN	2.46239e-12
TOP1	2.46078e-12
TRA2B	2.45746e-12
SUCLA2	2.45448e-12
HECTD4	2.45261e-12
VPS13A	2.45188e-12
RB1CC1	2.45136e-12
PPP4R3B	2.44798e-12
EPM2A	2.44584e-12
SERINC5	2.44556e-12
WNT5B	2.44524e-12
ERH	2.44517e-12
ADGRL3	2.44387e-12
LOC108591245	2.44378e-12
MRPS27	2.44375e-12
AVL9	2.44321e-12
GK5	2.44207e-12
SLC39A11	2.44076e-12
MYH10	2.44037e-12
STARD9	2.44009e-12
ST6GALNAC3	2.43933e-12
MRTFA	2.43918e-12
DMXL2	2.43886e-12
PEA15	2.43668e-12
KCNN3	2.43315e-12
ROCK1	2.43254e-12
STK3	2.43176e-12
HDAC4	2.43176e-12
ADGRB1	2.43169e-12
CNN3	2.42928e-12
MCUB	2.42891e-12
GREB1	2.42724e-12
ARID1A	2.42636e-12
GRINA	2.42372e-12
SLC14A1	2.42272e-12
HHATL	2.42152e-12
RAB10	2.41834e-12
SORT1	2.41389e-12
KIFAP3	2.41355e-12
CRIM1	2.41301e-12
PRMT3	2.41274e-12
BCKDHB	2.41264e-12
UMAD1	2.41146e-12
LOC118148408	2.40607e-12
BAZ1A	2.40518e-12
JAM2	2.40275e-12
FNDC3A	2.40175e-12
FAM120B	2.39391e-12
LOC118147374	2.39334e-12
AMN1	2.39332e-12
STOX2	2.39297e-12
TIA1	2.39275e-12
LETMD1	2.38835e-12
PTPN13	2.38732e-12
TOX3	2.38707e-12
RABEP1	2.3869e-12
SREK1	2.38649e-12
SLMAP	2.38595e-12
VPS13C	2.38552e-12
TFPI	2.38453e-12
RPAP2	2.38452e-12
ATG7	2.38434e-12
LRRC7	2.38298e-12
RGCC	2.38297e-12
STXBP5	2.38257e-12
LOC100387496	2.37803e-12
ATP9B	2.37759e-12
ITGA6	2.37622e-12
ZSWIM5	2.37549e-12
TOP2A	2.37342e-12
OGA	2.3734e-12
RHEB	2.37329e-12
CDK17	2.37161e-12
VPS8	2.36862e-12
SLC20A1	2.36848e-12
SEMA5B	2.3684e-12
SEPTIN11	2.36761e-12
LOC100393869	2.36756e-12
KAT6A	2.36711e-12
IDE	2.36532e-12
LARP1B	2.36397e-12
HNRNPC	2.36378e-12
THADA	2.362e-12
SMC4	2.35842e-12
NR6A1	2.35764e-12
CENPL	2.35656e-12
PPM1H	2.35649e-12
RASSF4	2.35484e-12
ZC4H2	2.35384e-12
ANKMY2	2.3533e-12
RASA2	2.3532e-12
DYNC1H1	2.35273e-12
GMDS	2.35214e-12
LOC103795837	2.3513e-12
MFHAS1	2.35106e-12
SNX32	2.35073e-12
LOC118152744	2.34968e-12
CEP192	2.34815e-12
SPECC1	2.34587e-12
TNPO3	2.34521e-12
LOC100391085	2.34417e-12
SIMC1	2.34417e-12
HS2ST1	2.3436e-12
TRPM7	2.34264e-12
KLHDC10	2.34145e-12
LOC118145483	2.34103e-12
CLK1	2.34093e-12
ZMYM4	2.34009e-12
SYNE2	2.33885e-12
SLC13A3	2.33649e-12
CFDP1	2.33596e-12
WHRN	2.3359e-12
PHF14	2.33548e-12
ZNF280D	2.33539e-12
STX8	2.33506e-12
PRDM16	2.33445e-12
MED13	2.33349e-12
KIZ	2.33155e-12
WAC	2.33143e-12
SREBF2	2.33104e-12
EZH2	2.33075e-12
RHPN2	2.3304e-12
CRPPA	2.33028e-12
ATXN7L1	2.33023e-12
SPEN	2.32963e-12
TKT	2.328e-12
GLIPR2	2.3277e-12
PUM2	2.32368e-12
TDRD3	2.32248e-12
RAI1	2.32219e-12
CDK19	2.31959e-12
PPP3CC	2.31922e-12
HELZ	2.31754e-12
OSBPL9	2.31754e-12
RASA1	2.31649e-12
LOC103788868	2.31641e-12
PAPOLA	2.31638e-12
LOC100894404	2.31603e-12
LOC108590331	2.31583e-12
LEKR1	2.31509e-12
[truncated: 20,583 more rows]

## Sheet: mouse_AST-TE
gene_name	change_scores_AST-TE
Gpc5	4.24e-09
Trpm3	4.15e-09
Csmd1	4.12e-09
Nrg1	3.96e-09
Fabp7	3.47e-09
Gm20713	3.47e-09
Rmst	3.42e-09
Grm5	3.31e-09
Plcb1	3.27e-09
Erbb4	3.21e-09
Kcnd2	3.13e-09
Tnc	3.13e-09
Gabrb1	3.08e-09
Lrp1b	2.95e-09
Meis2	2.89e-09
Gria1	2.87e-09
Prex2	2.82e-09
Nkain2	2.8e-09
Gm42418	2.53e-09
Nrxn3	2.5e-09
Mdga2	2.48e-09
Cadm1	2.39e-09
Slc1a2	2.37e-09
Csmd2	2.32e-09
Grm3	2.25e-09
Sema6a	2.25e-09
Acsl3	2.25e-09
Sparcl1	2.23e-09
Gria2	2.22e-09
Rgs6	2.22e-09
Mertk	2.21e-09
Ntm	2.21e-09
Gm48747	2.19e-09
Cntn1	2.14e-09
Slco1c1	2.1e-09
Adgrv1	2.1e-09
Slc4a4	2.02e-09
Apoe	2.01e-09
Syne1	2.01e-09
Grip1	2e-09
Mgat4c	1.99e-09
Kcnip4	1.97e-09
Ctnna2	1.95e-09
Rgs7	1.92e-09
Trim9	1.92e-09
Mir9-3hg	1.91e-09
Ptn	1.9e-09
Otx2os1	1.87e-09
Lrrc4c	1.86e-09
St3gal4	1.84e-09
Htra1	1.8e-09
Slc35f1	1.8e-09
Egfr	1.79e-09
Pdgfd	1.78e-09
Kcnn2	1.78e-09
Ank2	1.78e-09
Opcml	1.75e-09
Sema6d	1.73e-09
Lrig1	1.71e-09
Setbp1	1.7e-09
Kcnma1	1.69e-09
Ptprd	1.69e-09
Frmd4a	1.68e-09
Fry	1.67e-09
Cdh13	1.66e-09
Dpp6	1.66e-09
Slc6a11	1.66e-09
Nckap5	1.65e-09
mt-Co1	1.64e-09
Luzp2	1.64e-09
Gabbr2	1.63e-09
Nrxn1	1.63e-09
Nebl	1.62e-09
Kank1	1.6e-09
Pcdh7	1.59e-09
Cspg5	1.56e-09
Ncam2	1.56e-09
Slit2	1.55e-09
Cdh20	1.54e-09
Egfros	1.52e-09
Ptprt	1.51e-09
Dtna	1.51e-09
Pdzrn3	1.51e-09
Cst3	1.49e-09
Lama2	1.49e-09
Dgki	1.48e-09
Tspan7	1.48e-09
Hivep3	1.47e-09
Farp1	1.47e-09
Robo1	1.46e-09
Wdr17	1.45e-09
Atp1a2	1.45e-09
Fgf14	1.44e-09
Cdh19	1.44e-09
Gm29478	1.44e-09
Agbl4	1.43e-09
Gm48742	1.43e-09
2610307P16Rik	1.42e-09
Dcc	1.42e-09
Gnao1	1.42e-09
Dgkb	1.41e-09
Nav3	1.41e-09
Cpe	1.4e-09
Kirrel3	1.4e-09
Pde4b	1.38e-09
Fam20a	1.38e-09
C130071C03Rik	1.37e-09
Abr	1.37e-09
mt-Atp6	1.37e-09
Glis3	1.37e-09
Lncpint	1.36e-09
Phkg1	1.36e-09
Gm31356	1.36e-09
Adgrl3	1.35e-09
Prkg1	1.35e-09
Phyhipl	1.34e-09
mt-Co2	1.33e-09
Cadm2	1.32e-09
Slc39a12	1.31e-09
Tnfaip8	1.31e-09
Gpm6a	1.3e-09
Anks1b	1.3e-09
mt-Nd2	1.3e-09
Xylt1	1.29e-09
mt-Nd4	1.28e-09
Erc2	1.28e-09
Tnik	1.28e-09
Pcdh9	1.28e-09
Pde8b	1.27e-09
Epha5	1.26e-09
mt-Cytb	1.26e-09
Sgcd	1.26e-09
Rorb	1.26e-09
Gm3764	1.26e-09
Dok6	1.25e-09
Gm12239	1.25e-09
Nhsl1	1.25e-09
Mapk4	1.25e-09
Robo2	1.24e-09
Adcy8	1.24e-09
Lsamp	1.23e-09
Clmn	1.23e-09
Ncam1	1.23e-09
Ntrk3	1.23e-09
Gpc6	1.23e-09
Grid2	1.22e-09
Negr1	1.22e-09
Aqp4	1.22e-09
Tnfrsf19	1.22e-09
Adk	1.22e-09
9330159F19Rik	1.22e-09
Lgi1	1.21e-09
Mt1	1.21e-09
Dclk1	1.21e-09
Glul	1.2e-09
Hdac9	1.18e-09
Rora	1.18e-09
Nav2	1.18e-09
Adgrb3	1.17e-09
Sncaip	1.17e-09
Meg3	1.17e-09
Asic2	1.16e-09
Ccnd2	1.15e-09
Ncan	1.15e-09
Rgs20	1.15e-09
Ntrk2	1.13e-09
Ndrg2	1.13e-09
Top2a	1.13e-09
Slc38a1	1.13e-09
Dab1	1.12e-09
St6galnac5	1.12e-09
Pard3bos1	1.12e-09
Grid1	1.11e-09
Dlgap1	1.11e-09
Sorcs1	1.11e-09
Cacna1c	1.11e-09
Pacrg	1.1e-09
mt-Co3	1.1e-09
Nlgn1	1.09e-09
Pde10a	1.09e-09
Ppp2r2b	1.09e-09
Tenm3	1.08e-09
Ntsr2	1.08e-09
Celf2	1.08e-09
Pde4d	1.08e-09
Wnk2	1.08e-09
Bcan	1.08e-09
Thrb	1.07e-09
Grin2b	1.06e-09
Fars2	1.06e-09
Brinp3	1.06e-09
Mical2	1.06e-09
Pde7b	1.06e-09
Csmd3	1.06e-09
Prkca	1.06e-09
Paqr8	1.06e-09
Ralgapa2	1.05e-09
Zic4	1.05e-09
Mast4	1.05e-09
Gm29260	1.04e-09
Limch1	1.04e-09
Bmpr1b	1.04e-09
Sema5b	1.03e-09
Sox2ot	1.03e-09
Cdh10	1.03e-09
Grik2	1.03e-09
Clu	1.03e-09
Phactr3	1.02e-09
Fat3	1.02e-09
H3f3b	1.02e-09
Megf11	1.01e-09
mt-Nd1	1.01e-09
Nav1	1.01e-09
Dock4	1.01e-09
Slc24a3	1.01e-09
Pard3b	1.01e-09
Sorbs1	1.01e-09
Kcnq3	1e-09
Ldb2	1e-09
C030005K06Rik	1e-09
Sat1	9.96e-10
Npas2	9.94e-10
Srgap1	9.94e-10
Fgf13	9.94e-10
Gm11149	9.93e-10
Sgip1	9.93e-10
Rbfox1	9.92e-10
Atxn1	9.92e-10
Nnat	9.9e-10
Phka1	9.87e-10
Gja1	9.86e-10
Gm16168	9.8e-10
Magi2	9.75e-10
Tjp1	9.74e-10
Ttyh1	9.73e-10
Daam2	9.72e-10
Gm973	9.67e-10
Kcnq1ot1	9.66e-10
Galnt18	9.64e-10
Aldh1a1	9.62e-10
Fbxl7	9.61e-10
Glud1	9.58e-10
Tprkb	9.49e-10
E130114P18Rik	9.47e-10
Lhfp	9.43e-10
Dbi	9.4e-10
Unc5d	9.37e-10
Npas3	9.35e-10
Gm21954	9.33e-10
Gm6145	9.31e-10
Sdk1	9.29e-10
Nrcam	9.27e-10
Car10	9.26e-10
Kcnh7	9.25e-10
Slc1a3	9.24e-10
Chd7	9.22e-10
Clybl	9.22e-10
Ccser1	9.18e-10
Mapk10	9.15e-10
Grin3a	9.14e-10
Gm21798	9.12e-10
Alcam	9.12e-10
Nxn	9.12e-10
Eepd1	9.1e-10
Zfpm2	9.1e-10
Macrod2	9.07e-10
Hif3a	9.04e-10
Zbtb16	8.98e-10
Gm11146	8.92e-10
F3	8.84e-10
Pak3	8.83e-10
Unc5c	8.82e-10
Nol4	8.81e-10
Hdac8	8.81e-10
Xist	8.75e-10
Gm48765	8.75e-10
Pnpla7	8.73e-10
Mpp6	8.72e-10
Kalrn	8.68e-10
Prdx6	8.67e-10
Ccdc85a	8.63e-10
Mgll	8.62e-10
Tmcc3	8.61e-10
Plce1	8.61e-10
Gabrg3	8.61e-10
Slc7a11	8.61e-10
Id3	8.61e-10
Etnppl	8.6e-10
Plxdc2	8.6e-10
Kif21a	8.59e-10
Shisa9	8.59e-10
Gm29683	8.56e-10
Nwd1	8.55e-10
Kcnd3	8.54e-10
Fth1	8.52e-10
Adam23	8.5e-10
Gphn	8.49e-10
Adcy2	8.48e-10
Atp13a4	8.48e-10
Ptchd4	8.42e-10
Ppp3ca	8.37e-10
Mpped2	8.35e-10
B3galt1	8.34e-10
Ptprg	8.28e-10
Cdh4	8.23e-10
Ddo	8.22e-10
Gm4876	8.19e-10
Mt3	8.18e-10
Il1rapl1	8.16e-10
Zfhx4	8.14e-10
Cttnbp2	8.14e-10
Ephb1	8.12e-10
Magi1	8.1e-10
Mef2c	8.09e-10
Lrrc7	8.05e-10
Ptch1	8.04e-10
Dmd	8.04e-10
Miat	8.04e-10
Gfap	8.03e-10
Eda	8e-10
Efna5	7.99e-10
AY036118	7.99e-10
Vcl	7.99e-10
Veph1	7.98e-10
Sox1ot	7.96e-10
Elmo1	7.96e-10
Gli3	7.96e-10
Rev3l	7.95e-10
Tsix	7.94e-10
Plpp3	7.91e-10
Sfxn5	7.88e-10
Ptprj	7.87e-10
Chl1	7.87e-10
Sik3	7.86e-10
Dclk2	7.85e-10
Pla2g7	7.84e-10
Tox	7.82e-10
Arhgef4	7.81e-10
Zeb1	7.81e-10
Ctnna3	7.8e-10
Egfem1	7.78e-10
Astn2	7.77e-10
Fgf12	7.76e-10
Ptprz1	7.75e-10
Angpt1	7.73e-10
Sorbs2	7.73e-10
Irak2	7.68e-10
Nbea	7.67e-10
Specc1	7.65e-10
Nme7	7.64e-10
Phactr1	7.63e-10
4930488L21Rik	7.62e-10
Creb5	7.59e-10
Myo6	7.55e-10
Sema3c	7.54e-10
Pantr1	7.54e-10
Nfib	7.53e-10
Gsdme	7.53e-10
1600010M07Rik	7.53e-10
Palld	7.52e-10
Ckb	7.51e-10
Gm42439	7.51e-10
Ankfn1	7.51e-10
Vcan	7.5e-10
Ablim1	7.47e-10
Tspan5	7.47e-10
Shisa6	7.47e-10
Dscaml1	7.45e-10
Fam155a	7.45e-10
Cdon	7.42e-10
Csgalnact1	7.42e-10
Prdm16	7.37e-10
Shc3	7.37e-10
Ahcyl1	7.36e-10
Cfap299	7.35e-10
Adamts6	7.34e-10
Lrrc4	7.34e-10
Camk2g	7.34e-10
Stard13	7.33e-10
1700111E14Rik	7.31e-10
Cables1	7.3e-10
Gm17167	7.29e-10
Tmem132b	7.29e-10
Sipa1l1	7.26e-10
Ccnd3	7.26e-10
Arhgef26	7.23e-10
Rnf180	7.22e-10
Cmss1	7.22e-10
Tenm2	7.21e-10
Prickle2	7.19e-10
Pitpnc1	7.17e-10
Arhgef3	7.17e-10
Sox6	7.15e-10
Plcb4	7.15e-10
Ttc28	7.09e-10
Dner	7.08e-10
Appl2	7.07e-10
Ptprn2	7.07e-10
Igsf11	7.06e-10
Nr3c2	7.05e-10
Prkd1	7.05e-10
Oxr1	7.05e-10
Nasp	7.04e-10
Ptprm	7.04e-10
Atp6v0b	7.02e-10
Tox3	7.02e-10
9630028H03Rik	7e-10
Etv4	6.97e-10
Garem1	6.96e-10
Slc8a1	6.93e-10
Unc13c	6.93e-10
Sptbn1	6.92e-10
Ptprk	6.89e-10
Lrriq1	6.89e-10
Spon1	6.89e-10
Serpine2	6.88e-10
Gabra2	6.87e-10
Zfhx3	6.87e-10
4930570B17Rik	6.86e-10
Sash1	6.86e-10
Kcnq1	6.84e-10
Plekhg1	6.83e-10
Gm16599	6.82e-10
Ddx5	6.81e-10
Gm20275	6.81e-10
Plcl1	6.81e-10
Sybu	6.8e-10
Nsd2	6.8e-10
Prkn	6.8e-10
Wls	6.78e-10
Enkur	6.77e-10
Rasa2	6.77e-10
Maml2	6.76e-10
Cpsf6	6.76e-10
Pik3r1	6.74e-10
Camk2d	6.72e-10
Cfap54	6.72e-10
Otud7a	6.69e-10
Gm26936	6.68e-10
C530008M17Rik	6.67e-10
Nrg2	6.67e-10
Fgfr3	6.63e-10
Crym	6.63e-10
Tafa5	6.63e-10
Cep112	6.61e-10
Eps8	6.57e-10
Gm26512	6.56e-10
Camk1d	6.56e-10
Cfap44	6.56e-10
Ctnnd2	6.54e-10
Ptprs	6.51e-10
Kcnk10	6.5e-10
Prkcb	6.49e-10
Cacna1a	6.49e-10
Kidins220	6.49e-10
Gm26827	6.49e-10
Cadps2	6.45e-10
Grip1os2	6.43e-10
Wwox	6.4e-10
Acsbg1	6.39e-10
Gabbr1	6.38e-10
Rfx4	6.38e-10
Gm4258	6.37e-10
mt-Nd3	6.36e-10
Agap1	6.36e-10
Cep85l	6.36e-10
Ddhd1	6.35e-10
Dleu2	6.31e-10
Eef1a1	6.31e-10
Tcf7l2	6.31e-10
Rtn3	6.3e-10
Nr6a1	6.28e-10
Map2	6.28e-10
Dnah9	6.27e-10
Scd2	6.25e-10
Fut9	6.25e-10
Cadps	6.25e-10
Ralyl	6.24e-10
Lrp4	6.23e-10
Atp2b2	6.22e-10
Enox1	6.22e-10
Scg3	6.19e-10
Zfp536	6.18e-10
Klf9	6.18e-10
Frmpd1	6.18e-10
Trim2	6.18e-10
Tuba1a	6.18e-10
Foxp1	6.17e-10
Fam107a	6.17e-10
Gm29266	6.16e-10
Sycp2	6.16e-10
Sox5	6.15e-10
Wasf3	6.15e-10
Rgma	6.13e-10
Bcl2	6.13e-10
Itm2b	6.12e-10
Spag16	6.12e-10
Zic1	6.11e-10
Znrf3	6.11e-10
Rpl41	6.11e-10
Tiam2	6.1e-10
5330438D12Rik	6.1e-10
Mat2a	6.09e-10
Dlg2	6.09e-10
Meis1	6.06e-10
Chd9	6.06e-10
Thsd7a	6.06e-10
Rfx3	6.05e-10
Ehbp1	6.02e-10
Gm13872	6.02e-10
Grk3	6.01e-10
Gpm6b	6.01e-10
Kcnt1	6.01e-10
Ext1	5.99e-10
Dock10	5.98e-10
Slc7a10	5.96e-10
Auts2	5.96e-10
Antxr1	5.95e-10
Grin2c	5.92e-10
Carmil1	5.92e-10
Ppp1r12a	5.89e-10
Epha4	5.88e-10
Spire1	5.88e-10
Gm38505	5.86e-10
Rspo3	5.84e-10
Sez6l	5.83e-10
A230057D06Rik	5.8e-10
Fam171b	5.8e-10
Mgat5	5.8e-10
Vit	5.8e-10
Akap6	5.78e-10
Efr3b	5.78e-10
Hacd2	5.77e-10
L3mbtl3	5.76e-10
Fnbp1	5.73e-10
Kcnk2	5.72e-10
Srsf10	5.71e-10
Hs6st3	5.7e-10
Trps1	5.7e-10
Dpyd	5.69e-10
Mapt	5.69e-10
Lpp	5.68e-10
Gm9925	5.68e-10
Mmp16	5.66e-10
Sh3gl2	5.65e-10
Map4k4	5.64e-10
Ano1	5.63e-10
Tcf7l1	5.63e-10
Aldh1l1	5.61e-10
Nim1k	5.61e-10
S1pr1	5.58e-10
Fads2	5.58e-10
Lockd	5.57e-10
Gfra1	5.57e-10
Gm14964	5.57e-10
Tead1	5.56e-10
Fam13c	5.55e-10
Foxo1	5.55e-10
Megf9	5.52e-10
Cntn5	5.51e-10
9430041J12Rik	5.5e-10
Cdh2	5.47e-10
Rims2	5.47e-10
Arl15	5.47e-10
Klf12	5.46e-10
Tcf12	5.46e-10
Arhgap26	5.44e-10
Fam184a	5.44e-10
Cachd1	5.43e-10
Qk	5.41e-10
Akt3	5.4e-10
Apba2	5.4e-10
Arhgap5	5.4e-10
Sorcs2	5.4e-10
Agmo	5.39e-10
Add3	5.38e-10
Nkain3	5.38e-10
Tanc2	5.38e-10
Phyhd1	5.36e-10
Smoc1	5.36e-10
A330093E20Rik	5.35e-10
D030047H15Rik	5.35e-10
Phykpl	5.34e-10
Fmn2	5.34e-10
Nedd4l	5.33e-10
Rbms3	5.32e-10
Hapln1	5.32e-10
Fam214a	5.32e-10
Nrp1	5.32e-10
Klf7	5.28e-10
9530026P05Rik	5.26e-10
Slc6a1	5.26e-10
Wwc1	5.25e-10
Tmtc2	5.24e-10
Lima1	5.23e-10
Slc14a2	5.22e-10
Zeb2	5.22e-10
Ccdc30	5.22e-10
Shank2	5.21e-10
Cd9	5.21e-10
2025-03-03	5.2e-10
Chd3	5.2e-10
Diaph3	5.19e-10
Pbx3	5.19e-10
Dip2c	5.18e-10
C330002G04Rik	5.16e-10
Atp1b2	5.16e-10
Trib2	5.16e-10
Sorbs2os	5.16e-10
Ube2e2	5.15e-10
Pcdh17	5.15e-10
Gm15563	5.15e-10
Ednrb	5.15e-10
Ssbp2	5.15e-10
Stk32a	5.14e-10
Mcc	5.12e-10
Zswim6	5.12e-10
Pde1c	5.11e-10
Adamts9	5.1e-10
Slc25a3	5.1e-10
Zfp462	5.09e-10
Ccdc141	5.09e-10
Cacnb2	5.09e-10
Cenpp	5.08e-10
Pkp4	5.07e-10
Brip1os	5.07e-10
Srgap2	5.07e-10
Dock1	5.06e-10
Per3	5.06e-10
Hip1	5.05e-10
Igsf8	5.03e-10
Gng12	5.03e-10
4930402H24Rik	5.02e-10
Mir100hg	5.01e-10
Pfkp	5.01e-10
Arap2	5.01e-10
Acsl6	5e-10
Frmd5	5e-10
Nt5c2	4.99e-10
Gpam	4.99e-10
Pou2f1	4.97e-10
Zmiz1	4.97e-10
Grm7	4.97e-10
Rsrp1	4.97e-10
Fndc3b	4.96e-10
Mmd2	4.96e-10
Wdr78	4.96e-10
Mllt3	4.94e-10
Ghr	4.94e-10
Psap	4.93e-10
Dennd1a	4.93e-10
Emid1	4.92e-10
Armc2	4.91e-10
Naaladl2	4.9e-10
Fubp1	4.89e-10
Hivep2	4.89e-10
Tra2b	4.88e-10
Bach2	4.88e-10
Gse1	4.87e-10
Gm16337	4.85e-10
Aff3	4.85e-10
Phlpp1	4.85e-10
Tmem164	4.84e-10
Nrg3	4.83e-10
Asrgl1	4.83e-10
Sumo1	4.82e-10
Ezh2	4.82e-10
Pcdh10	4.81e-10
Igf1r	4.81e-10
Atrnl1	4.81e-10
Plxna4	4.81e-10
Rrbp1	4.81e-10
Rps2	4.8e-10
B230323A14Rik	4.8e-10
Cdk6	4.79e-10
Aifm3	4.78e-10
Tmem131l	4.78e-10
Cd81	4.77e-10
Lrmda	4.77e-10
Zhx3	4.76e-10
Slc38a2	4.76e-10
Nrp2	4.75e-10
Tenm4	4.74e-10
Ccdc114	4.74e-10
Ttc3	4.73e-10
App	4.73e-10
Id4	4.72e-10
Tsc22d1	4.72e-10
Zfp521	4.7e-10
Cpeb3	4.69e-10
Cit	4.69e-10
Syn2	4.68e-10
A330023F24Rik	4.68e-10
Cacna1d	4.65e-10
Nrxn2	4.65e-10
Aldoc	4.65e-10
Ust	4.65e-10
Spef2	4.64e-10
Rapgef3	4.64e-10
Gli2	4.64e-10
Dnah12	4.62e-10
Rpl13	4.62e-10
Csrp1	4.61e-10
Acot11	4.6e-10
Ntng1	4.6e-10
Plekha5	4.6e-10
Gm11867	4.59e-10
Erc1	4.58e-10
Prkag2	4.58e-10
Tmem178b	4.58e-10
Ddah1	4.57e-10
Dst	4.57e-10
Cfap69	4.57e-10
Gjb6	4.56e-10
Adamts20	4.56e-10
Utrn	4.55e-10
Rps8	4.55e-10
Rere	4.55e-10
Tbc1d4	4.54e-10
Rplp1	4.54e-10
Gm12296	4.54e-10
Itpr2	4.53e-10
Gm35188	4.53e-10
Folh1	4.53e-10
Kif11	4.52e-10
2210408F21Rik	4.52e-10
Tshz2	4.51e-10
Cask	4.51e-10
9130015G15Rik	4.51e-10
Elavl3	4.51e-10
Hmgn3	4.51e-10
Ppp1r9a	4.5e-10
Hepacam	4.5e-10
Snrnp70	4.5e-10
Arhgef12	4.49e-10
Cenpf	4.48e-10
Abtb2	4.48e-10
Rtn4	4.48e-10
Arglu1	4.48e-10
Kif1b	4.48e-10
Zfp608	4.47e-10
Rpsa	4.46e-10
Sparc	4.46e-10
Rps29	4.45e-10
Notch3	4.45e-10
Kif9	4.44e-10
Nxph1	4.44e-10
Pard3	4.43e-10
Gm15614	4.43e-10
Pdlim5	4.42e-10
Mtss1	4.4e-10
Ccdc148	4.4e-10
Gm33680	4.4e-10
Stox2	4.39e-10
Vav3	4.37e-10
Sh3d19	4.37e-10
Camk2n1	4.37e-10
Tnr	4.36e-10
Pitpnm2	4.36e-10
Bmpr1a	4.34e-10
Smc4	4.34e-10
Tmem47	4.34e-10
Maml3	4.34e-10
Kif15	4.33e-10
Slc1a4	4.32e-10
mt-Nd5	4.32e-10
Gm29571	4.32e-10
Rhou	4.31e-10
Ube3a	4.31e-10
Cdk19	4.31e-10
St6galnac3	4.31e-10
Gm5089-1	4.3e-10
Srgap3	4.3e-10
Dpf3	4.29e-10
Abca1	4.29e-10
Prnp	4.29e-10
Pygb	4.29e-10
Asap1	4.29e-10
Cdk14	4.28e-10
Pla2g3	4.28e-10
Xpo1	4.28e-10
Ephb2	4.27e-10
Knl1	4.27e-10
Mfn1	4.26e-10
Gab2	4.26e-10
Ldlrad4	4.26e-10
Ppp1r14c	4.26e-10
Pclo	4.26e-10
Slc9a9	4.24e-10
Lix1	4.24e-10
Fhit	4.24e-10
A230009B12Rik	4.24e-10
Gnas	4.24e-10
Atp8a1	4.23e-10
Il18	4.23e-10
Grina	4.23e-10
Ak7	4.22e-10
Gpr37l1	4.22e-10
Rab31	4.22e-10
Cdc42bpa	4.2e-10
Epha7	4.2e-10
Nell2	4.19e-10
Dlx6os1	4.19e-10
Phkb	4.19e-10
Sobp	4.19e-10
Eps15	4.19e-10
Vps37b	4.18e-10
Mbnl2	4.17e-10
Disp3	4.17e-10
Apba1	4.17e-10
Alk	4.16e-10
Foxn3	4.16e-10
Gm19710	4.15e-10
Lysmd4	4.15e-10
Dkk3	4.14e-10
Hectd2os	4.14e-10
Dnah6	4.13e-10
Tcf20	4.13e-10
Ncald	4.13e-10
Ankrd6	4.12e-10
Adgrb1	4.11e-10
Apbb2	4.1e-10
Gm15283	4.08e-10
Col23a1	4.08e-10
Pabpn1	4.07e-10
Thbs3	4.07e-10
Gm14858	4.05e-10
Dock3	4.05e-10
Vegfa	4.05e-10
Cpeb4	4.05e-10
Gm37679	4.05e-10
Tle4	4.05e-10
Taf1d	4.04e-10
Kmt2c	4.04e-10
Usp53	4.03e-10
Gm38604	4.03e-10
Plxna2	4.03e-10
P2ry14	4.02e-10
Slc27a1	4.02e-10
Nova1	4.01e-10
Fbxl17	4.01e-10
Mboat2	4.01e-10
Atad2	4.01e-10
Ptma	4e-10
Macf1	4e-10
2610020C07Rik	4e-10
Astn1	4e-10
Rreb1	4e-10
Pcdh11x	4e-10
Ncor2	4e-10
Efhb	4e-10
Chpt1	4e-10
Grm8	4e-10
Neil3	3.98e-10
Eif4g3	3.98e-10
Slc22a23	3.98e-10
C230072F16Rik	3.98e-10
Psd3	3.97e-10
Cux1	3.97e-10
Calm1	3.96e-10
Fchsd2	3.96e-10
Pde3a	3.96e-10
Mfhas1	3.96e-10
Rasal2	3.96e-10
Dennd2a	3.96e-10
Cbx5	3.95e-10
Exoc4	3.94e-10
Pid1	3.94e-10
Gm35552	3.93e-10
Sgcz	3.93e-10
5031439G07Rik	3.92e-10
Pola1	3.91e-10
Foxp2	3.91e-10
Cpq	3.9e-10
Rpl27a	3.9e-10
Marcks	3.9e-10
Rcan2	3.89e-10
Ssh2	3.88e-10
Fmnl2	3.88e-10
2210408I21Rik	3.88e-10
Acss1	3.88e-10
4930517O19Rik	3.87e-10
Gsk3b	3.87e-10
Syt11	3.87e-10
Cox7c	3.86e-10
Ptpra	3.86e-10
Cep128	3.86e-10
Fgfr1	3.85e-10
Strbp	3.85e-10
Nr2f2	3.85e-10
Cyp7b1	3.84e-10
Large1	3.83e-10
Fut8	3.82e-10
Hes5	3.82e-10
Shroom3	3.82e-10
Igfbp5	3.82e-10
Crlf3	3.81e-10
Zfp292	3.81e-10
Rad51b	3.8e-10
Zdhhc21	3.8e-10
Sbf2	3.8e-10
Zfp532	3.79e-10
Msi2	3.79e-10
Itga6	3.79e-10
Gramd3	3.79e-10
Gm47271	3.77e-10
Gm47283	3.77e-10
Gulp1	3.76e-10
Ahi1	3.75e-10
Neo1	3.75e-10
Dock7	3.74e-10
Lrrtm4	3.74e-10
Ablim2	3.74e-10
Car8	3.74e-10
Plcd4	3.73e-10
Filip1l	3.73e-10
Hs3st3a1	3.73e-10
Rps24	3.72e-10
Itih3	3.71e-10
Mcu	3.71e-10
Csrnp3	3.71e-10
Nfix	3.69e-10
Vti1a	3.69e-10
Celrr	3.68e-10
Klhl32	3.68e-10
2025-09-07	3.68e-10
Chst11	3.68e-10
Clasp2	3.68e-10
Slc15a2	3.68e-10
Kcnj6	3.67e-10
Agrn	3.67e-10
Dip2b	3.67e-10
Kif23	3.66e-10
Ap3s1	3.66e-10
Iqgap2	3.65e-10
Grik4	3.65e-10
Fam49b	3.65e-10
Gm26911	3.65e-10
Ddr1	3.65e-10
Cyp2d22	3.63e-10
Prxl2a	3.63e-10
Tpt1	3.63e-10
Pax6	3.62e-10
Itpkb	3.62e-10
Gm15520	3.62e-10
Dnah11	3.62e-10
Spata17	3.61e-10
Sall3	3.6e-10
Abat	3.6e-10
Ogt	3.6e-10
Csmd2os	3.59e-10
Fign	3.59e-10
AC149090.1	3.59e-10
Kif6	3.59e-10
Itsn1	3.59e-10
Slc24a5	3.58e-10
Gria4	3.58e-10
Cbs	3.58e-10
Pum1	3.58e-10
Gm26916	3.57e-10
Prex1	3.57e-10
Gm26749	3.55e-10
Spata13	3.55e-10
Dnah7b	3.55e-10
Cacna2d1	3.55e-10
Tmod2	3.52e-10
Eya1	3.52e-10
Epb41	3.52e-10
Xpr1	3.51e-10
Pcsk6	3.51e-10
Dnah2	3.51e-10
Il17rd	3.51e-10
Adamts18	3.51e-10
Pcx	3.51e-10
Syn3	3.51e-10
Lyn	3.5e-10
Top1	3.5e-10
Lims1	3.5e-10
Mid1	3.5e-10
Ankrd11	3.49e-10
Mamdc2	3.49e-10
Fam120c	3.49e-10
Ccdc170	3.48e-10
Ncoa1	3.48e-10
Rps6ka5	3.47e-10
Fam228b	3.47e-10
Zbbx	3.47e-10
Gm47423	3.47e-10
Slc30a10	3.45e-10
Tmem44	3.45e-10
Smarcc1	3.45e-10
Gm31763	3.45e-10
Mki67	3.44e-10
Fyn	3.44e-10
Srsf7	3.44e-10
Usp37	3.44e-10
Mms22l	3.43e-10
Ybx1	3.42e-10
5730522E02Rik	3.42e-10
4930505G20Rik	3.42e-10
Lifr	3.42e-10
Ahcyl2	3.42e-10
Glp2r	3.41e-10
Tafa1	3.41e-10
Unc13b	3.4e-10
Zhx2	3.4e-10
Prkce	3.39e-10
Smarca2	3.39e-10
Rbfox2	3.38e-10
Rps12	3.37e-10
Pantr2	3.36e-10
Agt	3.35e-10
Agpat5	3.35e-10
Cox8a	3.34e-10
Adarb2	3.34e-10
Gpld1	3.33e-10
Trio	3.33e-10
Slc16a4	3.32e-10
Hjurp	3.32e-10
Msmo1	3.31e-10
Tmsb4x	3.31e-10
Myef2	3.31e-10
Bcas3	3.3e-10
Gramd1b	3.3e-10
Bmper	3.3e-10
Aff2	3.3e-10
Map2k6	3.3e-10
Ehmt1	3.29e-10
Eva1a	3.29e-10
Pbx1	3.29e-10
Tia1	3.29e-10
Ppargc1a	3.29e-10
2610035D17Rik	3.29e-10
Rps21	3.29e-10
Tmcc1	3.28e-10
Abi1	3.28e-10
Hsp90ab1	3.28e-10
Ccdc88a	3.28e-10
Gm44151	3.28e-10
Elavl4	3.28e-10
Acss3	3.28e-10
Ccdc162	3.28e-10
Myo10	3.27e-10
Rpl6	3.27e-10
Pag1	3.27e-10
Safb	3.26e-10
Rpl37	3.25e-10
Morn3	3.25e-10
Kat6b	3.24e-10
D030068K23Rik	3.24e-10
Ftl1	3.23e-10
Rsf1os1	3.22e-10
Nfia	3.22e-10
Gm44686	3.22e-10
Dach1	3.2e-10
Phf6	3.2e-10
Gm44257	3.2e-10
Osbpl9	3.2e-10
Plch1	3.2e-10
Prc1	3.19e-10
Mbd5	3.19e-10
Utp14b	3.18e-10
Pld1	3.18e-10
Snta1	3.18e-10
Aplp2	3.18e-10
Gm11266	3.18e-10
Adam12	3.18e-10
Lmnb1	3.18e-10
Caprin1	3.17e-10
Fstl5	3.17e-10
Tmpo	3.17e-10
Hs2st1	3.16e-10
Bcl11a	3.16e-10
Ptk2	3.16e-10
Ptpn4	3.16e-10
Gm13187	3.16e-10
Gnb1	3.16e-10
Mt2	3.15e-10
Emx2os	3.15e-10
Map1b	3.15e-10
Hnrnpu	3.15e-10
Sh3rf3	3.15e-10
Nisch	3.15e-10
Mast2	3.14e-10
Tbc1d5	3.14e-10
Peli1	3.14e-10
Tagln3	3.14e-10
Tnpo1	3.14e-10
Ywhae	3.14e-10
Rpl37a	3.13e-10
Cfap61	3.13e-10
Elavl2	3.13e-10
Myo18a	3.13e-10
Ak9	3.12e-10
Esrrg	3.12e-10
Taf15	3.12e-10
Acer3	3.12e-10
Ankrd12	3.12e-10
Ccdc146	3.12e-10
Ptbp2	3.11e-10
Pabpc1	3.11e-10
Epc1	3.11e-10
Son	3.11e-10
Atp5a1	3.11e-10
Apc	3.1e-10
Stim1	3.1e-10
Cmip	3.1e-10
Lrrc9	3.1e-10
Gsg1l	3.1e-10
Nalcn	3.1e-10
Chchd3	3.1e-10
Fgf1	3.1e-10
Ntn1	3.09e-10
Gm40578	3.09e-10
Id2	3.08e-10
Diaph2	3.07e-10
Ccdc60	3.07e-10
Gm26917	3.07e-10
Malat1	3.07e-10
Atp2a2	3.07e-10
Tmem132c	3.06e-10
Nedd4	3.06e-10
Dapk1	3.06e-10
Adgrl2	3.06e-10
Nfat5	3.05e-10
Stag1	3.05e-10
Lrrtm1	3.03e-10
Zfp423	3.03e-10
Igfbp2	3.03e-10
Akap13	3.03e-10
Nsd1	3.03e-10
Myo16	3.03e-10
Slc25a18	3.02e-10
Ttyh3	3.02e-10
Magi3	3.02e-10
Afdn	3.02e-10
Cdc42se2	3.02e-10
Raver2	3.01e-10
Mark3	3.01e-10
Pik3r3	3.01e-10
AW554918	3.01e-10
Ppm1e	3.01e-10
Pak1	3.01e-10
Lcorl	3.01e-10
Mis18bp1	3e-10
Agl	3e-10
Adamts3	2.99e-10
Insyn2a	2.99e-10
Zbtb20	2.99e-10
Thra	2.99e-10
Crot	2.98e-10
Fgd6	2.98e-10
Zranb2	2.97e-10
Gm36975	2.97e-10
Nlk	2.96e-10
Nusap1	2.96e-10
Gm42722	2.96e-10
Adcy9	2.96e-10
Gm48678	2.95e-10
Ocrl	2.95e-10
Neat1	2.95e-10
Pnn	2.95e-10
A830082K12Rik	2.94e-10
Actb	2.94e-10
Kansl1	2.94e-10
Efcab11	2.94e-10
A330076H08Rik	2.93e-10
2025-03-01	2.93e-10
1700025G04Rik	2.93e-10
Ttll5	2.93e-10
Arih1	2.93e-10
Cntnap2	2.92e-10
Ralgps2	2.92e-10
Kcnj3	2.91e-10
Notch2	2.91e-10
Arhgap31	2.91e-10
Cacna2d3	2.91e-10
Ppia	2.91e-10
Ccdc39	2.91e-10
Dlx1as	2.91e-10
Ulk4	2.9e-10
Cdh8	2.9e-10
Hnrnpr	2.9e-10
Lrrfip1	2.89e-10
Gm28375	2.89e-10
Inpp4b	2.89e-10
Crtc3	2.88e-10
Gm48228	2.88e-10
Gm11099	2.88e-10
Srrm2	2.88e-10
Rimklb	2.88e-10
Syne2	2.87e-10
Fam172a	2.87e-10
Tcf4	2.87e-10
Timp3	2.87e-10
Gldc	2.87e-10
Dbx2	2.87e-10
Rgs22	2.87e-10
Ckap5	2.87e-10
Mras	2.86e-10
Kifap3	2.86e-10
Tut4	2.86e-10
Wdr63	2.86e-10
Cfap43	2.86e-10
Oxct1	2.85e-10
1500004A13Rik	2.85e-10
Tnrc6b	2.85e-10
Ubr5	2.84e-10
Gucy1a2	2.84e-10
Prrx1	2.84e-10
Srek1	2.84e-10
Lrp1	2.84e-10
Fkbp5	2.83e-10
Kcnn3	2.83e-10
Setd5	2.83e-10
Ccdc136	2.82e-10
Tgfb2	2.82e-10
Gm26871	2.82e-10
Kctd18	2.81e-10
Slc7a2	2.81e-10
Rpgr	2.81e-10
Fto	2.81e-10
Psd2	2.8e-10
Selenop	2.8e-10
Cspp1	2.8e-10
Pnisr	2.8e-10
Pdzph1	2.8e-10
Chd2	2.8e-10
Sox11	2.8e-10
Tnrc18	2.79e-10
Cntfr	2.79e-10
Nek11	2.79e-10
Gnaq	2.79e-10
Cpm	2.79e-10
Hydin	2.78e-10
Stau2	2.78e-10
Rbbp6	2.78e-10
Scai	2.77e-10
Nrbp2	2.77e-10
Mtss2	2.77e-10
Fau	2.76e-10
Slc22a17	2.76e-10
Srsf11	2.75e-10
Btbd9	2.75e-10
Spag6l	2.75e-10
Kcnk1	2.75e-10
Phip	2.75e-10
Ssbp3	2.75e-10
4930445B16Rik	2.74e-10
Mir99ahg	2.74e-10
Megf10	2.74e-10
Gm29521	2.74e-10
Rap1gds1	2.73e-10
Atrx	2.73e-10
Sh3rf1	2.72e-10
Enah	2.72e-10
Clock	2.72e-10
Zfp609	2.72e-10
Rab8b	2.72e-10
Tab2	2.71e-10
Tbl1xr1	2.71e-10
Dpysl3	2.71e-10
Stxbp6	2.71e-10
Galnt1	2.7e-10
Hdac4	2.7e-10
Kansl1l	2.7e-10
Tspan9	2.7e-10
Reln	2.7e-10
Wwtr1	2.7e-10
Tmem243	2.69e-10
Klhl5	2.69e-10
Sumo2	2.69e-10
Myo9a	2.69e-10
Ect2	2.69e-10
Mfge8	2.69e-10
Fnbp1l	2.69e-10
Uhrf2	2.69e-10
Eml6	2.69e-10
Manf	2.69e-10
Itpr1	2.69e-10
Nrf1	2.68e-10
Gm16759	2.68e-10
Gm48321	2.68e-10
Spats2l	2.68e-10
Ddx39b	2.67e-10
Pds5a	2.67e-10
Exoc6b	2.67e-10
Smc2	2.67e-10
Lzts1	2.66e-10
Jarid2	2.66e-10
Nf1	2.66e-10
Fgfr2	2.66e-10
Gm5441	2.65e-10
Matr3	2.65e-10
Gm28376	2.65e-10
Cenpe	2.65e-10
Tesk2	2.65e-10
Arid5b	2.65e-10
Ndst3	2.64e-10
Zmym4	2.64e-10
Jmjd1c	2.64e-10
Elovl6	2.64e-10
Colgalt2	2.63e-10
Gm41168	2.63e-10
Chn1	2.63e-10
Tmem108	2.63e-10
Fabp5	2.62e-10
Lrrc58	2.62e-10
Gm13110	2.62e-10
Cdh11	2.62e-10
Gm36037	2.62e-10
Rbm25	2.62e-10
Ranbp3l	2.61e-10
Rapgef4	2.61e-10
Irf2	2.61e-10
Tpx2	2.61e-10
Ints2	2.6e-10
Lef1	2.6e-10
Aopep	2.6e-10
Itgb5	2.6e-10
Dnajc1	2.6e-10
Rabep1	2.6e-10
Tcf25	2.6e-10
Daam1	2.59e-10
Cdk17	2.59e-10
Spag9	2.59e-10
Snd1	2.59e-10
Draxin	2.58e-10
Ank	2.58e-10
Gk	2.58e-10
Zdhhc14	2.58e-10
Map7d2	2.58e-10
Traf3	2.57e-10
Tom1l2	2.57e-10
Sugct	2.57e-10
Cdkal1	2.57e-10
Gas7	2.57e-10
Mycbp2	2.57e-10
R3hdm1	2.57e-10
Phf21a	2.56e-10
Vcam1	2.56e-10
Calm2	2.56e-10
Mllt10	2.56e-10
Mxi1	2.56e-10
Grm1	2.55e-10
Gm49179	2.55e-10
Acap2	2.55e-10
Gm41609	2.55e-10
Zfp704	2.55e-10
Kif4	2.55e-10
Acaca	2.55e-10
Gramd1c	2.55e-10
Ambra1	2.55e-10
Arid1b	2.55e-10
Clic4	2.54e-10
Bmpr2	2.54e-10
Usp54	2.54e-10
Rhoq	2.53e-10
Tulp4	2.53e-10
Rbms1	2.53e-10
Fat1	2.53e-10
Hmgb2	2.53e-10
Cdk8	2.52e-10
4930480K15Rik	2.52e-10
Pds5b	2.52e-10
Evl	2.52e-10
Mok	2.52e-10
Eml4	2.51e-10
Camta1	2.51e-10
Klhdc10	2.51e-10
Zcchc7	2.5e-10
Amph	2.5e-10
Cdk5rap2	2.49e-10
Arhgap42	2.49e-10
Tank	2.49e-10
Gadd45g	2.49e-10
Sesn1	2.49e-10
Mef2a	2.49e-10
9330182L06Rik	2.49e-10
Trim35	2.48e-10
4933424G05Rik	2.48e-10
Cecr2	2.48e-10
Smyd3	2.48e-10
Taok1	2.48e-10
B130024G19Rik	2.48e-10
Tra2a	2.47e-10
Arhgap21	2.47e-10
Hmgb1	2.47e-10
Rpl9	2.47e-10
Sorl1	2.46e-10
Tmem161b	2.46e-10
Ncapd3	2.46e-10
Hipk2	2.46e-10
Ptpn9	2.46e-10
Fus	2.46e-10
Trim44	2.46e-10
Chst2	2.46e-10
Itgb1	2.46e-10
Pacs1	2.45e-10
Sgms1	2.45e-10
Ccdc50	2.45e-10
Klhl29	2.45e-10
Metap1d	2.45e-10
Bicd1	2.45e-10
Sfpq	2.45e-10
Fzd3	2.45e-10
Rccd1	2.45e-10
Lrp8	2.45e-10
Kctd1	2.44e-10
Gm47167	2.44e-10
Kif1a	2.44e-10
E130307A14Rik	2.44e-10
Leng8	2.43e-10
Ston2	2.43e-10
St6gal1	2.43e-10
Heg1	2.43e-10
Ubash3b	2.43e-10
Herc1	2.43e-10
Slf1	2.43e-10
Cyp2j9	2.43e-10
Aff1	2.42e-10
Fgd4	2.42e-10
Hnrnpdl	2.42e-10
Prtg	2.41e-10
Tnrc6a	2.41e-10
Zfr	2.41e-10
Celf1	2.41e-10
Otx2	2.41e-10
Rtl4	2.41e-10
Adcyap1r1	2.41e-10
Fermt2	2.41e-10
Epha3	2.41e-10
Rps20	2.41e-10
Selenow	2.4e-10
Jakmip1	2.4e-10
Adam22	2.4e-10
Immp1l	2.4e-10
Rnd3	2.4e-10
Rin2	2.4e-10
Rsrc1	2.4e-10
Atp2b4	2.4e-10
Aak1	2.4e-10
Gm19522	2.4e-10
Smg6	2.4e-10
Celf4	2.4e-10
Psip1	2.4e-10
Syncrip	2.39e-10
H3f3a	2.39e-10
Wdpcp	2.39e-10
Cfap65	2.39e-10
Itsn2	2.39e-10
Tulp3	2.39e-10
Gm43507	2.38e-10
Glcci1	2.37e-10
Chka	2.37e-10
Dio2	2.37e-10
Ankrd17	2.37e-10
Rab30	2.37e-10
Rif1	2.37e-10
Rsf1os2	2.37e-10
Lrba	2.36e-10
Aig1	2.36e-10
Ppm1l	2.36e-10
Khdrbs1	2.36e-10
Oga	2.36e-10
Drc1	2.36e-10
Epb41l2	2.36e-10
Plcl2	2.36e-10
Myt1	2.36e-10
Gm12224	2.36e-10
Trp53bp2	2.35e-10
C730002L08Rik	2.35e-10
Serbp1	2.35e-10
Nos1ap	2.35e-10
Ctif	2.35e-10
Slc4a7	2.35e-10
Parp8	2.35e-10
Scn8a	2.34e-10
Phf14	2.34e-10
Vwa3a	2.34e-10
Pde7a	2.34e-10
Schip1	2.33e-10
Dync1i2	2.33e-10
Pdcd4	2.33e-10
Zdhhc2	2.33e-10
Pam	2.33e-10
Rpl21	2.33e-10
Ubxn11	2.33e-10
Pbrm1	2.33e-10
Xpnpep1	2.33e-10
Spag17	2.32e-10
Slc25a21	2.32e-10
Prodh	2.32e-10
Fam222b	2.32e-10
Scaper	2.31e-10
Ldhb	2.31e-10
Rspo2	2.31e-10
Tnfrsf21	2.31e-10
Atxn2	2.31e-10
Lrrtm3	2.31e-10
Sptan1	2.31e-10
Prr16	2.31e-10
Cdh6	2.31e-10
Orc3	2.31e-10
Msra	2.3e-10
Naa15	2.3e-10
Usp3	2.3e-10
Rgs7bp	2.3e-10
Trim24	2.3e-10
Cobll1	2.3e-10
Hmgcr	2.3e-10
Arhgap32	2.29e-10
mt-Nd4l	2.29e-10
5031425E22Rik	2.29e-10
Atp5b	2.29e-10
Kcnj10	2.29e-10
Pcm1	2.29e-10
Strn3	2.29e-10
Atl2	2.28e-10
Gm38102	2.28e-10
Rtn1	2.28e-10
9630014M24Rik	2.28e-10
Kcnip3	2.28e-10
Bbs9	2.28e-10
Kif13a	2.28e-10
H2afz	2.27e-10
Sdc4	2.27e-10
Kif24	2.27e-10
Zfp804b	2.27e-10
Pde3b	2.27e-10
Fam193a	2.27e-10
Rab10	2.27e-10
Ralgapa1	2.27e-10
Rsf1	2.27e-10
Myo1e	2.26e-10
Odf2	2.26e-10
Ecm2	2.26e-10
Ncor1	2.26e-10
Epas1	2.26e-10
Ugp2	2.26e-10
Dnaaf3	2.26e-10
Nr3c1	2.25e-10
Hat1	2.25e-10
Dlg1	2.25e-10
2610316D01Rik	2.25e-10
Osbpl6	2.25e-10
Ank3	2.25e-10
Thbs4	2.24e-10
Gpr158	2.24e-10
Dzip1l	2.24e-10
Sesn3	2.24e-10
Ranbp9	2.24e-10
Hectd2	2.24e-10
4833422C13Rik	2.24e-10
Ckap2	2.23e-10
Crebbp	2.23e-10
Skap2	2.23e-10
Ttc8	2.23e-10
Far1os	2.23e-10
Grb10	2.23e-10
Ldlrad3	2.23e-10
Itgb3bp	2.23e-10
Nudt3	2.23e-10
Slc25a12	2.23e-10
Tbl1x	2.23e-10
Psme4	2.23e-10
Washc2	2.23e-10
Atp5c1	2.23e-10
Jakmip2	2.22e-10
Wac	2.22e-10
Elp4	2.22e-10
Tiparp	2.22e-10
Slc38a3	2.22e-10
Brd8	2.22e-10
Nktr	2.22e-10
Sh3kbp1	2.22e-10
Stk3	2.22e-10
Pafah1b1	2.22e-10
Gsap	2.21e-10
Trerf1	2.21e-10
Btaf1	2.21e-10
Rasa3	2.21e-10
Fam184b	2.21e-10
Wdr66	2.21e-10
Maco1	2.21e-10
Wdr76	2.2e-10
Sec62	2.2e-10
Scmh1	2.2e-10
Snhg14	2.2e-10
Pdgfrb	2.2e-10
Kntc1	2.2e-10
Ncapd2	2.2e-10
Sulf1	2.2e-10
Btg2	2.19e-10
Smim4	2.19e-10
Acyp2	2.19e-10
Asxl1	2.19e-10
Rbm6	2.19e-10
Rab2a	2.19e-10
Spred1	2.19e-10
Smarcad1	2.19e-10
Frmd4b	2.19e-10
Rps28	2.19e-10
Nr2f1	2.18e-10
Luc7l3	2.18e-10
Arrb1	2.18e-10
Prickle1	2.18e-10
Arhgap35	2.18e-10
Cfap74	2.18e-10
Adgrl1	2.18e-10
Rfx7	2.18e-10
Gpd2	2.18e-10
Rb1	2.17e-10
Cdca2	2.17e-10
Nxpe2	2.17e-10
Mapre2	2.17e-10
Cenph	2.17e-10
Prpf4b	2.17e-10
Arhgef9	2.17e-10
St7	2.17e-10
C430049B03Rik	2.16e-10
Srsf5	2.16e-10
Pcca	2.16e-10
Jazf1	2.16e-10
Dhx30	2.16e-10
Ppp2r3a	2.16e-10
Itgav	2.16e-10
Soga3	2.16e-10
Gm15738	2.16e-10
Arhgef19	2.16e-10
1110051M20Rik	2.16e-10
Gpatch8	2.16e-10
Rhbdl3	2.15e-10
Zfp638	2.15e-10
Map3k1	2.15e-10
Rpl38	2.15e-10
Emp2	2.15e-10
Crim1	2.14e-10
Rps27	2.14e-10
Sdk2	2.14e-10
St5	2.14e-10
Nckap1	2.14e-10
Cbfb	2.14e-10
Samd4	2.14e-10
Slc44a5	2.13e-10
Gbf1	2.13e-10
Ctdspl2	2.13e-10
Slc25a4	2.13e-10
Tes	2.13e-10
Gtf2i	2.13e-10
Fbxw4	2.13e-10
Itch	2.13e-10
Galnt16	2.13e-10
Ktn1	2.12e-10
Zfhx2	2.12e-10
D630045J12Rik	2.12e-10
Slc2a13	2.12e-10
Anks1	2.12e-10
1810062O18Rik	2.12e-10
Prelid3a	2.11e-10
Hnrnpa3	2.11e-10
Csnk1g1	2.11e-10
Pcyt2	2.11e-10
Jpx	2.11e-10
Gm28175	2.11e-10
F2	2.11e-10
Gm49156	2.11e-10
Kif19a	2.11e-10
Dyrk1a	2.11e-10
Sfmbt1	2.11e-10
Ccdc80	2.11e-10
Zfp266	2.11e-10
Zfp280d	2.11e-10
Garnl3	2.11e-10
Fjx1	2.11e-10
Sirpa	2.11e-10
Atp6v0a1	2.1e-10
Cbx1	2.1e-10
E2f3	2.09e-10
Gas5	2.09e-10
Trip12	2.09e-10
Tanc1	2.09e-10
Lcor	2.09e-10
Cnn3	2.09e-10
5330434G04Rik	2.09e-10
Slc10a7	2.09e-10
4930545L23Rik	2.08e-10
Brd9	2.08e-10
Gm16093	2.08e-10
Katnal2	2.08e-10
Ash1l	2.08e-10
Ggact	2.08e-10
Stk33	2.08e-10
Gabrb3	2.08e-10
Vps13d	2.08e-10
Kif27	2.08e-10
Adhfe1	2.08e-10
Klhl7	2.08e-10
Gls	2.07e-10
Clk1	2.07e-10
Rabgap1l	2.07e-10
Asap2	2.07e-10
Med12l	2.07e-10
Snx32	2.07e-10
Faf1	2.07e-10
Stt3b	2.07e-10
Aco2	2.07e-10
Cox6c	2.07e-10
Neto2	2.07e-10
Me3	2.06e-10
Fer	2.06e-10
Cyp4f15	2.06e-10
Cfap47	2.06e-10
Ubr3	2.06e-10
Acss2	2.06e-10
Gpr137c	2.06e-10
Cacng4	2.06e-10
Cald1	2.06e-10
Phf20l1	2.05e-10
Dnmt3a	2.05e-10
Csnk1a1	2.05e-10
Ankhd1	2.05e-10
Mbp	2.05e-10
Ube2b	2.05e-10
4932443L11Rik	2.05e-10
Senp6	2.05e-10
Btrc	2.05e-10
Scrn1	2.04e-10
Clasp1	2.04e-10
Dalrd3	2.04e-10
Gprasp1	2.04e-10
2025-09-11	2.04e-10
Ptpn13	2.04e-10
Synpo2	2.04e-10
Dok5	2.04e-10
Pcdhg-all	2.03e-10
Akap9	2.03e-10
Gprc5b	2.03e-10
Etl4	2.03e-10
Pabpc4	2.03e-10
Kif18a	2.03e-10
Lrch1	2.03e-10
Man1c1	2.02e-10
Ywhaq	2.02e-10
G2e3	2.02e-10
Tmem212	2.02e-10
Tox2	2.02e-10
Ctnnbip1	2.02e-10
Sned1	2.02e-10
Supt20	2.02e-10
Ube2d2a	2.01e-10
Cep126	2.01e-10
Ttk	2.01e-10
Ctdspl	2.01e-10
Nhs	2.01e-10
Adam11	2.01e-10
Fbxo11	2.01e-10
Arid4b	2.01e-10
Itfg1	2e-10
Braf	2e-10
Bptf	2e-10
Mir670hg	2e-10
Akap8l	2e-10
Mkln1	2e-10
Cd63	2e-10
Pdzrn4	2e-10
Frmpd4	2e-10
Igf2bp3	2e-10
Plekha7	1.99e-10
Armc9	1.99e-10
Aspn	1.99e-10
Mtmr3	1.99e-10
Ttll4	1.99e-10
Gm13684	1.99e-10
Gm9750	1.99e-10
Fmo1	1.99e-10
Ccser2	1.99e-10
Btbd7	1.99e-10
Smurf2	1.98e-10
Sppl3	1.98e-10
Pias1	1.98e-10
Ivns1abp	1.98e-10
Ctnna1	1.98e-10
Gm26873	1.98e-10
Rpl32	1.98e-10
Rcn2	1.98e-10
Erbin	1.98e-10
Ift81	1.98e-10
Cep192	1.98e-10
Cnmd	1.98e-10
Arnt2	1.98e-10
Ccdc190	1.97e-10
Myo5a	1.97e-10
Cuedc1	1.97e-10
Susd4	1.97e-10
Phtf2	1.97e-10
Cdc20b	1.97e-10
Spata6	1.97e-10
Cep170	1.97e-10
Ilf2	1.97e-10
Wnk1	1.97e-10
Tmc7	1.97e-10
Dock9	1.96e-10
Chd6	1.96e-10
Ttll3	1.96e-10
Rgl1	1.96e-10
Cfap46	1.96e-10
Epb41l5	1.96e-10
Ctsl	1.96e-10
Gm20618	1.96e-10
Arntl	1.96e-10
Dnm3	1.96e-10
Pspc1	1.96e-10
Cox16	1.95e-10
Ivd	1.95e-10
Luzp1	1.95e-10
Ccdc191	1.95e-10
Rps26	1.95e-10
Gm17135	1.95e-10
Suz12	1.95e-10
Dcbld1	1.94e-10
Add1	1.94e-10
Fam110b	1.94e-10
Abhd15	1.94e-10
Cd47	1.94e-10
Unc79	1.94e-10
Cdk12	1.94e-10
Ccdc34	1.94e-10
Tfdp2	1.94e-10
Dnajc19	1.94e-10
Ncoa2	1.94e-10
Nme5	1.93e-10
Atf7	1.93e-10
Gad2	1.93e-10
Iqub	1.93e-10
Vps13b	1.93e-10
Pou3f3	1.93e-10
Cpne8	1.93e-10
Sclt1	1.93e-10
Sema4d	1.92e-10
Rpl26	1.92e-10
Stx6	1.92e-10
Luc7l2	1.92e-10
Zfp207	1.92e-10
Slit1	1.92e-10
Eif1	1.92e-10
Ildr2	1.92e-10
Memo1	1.92e-10
Tspan18	1.92e-10
Xpo7	1.92e-10
Slc6a9	1.91e-10
Map3k3	1.91e-10
Susd6	1.91e-10
Evi5	1.91e-10
Kcnq4	1.91e-10
Kdm1a	1.91e-10
Myoc	1.91e-10
Crebrf	1.91e-10
Gm47207	1.91e-10
Chic1	1.91e-10
Ago3	1.91e-10
Abi2	1.9e-10
D430041D05Rik	1.9e-10
Ate1	1.9e-10
6330403K07Rik	1.9e-10
Abhd12	1.9e-10
Nsmce2	1.9e-10
Stk39	1.9e-10
Hspa4	1.9e-10
Capn2	1.9e-10
Tjp2	1.9e-10
Hlf	1.89e-10
Slc25a27	1.89e-10
Atg16l2	1.89e-10
Rfx2	1.89e-10
Baz2b	1.89e-10
Hnrnpc	1.89e-10
Fam168a	1.89e-10
Tgfbr1	1.88e-10
Etv5	1.88e-10
Tsc22d3	1.88e-10
Hdgfl3	1.88e-10
Mob3b	1.88e-10
Hnrnpa2b1	1.88e-10
Gna13	1.88e-10
Prrc2c	1.88e-10
Eya4	1.88e-10
Sec63	1.88e-10
3110039M20Rik	1.88e-10
Cmya5	1.87e-10
Ubn2	1.87e-10
Mtf2	1.87e-10
Sntg1	1.87e-10
1700109K24Rik	1.87e-10
Ewsr1	1.86e-10
Alms1	1.86e-10
Bckdhb	1.86e-10
Yeats2	1.86e-10
Stat5b	1.86e-10
Runx1t1	1.86e-10
Nipbl	1.86e-10
Birc6	1.86e-10
Cfap100	1.85e-10
Adamtsl1	1.85e-10
Etv6	1.85e-10
Map3k19	1.85e-10
Hnrnph1	1.85e-10
Cnnm2	1.85e-10
Cplane1	1.85e-10
Chst9	1.85e-10
St3gal6	1.85e-10
Wdr33	1.85e-10
Nek1	1.85e-10
Tmem132cos	1.85e-10
Itih5	1.85e-10
Tusc3	1.84e-10
Ccar1	1.84e-10
Rbbp4	1.84e-10
Dscam	1.84e-10
E130308A19Rik	1.84e-10
Wdfy3	1.84e-10
Rpl23	1.84e-10
Cap2	1.84e-10
Akap10	1.84e-10
Clasrp	1.84e-10
Ranbp17	1.84e-10
Trak1	1.84e-10
Tln2	1.84e-10
Afg1l	1.84e-10
Fsd1l	1.84e-10
Gm43376	1.83e-10
Sdc2	1.83e-10
Ndfip1	1.83e-10
Rnf13	1.83e-10
Cntnap5b	1.83e-10
Srsf3	1.83e-10
Cntln	1.83e-10
Ppp1r12b	1.83e-10
6530409C15Rik	1.83e-10
0610040J01Rik	1.83e-10
Lnpep	1.83e-10
Zswim5	1.82e-10
Eif4g2	1.82e-10
Cnot4	1.82e-10
Rnf130	1.82e-10
Rbmx	1.82e-10
Dlx1	1.82e-10
Gmds	1.82e-10
Dync2h1	1.82e-10
Gng2	1.82e-10
Pi4kb	1.82e-10
Usp50	1.82e-10
Nsd3	1.82e-10
Mpc1	1.82e-10
Wsb1	1.82e-10
Rbm15	1.82e-10
Pkia	1.82e-10
Pea15a	1.81e-10
Dennd1b	1.81e-10
Polr2a	1.81e-10
Ube2g1	1.81e-10
Peli2	1.81e-10
Zfp36l1	1.81e-10
Pias2	1.81e-10
Cdca7	1.81e-10
Svep1	1.81e-10
Gatad2b	1.81e-10
Thrap3	1.81e-10
Glrb	1.81e-10
Gm26672	1.81e-10
Asxl2	1.81e-10
Nfyc	1.8e-10
Sf3b3	1.8e-10
Kitl	1.8e-10
Hook3	1.8e-10
Iqck	1.8e-10
Plxnb1	1.8e-10
Btbd3	1.8e-10
Cbfa2t2	1.8e-10
Airn	1.8e-10
Cox4i1	1.8e-10
Ammecr1	1.8e-10
Atad2b	1.79e-10
Ror1	1.79e-10
Ddx17	1.79e-10
Prrc2b	1.79e-10
Gm47027	1.79e-10
Zfp148	1.79e-10
Chrm3	1.79e-10
Gatm	1.79e-10
Elmo2	1.79e-10
Pum2	1.79e-10
Igfbpl1	1.79e-10
Fat4	1.79e-10
Gm13052	1.78e-10
Pfkm	1.78e-10
Ski	1.78e-10
Caskin1	1.78e-10
Rapgef6	1.78e-10
[truncated: 24,432 more rows]

## Sheet: mouse_AST-DI
gene_name	change_scores_AST-DI
Trpm3	6.06784e-09
Csmd1	6.04068e-09
Gpc5	5.96211e-09
Gria1	5.40812e-09
Plcb1	5.27791e-09
Fabp7	5.08311e-09
Gm20713	5.01614e-09
Grm5	4.90789e-09
Rmst	4.69266e-09
Nrg1	4.62804e-09
Erbb4	4.52854e-09
Tnc	4.42982e-09
Kcnd2	4.39402e-09
Gabrb1	4.29312e-09
Lrp1b	3.90453e-09
Meis2	3.90433e-09
Prex2	3.85803e-09
Cntn1	3.8166e-09
Nkain2	3.79279e-09
Gm42418	3.7439e-09
Cadm1	3.53563e-09
Nrxn3	3.50215e-09
Rgs6	3.47487e-09
Sema6a	3.44317e-09
Kcnip4	3.32867e-09
Mdga2	3.32653e-09
Csmd2	3.27554e-09
Pdgfd	3.26987e-09
Mgat4c	3.25824e-09
Acsl3	3.22857e-09
Sparcl1	3.22279e-09
Gria2	3.20192e-09
Grip1	3.14181e-09
Ctnna2	3.12577e-09
Slc1a2	3.07073e-09
Slco1c1	3.04409e-09
Opcml	3.02783e-09
Mertk	2.96636e-09
Grm3	2.92621e-09
Adgrv1	2.92607e-09
Htra1	2.81842e-09
Rgs7	2.81101e-09
St3gal4	2.80602e-09
Mir9-3hg	2.79706e-09
Apoe	2.75299e-09
Otx2os1	2.73924e-09
Gm48747	2.71454e-09
Syne1	2.63385e-09
Fry	2.59287e-09
Kcnn2	2.58765e-09
Kcnma1	2.57448e-09
Ptn	2.5714e-09
Dpp6	2.56246e-09
Cdh13	2.55913e-09
Ntm	2.55911e-09
Ptprd	2.54192e-09
Ank2	2.51889e-09
Slc4a4	2.49132e-09
Setbp1	2.47142e-09
Robo1	2.45867e-09
Kank1	2.43842e-09
Slc6a11	2.42835e-09
Fam20a	2.4042e-09
Slc35f1	2.39358e-09
Dgki	2.38911e-09
Nebl	2.38885e-09
Lrig1	2.37851e-09
Trim9	2.36704e-09
Cdh19	2.34565e-09
Gabbr2	2.33533e-09
Lrrc4c	2.33448e-09
Nckap5	2.32017e-09
Cspg5	2.28039e-09
mt-Co1	2.26669e-09
Slit2	2.26549e-09
Lgi1	2.25899e-09
Hivep3	2.23952e-09
Nav3	2.20759e-09
Frmd4a	2.20294e-09
Abr	2.1954e-09
Lncpint	2.19016e-09
Egfr	2.1864e-09
Sema6d	2.17855e-09
Dcc	2.17728e-09
Lama2	2.17277e-09
Luzp2	2.12591e-09
Farp1	2.10246e-09
Ncam2	2.08526e-09
Prkg1	2.07591e-09
Pdzrn3	2.07312e-09
Cdh20	2.06743e-09
Epha5	2.05054e-09
Tspan7	2.04968e-09
Gm29478	2.03678e-09
2610307P16Rik	2.03383e-09
Aldh1a1	2.02313e-09
Cst3	2.0125e-09
Erc2	2.00411e-09
Aqp4	1.99145e-09
Pcdh7	1.98282e-09
Nrxn1	1.98221e-09
Adcy8	1.97691e-09
Slc39a12	1.96242e-09
Robo2	1.94924e-09
Agbl4	1.92849e-09
Hdac9	1.92743e-09
Adk	1.92514e-09
Dok6	1.92281e-09
mt-Atp6	1.92139e-09
C130071C03Rik	1.9181e-09
mt-Co2	1.91193e-09
Mapk4	1.90779e-09
Ptprt	1.90768e-09
Egfros	1.90122e-09
Phkg1	1.89998e-09
Car10	1.89051e-09
Fgf14	1.88938e-09
Gnao1	1.87642e-09
Brinp3	1.87488e-09
Cacna1c	1.87119e-09
Gm48742	1.86822e-09
Tnfaip8	1.86724e-09
mt-Cytb	1.86659e-09
Ntrk3	1.86151e-09
Gm31356	1.86135e-09
Atp1a2	1.85737e-09
mt-Nd2	1.83721e-09
Nhsl1	1.83694e-09
Pde4b	1.8311e-09
Anks1b	1.82606e-09
Clmn	1.7944e-09
Dtna	1.79244e-09
mt-Nd4	1.79178e-09
Kirrel3	1.78627e-09
Glul	1.77565e-09
Gm12239	1.77342e-09
Sgcd	1.77305e-09
Glis3	1.76401e-09
Pde8b	1.76373e-09
Phyhipl	1.76158e-09
Thrb	1.76061e-09
Pard3bos1	1.75685e-09
Gpc6	1.75516e-09
Slc38a1	1.75093e-09
Ncan	1.74597e-09
Asic2	1.7452e-09
Adgrl3	1.73754e-09
Rbfox1	1.73551e-09
Csmd3	1.72662e-09
Mt1	1.72647e-09
9330159F19Rik	1.72278e-09
Meg3	1.71814e-09
Dgkb	1.71782e-09
Nnat	1.71466e-09
Ntsr2	1.71136e-09
Xylt1	1.70879e-09
Mast4	1.69785e-09
Gpm6a	1.68618e-09
Wdr17	1.68085e-09
Wnk2	1.67718e-09
Npas2	1.67335e-09
Ndrg2	1.67046e-09
Cpe	1.66927e-09
Dclk1	1.66548e-09
Zbtb16	1.6534e-09
Tnfrsf19	1.64928e-09
Sncaip	1.64351e-09
Tnik	1.62942e-09
Galnt18	1.62773e-09
Slc24a3	1.61473e-09
Grid1	1.61289e-09
Gm3764	1.60865e-09
Srgap1	1.60739e-09
Rorb	1.60723e-09
Grin2b	1.59966e-09
Mical2	1.59289e-09
Sorcs1	1.59141e-09
Kcnq3	1.58577e-09
mt-Co3	1.55555e-09
Mpp6	1.5511e-09
Nav1	1.54154e-09
Negr1	1.5393e-09
Ncam1	1.5387e-09
Etnppl	1.53508e-09
Tjp1	1.53112e-09
Zic4	1.52931e-09
St6galnac5	1.52874e-09
Celf2	1.51648e-09
Pde7b	1.51192e-09
Nav2	1.51092e-09
Grik2	1.5107e-09
Bcan	1.50385e-09
Cadm2	1.50325e-09
Ralgapa2	1.49761e-09
Daam2	1.49344e-09
Rgs20	1.49286e-09
Unc13c	1.49176e-09
Fbxl7	1.4858e-09
Paqr8	1.48532e-09
Pacrg	1.47489e-09
H3f3b	1.47315e-09
Prkca	1.47029e-09
Ldb2	1.46997e-09
Phka1	1.46889e-09
Sorbs1	1.46784e-09
Tprkb	1.46481e-09
Grid2	1.46282e-09
mt-Nd1	1.46192e-09
Pde10a	1.46084e-09
Gja1	1.45526e-09
Pcdh9	1.45472e-09
Cables1	1.45223e-09
C030005K06Rik	1.44632e-09
Sox2ot	1.44331e-09
Bmpr1b	1.43197e-09
Dab1	1.43188e-09
Dock4	1.43068e-09
Gm21954	1.4302e-09
Hif3a	1.42975e-09
Phactr3	1.42668e-09
Atp13a4	1.42479e-09
Fat3	1.42098e-09
Clu	1.42067e-09
Gm21798	1.41772e-09
Limch1	1.41681e-09
Tenm3	1.41615e-09
Fars2	1.41223e-09
Ntrk2	1.41156e-09
Pnpla7	1.41153e-09
Cdh10	1.41149e-09
Lsamp	1.40968e-09
Gm29683	1.40842e-09
Adgrb3	1.40474e-09
Sat1	1.4042e-09
Ptprj	1.40212e-09
Fgf13	1.40004e-09
Xist	1.39867e-09
Pde4d	1.39717e-09
Fam155a	1.39419e-09
Kcnq1ot1	1.38485e-09
Elmo1	1.37777e-09
Grin3a	1.37699e-09
Sgip1	1.37679e-09
Sema5b	1.37606e-09
Shisa9	1.37378e-09
Lhfp	1.36696e-09
Gm11146	1.36365e-09
Ccnd2	1.36166e-09
Nxn	1.36077e-09
Megf11	1.36009e-09
Ptch1	1.35947e-09
Pard3b	1.35299e-09
Fgf12	1.35172e-09
Gm973	1.34232e-09
Tmcc3	1.34227e-09
Gm11149	1.33918e-09
Gm16168	1.33803e-09
Rora	1.33566e-09
Gfap	1.33127e-09
Dlgap1	1.33092e-09
Dbi	1.32851e-09
Ppp2r2b	1.32221e-09
Chl1	1.32068e-09
Eepd1	1.31878e-09
F3	1.31866e-09
Cttnbp2	1.31175e-09
Kcnd3	1.30975e-09
Irak2	1.30964e-09
Tsix	1.29244e-09
Atxn1	1.28959e-09
Ddo	1.28804e-09
Ablim1	1.28641e-09
Sdk1	1.28571e-09
Kif21a	1.28483e-09
Zfhx4	1.28408e-09
Egfem1	1.28196e-09
Atp2b2	1.2819e-09
Nwd1	1.27792e-09
Sema3c	1.27503e-09
E130114P18Rik	1.26071e-09
Gabrg3	1.25922e-09
Glud1	1.25861e-09
Ptchd4	1.25113e-09
Ccdc85a	1.24987e-09
Zfhx3	1.2473e-09
AY036118	1.24648e-09
Lrrc7	1.24612e-09
Id3	1.24359e-09
Magi2	1.24183e-09
Ephb1	1.2412e-09
Gm6145	1.23964e-09
Unc5c	1.23855e-09
Clybl	1.23466e-09
Unc5d	1.23055e-09
Kalrn	1.22996e-09
Plce1	1.22673e-09
Alcam	1.22415e-09
Nlgn1	1.22393e-09
Top2a	1.22357e-09
Macrod2	1.22081e-09
Mapk10	1.22061e-09
Angpt1	1.21948e-09
Slc7a11	1.2185e-09
Vcl	1.21396e-09
Adam23	1.21314e-09
Arhgef4	1.21151e-09
Plxdc2	1.211e-09
9630028H03Rik	1.20958e-09
Zfpm2	1.20885e-09
Fth1	1.20541e-09
Ttyh1	1.2035e-09
Gm4876	1.1977e-09
Rnf180	1.18909e-09
Gm48765	1.1883e-09
Slc1a3	1.18573e-09
Stard13	1.18535e-09
Prdx6	1.18452e-09
Ccser1	1.18233e-09
Nol4	1.18062e-09
Nrcam	1.1768e-09
Nrg2	1.1748e-09
Gm29260	1.17455e-09
Specc1	1.17432e-09
Ptprg	1.17006e-09
Cdh4	1.16785e-09
Megf9	1.16391e-09
Pla2g7	1.1637e-09
Spon1	1.15548e-09
Ctnna3	1.15146e-09
Hdac8	1.14899e-09
Mt3	1.14726e-09
Gli3	1.14671e-09
Mgll	1.13787e-09
Vcan	1.13216e-09
Ccnd3	1.12833e-09
Ahcyl1	1.12552e-09
Gm17167	1.12228e-09
Chd7	1.12185e-09
Ppp3ca	1.12135e-09
Mef2c	1.1208e-09
Otud7a	1.11929e-09
Dclk2	1.11619e-09
Camk1d	1.11525e-09
Sik3	1.11517e-09
Camk2g	1.11258e-09
Gsdme	1.10856e-09
Dlg2	1.1078e-09
Hacd2	1.10718e-09
Efna5	1.10669e-09
Plcl1	1.10649e-09
Shisa6	1.10638e-09
Oxr1	1.10556e-09
Npas3	1.10133e-09
Kcnt1	1.09874e-09
Etv4	1.09571e-09
Astn2	1.09547e-09
Gphn	1.09473e-09
Palld	1.09324e-09
Gabra2	1.08969e-09
Gm26512	1.08901e-09
Ralyl	1.08877e-09
Adcy2	1.08821e-09
Ckb	1.088e-09
Frmpd1	1.08767e-09
Dmd	1.08535e-09
1700111E14Rik	1.08335e-09
Arhgef3	1.07767e-09
Pak3	1.07547e-09
Cep85l	1.07529e-09
Cacna1a	1.07487e-09
Foxo1	1.07472e-09
Magi1	1.07388e-09
Il1rapl1	1.07368e-09
Rev3l	1.07192e-09
Plcb4	1.07141e-09
Nme7	1.0687e-09
Nbea	1.06709e-09
Gm20275	1.06374e-09
Ptprn2	1.06307e-09
4930488L21Rik	1.06112e-09
Tspan5	1.06089e-09
Eda	1.05974e-09
Dner	1.05755e-09
Prickle2	1.05709e-09
Gm26827	1.05318e-09
Sorbs2	1.05176e-09
B3galt1	1.04818e-09
Shc3	1.04816e-09
Csgalnact1	1.04779e-09
Gm42439	1.04655e-09
Nfib	1.04565e-09
Hs6st3	1.04546e-09
Veph1	1.04384e-09
Acsbg1	1.04319e-09
Lrrc4	1.04297e-09
Sox6	1.0397e-09
Nr3c2	1.03642e-09
Mpped2	1.03539e-09
Pantr1	1.03321e-09
Kcnh7	1.02966e-09
Klf9	1.02698e-09
Prkd1	1.02686e-09
Tenm2	1.02231e-09
Eps8	1.01782e-09
Sox1ot	1.01088e-09
Scd2	1.01049e-09
Sfxn5	1.01023e-09
Ttc28	1.01015e-09
Slc8a1	1.00977e-09
Cadps2	1.00644e-09
Pitpnc1	1.00639e-09
Atp6v0b	1.00465e-09
Cmss1	1.00177e-09
Dock10	1.00023e-09
Tafa5	9.94855e-10
Fam214a	9.91428e-10
Pik3r1	9.87681e-10
Cep112	9.87569e-10
Ptprz1	9.85507e-10
Tox	9.83904e-10
Fam107a	9.77733e-10
Ptprm	9.77478e-10
Ptprs	9.73115e-10
Myo6	9.72982e-10
Arhgef26	9.71899e-10
Creb5	9.71295e-10
Miat	9.69234e-10
Igsf11	9.65722e-10
C330002G04Rik	9.65655e-10
Sez6l	9.65588e-10
Ptprk	9.6546e-10
Phactr1	9.65078e-10
Grip1os2	9.64325e-10
Thsd7a	9.64016e-10
Efr3b	9.63249e-10
Plpp3	9.62689e-10
Zeb1	9.62146e-10
Gm16599	9.57298e-10
Adamts6	9.56955e-10
Phyhd1	9.53447e-10
Prdm16	9.51948e-10
4930570B17Rik	9.51233e-10
Pfkp	9.49782e-10
C530008M17Rik	9.47998e-10
Fgfr3	9.47624e-10
Plekhg1	9.47325e-10
Kcnq1	9.45045e-10
Appl2	9.44404e-10
Tox3	9.437e-10
Vit	9.38852e-10
Gabbr1	9.35673e-10
Rasa2	9.35667e-10
Garem1	9.33924e-10
Sipa1l1	9.31674e-10
Meis1	9.27659e-10
Sptbn1	9.27459e-10
Tiam2	9.22473e-10
Sh3gl2	9.2165e-10
Mat2a	9.21506e-10
5330438D12Rik	9.21206e-10
Grin2c	9.19645e-10
Gm13872	9.17828e-10
mt-Nd3	9.15608e-10
Itih3	9.14326e-10
Wasf3	9.14314e-10
Crym	9.14256e-10
Kidins220	9.14146e-10
Foxp1	9.13072e-10
Fut9	9.12366e-10
Rgma	9.11485e-10
Cpsf6	9.10444e-10
Pde1c	9.06216e-10
Wls	9.05353e-10
Serpine2	9.05003e-10
Sash1	9.04278e-10
Agap1	9.04031e-10
Ddx5	9.00437e-10
Stk32a	8.99445e-10
1600010M07Rik	8.98043e-10
Prkn	8.98015e-10
Camk2d	8.96656e-10
Slc7a10	8.92996e-10
Prkcb	8.91936e-10
Grk3	8.91863e-10
Zic1	8.89864e-10
Enkur	8.89824e-10
Scg3	8.86e-10
Ddhd1	8.85485e-10
Nsd2	8.83413e-10
Folh1	8.79744e-10
9530026P05Rik	8.75341e-10
Spire1	8.7467e-10
Chd9	8.73967e-10
Enox1	8.73877e-10
Lrmda	8.71962e-10
Tmem132b	8.71137e-10
A230057D06Rik	8.71076e-10
Rims2	8.7057e-10
Fads2	8.70244e-10
Rfx4	8.69703e-10
Acot11	8.69678e-10
Cadps	8.68953e-10
Lrriq1	8.67368e-10
Trim2	8.64301e-10
Adamts9	8.63424e-10
Lrp4	8.62339e-10
Ankfn1	8.58993e-10
Ext1	8.58678e-10
Gm26936	8.58251e-10
Cfap44	8.57585e-10
Cdon	8.57486e-10
Eef1a1	8.53395e-10
Hip1	8.52115e-10
Sybu	8.50921e-10
Itm2b	8.50518e-10
Mapt	8.50434e-10
Tcf7l2	8.49934e-10
Wwox	8.49752e-10
Gm9925	8.49556e-10
L3mbtl3	8.48465e-10
Antxr1	8.4825e-10
5031439G07Rik	8.47237e-10
Cfap54	8.46784e-10
Map2	8.46389e-10
Fam171b	8.46231e-10
Ano1	8.45685e-10
Sycp2	8.4126e-10
Grm7	8.40073e-10
Rtn3	8.38967e-10
Sparc	8.38879e-10
Arl15	8.37346e-10
Ccdc141	8.36561e-10
Gm29266	8.34159e-10
Mgat5	8.32685e-10
Fam184a	8.32558e-10
Gjb6	8.32179e-10
Znrf3	8.32063e-10
Vav3	8.3075e-10
Maml2	8.30066e-10
Tanc2	8.29489e-10
Bcl2	8.27964e-10
Akt3	8.27345e-10
B230323A14Rik	8.2603e-10
2025-03-03	8.2594e-10
Adgrb1	8.23727e-10
Dscaml1	8.23344e-10
Cacnb2	8.22309e-10
Rpl41	8.22011e-10
Zhx3	8.21537e-10
Hapln1	8.20166e-10
Carmil1	8.19167e-10
Ehbp1	8.18269e-10
Rspo3	8.15607e-10
Ppp1r12a	8.15238e-10
Cfap299	8.15232e-10
Sorcs2	8.1361e-10
Rfx3	8.13294e-10
Arhgap26	8.12138e-10
Mmp16	8.07103e-10
Zfp536	8.04778e-10
Aifm3	8.04772e-10
Nt5c2	8.04555e-10
Sox5	8.04431e-10
Tcf7l1	8.03293e-10
Srsf10	8.0268e-10
Tshz2	8.01731e-10
Spag16	7.99646e-10
Gpm6b	7.97254e-10
Nrp1	7.96203e-10
Nasp	7.95763e-10
Rbms3	7.9422e-10
Dpyd	7.93366e-10
Akap6	7.93116e-10
Pitpnm2	7.91679e-10
Atp1b2	7.88482e-10
Gm4258	7.88408e-10
Tmtc2	7.87714e-10
Kcnk2	7.86037e-10
Map4k4	7.84899e-10
Fmn2	7.83749e-10
Gpld1	7.82176e-10
Nim1k	7.81477e-10
Acsl6	7.80713e-10
Fam13c	7.80646e-10
Klf7	7.80375e-10
Agmo	7.80042e-10
Tuba1a	7.79571e-10
9430041J12Rik	7.77956e-10
Gm14964	7.76784e-10
Nrg3	7.74795e-10
Itpr2	7.7469e-10
Slc14a2	7.71823e-10
Dnah9	7.7151e-10
Cd9	7.69746e-10
Gfra1	7.69304e-10
Cachd1	7.69233e-10
Ednrb	7.66238e-10
Trib2	7.64162e-10
2210408F21Rik	7.6348e-10
A330023F24Rik	7.62654e-10
Rapgef3	7.62268e-10
Srgap2	7.6122e-10
Add3	7.60079e-10
Gli2	7.58462e-10
Ctnnd2	7.57856e-10
Cdh2	7.57543e-10
Kcnk10	7.57396e-10
Dpf3	7.55458e-10
Nr6a1	7.55454e-10
Igsf8	7.52117e-10
Hivep2	7.52099e-10
Gm11867	7.51851e-10
Aldh1l1	7.49e-10
Plxna4	7.47442e-10
Dleu2	7.46208e-10
Tmem178b	7.45833e-10
A330093E20Rik	7.43685e-10
Slc6a1	7.43112e-10
Per3	7.41029e-10
Fnbp1	7.40508e-10
Lpp	7.40241e-10
Slc25a3	7.40185e-10
Pkp4	7.40035e-10
Ube2e2	7.39843e-10
S1pr1	7.38639e-10
Ttc3	7.38535e-10
Tcf12	7.34095e-10
Ust	7.33631e-10
Apba2	7.3307e-10
Trps1	7.31613e-10
Cit	7.31407e-10
Wwc1	7.3074e-10
Nedd4l	7.29649e-10
Auts2	7.29596e-10
Aff3	7.26738e-10
Pcdh17	7.26246e-10
Aldoc	7.25472e-10
Cpeb3	7.24827e-10
Cntn5	7.24277e-10
Rrbp1	7.24159e-10
Gm38505	7.23889e-10
Mfn1	7.23556e-10
Mcc	7.23278e-10
Tead1	7.23046e-10
Dip2c	7.21658e-10
Nell2	7.18218e-10
Rhou	7.1763e-10
Cd81	7.16775e-10
Gm33680	7.14855e-10
Gng12	7.12226e-10
Sorbs2os	7.1148e-10
Fndc3b	7.11224e-10
Epha4	7.10304e-10
Apba1	7.10152e-10
Atrnl1	7.09103e-10
Gpam	7.07268e-10
Cask	7.05818e-10
Chpt1	7.05388e-10
Tsc22d1	7.04309e-10
Ldlrad4	7.02679e-10
Prkag2	7.01821e-10
Disp3	7.01637e-10
Syn2	6.98609e-10
Erc1	6.98331e-10
Gm16337	6.97906e-10
Adamts20	6.97211e-10
Csrp1	6.96126e-10
Pcdh10	6.95907e-10
Ntng1	6.95883e-10
Arap2	6.95693e-10
Usp53	6.95582e-10
Nkain3	6.95183e-10
Brip1os	6.95113e-10
Igf1r	6.94377e-10
Ppp1r14c	6.93743e-10
Dennd1a	6.93572e-10
D030047H15Rik	6.92935e-10
Klf12	6.92537e-10
Shank2	6.91729e-10
App	6.91544e-10
Mboat2	6.9106e-10
Arhgap5	6.90105e-10
Ncald	6.90057e-10
Dock1	6.89907e-10
Zfp462	6.89831e-10
Pou2f1	6.88306e-10
Asap1	6.86903e-10
Plekha5	6.85665e-10
Ghr	6.85558e-10
Zmiz1	6.83944e-10
Hectd2os	6.8329e-10
Dst	6.83035e-10
Tmem164	6.81584e-10
Pla2g3	6.81312e-10
Sobp	6.80829e-10
Tnr	6.77389e-10
Mllt3	6.76817e-10
Utrn	6.72153e-10
Mmd2	6.72109e-10
Camk2n1	6.72007e-10
Id4	6.70809e-10
Armc2	6.69811e-10
Bach2	6.68951e-10
Asrgl1	6.68896e-10
Zswim6	6.67646e-10
Psap	6.67107e-10
Fubp1	6.65528e-10
Prnp	6.65117e-10
Pbx3	6.64774e-10
Nrp2	6.64571e-10
Naaladl2	6.64422e-10
Marcks	6.63657e-10
Gm12296	6.6301e-10
Cdk19	6.62444e-10
Ssbp2	6.62338e-10
Ablim2	6.61088e-10
Ddah1	6.59583e-10
Pclo	6.58646e-10
Srgap3	6.57503e-10
Smoc1	6.57047e-10
Gm38604	6.5592e-10
Rsrp1	6.55336e-10
Notch3	6.54886e-10
Ccdc30	6.53957e-10
Gm15563	6.53479e-10
Zfp521	6.49308e-10
Cdk14	6.49095e-10
Abca1	6.48193e-10
Gria4	6.47837e-10
Hmgn3	6.47287e-10
Tafa1	6.46029e-10
Nrxn2	6.45594e-10
Zeb2	6.45299e-10
Ube3a	6.43108e-10
Arhgef12	6.3991e-10
Qk	6.39413e-10
Pard3	6.38052e-10
Tenm4	6.37799e-10
Sumo1	6.36958e-10
Grm8	6.3675e-10
Lysmd4	6.36664e-10
Gm15614	6.36538e-10
Cacna1d	6.34231e-10
Gm5089-1	6.34162e-10
Sh3d19	6.34127e-10
Lix1	6.3391e-10
Col23a1	6.32033e-10
Gse1	6.3023e-10
Vps37b	6.29704e-10
Mir100hg	6.28766e-10
Slc9a9	6.2845e-10
Rab31	6.28386e-10
Grina	6.27083e-10
Gm35188	6.264e-10
Wdr78	6.26351e-10
Agrn	6.25982e-10
Rpl13	6.24646e-10
Gpr37l1	6.24474e-10
Hes5	6.24231e-10
Ppp1r9a	6.23976e-10
Cpq	6.23948e-10
Nova1	6.23539e-10
Abtb2	6.23009e-10
Phlpp1	6.22523e-10
Rps2	6.21244e-10
Chd3	6.20403e-10
Pdlim5	6.20393e-10
Phykpl	6.203e-10
Strbp	6.19984e-10
Lyn	6.19801e-10
Tbc1d4	6.19642e-10
Diaph3	6.19145e-10
4930402H24Rik	6.19085e-10
Gab2	6.1572e-10
Ccdc114	6.14097e-10
Arglu1	6.13868e-10
Lgr6	6.12795e-10
Glp2r	6.12087e-10
Gnas	6.11805e-10
Zfp608	6.10989e-10
Sgcz	6.09649e-10
Rps8	6.09283e-10
Rere	6.08725e-10
Pcx	6.07491e-10
Fhit	6.05977e-10
Dock3	6.05119e-10
Gm15283	6.0494e-10
Acss3	6.04628e-10
2025-09-07	6.04559e-10
Rtn4	6.02164e-10
Pygb	6.01475e-10
Itsn1	6.01021e-10
Slc38a2	6.00572e-10
Pcdh11x	6.00381e-10
Lockd	5.99954e-10
Syt11	5.99917e-10
Tra2b	5.99819e-10
Ephb2	5.99799e-10
Astn1	5.99133e-10
Csrnp3	5.98706e-10
Psd3	5.98597e-10
Chst11	5.98592e-10
A230009B12Rik	5.984e-10
Eps15	5.98287e-10
Klhl32	5.97632e-10
Slc1a4	5.96606e-10
P2ry14	5.96203e-10
Ccdc148	5.9613e-10
C730002L08Rik	5.95179e-10
Esrrg	5.93841e-10
Tmod2	5.93104e-10
Bmpr1a	5.9275e-10
Gm19710	5.92469e-10
Rps29	5.92408e-10
Frmd5	5.92113e-10
Itpkb	5.91961e-10
Cfap69	5.91862e-10
Vegfa	5.90863e-10
Rplp1	5.90841e-10
Hepacam	5.90669e-10
Emid1	5.9033e-10
Dkk3	5.9018e-10
Nr2f2	5.89534e-10
Cdc42bpa	5.88613e-10
Apbb2	5.87052e-10
Atp8a1	5.86792e-10
Cpeb4	5.85889e-10
Spef2	5.85095e-10
Abat	5.84809e-10
Plcd4	5.83998e-10
mt-Nd5	5.83657e-10
Alk	5.82175e-10
Gsk3b	5.81806e-10
Calm1	5.81289e-10
Agt	5.80559e-10
Fbxl17	5.79867e-10
Rpsa	5.79246e-10
D030068K23Rik	5.78865e-10
Stox2	5.7864e-10
Lima1	5.7847e-10
Ezh2	5.77876e-10
Il18	5.77342e-10
Prex1	5.7579e-10
Plxna2	5.75748e-10
Itga6	5.74696e-10
Tesk2	5.7429e-10
Utp14b	5.74157e-10
Cenpp	5.73489e-10
St6galnac3	5.73312e-10
Eif4g3	5.72694e-10
Kif1b	5.7252e-10
Epha7	5.71842e-10
Ptpra	5.70297e-10
Mfhas1	5.7025e-10
Mbnl2	5.68958e-10
Rcan2	5.68632e-10
Crlf3	5.68175e-10
Agpat5	5.67808e-10
Celrr	5.67348e-10
Gm37679	5.66926e-10
Iqgap2	5.65322e-10
Xpr1	5.65225e-10
Phkb	5.64584e-10
Tmem44	5.6449e-10
Lifr	5.64114e-10
Foxn3	5.63386e-10
Gm47271	5.62536e-10
Fut8	5.59701e-10
Dip2b	5.5896e-10
Cbx5	5.58606e-10
Pabpn1	5.57548e-10
Ap3s1	5.57003e-10
Tmem47	5.56583e-10
Gm14858	5.55499e-10
Hs3st3a1	5.55207e-10
Fgfr1	5.54292e-10
Dennd2a	5.53925e-10
Gramd3	5.5326e-10
Zfp532	5.53131e-10
Smarca2	5.52405e-10
Taf1d	5.51834e-10
Rasal2	5.51578e-10
Kif9	5.51264e-10
4930505G20Rik	5.51158e-10
Unc13b	5.49891e-10
Cux1	5.49207e-10
Fam120c	5.48673e-10
Cyp7b1	5.47182e-10
Psd2	5.47145e-10
Sbf2	5.45938e-10
Large1	5.45691e-10
Snrnp70	5.45556e-10
A330076C08Rik	5.45275e-10
Dock7	5.4431e-10
Eva1a	5.44178e-10
Spata13	5.44111e-10
Pcsk6	5.43943e-10
Gm47283	5.43695e-10
Adcy9	5.43477e-10
Neo1	5.43297e-10
Tle4	5.43282e-10
Gm15520	5.43045e-10
Rreb1	5.42492e-10
4930517O19Rik	5.42199e-10
Pid1	5.41561e-10
Gm35552	5.41483e-10
Il17rd	5.41003e-10
Cox7c	5.40842e-10
Xpo1	5.39256e-10
Snta1	5.37092e-10
Grik4	5.37066e-10
Fyn	5.36863e-10
Syn3	5.36534e-10
Fam49b	5.36238e-10
Fmnl2	5.36101e-10
Nxph1	5.35622e-10
Prxl2a	5.34632e-10
Cdk6	5.34351e-10
Zranb2	5.3424e-10
Lrrtm4	5.33733e-10
Tmem131l	5.33391e-10
Kmt2c	5.30377e-10
Cbs	5.29904e-10
Acss1	5.29337e-10
2610020C07Rik	5.29139e-10
Ocrl	5.28463e-10
Zdhhc21	5.28281e-10
Slc22a23	5.28202e-10
Exoc4	5.27999e-10
Mtss1	5.27668e-10
Vti1a	5.27518e-10
Fchsd2	5.27438e-10
Gulp1	5.27013e-10
Mcu	5.26724e-10
Gm29571	5.25885e-10
Ppargc1a	5.25402e-10
Igfbp5	5.25363e-10
Zfp292	5.25349e-10
9130015G15Rik	5.2529e-10
Ncor2	5.23416e-10
Safb	5.23079e-10
Foxp2	5.22933e-10
Cmip	5.22294e-10
Gm26749	5.22139e-10
Tcf20	5.21158e-10
Cyp2d22	5.20903e-10
Slc25a18	5.2078e-10
Mamdc2	5.20664e-10
Slc27a1	5.20621e-10
Maml3	5.18649e-10
Ahi1	5.17949e-10
Eya1	5.1794e-10
Thbs3	5.16757e-10
Gramd1b	5.12669e-10
Abi1	5.1231e-10
Efhb	5.11759e-10
Rpl27a	5.11519e-10
2210408I21Rik	5.10941e-10
Trio	5.1066e-10
Nalcn	5.10336e-10
Gm31763	5.09469e-10
Csmd2os	5.08618e-10
Gm44257	5.08475e-10
Prkce	5.08151e-10
Nisch	5.08036e-10
Pax6	5.07755e-10
Elavl3	5.07341e-10
Gm44151	5.07219e-10
Kcnj6	5.06945e-10
Stim1	5.06423e-10
Rps6ka5	5.04866e-10
Clasp2	5.04604e-10
Ankrd6	5.04248e-10
Dnah12	5.041e-10
Aff2	5.03233e-10
Lims1	5.02968e-10
Sall3	5.01979e-10
Fkbp5	5.01516e-10
Mid1	5.00872e-10
Gsg1l	5.00805e-10
Ssh2	5.00527e-10
Ogt	4.99287e-10
Ncoa1	4.98847e-10
Slc15a2	4.98368e-10
Lrrtm1	4.98302e-10
Atp5a1	4.98023e-10
Pabpc1	4.97309e-10
Pum1	4.96297e-10
Myo10	4.95146e-10
Rps24	4.94944e-10
Macf1	4.94904e-10
Lrp1	4.94407e-10
Rbfox2	4.93218e-10
Slc30a10	4.92075e-10
2610035D17Rik	4.91555e-10
Tpt1	4.91361e-10
Mt2	4.91164e-10
Susd4	4.9113e-10
Srsf7	4.90979e-10
Dnah7b	4.90919e-10
Shroom3	4.907e-10
Irf2	4.90134e-10
Pld1	4.89898e-10
Myo18a	4.8976e-10
Kif11	4.89591e-10
Gm26911	4.89309e-10
Gnb1	4.88946e-10
Cox8a	4.88578e-10
Itpr1	4.88254e-10
Ahcyl2	4.8791e-10
Ptma	4.8692e-10
Bcas3	4.86741e-10
Car8	4.86622e-10
Pde3a	4.86191e-10
Ptpn4	4.86113e-10
Osbpl9	4.85904e-10
Kcnj3	4.85737e-10
Fign	4.84415e-10
Selenop	4.84405e-10
Atp2a2	4.82976e-10
Cenpf	4.82679e-10
Tagln3	4.82245e-10
Agl	4.81731e-10
Map2k6	4.81593e-10
Smc4	4.81382e-10
Nfix	4.8048e-10
Ralgps2	4.80185e-10
Gm47423	4.80063e-10
Inpp4b	4.78097e-10
Cntfr	4.78034e-10
Ddr1	4.766e-10
Dnah6	4.73775e-10
Slc24a5	4.73206e-10
Mbd5	4.72548e-10
Tmc7	4.70929e-10
Kif15	4.70517e-10
Chchd3	4.70514e-10
Pag1	4.69999e-10
Ank	4.68771e-10
Ak7	4.67682e-10
Zfp423	4.67634e-10
Dapk1	4.67267e-10
Smarcc1	4.65205e-10
Tmcc1	4.64927e-10
Aplp2	4.64319e-10
5730522E02Rik	4.64286e-10
Cntnap2	4.64128e-10
Sntg1	4.6409e-10
Fam228b	4.63974e-10
Myo16	4.63462e-10
Knl1	4.63226e-10
Ppm1e	4.62825e-10
Cyp2j9	4.62804e-10
Msmo1	4.62292e-10
Id2	4.60294e-10
Ankrd11	4.6007e-10
AC149090.1	4.60061e-10
Gm13187	4.59937e-10
Amph	4.59689e-10
Spata17	4.59626e-10
Ubr5	4.59421e-10
Fgf1	4.59377e-10
Magi3	4.5905e-10
1700025G04Rik	4.58736e-10
Gas7	4.58678e-10
Hs2st1	4.58284e-10
Rad51b	4.58133e-10
Epc1	4.57917e-10
Morn3	4.57243e-10
Pola1	4.54603e-10
Cspp1	4.54296e-10
Kat6b	4.54095e-10
Gm11266	4.53838e-10
Ptk2	4.52686e-10
Msi2	4.52337e-10
Ywhae	4.52169e-10
Ccdc170	4.5202e-10
Stag1	4.52001e-10
Kcnj10	4.51834e-10
Map1b	4.51509e-10
Gm26917	4.51426e-10
Kif6	4.51282e-10
Hsp90ab1	4.51271e-10
Plcl2	4.50679e-10
Camta1	4.50526e-10
Dlx6os1	4.50252e-10
Gm36975	4.50206e-10
Tia1	4.50008e-10
Ccdc162	4.49599e-10
Phf6	4.4926e-10
Zhx2	4.4925e-10
Tmsb4x	4.48582e-10
Cep128	4.47678e-10
Pik3r3	4.47294e-10
Dnah2	4.47209e-10
Fgd6	4.46988e-10
Akap13	4.46668e-10
Ccdc60	4.45977e-10
Acap2	4.45886e-10
Rbbp6	4.44261e-10
A330076H08Rik	4.43533e-10
Afdn	4.43033e-10
Top1	4.42896e-10
Mast2	4.41858e-10
Rsf1os1	4.41682e-10
Gm40578	4.41669e-10
Apc	4.41563e-10
Filip1l	4.41403e-10
C230072F16Rik	4.40857e-10
Atad2	4.40408e-10
Peli1	4.40123e-10
Sh3rf3	4.39665e-10
Diaph2	4.39174e-10
Reln	4.38932e-10
Taf15	4.38324e-10
Gm44686	4.37968e-10
Pnn	4.37681e-10
Rbms1	4.37246e-10
Emx2os	4.37085e-10
Slc16a4	4.36797e-10
Rps12	4.36627e-10
Adamts3	4.36616e-10
Ttyh3	4.36499e-10
Gm28375	4.36364e-10
Rps21	4.35929e-10
Eml6	4.35615e-10
Mras	4.35579e-10
Insyn2a	4.35377e-10
Raver2	4.35168e-10
Igfbp2	4.35151e-10
Dbx2	4.35122e-10
Kcnk1	4.34719e-10
Rpl6	4.34551e-10
A830082K12Rik	4.34538e-10
Acer3	4.34398e-10
Gldc	4.34053e-10
Pantr2	4.33846e-10
Bmper	4.3363e-10
Myef2	4.33605e-10
Mfge8	4.32764e-10
Gm16759	4.32442e-10
Cdh6	4.32328e-10
Crot	4.31706e-10
Itih5	4.31247e-10
Ybx1	4.31197e-10
Gm29521	4.31055e-10
Tnrc18	4.30925e-10
Stau2	4.30816e-10
Tnpo1	4.30082e-10
Rapgef4	4.30027e-10
Scn8a	4.29735e-10
Neil3	4.29147e-10
Hdac4	4.29068e-10
Megf10	4.28764e-10
Cacna2d1	4.28411e-10
4930445B16Rik	4.27994e-10
Nedd4	4.27713e-10
Map7d2	4.27359e-10
Rimklb	4.27351e-10
Slc7a2	4.2727e-10
Dach1	4.27071e-10
Pbx1	4.26357e-10
Tab2	4.26323e-10
Prrx1	4.26104e-10
Atrx	4.25885e-10
Nrbp2	4.2587e-10
Rap1gds1	4.25824e-10
Ankrd12	4.25684e-10
Ptbp2	4.25451e-10
Actb	4.25428e-10
Btbd9	4.25126e-10
Adamts18	4.25085e-10
Prr16	4.23969e-10
Ccdc88a	4.23081e-10
Scai	4.23014e-10
Fnbp1l	4.22095e-10
Tbc1d5	4.22034e-10
Galnt1	4.21769e-10
Pak1	4.21096e-10
Lrrc9	4.21035e-10
Rpl37	4.20945e-10
Thra	4.20925e-10
Usp37	4.20417e-10
Jarid2	4.19932e-10
Grm1	4.19558e-10
Hnrnpu	4.19399e-10
Plch1	4.19312e-10
Arih1	4.19265e-10
Timp3	4.19244e-10
Nfat5	4.1883e-10
Dnah11	4.18238e-10
Ftl1	4.17915e-10
Mark3	4.17653e-10
Rpl37a	4.16476e-10
Oxct1	4.15988e-10
Srrm2	4.15606e-10
Clock	4.1481e-10
Washc2	4.14512e-10
Neat1	4.14172e-10
Rtl4	4.13953e-10
Adarb2	4.13879e-10
Ehmt1	4.13835e-10
Gucy1a2	4.13791e-10
Rhoq	4.1323e-10
Gm26916	4.1321e-10
Enah	4.13078e-10
Tut4	4.12927e-10
Chd2	4.12888e-10
Ccdc136	4.12579e-10
Tbl1xr1	4.11759e-10
Crim1	4.11753e-10
Susd6	4.11478e-10
Kansl1l	4.10977e-10
Lcorl	4.10458e-10
Gk	4.10383e-10
Rin2	4.10309e-10
Srek1	4.1018e-10
R3hdm1	4.10024e-10
Kansl1	4.09891e-10
Myo9a	4.09602e-10
Nsd1	4.08882e-10
Zdhhc2	4.07584e-10
Slc22a17	4.07158e-10
Epb41	4.07122e-10
AW554918	4.0688e-10
Nfia	4.06774e-10
Fam172a	4.06398e-10
1500004A13Rik	4.05972e-10
Kifap3	4.05582e-10
Aff1	4.04279e-10
Caprin1	4.03838e-10
Stxbp6	4.03808e-10
Trim35	4.03383e-10
Wwtr1	4.03046e-10
Kcnn3	4.02738e-10
Fus	4.0235e-10
Gm48321	4.02302e-10
Ptpn9	4.0144e-10
Traf3	4.00968e-10
Pdzph1	4.00747e-10
Sorl1	4.00478e-10
Jakmip1	4.0037e-10
Gm48678	4.00078e-10
Dnajc1	4.00043e-10
Elmo2	3.99759e-10
Rab8b	3.99668e-10
2025-09-04	3.99146e-10
Cdh8	3.99054e-10
Cdc42se2	3.98915e-10
Setd5	3.98821e-10
Rpgr	3.98539e-10
Slc25a21	3.98451e-10
Tcf4	3.98109e-10
4930480K15Rik	3.9795e-10
Fto	3.97903e-10
Sh3kbp1	3.96819e-10
Ntn1	3.9655e-10
B130024G19Rik	3.96135e-10
Cdh11	3.96135e-10
Gm48228	3.95419e-10
Ppia	3.9464e-10
Ttll5	3.94253e-10
Cdk17	3.94137e-10
Rgs7bp	3.94133e-10
Kif23	3.9389e-10
Chn1	3.93681e-10
Sdc4	3.93411e-10
Gm49179	3.92972e-10
Kcnip3	3.92747e-10
Snd1	3.92291e-10
Trp53bp2	3.91587e-10
Cacna2d3	3.91449e-10
Nos1ap	3.9106e-10
Ddx39b	3.90861e-10
Zbbx	3.907e-10
Sumo2	3.90597e-10
9330182L06Rik	3.90533e-10
Ckap5	3.90445e-10
Tspan9	3.89895e-10
Nf1	3.89884e-10
Aopep	3.89788e-10
Gnaq	3.89472e-10
Lrrc58	3.89268e-10
Rabep1	3.89229e-10
Immp1l	3.88872e-10
Spats2l	3.88782e-10
Klhl5	3.88218e-10
Crtc3	3.87858e-10
Fabp5	3.87508e-10
Sesn1	3.87275e-10
Mef2a	3.87071e-10
Tnrc6b	3.87022e-10
Hnrnpr	3.86865e-10
Mms22l	3.86041e-10
Dio2	3.85991e-10
Tsc22d3	3.85922e-10
Klhl29	3.85911e-10
Exoc6b	3.85886e-10
Sugct	3.85763e-10
Srsf11	3.85301e-10
Itsn2	3.85091e-10
Epb41l2	3.84981e-10
Mbp	3.84962e-10
Jmjd1c	3.83942e-10
Vps13d	3.82997e-10
Snhg14	3.82918e-10
Arhgap42	3.82829e-10
Chst2	3.82735e-10
Nlk	3.82327e-10
Manf	3.81815e-10
Elavl4	3.81748e-10
Notch2	3.81445e-10
Epas1	3.81439e-10
Itgb5	3.81418e-10
Smyd3	3.81354e-10
Tcf25	3.81239e-10
Cdk8	3.81135e-10
Gm41609	3.80763e-10
Tmem132c	3.80367e-10
Adgrl2	3.80356e-10
Usp54	3.79991e-10
Mtss2	3.79853e-10
Spag9	3.79821e-10
Arid5b	3.79503e-10
Cpm	3.79444e-10
Vcam1	3.79123e-10
Fat1	3.79114e-10
Ssbp3	3.78987e-10
Hjurp	3.7839e-10
4930545L23Rik	3.77803e-10
Arhgap31	3.77464e-10
Fau	3.77074e-10
Slc25a12	3.76757e-10
Ndst3	3.76463e-10
Zmym4	3.7623e-10
Elovl6	3.7588e-10
Ankrd17	3.75707e-10
Crebbp	3.74952e-10
Chka	3.74905e-10
Tulp3	3.74761e-10
Arrb1	3.74629e-10
Fgfr2	3.7459e-10
Ambra1	3.74487e-10
Aak1	3.74296e-10
Fgd4	3.74071e-10
Arid1b	3.73936e-10
Herc1	3.73929e-10
Bicd1	3.73856e-10
Hipk2	3.73746e-10
Zbtb20	3.73731e-10
Bmpr2	3.73513e-10
Tmem243	3.73468e-10
Son	3.72661e-10
Gpr158	3.72634e-10
Rsf1os2	3.7229e-10
Colgalt2	3.72116e-10
Gm11099	3.72039e-10
Acaca	3.71659e-10
Dpysl3	3.71589e-10
Gm5441	3.7133e-10
Mki67	3.712e-10
Zfp704	3.70683e-10
Heg1	3.70258e-10
Trim44	3.69587e-10
Cyp4f15	3.68986e-10
Ak9	3.68374e-10
Sh3rf1	3.68365e-10
Tgfb2	3.68023e-10
Synpo2	3.67826e-10
Aatk	3.67805e-10
Mxi1	3.67739e-10
Ulk4	3.67687e-10
Gm42722	3.6747e-10
Rbm25	3.67132e-10
Daam1	3.67103e-10
Nr3c1	3.6684e-10
Parp8	3.66572e-10
Itgb1	3.66466e-10
St6gal1	3.66123e-10
Tank	3.66092e-10
Uhrf2	3.66075e-10
Mycbp2	3.65553e-10
Gm38102	3.65545e-10
Gprasp1	3.65151e-10
Zfp609	3.64575e-10
Far1os	3.64353e-10
Tulp4	3.64038e-10
Adgrl1	3.63615e-10
Cdkal1	3.63434e-10
Dock9	3.6329e-10
Smg6	3.63035e-10
Gpd2	3.62933e-10
Unc79	3.62373e-10
Lrrfip1	3.62346e-10
Scmh1	3.61488e-10
Malat1	3.61462e-10
Atp5b	3.6123e-10
Cfap61	3.61207e-10
Atp5c1	3.6094e-10
Wdpcp	3.60635e-10
Gm47167	3.6049e-10
Hmgcr	3.60288e-10
Ccdc146	3.60195e-10
Kif1a	3.60082e-10
Mir99ahg	3.59963e-10
Epha3	3.59761e-10
Cdk5rap2	3.59609e-10
Ctif	3.59542e-10
2025-03-01	3.59389e-10
Adcyap1r1	3.59387e-10
Tom1l2	3.59373e-10
4933424G05Rik	3.59119e-10
Tmpo	3.58789e-10
Prc1	3.58323e-10
Mllt10	3.58271e-10
Klhdc10	3.57989e-10
Slc2a13	3.57953e-10
Atp2b4	3.5785e-10
Gramd1c	3.5757e-10
Nek11	3.57448e-10
Phf21a	3.57216e-10
Prodh	3.56784e-10
Celf1	3.56493e-10
Clic4	3.56372e-10
Ccdc39	3.56279e-10
Eml4	3.56076e-10
Pds5a	3.55734e-10
Zdhhc14	3.55593e-10
Atp6v0a1	3.55297e-10
Acyp2	3.55269e-10
Evl	3.55176e-10
Nrf1	3.5517e-10
Psip1	3.55149e-10
Kif19a	3.55138e-10
Syne2	3.55027e-10
Ccdc50	3.54996e-10
Gm43507	3.54948e-10
D630045J12Rik	3.54929e-10
Skap2	3.54897e-10
Matr3	3.54371e-10
Sgms1	3.54351e-10
Lmnb1	3.54104e-10
Arhgap21	3.5406e-10
Luc7l3	3.53258e-10
Ldlrad3	3.53155e-10
Gm9750	3.53037e-10
Galnt16	3.53036e-10
Fstl5	3.52861e-10
Tmem161b	3.52824e-10
Lrp8	3.52277e-10
Bcl11a	3.5221e-10
Adam12	3.51972e-10
9630014M24Rik	3.51898e-10
Lrba	3.51709e-10
Tmem108	3.51634e-10
4833422C13Rik	3.51556e-10
Pds5b	3.51236e-10
Adam11	3.5121e-10
Itgav	3.51179e-10
Kctd1	3.5095e-10
Otx2	3.50842e-10
Rsrc1	3.50705e-10
Pnisr	3.50223e-10
Cecr2	3.50135e-10
Pacs1	3.50114e-10
Selenow	3.4994e-10
5031425E22Rik	3.49727e-10
Rgs22	3.48618e-10
Ndrg3	3.48561e-10
Rasa3	3.48552e-10
Sdk2	3.48526e-10
Phip	3.48487e-10
Rgl1	3.48201e-10
Elavl2	3.48018e-10
Nmnat2	3.4791e-10
Rab30	3.47837e-10
Gsap	3.47678e-10
Slc44a5	3.47632e-10
Psme4	3.47593e-10
Tra2a	3.47252e-10
Arhgef28	3.46737e-10
Pafah1b1	3.4671e-10
Ston2	3.46407e-10
Trim24	3.46218e-10
Orc3	3.45845e-10
Trerf1	3.45711e-10
Cnmd	3.457e-10
Spred1	3.45118e-10
Stat5b	3.44491e-10
Slc6a9	3.44425e-10
Tnfrsf21	3.44347e-10
Cnnm2	3.44178e-10
Pdcd4	3.44176e-10
Rab10	3.44106e-10
Fjx1	3.43937e-10
Fzd3	3.43928e-10
E130307A14Rik	3.43688e-10
Zfr	3.4356e-10
Slc38a3	3.43098e-10
Ranbp3l	3.42669e-10
Osbpl6	3.42651e-10
Rb1	3.42387e-10
Sptan1	3.42356e-10
Dzip1l	3.41795e-10
Rbm6	3.41431e-10
Tnrc6a	3.41155e-10
Dlg1	3.41009e-10
Zcchc7	3.40919e-10
Pam	3.40848e-10
Nfyc	3.39949e-10
Mapre2	3.39714e-10
Myo1e	3.39649e-10
Ldhb	3.39573e-10
Emp2	3.39365e-10
Strn3	3.38854e-10
Cntnap5b	3.38635e-10
Sirpa	3.38512e-10
Atxn2	3.37518e-10
Tiparp	3.37418e-10
Gm1604a	3.37187e-10
Gm19522	3.37084e-10
Lef1	3.37059e-10
Ralgapa1	3.36998e-10
Nr2f1	3.36939e-10
Sfpq	3.36791e-10
Lrrtm3	3.36556e-10
Phf14	3.36414e-10
Sulf1	3.36186e-10
Ubash3b	3.35425e-10
Hnrnpdl	3.35285e-10
Ugp2	3.34908e-10
Pcca	3.34887e-10
Cobll1	3.34703e-10
Adam22	3.34697e-10
Dync1i2	3.3448e-10
Msra	3.34299e-10
Taok1	3.33902e-10
Rpl9	3.33703e-10
Slc10a7	3.3362e-10
Lrch1	3.33551e-10
Sema4d	3.33426e-10
Stk3	3.33314e-10
Pcm1	3.33136e-10
Pgm1	3.32625e-10
Nktr	3.31579e-10
Svep1	3.31222e-10
Svil	3.3101e-10
Hectd2	3.30925e-10
Fam184b	3.30746e-10
Acss2	3.3064e-10
Cacng4	3.30436e-10
Ank3	3.30429e-10
Atl2	3.30246e-10
Gna13	3.30036e-10
Asap2	3.29649e-10
Jakmip2	3.29605e-10
Arhgap32	3.29179e-10
Arhgap35	3.29164e-10
Kif13a	3.29091e-10
Xpnpep1	3.29031e-10
Aig1	3.28623e-10
mt-Nd4l	3.28509e-10
Oga	3.28418e-10
Rsf1	3.27633e-10
Brd9	3.27325e-10
Slc25a4	3.27315e-10
Gm12224	3.26575e-10
Ppm1l	3.26509e-10
Gprc5b	3.26238e-10
Srsf5	3.26074e-10
Cfap43	3.25915e-10
Csnk1g1	3.25872e-10
Vps13b	3.25672e-10
Mis18bp1	3.25522e-10
Efcab11	3.25332e-10
Stk39	3.25118e-10
Fermt2	3.24818e-10
Nusap1	3.24668e-10
2025-09-11	3.24615e-10
Arhgef9	3.24601e-10
Mok	3.24557e-10
Fam193a	3.2406e-10
Gm13110	3.23683e-10
Gm41168	3.23499e-10
Fam168a	3.23454e-10
Rab2a	3.23267e-10
Gpatch8	3.23112e-10
Ctnnbip1	3.22964e-10
Scaper	3.22815e-10
1810062O18Rik	3.22724e-10
Elp4	3.22503e-10
Samd4	3.22355e-10
Fam49a	3.21926e-10
Sox11	3.21597e-10
Dlx1as	3.2119e-10
Wdr63	3.20803e-10
H3f3a	3.20165e-10
Nckap1	3.19881e-10
Bbs9	3.19673e-10
Kctd18	3.1896e-10
Nxpe2	3.18715e-10
Ube2b	3.18282e-10
Serbp1	3.18213e-10
Prickle1	3.17923e-10
Dhx30	3.17747e-10
Rpl21	3.17008e-10
Gm15738	3.16955e-10
Tox2	3.1689e-10
Trip12	3.16735e-10
Me3	3.16478e-10
Cbfb	3.16464e-10
Stt3b	3.16415e-10
Calm2	3.15864e-10
Ppp1r12b	3.15794e-10
Gm36037	3.15494e-10
Jazf1	3.15244e-10
Nudt3	3.15151e-10
Fbxw4	3.15013e-10
Tbl1x	3.14754e-10
Hmgb1	3.14481e-10
Wac	3.144e-10
Ktn1	3.14362e-10
Samd12	3.14259e-10
Man1c1	3.14183e-10
Cox16	3.14054e-10
Rfx7	3.13286e-10
Ncor1	3.1325e-10
Fer	3.13128e-10
Spag6l	3.1307e-10
Itfg1	3.12992e-10
1110051M20Rik	3.12989e-10
Gtf2i	3.12766e-10
Ror1	3.12662e-10
Prtg	3.1251e-10
Sdc2	3.12134e-10
Evi5	3.12028e-10
St5	3.11838e-10
5330434G04Rik	3.11737e-10
Tanc1	3.11598e-10
Kif4	3.11285e-10
Aco2	3.1116e-10
Arpp21	3.11146e-10
Afg1l	3.10846e-10
Mkln1	3.10641e-10
Ubr3	3.1062e-10
Zfp638	3.10593e-10
Pde7a	3.10386e-10
Cdh22	3.09999e-10
Cox6c	3.09603e-10
Cep170	3.09056e-10
Gm26871	3.08984e-10
Hydin	3.08797e-10
Drc1	3.08741e-10
Ubxn11	3.08685e-10
Slc4a7	3.0863e-10
Rps20	3.08618e-10
Pdgfrb	3.07821e-10
Btaf1	3.07781e-10
Clasp1	3.07608e-10
Sec62	3.07435e-10
Ints2	3.07413e-10
Gls	3.07235e-10
Schip1	3.0716e-10
Leng8	3.067e-10
Tln2	3.06408e-10
Naa15	3.06219e-10
Phf20l1	3.05985e-10
Etv6	3.05919e-10
Gbf1	3.05777e-10
Actr3b	3.05699e-10
Arhgef19	3.05493e-10
Crebrf	3.0497e-10
Dnmt3a	3.04885e-10
Ttll3	3.04722e-10
Anks1	3.04598e-10
Supt20	3.04591e-10
Draxin	3.04096e-10
Runx1t1	3.03878e-10
Capn2	3.03844e-10
Smurf2	3.0375e-10
Lcor	3.02797e-10
Cfap74	3.0266e-10
Pbrm1	3.02363e-10
Sesn3	3.02159e-10
Ate1	3.02064e-10
Gadd45g	3.01958e-10
Gatm	3.01624e-10
Itgb3bp	3.0153e-10
Cnn3	3.01452e-10
Ash1l	3.01346e-10
Gm28376	3.01253e-10
4932443L11Rik	3.01077e-10
Gm49156	3.00818e-10
Mbnl1	3.0077e-10
Rabgap1l	3.00706e-10
Med12l	3.00679e-10
Ctnna1	3.00516e-10
Dyrk1a	2.99607e-10
Myoc	2.99603e-10
Thbs4	2.99588e-10
Chst9	2.99374e-10
Fam222b	2.99346e-10
Btrc	2.99265e-10
Arntl	2.99118e-10
2610316D01Rik	2.98902e-10
Ttc8	2.98885e-10
Ildr2	2.98469e-10
Metap1d	2.98251e-10
Mtmr3	2.97637e-10
B930095G15Rik	2.97619e-10
Slf1	2.97418e-10
Atp5f1	2.97393e-10
Mprip	2.97048e-10
Ccdc80	2.96931e-10
Mitf	2.96662e-10
Odf2	2.96649e-10
Zfhx2	2.96377e-10
Cplane1	2.96371e-10
Hmgb2	2.96282e-10
Cuedc1	2.96265e-10
Itch	2.96216e-10
Gm26873	2.96126e-10
Pi4ka	2.95831e-10
Faf1	2.9581e-10
Rtn1	2.95759e-10
Khdrbs1	2.95754e-10
Tpd52l1	2.95655e-10
D5Ertd579e	2.95652e-10
Upp2	2.95548e-10
Fmo1	2.95435e-10
Rspo2	2.95341e-10
Syncrip	2.94992e-10
Smc2	2.94853e-10
Dnm3	2.9469e-10
Mir670hg	2.94512e-10
Cpne8	2.93809e-10
Epb41l5	2.93793e-10
Ube2d2a	2.93687e-10
St7	2.93586e-10
Prelid3a	2.93535e-10
Btbd7	2.93292e-10
Phtf2	2.9319e-10
Baz2b	2.93042e-10
Map3k1	2.92972e-10
Ppp2r3a	2.92952e-10
Pcdhg-all	2.9295e-10
Prpf4b	2.92922e-10
Abhd12	2.92545e-10
Pcyt2	2.92333e-10
Clasrp	2.92094e-10
Tjp2	2.92065e-10
Ywhaq	2.91865e-10
Dcbld1	2.91498e-10
Zfp280d	2.91183e-10
Lzts1	2.91147e-10
Etv5	2.91011e-10
Cap2	2.90566e-10
Usp3	2.9052e-10
Ect2	2.90376e-10
Gas5	2.89992e-10
Sned1	2.89662e-10
Ncoa2	2.89592e-10
Mpc1	2.89388e-10
Arnt2	2.88909e-10
Add1	2.88704e-10
Ptpn13	2.88617e-10
Ap3m1	2.88388e-10
Garnl3	2.88362e-10
Rcn2	2.88347e-10
Clk1	2.88139e-10
Cd63	2.88093e-10
Gm43376	2.87991e-10
4930473A02Rik	2.87556e-10
Ubn2	2.87186e-10
Trak1	2.86494e-10
Puf60	2.86217e-10
Cenpe	2.8619e-10
Braf	2.86123e-10
Abhd15	2.86066e-10
Cdk12	2.86012e-10
Klhl7	2.85996e-10
Ranbp9	2.85985e-10
Rpl38	2.85703e-10
Uty	2.85648e-10
Snx32	2.85644e-10
Ankhd1	2.85643e-10
Gtf2ird1	2.85535e-10
Abi2	2.85468e-10
Adhfe1	2.85342e-10
Gpr137c	2.85249e-10
Dennd1b	2.85221e-10
Ncapd3	2.84577e-10
Rnd3	2.84451e-10
Sh3pxd2b	2.84293e-10
Smim4	2.84217e-10
Ctdspl	2.84125e-10
Igf2bp3	2.84013e-10
Dnaaf3	2.83972e-10
Sclt1	2.83883e-10
Cd47	2.83509e-10
Brd8	2.83438e-10
Fam110b	2.83341e-10
Rnf130	2.83316e-10
Tes	2.83229e-10
Dlg5	2.83166e-10
Tpx2	2.83134e-10
Tbc1d9b	2.82781e-10
Cbx1	2.82688e-10
Hlf	2.82569e-10
Sema5a	2.82363e-10
Nhs	2.82358e-10
Ggact	2.82321e-10
Csnk1a1	2.82075e-10
Pea15a	2.81778e-10
Rps27	2.81604e-10
Glrb	2.81503e-10
Asxl1	2.81456e-10
Ift81	2.81352e-10
Maco1	2.81262e-10
Senp6	2.81229e-10
Bckdhb	2.80893e-10
Akap9	2.80487e-10
Hnrnpa3	2.80473e-10
Celf4	2.8047e-10
Zfp804b	2.80461e-10
Luzp1	2.80431e-10
Ctsl	2.80234e-10
Pias1	2.80103e-10
Lnpep	2.80092e-10
Kif24	2.79646e-10
Chd6	2.79354e-10
Asxl2	2.79334e-10
Pspc1	2.79334e-10
Kiz	2.79178e-10
Sppl3	2.78932e-10
Tusc3	2.7891e-10
Katnal2	2.78481e-10
Sntb1	2.78374e-10
Stk33	2.78355e-10
Btbd3	2.78228e-10
Eya4	2.78192e-10
Bptf	2.78176e-10
Pfkm	2.78087e-10
Desi2	2.77918e-10
Soga3	2.77781e-10
Plxnb1	2.77706e-10
Dnajc19	2.77546e-10
Gm26672	2.77543e-10
Cnot4	2.77523e-10
Wsb1	2.77161e-10
Wdfy3	2.77068e-10
Frmd4b	2.76996e-10
Erbin	2.76947e-10
Ndfip1	2.76477e-10
C430049B03Rik	2.76089e-10
Rif1	2.75839e-10
Glcci1	2.75799e-10
Trappc9	2.75665e-10
Ccser2	2.7554e-10
Eif4g2	2.75422e-10
Wnk1	2.75134e-10
Asph	2.74877e-10
Plekha7	2.74851e-10
St3gal6	2.74619e-10
Cdc42	2.74585e-10
Atf7	2.74522e-10
Zswim5	2.74385e-10
Scfd2	2.7423e-10
Sfmbt1	2.74219e-10
Hook3	2.73454e-10
Myo5a	2.73363e-10
Gmds	2.73329e-10
Zfp148	2.73193e-10
Rccd1	2.72955e-10
Rps28	2.72796e-10
Peak1	2.7275e-10
Smarcad1	2.72681e-10
Rpl32	2.72677e-10
Brinp2	2.7266e-10
Greb1	2.72648e-10
Atg16l2	2.72573e-10
Zfp207	2.72542e-10
Usp34	2.72223e-10
Itgb8	2.71868e-10
Armc9	2.71833e-10
Map4	2.71814e-10
Suclg1	2.71795e-10
Rab6a	2.71712e-10
Etnk1	2.71447e-10
F2	2.71407e-10
Cox4i1	2.71154e-10
Fbxo11	2.71133e-10
Pebp1	2.71049e-10
Ivd	2.70998e-10
Cmya5	2.70982e-10
Ctdspl2	2.70821e-10
Frmpd4	2.70812e-10
Maob	2.70797e-10
Spred2	2.70735e-10
Gabrb3	2.70697e-10
Spata6	2.70569e-10
Cfap65	2.70499e-10
Htr1f	2.70432e-10
Gm13684	2.70361e-10
Abcd2	2.70331e-10
Akap10	2.70247e-10
Atxn10	2.70241e-10
Disc1	2.70154e-10
Birc6	2.70113e-10
Ube2g1	2.70083e-10
Rhbdl3	2.69757e-10
1700109K24Rik	2.69748e-10
Thoc1	2.6942e-10
Wdr33	2.6918e-10
Kif27	2.68762e-10
Hnrnpc	2.68074e-10
Rock2	2.6793e-10
Nipbl	2.67877e-10
Npepps	2.67753e-10
Ago3	2.67624e-10
Prrc2b	2.67559e-10
Ammecr1	2.6752e-10
Vwa8	2.67262e-10
Hnrnpm	2.67088e-10
Foxo3	2.6696e-10
Gm16093	2.66892e-10
Dok5	2.66792e-10
Rnf144a	2.66615e-10
Atp6v0e	2.66537e-10
Hat1	2.66301e-10
Atp9b	2.6628e-10
Greb1l	2.66269e-10
Ranbp17	2.66242e-10
Shisa4	2.66015e-10
Atad2b	2.66011e-10
Grb10	2.65972e-10
Nsd3	2.65932e-10
Tmem135	2.65686e-10
Pan3	2.65508e-10
Arid4b	2.65502e-10
Suz12	2.65309e-10
Zfp36l1	2.65295e-10
Dalrd3	2.65162e-10
Gm28750	2.65161e-10
Gm47027	2.64889e-10
Pde3b	2.64879e-10
Pabpc4	2.64423e-10
Vwa3a	2.64293e-10
E2f3	2.64192e-10
Scrg1	2.64072e-10
Scrn1	2.63904e-10
Ski	2.63894e-10
Gm46367	2.63809e-10
Kdm1a	2.63709e-10
Hdgfl3	2.63638e-10
Yeats2	2.63581e-10
Peli2	2.63451e-10
Pja2	2.63287e-10
Gm28175	2.63265e-10
Il6st	2.63221e-10
Ewsr1	2.63148e-10
Ylpm1	2.63079e-10
Nek1	2.62659e-10
Neto2	2.62315e-10
Pias2	2.62281e-10
Cdc14a	2.61925e-10
Casc4	2.61801e-10
Purb	2.61791e-10
Fat4	2.61643e-10
Ddx17	2.61516e-10
Luc7l2	2.61118e-10
Kcnip1	2.61017e-10
Akap8l	2.60459e-10
Arid2	2.60442e-10
Tspan18	2.6017e-10
Ttc14	2.60074e-10
Cfap100	2.59957e-10
Rbm5	2.5984e-10
Glg1	2.59809e-10
Cyfip1	2.59665e-10
Srpk2	2.5944e-10
Ecm2	2.59387e-10
Gm17276	2.59378e-10
Nek7	2.58941e-10
Jpx	2.58857e-10
Adra1a	2.58833e-10
Igdcc4	2.58821e-10
Memo1	2.5875e-10
Usp50	2.58724e-10
Ttc19	2.58701e-10
Gm30054	2.58573e-10
Atxn7l1	2.58495e-10
Map3k3	2.5831e-10
Dync2h1	2.58299e-10
Abhd18	2.5807e-10
Ube2h	2.57982e-10
Wdr66	2.57953e-10
Ube2k	2.57884e-10
Upf3b	2.57844e-10
[truncated: 24,432 more rows]
