# Supplementary material for: Astrocyte regional specialization is shaped by postnatal development
Source: bioRxiv. 2025 Jun 1:2024.10.11.617802. Originally published 2024 Oct 12. Preprint. [Version 3] doi: 10.1101/2024.10.11.617802 (PMC11482951; doi:10.1101/2024.10.11.617802)
Supplement: Supplement 2 — Supplementary Table 1. Biological donor information. Supplementary Table 2. Abundance of cell types and Leiden clusters and descriptions of Leiden clusters in mouse and marmoset. Supplementary Table 3. Proportional breakdown of each Leiden cluster by age, assigned region, and sex for mouse and marmoset. Supplementary Table 4. Proportional breakdown of MapMyCells-derived Allen Brain Cell Atlas subclass assignments by Leiden cluster for mouse and marmoset. Supplementary Table 5. Summary of significant compositional differences in cell type for marmoset as found by scCODA. Supplementary Table 6. Summary of significant compositional differences in cell type for mouse as found by scCODA. Supplementary Table 7. Summary of significant compositional differences in Leiden cluster for marmoset as found by scCODA. Supplementary Table 8. Summary of significant compositional differences in Leiden cluster for mouse as found by scCODA. Supplementary Table 9. Marmoset rDEGs shared across both replicates for each age. Supplementary Table 10. WebGestalt enrichment results for marmoset rDEGs by age. Supplementary Table 11. Mouse rDEGs for each age. Supplementary Table 12. WebGestalt enrichment results for mouse rDEGs by age. Supplementary Table 13. Image-level quantification of each rDEG probe for adult and neonate marmoset and mouse and results of statistical tests for mouse. Supplementary Table 14. Proportion astrocytes positive for one or more fibrous marker(s) in each time point-region combination for both species. Supplementary Table 15. Top ABCA MapMyCells cluster assignments for astrocyte subclusters. Supplementary Table 16. CellPhoneDB-generated cell-cell communication results for each region-age combination in mouse and marmoset. Supplementary Table 17. Fraction of CellPhoneDB-generated ligand-receptor pairs shared across 3 or more ages for all neuronal clusters within a region for both species. Supplementary Table 18. Genes with the highest Mellon change scores over pseudoti [file media-2.zip › supplementary_tables/SI_Table25_mouse_astrocyte_morphology_results_statistics.xlsx]

## Sheet: results
filename	field of view	region	volume	SA	volume (um3)	SA (um2)	SA_to_vol	equivdi	equivdi (um)	AR	DF	cutoff	mask quality	multipleastros	exclude	blood vessels
'mouse1_pfc_40x_astro002_GFP_pp-1_filt.tif'	mouse1_pfc_40x_astro002	pfc	31163240	6.51356e+06	13382.8	37075.6	0.209014	390.434	29.4566	1.47952	2.26303	no	good	no	no	ok
'mouse1_pfc_40x_astro003_GFP_pp-1_filt.tif'	mouse1_pfc_40x_astro003	pfc	20031143	4.70116e+06	8602.23	26759.3	0.234692	336.953	25.4217	1.55819	2.20507	no	good	no	no	ok
'mouse1_pfc_40x_astro004_GFP_pp-1_filt.tif'	mouse1_pfc_40x_astro004	pfc	26288819	6.38879e+06	11289.5	36365.4	0.243023	368.913	27.833	1.3935	2.24072	no	good	no	no	ok
'mouse1_pfc_40x_astro005_GFP_pp-1_filt.tif'	mouse1_pfc_40x_astro005	pfc	18486605	4.42053e+06	7938.94	25162	0.239121	328.06	24.7507	1.15499	2.19454	yes	good	no	no	ok
'mouse1_pfc_40x_astro006_GFP_pp-1_filt.tif'	mouse1_pfc_40x_astro006	pfc	23924736	5.58649e+06	10274.3	31798.7	0.233502	357.506	26.9723	1.72418	2.22836	no	includes 2nd astro	yes	no	ok
'mouse1_pfc_40x_astro007_GFP_pp-1_filt.tif'	mouse1_pfc_40x_astro007	pfc	23589191	5.29865e+06	10130.2	30160.3	0.224622	355.826	26.8456	1.27043	2.22651	yes	good	no	no	ok
'mouse2_pfc_40x_astro001_GFP_pp-1_filt.tif'	mouse2_pfc_40x_astro001	pfc	29091112	5.82499e+06	12493	33156.3	0.200233	381.581	28.7887	1.46531	2.25401	no	good	no	no	cracked
'mouse2_pfc_40x_astro002_GFP_pp-1_filt.tif'	mouse2_pfc_40x_astro002	pfc	28748425	6.54369e+06	12345.8	37247.2	0.227619	380.077	28.6752	1.3567	2.25245	no	good	no	no	cracked
'mouse2_pfc_40x_astro003_GFP_pp-1_filt.tif'	mouse2_pfc_40x_astro003	pfc	31949013	7.32605e+06	13720.3	41700.4	0.229305	393.689	29.7022	1.49356	2.2663	no	good	yes	no	ok
'mouse2_pfc_40x_astro004_GFP_pp-1_filt.tif'	mouse2_pfc_40x_astro004	pfc	31225897	6.77248e+06	13409.7	38549.5	0.216887	390.696	29.4764	1.92596	2.26329	no	good	no	no	cracked
'mouse2_pfc_40x_astro005_GFP_pp-1_filt.tif'	mouse2_pfc_40x_astro005	pfc	31881550	7.10035e+06	13691.3	40415.7	0.22271	393.411	29.6812	1.33668	2.26602	yes	good	no	no	cracked
'mouse2_pfc_40x_astro006_GFP_pp-1_filt.tif'	mouse2_pfc_40x_astro006	pfc	34646848	7.82919e+06	14878.8	44564.3	0.225971	404.472	30.5157	1.4833	2.27693	no	good	no	no	cracked
'mouse2_pfc_40x_astro007_GFP_pp-1_filt.tif'	mouse2_pfc_40x_astro007	pfc	23680161	5.97972e+06	10169.3	34037	0.25252	356.283	26.8801	1.30863	2.22702	no	good	no	no	cracked
'mouse3_pfc_40x_astro003_GFP_pp-1_filt.tif'	mouse3_pfc_40x_astro003	pfc	11533482	3.48839e+06	4952.97	19856.2	0.302458	280.32	21.149	1.56094	2.13267	yes	good	no	no	ok
'mouse3_pfc_40x_astro005_GFP_pp-1_filt.tif'	mouse3_pfc_40x_astro005	pfc	11305048	3.4685e+06	4854.87	19742.9	0.30681	278.457	21.0084	1.1826	2.13004	no	okay	no	no	ok
'mouse3_pfc_40x_astro006_GFP_pp-1_filt.tif'	mouse3_pfc_40x_astro006	pfc	2536032	800205	1089.08	4554.82	0.315534	169.194	12.765	3.09982	1.93401	yes	okay	no	no	ok
'mouse4_pfc_40x_astro001_GFP_pp-1_filt.tif'	mouse4_pfc_40x_astro001	pfc	13197165	3.73547e+06	5667.43	21262.6	0.283051	293.198	22.1205	1.61403	2.15034	no	good	yes	no	ok
'mouse4_pfc_40x_astro002_GFP_pp-1_filt.tif'	mouse4_pfc_40x_astro002	pfc	23455226	5.67796e+06	10072.7	32319.3	0.242077	355.152	26.7947	1.26569	2.22576	no	good	no	no	cracked
'mouse4_pfc_40x_astro003_GFP_pp-1_filt.tif'	mouse4_pfc_40x_astro003	pfc	15391704	3.47794e+06	6609.86	19796.7	0.225962	308.624	23.2844	1.13835	2.17051	yes	good	yes	no	cracked
'mouse4_pfc_40x_astro004_GFP_pp-1_filt.tif'	mouse4_pfc_40x_astro004	pfc	11738787	3.23903e+06	5041.14	18436.8	0.275925	281.973	21.2737	1.77372	2.13498	yes	good	yes	no	ok
'mouse4_pfc_40x_astro005_GFP_pp-1_filt.tif'	mouse4_pfc_40x_astro005	pfc	22265817	4.96984e+06	9561.9	28288.7	0.223205	349.044	26.3339	1.13871	2.21894	yes	good	yes	no	ok
'mouse4_pfc_40x_astro006_GFP_pp-1_filt.tif'	mouse4_pfc_40x_astro006	pfc	23664808	4.97514e+06	10162.7	28318.9	0.210234	356.206	26.8743	1.30734	2.22693	yes	good	no	no	cracked
'mouse4_pfc_40x_astro007_GFP_pp-1_filt.tif'	mouse4_pfc_40x_astro007	pfc	28391629	6.18368e+06	12192.6	35197.9	0.217799	378.498	28.5561	1.69413	2.25081	no	good	no	no	ok
'mouse4_pfc_40x_astro008_GFP_pp-1_filt.tif'	mouse4_pfc_40x_astro008	pfc	20547039	5.79968e+06	8823.78	33012.2	0.282263	339.821	25.6381	1.18373	2.2084	no	good	no	no	ok
'mouse5_pfc_40x_astro001_GFP_pp-1_filt.tif'	mouse5_pfc_40x_astro001	pfc	26451390	7.2361e+06	11359.4	41188.4	0.273562	369.672	27.8902	1.26911	2.24153	yes	good	yes	no	cracked
'mouse5_pfc_40x_astro002_GFP_pp-1_filt.tif'	mouse5_pfc_40x_astro002	pfc	6420537	1.92934e+06	2757.25	10982	0.300496	230.599	17.3977	1.25518	2.05584	yes	good	no	no	ok
'mouse5_pfc_40x_astro003_GFP_pp-1_filt.tif'	mouse5_pfc_40x_astro003	pfc	5276068	1.63927e+06	2265.77	9330.84	0.310699	215.992	16.2957	1.4426	2.03009	no	sparse	no	no	ok
'mouse5_pfc_40x_astro004_GFP_pp-1_filt.tif'	mouse5_pfc_40x_astro004	pfc	3946667	1.30377e+06	1694.87	7421.18	0.330348	196.07	14.7926	2.08182	1.99202	no	good	no	no	cracked
'mouse5_pfc_40x_astro005_GFP_pp-1_filt.tif'	mouse5_pfc_40x_astro005	pfc	10691283	3.31067e+06	4591.3	18844.6	0.309661	273.324	20.6211	1.71134	2.12272	yes	good	yes	no	cracked
'mouse5_pfc_40x_astro006_GFP_pp-1_filt.tif'	mouse5_pfc_40x_astro006	pfc	20654785	4.66235e+06	8870.05	26538.4	0.225727	340.414	25.6828	1.84318	2.20909	yes	good	no	no	cracked
'mouse5_pfc_40x_astro007_GFP_pp-1_filt.tif'	mouse5_pfc_40x_astro007	pfc	10654448	3.17239e+06	4575.48	18057.5	0.297753	273.009	20.5974	2.2729	2.12227	yes	good	yes	no	cracked
'mouse6_pfc_40x_astro002_GFP_pp-1_filt.tif'	mouse6_pfc_40x_astro002	pfc	27067520	6.82405e+06	11624	38843	0.252112	372.52	28.1051	1.22345	2.24455	no	sparse	no	no	ok
'mouse6_pfc_40x_astro003_GFP_pp-1_filt.tif'	mouse6_pfc_40x_astro003	pfc	6459357	1.90954e+06	2773.93	10869.2	0.295623	231.063	17.4327	1.79794	2.05663	no	good	no	no	cracked
'mouse6_pfc_40x_astro004_GFP_pp-1_filt.tif'	mouse6_pfc_40x_astro004	pfc	16101117	4.71973e+06	6914.51	26865	0.293131	313.294	23.6367	1.38415	2.17642	no	includes 2nd astro	yes	no	ok
'mouse6_pfc_40x_astro005_GFP_pp-1_filt.tif'	mouse6_pfc_40x_astro005	pfc	21898047	6.44204e+06	9403.96	36668.5	0.294183	347.111	26.1881	1.0586	2.21675	no	sparse	yes	no	cracked
'mouse6_pfc_40x_astro006_GFP_pp-1_filt.tif'	mouse6_pfc_40x_astro006	pfc	15690935	4.4401e+06	6738.36	25273.3	0.282972	310.611	23.4343	1.49513	2.17304	no	good	no	no	ok
'mouse6_pfc_40x_astro007_GFP_pp-1_filt.tif'	mouse6_pfc_40x_astro007	pfc	12353235	3.5777e+06	5305.01	20364.5	0.289617	286.81	21.6386	1.6864	2.14167	no	sparse	no	no	ok
'mouse6_pfc_40x_astro008_GFP_pp-1_filt.tif'	mouse6_pfc_40x_astro008	pfc	6858021	2.1155e+06	2945.13	12041.6	0.308471	235.722	17.7842	1.71734	2.06449	no	good	yes	no	cracked
'mouse7_pfc_40x_astro001_GFP_pp-1_filt.tif'	mouse7_pfc_40x_astro001	pfc	37370171	7.84797e+06	16048.4	44671.2	0.210006	414.803	31.2952	1.12286	2.28685	no	good	no	no	ok
'mouse7_pfc_40x_astro002_GFP_pp-1_filt.tif'	mouse7_pfc_40x_astro002	pfc	32976936	8.03402e+06	14161.7	45730.2	0.243626	397.866	30.0174	1.13814	2.27045	no	good	yes	no	ok
'mouse7_pfc_40x_astro003_GFP_pp-1_filt.tif'	mouse7_pfc_40x_astro003	pfc	29919143	7.24743e+06	12848.6	41252.9	0.242234	385.168	29.0593	1.13926	2.25769	no	good	no	no	ok
'mouse7_pfc_40x_astro004_GFP_pp-1_filt.tif'	mouse7_pfc_40x_astro004	pfc	21158715	5.51875e+06	9086.46	31413.1	0.260826	343.16	25.89	1.16532	2.21225	no	okay	no	no	ok
'mouse7_pfc_40x_astro005_GFP_pp-1_filt.tif'	mouse7_pfc_40x_astro005	pfc	28689982	7.41474e+06	12320.7	42205.2	0.258444	379.819	28.6558	1.28883	2.25219	no	good	no	no	ok
'mouse7_pfc_40x_astro006_GFP_pp-1_filt.tif'	mouse7_pfc_40x_astro006	pfc	14511675	4.62352e+06	6231.94	26317.4	0.318607	302.626	22.8319	1.36194	2.16279	no	good	no	no	ok
'mouse7_pfc_40x_astro007_GFP_pp-1_filt.tif'	mouse7_pfc_40x_astro007	pfc	11874390	3.69196e+06	5099.37	21014.9	0.310918	283.055	21.3553	1.43765	2.13649	yes	good	no	no	ok
'mouse8_pfc_40x_astro001_GFP_pp-1_filt.tif'	mouse8_pfc_40x_astro001	pfc	24437873	5.51557e+06	10494.7	31395	0.225697	360.043	27.1638	1.17289	2.23115	yes	includes 2nd astro	no	no	ok
'mouse8_pfc_40x_astro002_GFP_pp-1_filt.tif'	mouse8_pfc_40x_astro002	pfc	32817324	6.99212e+06	14093.2	39799.6	0.213062	397.223	29.9688	1.26862	2.26981	no	good	yes	no	ok
'mouse8_pfc_40x_astro003_GFP_pp-1_filt.tif'	mouse8_pfc_40x_astro003	pfc	22099832	6.45653e+06	9490.62	36751	0.292153	348.174	26.2683	1.3972	2.21796	no	okay	yes	no	ok
'mouse8_pfc_40x_astro004_GFP_pp-1_filt.tif'	mouse8_pfc_40x_astro004	pfc	12146689	3.70684e+06	5216.31	21099.6	0.305173	285.202	21.5173	1.30204	2.13946	no	good	no	no	ok
'mouse8_pfc_40x_astro005_GFP_pp-1_filt.tif'	mouse8_pfc_40x_astro005	pfc	6711389	2.04929e+06	2882.16	11664.7	0.305345	234.03	17.6566	1.969	2.06165	yes	includes 2nd astro or some noise	no	no	ok
'mouse8_pfc_40x_astro006_GFP_pp-1_filt.tif'	mouse8_pfc_40x_astro006	pfc	27279715	7.32278e+06	11715.1	41681.8	0.268433	373.491	28.1784	1.29847	2.24558	no	good	yes	no	ok
'mouse8_pfc_40x_astro007_GFP_pp-1_filt.tif'	mouse8_pfc_40x_astro007	pfc	16175940	4.99398e+06	6946.64	28426.1	0.308729	313.779	23.6733	1.6799	2.17703	no	includes 2nd astro	no	no	ok
'mouse1_str_40x_astro001_GFP_pp-1_filt.tif'	mouse1_str_40x_astro001	str	17448853	4.30508e+06	8961.16	27608.7	0.246726	321.803	25.7704	1.22671	2.18697	yes	good	yes	no	ok
'mouse1_str_40x_astro002-1_GFP_pp-1_filt.tif'	mouse1_str_40x_astro002-1	str	15271245	3.49781e+06	7842.81	22431.6	0.229045	307.817	24.6504	1.11853	2.16948	no	good	no	no	ok
'mouse1_str_40x_astro003_GFP_pp-1_filt.tif'	mouse1_str_40x_astro003	str	17992901	4.21906e+06	9240.56	27057.1	0.234485	325.113	26.0355	1.92711	2.19099	no	includes 2nd astro	yes	no	ok
'mouse1_str_40x_astro004_GFP_pp-1_filt.tif'	mouse1_str_40x_astro004	str	9766072	2.51162e+06	5015.53	16107.1	0.257178	265.2	21.2376	1.88501	2.11085	no	good	yes	no	ok
'mouse1_str_40x_astro005_GFP_pp-1_filt.tif'	mouse1_str_40x_astro005	str	13003551	2.17586e+06	6678.2	13953.9	0.167328	291.757	23.3643	2.48795	2.1484	no	good	no	no	ok
'mouse1_str_40x_astro006_GFP_pp-1_filt.tif'	mouse1_str_40x_astro006	str	17357539	3.69708e+06	8914.26	23709.5	0.212995	321.24	25.7254	1.51234	2.18628	no	good	yes	no	ok
'mouse1_str_40x_astro007_GFP_pp-1_filt.tif'	mouse1_str_40x_astro007	str	16280560	3.71773e+06	8361.16	23842	0.228354	314.454	25.1819	1.61074	2.17788	yes	good	no	no	ok
'mouse1_str_40x_astro008_GFP_pp-1_filt.tif'	mouse1_str_40x_astro008	str	10927263	2.50651e+06	5611.88	16074.4	0.229381	275.32	22.048	1.30426	2.12558	yes	good	no	no	ok
'mouse2_str_40x_astro001_GFP_pp-1_filt.tif'	mouse2_str_40x_astro001	str	13081718	3.24976e+06	6718.34	20840.9	0.24842	292.34	23.4111	1.2887	2.14919	no	includes 2nd astro	yes	no	ok
'mouse2_str_40x_astro002_GFP_pp-1_filt.tif'	mouse2_str_40x_astro002	str	12034222	2.34225e+06	6180.38	15021	0.194633	284.319	22.7687	1.71691	2.13824	no	good	yes	no	cracked
'mouse2_str_40x_astro003_GFP_pp-1_filt.tif'	mouse2_str_40x_astro003	str	14451449	3.57423e+06	7421.79	22921.7	0.247327	302.207	24.2012	1.47497	2.16225	yes	good	yes	no	ok
'mouse2_str_40x_astro004_GFP_pp-1_filt.tif'	mouse2_str_40x_astro004	str	11931824	2.62371e+06	6127.79	16826	0.219891	283.511	22.704	1.46908	2.13712	yes	includes 2nd astro	yes	no	ok
'mouse2_str_40x_astro005_GFP_pp-1_filt.tif'	mouse2_str_40x_astro005	str	17867512	3.1695e+06	9176.17	20326.2	0.177389	324.356	25.9749	1.63067	2.19008	no	good	no	no	ok
'mouse2_str_40x_astro006_GFP_pp-1_filt.tif'	mouse2_str_40x_astro006	str	8168212	1.86895e+06	4194.93	11985.7	0.228808	249.867	20.0098	1.67645	2.08742	no	good	no	no	ok
'mouse2_str_40x_astro007_GFP_pp-1_filt.tif'	mouse2_str_40x_astro007	str	24954383	4.72257e+06	12815.8	30286.1	0.189248	362.562	29.0346	1.27094	2.23389	yes	good	no	no	ok
'mouse2_str_40x_astro008_GFP_pp-1_filt.tif'	mouse2_str_40x_astro008	str	13536894	2.9452e+06	6952.1	18887.7	0.217568	295.692	23.6795	1.73842	2.15367	no	good	no	no	ok
'mouse3_str_40x_astro001_GFP_pp-1_filt.tif'	mouse3_str_40x_astro001	str	20428793	3.89741e+06	10491.6	24994.3	0.19078	339.168	27.1611	1.07941	2.20765	yes	good	no	no	ok
'mouse3_str_40x_astro002_GFP_pp-1_filt.tif'	mouse3_str_40x_astro002	str	20382908	4.16842e+06	10468	26732.3	0.204505	338.914	27.1407	1.52596	2.20735	yes	good	no	no	ok
'mouse3_str_40x_astro003_GFP_pp-1_filt.tif'	mouse3_str_40x_astro003	str	17472213	4.0137e+06	8973.15	25740.1	0.229719	321.946	25.7819	1.68256	2.18714	no	good	yes	no	cracked
'mouse3_str_40x_astro004_GFP_pp-1_filt.tif'	mouse3_str_40x_astro004	str	20801528	5.13958e+06	10683	32960.4	0.247077	341.218	27.3253	1.58457	2.21002	no	includes 2nd astro	yes	no	ok
'mouse3_str_40x_astro005_GFP_pp-1_filt.tif'	mouse3_str_40x_astro005	str	21550919	4.17991e+06	11067.8	26806	0.193955	345.268	27.6496	1.93859	2.21466	no	includes 2nd astro	yes	no	ok
'mouse3_str_40x_astro006_GFP_pp-1_filt.tif'	mouse3_str_40x_astro006	str	23311397	5.07691e+06	11972	32558.5	0.217787	354.424	28.3828	1.54575	2.22496	no	includes 2nd astro	yes	no	ok
'mouse3_str_40x_astro007_GFP_pp-1_filt.tif'	mouse3_str_40x_astro007	str	19715299	4.17956e+06	10125.1	26803.8	0.211996	335.172	26.8411	1.74884	2.20298	no	good	yes	no	ok
'mouse4_str_40x_astro001_GFP_pp-1_filt.tif'	mouse4_str_40x_astro001	str	26815056	5.90775e+06	13771.3	37886.7	0.220315	371.358	29.739	1.16383	2.24332	yes	includes 2nd astro	yes	no	ok
'mouse4_str_40x_astro002_GFP_pp-1_filt.tif'	mouse4_str_40x_astro002	str	26967084	5.02113e+06	13849.4	32200.8	0.186195	372.059	29.7951	1.30153	2.24406	no	good	yes	no	cracked
'mouse4_str_40x_astro003_GFP_pp-1_filt.tif'	mouse4_str_40x_astro003	str	30619846	5.93509e+06	15725.3	38062.1	0.193832	388.152	31.0838	1.90145	2.26072	no	good	yes	no	ok
'mouse4_str_40x_astro004_GFP_pp-1_filt.tif'	mouse4_str_40x_astro004	str	39492667	8.60824e+06	20282.1	55205.1	0.217971	422.512	33.8354	1.47419	2.2941	no	good	no	no	cracked
'mouse4_str_40x_astro005_GFP_pp-1_filt.tif'	mouse4_str_40x_astro005	str	22434922	4.44197e+06	11521.8	28486.6	0.197993	349.925	28.0226	1.22557	2.21993	no	good	no	no	ok
'mouse4_str_40x_astro006_GFP_pp-1_filt.tif'	mouse4_str_40x_astro006	str	26146458	5.57654e+06	13428	35762.7	0.213281	368.246	29.4897	1.45617	2.24001	no	good	no	no	cracked
'mouse4_str_40x_astro007_GFP_pp-1_filt.tif'	mouse4_str_40x_astro007	str	22758939	4.90341e+06	11688.2	31445.8	0.21545	351.602	28.1568	1.52215	2.22181	yes	good	no	no	cracked
'mouse4_str_40x_astro008_GFP_pp-1_filt.tif'	mouse4_str_40x_astro008	str	20682104	5.4556e+06	10621.6	34987	0.263784	340.564	27.2729	1.35313	2.20926	no	good	no	no	ok
'mouse5_str_40x_astro001_GFP_pp-1_filt.tif'	mouse5_str_40x_astro001	str	12814856	2.57403e+06	6581.29	16507.4	0.200863	290.339	23.2508	1.33672	2.14648	no	includes 2nd astro	no	no	ok
'mouse5_str_40x_astro002_GFP_pp-1_filt.tif'	mouse5_str_40x_astro002	str	15708879	4.10493e+06	8067.56	26325.1	0.261313	310.729	24.8837	1.50884	2.17319	no	good	yes	no	ok
'mouse5_str_40x_astro003_GFP_pp-1_filt.tif'	mouse5_str_40x_astro003	str	14461165	3.70052e+06	7426.78	23731.6	0.255894	302.275	24.2066	1.32434	2.16233	no	okay	no	no	ok
'mouse5_str_40x_astro004_GFP_pp-1_filt.tif'	mouse5_str_40x_astro004	str	10376685	2.82949e+06	5329.12	18145.7	0.272678	270.616	21.6713	1.33483	2.1188	no	good	no	no	ok
'mouse5_str_40x_astro005_GFP_pp-1_filt.tif'	mouse5_str_40x_astro005	str	19959781	4.00707e+06	10250.7	25697.6	0.200757	336.552	26.9516	1.67937	2.2046	no	good	no	no	ok
'mouse5_str_40x_astro006_GFP_pp-1_filt.tif'	mouse5_str_40x_astro006	str	13262546	3.10623e+06	6811.21	19920.4	0.234211	293.681	23.5184	1.44845	2.15099	no	good	no	no	ok
'mouse5_str_40x_astro007_GFP_pp-1_filt.tif'	mouse5_str_40x_astro007	str	16723803	4.92336e+06	8588.8	31573.7	0.294392	317.282	25.4084	1.49335	2.1814	yes	okay	no	no	ok
'mouse5_str_40x_astro008_GFP_pp-1_filt.tif'	mouse5_str_40x_astro008	str	4098689	1.07573e+06	2104.95	6898.71	0.262457	198.556	15.9006	1.94276	1.99698	no	good	no	no	ok
'mouse6_str_40x_astro002_GFP_pp-1_filt.tif'	mouse6_str_40x_astro002	str	21887240	4.44311e+06	11240.6	28493.9	0.203	347.054	27.7926	1.15041	2.21669	no	good	no	no	cracked
'mouse6_str_40x_astro003_GFP_pp-1_filt.tif'	mouse6_str_40x_astro003	str	31220139	6.37789e+06	16033.6	40901.7	0.204288	390.672	31.2856	1.43136	2.26327	no	good	no	no	ok
'mouse6_str_40x_astro004_GFP_pp-1_filt.tif'	mouse6_str_40x_astro004	str	17948770	4.07421e+06	9217.9	26128.1	0.226991	324.847	26.0142	1.32477	2.19067	no	good	no	no	cracked
'mouse6_str_40x_astro005_GFP_pp-1_filt.tif'	mouse6_str_40x_astro005	str	15183519	3.74489e+06	7797.76	24016.1	0.246641	307.226	24.6031	1.16747	2.16873	no	good	yes	no	ok
'mouse6_str_40x_astro006_GFP_pp-1_filt.tif'	mouse6_str_40x_astro006	str	18316013	3.90131e+06	9406.5	25019.3	0.213	327.047	26.1905	1.618	2.19333	yes	good	yes	no	ok
'mouse6_str_40x_astro007_GFP_pp-1_filt.tif'	mouse6_str_40x_astro007	str	10659992	2.17571e+06	5474.62	13953	0.204101	273.057	21.8668	1.24688	2.12234	no	good	no	no	cracked
'mouse6_str_40x_astro008_GFP_pp-1_filt.tif'	mouse6_str_40x_astro008	str	20057008	4.28501e+06	10300.6	27480	0.213642	337.098	26.9953	1.67975	2.20524	yes	good	yes	no	ok
'mouse7_str_40x_astro001-2_GFP_pp-1_filt.tif'	mouse7_str_40x_astro001-2	str	23592202	5.12688e+06	12116.2	32879	0.217313	355.842	28.4963	1.45293	2.22653	yes	good	no	no	ok
'mouse7_str_40x_astro002_GFP_pp-1_filt.tif'	mouse7_str_40x_astro002	str	27670964	5.55409e+06	14210.9	35618.7	0.200719	375.268	30.0521	1.76719	2.24744	yes	good	no	no	ok
'mouse7_str_40x_astro003_GFP_pp-1_filt.tif'	mouse7_str_40x_astro003	str	22522481	5.46284e+06	11566.8	35033.5	0.242551	350.38	28.059	1.51825	2.22044	yes	good	yes	no	ok
'mouse7_str_40x_astro004_GFP_pp-1_filt.tif'	mouse7_str_40x_astro004	str	16974319	3.94571e+06	8717.45	25304.1	0.232452	318.858	25.5347	1.69661	2.18335	no	good	yes	no	ok
'mouse7_str_40x_astro005_GFP_pp-1_filt.tif'	mouse7_str_40x_astro005	str	25519843	6.11904e+06	13106.2	39241.7	0.239776	365.28	29.2522	1.49577	2.23683	no	good	yes	no	ok
'mouse7_str_40x_astro006_GFP_pp-1_filt.tif'	mouse7_str_40x_astro006	str	13965218	3.60194e+06	7172.08	23099.4	0.257922	298.779	23.9267	1.39315	2.15776	yes	okay	yes	no	ok
'mouse7_str_40x_astro007_GFP_pp-1_filt.tif'	mouse7_str_40x_astro007	str	18279993	3.88155e+06	9388	24892.6	0.212338	326.833	26.1733	1.7372	2.19307	no	includes 2nd astro	no	no	ok
'mouse7_str_40x_astro008_GFP_pp-1_filt.tif'	mouse7_str_40x_astro008	str	9409246	2.654e+06	4832.28	17020.2	0.282063	261.93	20.9758	2.00685	2.10597	yes	includes 2nd astro	no	no	ok
'mouse8_str_40x_astro001_GFP_pp-1_filt.tif'	mouse8_str_40x_astro001	str	29401179	5.37509e+06	15099.5	34470.8	0.182819	382.932	30.6658	1.34575	2.2554	yes	ookat	no	no	ok
'mouse8_str_40x_astro002_GFP_pp-1_filt.tif'	mouse8_str_40x_astro002	str	26217396	5.72383e+06	13464.4	36707.2	0.218322	368.579	29.5164	1.57213	2.24037	no	good	yes	no	ok
'mouse8_str_40x_astro003_GFP_pp-1_filt.tif'	mouse8_str_40x_astro003	str	23113303	5.44111e+06	11870.2	34894.1	0.23541	353.417	28.3022	1.3033	2.22384	no	good	yes	no	ok
'mouse8_str_40x_astro004_GFP_pp-1_filt.tif'	mouse8_str_40x_astro004	str	21871292	5.69499e+06	11232.4	36522.3	0.260387	346.97	27.7859	1.13122	2.21659	no	good	no	no	ok
'mouse8_str_40x_astro005_GFP_pp-1_filt.tif'	mouse8_str_40x_astro005	str	13409888	3.69939e+06	6886.88	23724.4	0.27587	294.765	23.6052	1.12549	2.15244	no	good	no	no	ok
'mouse8_str_40x_astro006_GFP_pp-1_filt.tif'	mouse8_str_40x_astro006	str	28053610	6.78905e+06	14407.4	43538.5	0.242003	376.99	30.19	1.3012	2.24924	no	good	yes	no	ok
'mouse8_str_40x_astro007_GFP_pp-1_filt.tif'	mouse8_str_40x_astro007	str	24103289	5.70591e+06	12378.7	36592.3	0.236727	358.393	28.7006	1.10941	2.22934	no	sparse	yes	no	ok
'mouse8_str_40x_astro008_GFP_pp-1_filt.tif'	mouse8_str_40x_astro008	str	12650631	3.18895e+06	6496.95	20450.9	0.252078	289.093	23.151	1.4649	2.14479	no	good	no	no	ok
'mouse1_thal_40x_astro001_GFP_pp-1_filt.tif'	mouse1_thal_40x_astro001	thal	10823539	2.98992e+06	6030.43	20244.8	0.276243	274.446	22.5831	1.35525	2.12433	no	includes 2nd astro	no	no	ok
'mouse1_thal_40x_astro002_GFP_pp-1_filt.tif'	mouse1_thal_40x_astro002	thal	16485920	4.09096e+06	9185.27	27699.9	0.248149	315.77	25.9835	1.79674	2.17952	yes	good	no	no	ok
'mouse1_thal_40x_astro003_GFP_pp-1_filt.tif'	mouse1_thal_40x_astro003	thal	19147973	4.06172e+06	10668.5	27501.9	0.212123	331.926	27.3129	1.27401	2.19915	yes	good	no	no	ok
'mouse1_thal_40x_astro004_GFP_pp-1_filt.tif'	mouse1_thal_40x_astro004	thal	12886743	2.83488e+06	7179.96	19194.9	0.219984	290.881	23.9354	1.05791	2.14722	yes	good	no	no	ok
'mouse1_thal_40x_astro005_GFP_pp-1_filt.tif'	mouse1_thal_40x_astro005	thal	13999992	2.7694e+06	7800.21	18751.6	0.197815	299.027	24.6057	1.80683	2.15808	yes	good	no	no	ok
'mouse1_thal_40x_astro006_GFP_pp-1_filt.tif'	mouse1_thal_40x_astro006	thal	21921855	4.42363e+06	12213.9	29952.4	0.201791	347.237	28.5728	1.17848	2.2169	no	good	no	no	ok
'mouse1_thal_40x_astro007_GFP_pp-1_filt.tif'	mouse1_thal_40x_astro007	thal	13183184	3.19461e+06	7345.12	21630.7	0.242325	293.094	24.1176	1.19268	2.1502	no	good	no	no	ok
'mouse1_thal_40x_astro008_GFP_pp-1_filt.tif'	mouse1_thal_40x_astro008	thal	22549164	4.46814e+06	12563.5	30253.8	0.198151	350.518	28.8428	1.18431	2.2206	no	good	no	no	ok
'mouse2_thal_40x_astro001_GFP_pp-1_filt.tif'	mouse2_thal_40x_astro001	thal	10338568	2.78701e+06	5760.22	18870.8	0.269574	270.284	22.2406	1.30587	2.11832	yes	good	no	no	ok
'mouse2_thal_40x_astro002_GFP_pp-1_filt.tif'	mouse2_thal_40x_astro002	thal	12794233	2.48695e+06	7128.42	16839.1	0.19438	290.183	23.878	1.53678	2.14627	yes	good	no	no	ok
'mouse2_thal_40x_astro003_GFP_pp-1_filt.tif'	mouse2_thal_40x_astro003	thal	9938436	2.8553e+06	5537.28	19333.2	0.287299	266.751	21.9499	1.373	2.11314	yes	good	yes	no	ok
'mouse2_thal_40x_astro004_GFP_pp-1_filt.tif'	mouse2_thal_40x_astro004	thal	12325482	3.34224e+06	6867.25	22630.3	0.271165	286.595	23.5828	1.51429	2.14138	no	good	no	no	ok
'mouse2_thal_40x_astro005_GFP_pp-1_filt.tif'	mouse2_thal_40x_astro005	thal	4717763	1.30792e+06	2628.54	8855.95	0.277234	208.087	17.1227	1.96008	2.01542	no	good	no	no	cracked
'mouse2_thal_40x_astro006_GFP_pp-1_filt.tif'	mouse2_thal_40x_astro006	thal	3051373	881922	1700.1	5971.49	0.289025	179.956	14.8078	1.81083	1.95828	no	good	no	no	ok
'mouse2_thal_40x_astro007_GFP_pp-1_filt.tif'	mouse2_thal_40x_astro007	thal	3204370	903890	1785.34	6120.24	0.28208	182.914	15.0513	2.68931	1.96469	no	good	no	no	ok
'mouse2_thal_40x_astro008_GFP_pp-1_filt.tif'	mouse2_thal_40x_astro008	thal	8766815	2.56759e+06	4884.51	17385.1	0.292876	255.828	21.0511	1.34637	2.09669	yes	good	yes	no	ok
'mouse3_thal_40x_astro001_GFP_pp-1_filt.tif'	mouse3_thal_40x_astro001	thal	17925185	5.13481e+06	9987.17	34767.8	0.286458	324.705	26.7187	1.37562	2.1905	no	good	yes	no	ok
'mouse3_thal_40x_astro002_GFP_pp-1_filt.tif'	mouse3_thal_40x_astro002	thal	22437621	6.96933e+06	12501.3	47189.3	0.310609	349.939	28.7951	1.13891	2.21995	yes	includes 2nd astro	yes	no	ok
'mouse3_thal_40x_astro003_GFP_pp-1_filt.tif'	mouse3_thal_40x_astro003	thal	18631771	4.98441e+06	10380.8	33749.4	0.267522	328.916	27.0652	1.37796	2.19557	no	includes 2nd astro	yes	no	ok
'mouse3_thal_40x_astro004_GFP_pp-1_filt.tif'	mouse3_thal_40x_astro004	thal	7503452	2.38382e+06	4180.61	16140.9	0.317697	242.896	19.987	1.17637	2.07628	no	good	no	no	ok
'mouse3_thal_40x_astro006_GFP_pp-1_filt.tif'	mouse3_thal_40x_astro006	thal	16867381	4.76381e+06	9397.8	32255.7	0.282427	318.187	26.1824	1.5755	2.18252	yes	good	no	no	ok
'mouse3_thal_40x_astro007_GFP_pp-1_filt.tif'	mouse3_thal_40x_astro007	thal	9091053	3.05527e+06	5065.16	20687.2	0.336074	258.944	21.3074	2.18891	2.10146	yes	good	no	no	ok
'mouse3_thal_40x_astro008_GFP_pp-1_filt.tif'	mouse3_thal_40x_astro008	thal	20503951	5.58352e+06	11424	37806	0.272314	339.583	27.943	1.4475	2.20813	yes	good	no	no	ok
'mouse4_thal_40x_astro001_GFP_pp-1_filt.tif'	mouse4_thal_40x_astro001	thal	14826471	3.29512e+06	8260.69	22311.3	0.222246	304.799	25.0807	1.30017	2.16561	yes	good	yes	no	ok
'mouse4_thal_40x_astro002_GFP_pp-1_filt.tif'	mouse4_thal_40x_astro002	thal	14326234	3.17617e+06	7981.98	21505.9	0.221703	301.331	24.7954	1.51419	2.16111	yes	good	yes	no	ok
'mouse4_thal_40x_astro003_GFP_pp-1_filt.tif'	mouse4_thal_40x_astro003	thal	11703046	2.86794e+06	6520.45	19418.8	0.245059	281.687	23.1789	1.30907	2.13458	yes	good	no	no	ok
'mouse4_thal_40x_astro004_GFP_pp-1_filt.tif'	mouse4_thal_40x_astro004	thal	23095705	5.25523e+06	12868	35583.2	0.227542	353.328	29.0739	1.49104	2.22374	no	good	no	no	ok
'mouse4_thal_40x_astro005_GFP_pp-1_filt.tif'	mouse4_thal_40x_astro005	thal	21623813	5.152e+06	12047.9	34884.1	0.238256	345.656	28.4427	1.40817	2.2151	no	includes 2nd astro	no	no	ok
'mouse4_thal_40x_astro006_GFP_pp-1_filt.tif'	mouse4_thal_40x_astro006	thal	19215106	4.30087e+06	10705.9	29121.2	0.223828	332.314	27.3448	1.24491	2.19961	no	good	yes	no	ok
'mouse4_thal_40x_astro007_GFP_pp-1_filt.tif'	mouse4_thal_40x_astro007	thal	16229027	3.63726e+06	9042.14	24627.8	0.22412	314.122	25.8478	1.66225	2.17746	no	good	no	no	ok
'mouse4_thal_40x_astro008_GFP_pp-1_filt.tif'	mouse4_thal_40x_astro008	thal	18482433	4.95387e+06	10297.6	33542.6	0.268031	328.035	26.9927	1.26751	2.19451	yes	includes 2nd astro	yes	no	ok
'mouse5_thal_40x_astro001_GFP_pp-1_filt.tif'	mouse5_thal_40x_astro001	thal	21751789	3.99671e+06	12119.2	27061.7	0.183742	346.337	28.4987	1.9158	2.21588	yes	good	yes	no	ok
'mouse5_thal_40x_astro002_GFP_pp-1_filt.tif'	mouse5_thal_40x_astro002	thal	21455243	4.43926e+06	11954	30058.2	0.206908	344.756	28.3686	1.26277	2.21408	no	good	no	no	ok
'mouse5_thal_40x_astro003_GFP_pp-1_filt.tif'	mouse5_thal_40x_astro003	thal	10612272	2.55611e+06	5912.72	17307.4	0.240864	272.649	22.4352	1.32502	2.12175	no	good	no	no	ok
'mouse5_thal_40x_astro004_GFP_pp-1_filt.tif'	mouse5_thal_40x_astro004	thal	6397523	1.41099e+06	3564.43	9553.78	0.220552	230.323	18.9524	1.53677	2.05537	no	includes 2nd astro	no	no	ok
'mouse5_thal_40x_astro005_GFP_pp-1_filt.tif'	mouse5_thal_40x_astro005	thal	19929223	4.42596e+06	11103.7	29968.2	0.222084	336.38	27.6794	2.48694	2.2044	yes	good	yes	no	ok
'mouse5_thal_40x_astro006_GFP_pp-1_filt.tif'	mouse5_thal_40x_astro006	thal	14710396	3.05198e+06	8196.02	20664.9	0.207471	304.001	25.0151	1.546	2.16458	no	good	yes	no	ok
'mouse5_thal_40x_astro007_GFP_pp-1_filt.tif'	mouse5_thal_40x_astro007	thal	17696357	3.57559e+06	9859.68	24210.3	0.202052	323.317	26.6045	1.1853	2.18881	no	good	no	no	ok
'mouse5_thal_40x_astro008_GFP_pp-1_filt.tif'	mouse5_thal_40x_astro008	thal	9835871	2.28238e+06	5480.14	15454	0.232047	265.83	21.8741	1.26053	2.11178	yes	2 somas	no	no	ok
'mouse6_thal_40x_astro001_GFP_pp-1_filt.tif'	mouse6_thal_40x_astro001	thal	4654121	1.25663e+06	2593.08	8508.64	0.270004	207.147	17.0454	1.70527	2.01364	yes	good	yes	no	ok
'mouse6_thal_40x_astro002_GFP_pp-1_filt.tif'	mouse6_thal_40x_astro002	thal	7696447	1.80111e+06	4288.14	12195.3	0.234019	244.961	20.1569	1.34868	2.07961	no	good	yes	no	ok
'mouse6_thal_40x_astro003_GFP_pp-1_filt.tif'	mouse6_thal_40x_astro003	thal	6249325	1.61409e+06	3481.86	10929	0.258283	228.531	18.8049	1.8006	2.0523	no	good	yes	no	ok
'mouse6_thal_40x_astro004_GFP_pp-1_filt.tif'	mouse6_thal_40x_astro004	thal	3752366	1.14346e+06	2090.66	7742.33	0.304729	192.798	15.8646	1.47901	1.9854	no	good	yes	no	ok
'mouse6_thal_40x_astro005_GFP_pp-1_filt.tif'	mouse6_thal_40x_astro005	thal	4219245	1.21557e+06	2350.79	8230.64	0.288102	200.484	16.497	1.59788	2.00078	yes	good	yes	no	ok
'mouse6_thal_40x_astro006_GFP_pp-1_filt.tif'	mouse6_thal_40x_astro006	thal	6008349	1.55962e+06	3347.6	10560.1	0.259575	225.555	18.56	1.86765	2.04714	no	good	yes	no	ok
'mouse7_thal_40x_astro001_GFP_pp-1_filt.tif'	mouse7_thal_40x_astro001	thal	14541047	3.46139e+06	8101.67	23437.1	0.238043	302.83	24.9187	1.75343	2.16306	no	good	yes	no	ok
'mouse7_thal_40x_astro002_GFP_pp-1_filt.tif'	mouse7_thal_40x_astro002	thal	18622202	4.81088e+06	10375.5	32574.4	0.258341	328.86	27.0606	1.46241	2.1955	no	good	yes	no	ok
'mouse7_thal_40x_astro003_GFP_pp-1_filt.tif'	mouse7_thal_40x_astro003	thal	14924072	3.69749e+06	8315.07	25035.7	0.247753	305.466	25.1356	1.06997	2.16647	no	good	yes	no	ok
'mouse7_thal_40x_astro004_GFP_pp-1_filt.tif'	mouse7_thal_40x_astro004	thal	13152715	3.31079e+06	7328.15	22417.3	0.251719	292.868	24.099	1.59783	2.1499	no	good	yes	no	ok
'mouse7_thal_40x_astro005_GFP_pp-1_filt.tif'	mouse7_thal_40x_astro005	thal	14591819	3.41135e+06	8129.96	23098.3	0.233785	303.182	24.9477	1.68649	2.16351	no	good	no	no	ok
'mouse7_thal_40x_astro006_GFP_pp-1_filt.tif'	mouse7_thal_40x_astro006	thal	14894505	3.62896e+06	8298.6	24571.7	0.243644	305.264	25.119	1.38073	2.16621	no	good	yes	no	ok
'mouse7_thal_40x_astro007_GFP_pp-1_filt.tif'	mouse7_thal_40x_astro007	thal	20589913	4.82614e+06	11471.8	32677.8	0.234394	340.057	27.982	1.37849	2.20868	yes	good	yes	no	ok
'mouse7_thal_40x_astro008_GFP_pp-1_filt.tif'	mouse7_thal_40x_astro008	thal	13415420	3.26136e+06	7474.52	22082.7	0.243106	294.805	24.2584	1.76808	2.15249	no	good	no	no	ok
'mouse8_thal_40x_astro001_GFP_pp-1_filt.tif'	mouse8_thal_40x_astro001	thal	1417258	463343	789.637	3137.29	0.326929	139.364	11.4677	1.96745	1.8577	no	good	yes	no	ok
'mouse8_thal_40x_astro002_GFP_pp-1_filt.tif'	mouse8_thal_40x_astro002	thal	11973648	3.24842e+06	6671.22	21995.1	0.271298	283.842	23.3562	1.43633	2.13758	no	good	no	no	ok
'mouse8_thal_40x_astro003_GFP_pp-1_filt.tif'	mouse8_thal_40x_astro003	thal	20427900	5.2777e+06	11381.6	35735.3	0.258358	339.163	27.9084	1.2883	2.20764	yes	good	no	no	ok
'mouse8_thal_40x_astro004_GFP_pp-1_filt.tif'	mouse8_thal_40x_astro004	thal	6267427	1.81255e+06	3491.95	12272.8	0.289202	228.751	18.823	1.22672	2.05268	yes	sparse	no	no	ok
'mouse8_thal_40x_astro005_GFP_pp-1_filt.tif'	mouse8_thal_40x_astro005	thal	1945698	595666	1084.06	4033.25	0.306145	154.891	12.7454	2.43305	1.89926	yes	good	no	no	ok
'mouse8_thal_40x_astro006_GFP_pp-1_filt.tif'	mouse8_thal_40x_astro006	thal	1156532	257738	644.372	1745.14	0.222854	130.233	10.7163	2.12998	1.83103	yes	no mask; insufficient signal	no	no	ok
'mouse8_thal_40x_astro007_GFP_pp-1_filt.tif'	mouse8_thal_40x_astro007	thal	15818952	4.32345e+06	8813.66	29274.1	0.273308	311.453	25.6283	1.07431	2.1741	yes	nan	yes	no	ok
'mouse1_pfc_40x_astro001_GFP_pp-1_filt.tif'	mouse1_pfc_40x_astro001	pfc	24898236	5.31558e+06	10692.4	30256.6	0.213492	362.29	27.3333	1.67396	2.23359	no	includes 2nd astro	yes	yes	ok
'mouse3_pfc_40x_astro001_GFP_pp-1_filt.tif'	mouse3_pfc_40x_astro001	pfc	1113222	311697	478.065	1774.2	0.279995	128.586	9.70129	1.14459	1.82603	yes	sparse	no	yes	ok
'mouse3_pfc_40x_astro002_GFP_pp-1_filt.tif'	mouse3_pfc_40x_astro002	pfc	1912589	544636	821.348	3100.11	0.284764	154.007	11.6192	1.64041	1.89701	no	sparse	yes	yes	ok
'mouse3_pfc_40x_astro004_GFP_pp-1_filt.tif'	mouse3_pfc_40x_astro004	pfc	2302563	784807	988.819	4467.18	0.340841	163.834	12.3606	3.29787	1.92135	no	sparse	yes	yes	ok
'mouse6_pfc_40x_astro001_GFP_pp-1_filt.tif'	mouse6_pfc_40x_astro001	pfc	35704690	7.94556e+06	15333.1	45226.7	0.222536	408.547	30.8232	1.5673	2.28087	no	includes 2nd astro	no	yes	ok
nan_nomask	mouse6_str_40x_astro001	str	nan	nan	nan	nan	nan	nan	nan	nan	nan	nan	includes 2nd astro	nan	yes	ok
nan_nomask	mouse3_thal_40x_astro005	thal	nan	nan	nan	nan	nan	nan	nan	nan	nan	nan	good	nan	yes	ok

## Sheet: lmer_statistics
Original QC (Fig. 7E)
	p_unadjusted_str	p_unadjusted_thal	zscore_str	zscore_thal	p_adjusted_str	significant_str	p_adjusted_thal	significant_thal
vol	0.357538	1.11595e-07	-0.92	-5.307	0.715076	FALSE	3.34785e-07	TRUE
SA	0.00386513	1.35088e-10	-2.889	-6.421	0.0115954	TRUE	8.10529e-10	TRUE
SA:vol	2.04163e-10	0.0621021	-6.358	-1.866	1.22498e-09	TRUE	0.0745226	FALSE
DF	0.893162	6.64163e-06	0.134	-4.505	0.893162	FALSE	9.96244e-06	TRUE
equivdi	0.837403	1.18841e-06	-0.205	-4.858	0.893162	FALSE	2.37683e-06	TRUE
AR	0.738639	0.402787	0.334	0.837	0.893162	FALSE	0.402787	FALSE
Stringent QC (Fig. S19A)
	p_unadjusted_str	p_unadjusted_thal	zscore_str	zscore_thal	p_adjusted_str	significant_str	p_adjusted_thal	significant_thal
vol	0.00893674	5.11649e-07	-2.614	-5.022	0.0178735	TRUE	1.53495e-06	TRUE
SA	6.8918e-05	8.17755e-11	-3.98	-6.497	0.000413508	TRUE	4.90653e-10	TRUE
SA:vol	0.0043753	0.382957	-2.85	-0.872	0.0131259	TRUE	0.382957	FALSE
DF	0.0993117	1.47568e-05	-1.648	-4.332	0.0993117	FALSE	2.21353e-05	TRUE
equivdi	0.0502448	3.5953e-06	-1.958	-4.634	0.0602937	FALSE	7.1906e-06	TRUE
AR	0.0427946	0.0554489	2.026	1.915	0.0602937	FALSE	0.0665387	FALSE

## Sheet: scholl
radius (um)	pfc-mouse1-astro001	pfc-mouse1-astro002	pfc-mouse1-astro003	pfc-mouse1-astro004	pfc-mouse1-astro005	pfc-mouse1-astro006	pfc-mouse1-astro007	pfc-mouse2-astro001	pfc-mouse2-astro002	pfc-mouse2-astro003	pfc-mouse2-astro004	pfc-mouse2-astro005	pfc-mouse2-astro006	pfc-mouse2-astro007	pfc-mouse3-astro003	pfc-mouse3-astro004	pfc-mouse3-astro005	pfc-mouse3-astro006	pfc-mouse4-astro001	pfc-mouse4-astro002	pfc-mouse4-astro003	pfc-mouse4-astro004	pfc-mouse4-astro005	pfc-mouse4-astro006	pfc-mouse4-astro007	pfc-mouse4-astro008	pfc-mouse5-astro001	pfc-mouse5-astro002	pfc-mouse5-astro003	pfc-mouse5-astro004	pfc-mouse5-astro005	pfc-mouse5-astro006	pfc-mouse5-astro007	pfc-mouse6-astro001	pfc-mouse6-astro002	pfc-mouse6-astro003	pfc-mouse6-astro004	pfc-mouse6-astro005	pfc-mouse6-astro006	pfc-mouse6-astro007	pfc-mouse6-astro008	pfc-mouse7-astro001	pfc-mouse7-astro002	pfc-mouse7-astro003	pfc-mouse7-astro004	pfc-mouse7-astro005	pfc-mouse7-astro006	pfc-mouse7-astro007	pfc-mouse8-astro001
2	2	4	1	7	1	5	2	10	0	0	0	3	0	0	1	3	1	3	0	0	1	0	0	0	4	6	1	3	2	3	7	6	2	0	0	0	5	1	0	7	5	0	0	3	0	2	0	0	3
4	10	2	5	5	4	8	3	8	2	1	6	7	1	2	1	3	10	10	5	4	7	11	6	0	3	5	4	3	6	4	9	2	8	11	0	0	10	6	14	6	7	0	3	6	4	6	4	3	3
6	14	15	5	4	9	12	1	19	9	17	19	7	7	7	3	11	12	19	4	6	16	26	9	0	4	7	6	11	6	8	14	8	4	19	1	0	8	5	17	9	9	0	13	2	11	6	5	8	11
8	12	13	4	7	5	9	4	26	8	12	19	6	4	6	2	11	14	12	7	8	6	11	10	9	14	13	4	4	17	10	11	4	4	17	7	5	19	9	10	10	6	0	19	4	8	8	7	12	10
10	17	25	6	11	4	5	2	24	7	15	17	6	11	8	11	12	13	25	6	6	8	5	6	3	10	17	9	9	8	11	17	10	7	14	8	12	12	11	21	7	8	18	19	13	15	6	7	13	4
12	20	22	14	7	9	5	14	22	7	16	10	8	8	10	6	23	17	23	6	8	4	3	15	11	6	8	8	8	10	9	18	15	2	15	12	6	17	7	15	14	15	12	13	12	9	7	4	9	13
14	24	31	16	3	13	10	15	20	5	21	16	7	4	10	14	35	18	31	9	13	9	13	15	13	9	17	15	16	18	16	22	17	15	14	12	16	6	12	15	29	12	11	22	15	9	10	7	14	19
16	19	29	17	14	13	7	12	28	21	16	19	8	8	15	12	27	20	31	11	14	15	20	15	7	12	19	12	17	39	18	17	21	17	19	22	23	20	23	14	21	22	12	17	14	7	22	11	11	11
18	16	22	17	22	10	12	16	16	18	24	18	11	3	15	13	34	30	40	14	23	10	27	15	20	20	21	13	20	34	19	20	10	15	16	17	23	10	26	25	20	21	18	15	21	16	13	11	13	15
20	25	32	19	26	7	12	10	25	26	12	22	12	4	22	19	31	19	52	22	18	6	33	15	17	24	26	27	32	39	33	16	17	22	30	21	22	9	28	18	23	20	19	26	25	20	20	11	14	18
22	22	19	18	24	20	10	16	28	26	24	10	8	7	21	13	31	24	55	21	22	12	32	18	11	33	31	29	30	43	26	16	21	33	37	22	45	22	19	27	27	16	23	22	20	27	35	23	13	29
24	16	23	18	27	40	20	3	50	16	19	20	8	25	14	23	21	33	51	22	28	14	35	22	24	29	31	30	29	44	13	24	15	14	29	27	44	25	51	19	19	21	19	23	22	23	33	24	14	26
26	45	34	14	28	36	17	12	52	33	33	20	11	17	40	22	16	29	60	10	34	18	35	22	21	38	29	18	33	6	4	41	17	13	27	24	38	28	46	18	27	11	34	19	28	14	34	40	14	30
28	48	31	15	21	43	10	8	46	34	20	23	21	23	34	22	17	37	40	32	63	20	19	17	9	50	25	39	6	0	5	39	20	17	16	29	35	42	45	24	19	18	33	29	53	37	30	16	12	19
30	44	25	17	24	47	7	21	60	55	20	30	34	13	40	30	23	27	32	20	45	10	10	14	23	32	24	53	3	0	4	50	19	19	19	27	44	33	49	21	10	10	29	24	49	35	32	28	10	20
32	51	25	13	29	9	21	18	35	61	26	66	40	25	47	11	9	34	0	6	41	5	6	15	14	44	30	15	3	0	2	61	12	13	15	30	48	25	54	13	25	2	24	39	48	34	44	38	12	24
34	50	36	0	31	0	13	0	16	83	21	74	30	22	39	0	5	8	0	8	22	2	0	27	26	41	33	11	0	0	0	53	26	7	22	42	43	22	43	18	0	0	25	45	56	32	13	16	10	15
36	33	26	0	12	0	8	0	8	80	33	53	14	21	30	0	0	0	0	2	17	0	0	10	9	29	24	8	0	0	0	21	18	6	30	27	11	14	28	13	0	0	33	47	23	25	15	6	16	1
38	24	0	0	13	0	2	0	0	40	29	7	5	16	23	0	0	0	0	0	0	0	0	5	0	9	0	11	0	0	0	0	27	3	22	11	0	4	14	0	0	0	34	33	12	28	9	0	9	4
40	4	0	0	16	0	0	0	0	8	12	0	8	7	17	0	0	0	0	0	0	0	0	0	0	9	0	6	0	0	0	0	0	0	11	0	0	0	7	0	0	0	34	13	11	12	11	0	3	0
42	0	0	0	26	0	0	0	0	0	1	0	1	0	6	0	0	0	0	0	0	0	0	0	0	6	0	2	0	0	0	0	0	0	3	0	0	0	6	0	0	0	9	0	0	4	0	0	0	0
44	0	0	0	20	0	0	0	0	0	0	0	0	0	0	0	0	0	0	0	0	0	0	0	0	8	0	0	0	0	0	0	0	0	0	0	0	0	4	0	0	0	0	0	0	3	0	0	0	0
46	0	0	0	0	0	0	0	0	0	0	0	0	0	0	0	0	0	0	0	0	0	0	0	0	5	0	0	0	0	0	0	0	0	0	0	0	0	1	0	0	0	0	0	0	0	0	0	0	0
48	0	0		0	0	0	0	0	0	0	0	0	0	0	0	0	0	0		0	0	0	0	0	5	0	0	0		0	0	0	0	0	0	0	0	0	0	0	0	0	0	0	0	0	0	0	0
50	0	0		0	0		0	0	0	0	0	0	0	0	0	0	0	0		0			0	0	9	0	0			0	0	0	0	0	0	0	0	0	0	0	0	0	0	0	0	0	0	0	0
52	0	0		0				0	0	0	0	0	0	0	0	0	0	0		0			0	0	5	0	0			0	0	0	0	0	0	0	0	0	0	0	0	0	0	0	0	0	0	0	0
54	0	0		0						0		0	0		0		0			0			0	0	0	0	0			0	0		0	0	0	0	0	0	0		0	0	0	0	0	0	0	0
56				0								0			0		0			0			0		0		0				0		0	0	0	0	0	0	0		0	0		0	0	0	0	0
58				0											0		0			0			0		0									0	0		0		0		0	0		0	0	0		0
60																									0														0			0		0	0			0
[truncated: 128 more columns]
