# Supplementary material for: Astrocyte regional specialization is shaped by postnatal development
Source: bioRxiv. 2025 Jun 1:2024.10.11.617802. Originally published 2024 Oct 12. Preprint. [Version 3] doi: 10.1101/2024.10.11.617802 (PMC11482951; doi:10.1101/2024.10.11.617802)
Supplement: Supplement 2 — Supplementary Table 1. Biological donor information. Supplementary Table 2. Abundance of cell types and Leiden clusters and descriptions of Leiden clusters in mouse and marmoset. Supplementary Table 3. Proportional breakdown of each Leiden cluster by age, assigned region, and sex for mouse and marmoset. Supplementary Table 4. Proportional breakdown of MapMyCells-derived Allen Brain Cell Atlas subclass assignments by Leiden cluster for mouse and marmoset. Supplementary Table 5. Summary of significant compositional differences in cell type for marmoset as found by scCODA. Supplementary Table 6. Summary of significant compositional differences in cell type for mouse as found by scCODA. Supplementary Table 7. Summary of significant compositional differences in Leiden cluster for marmoset as found by scCODA. Supplementary Table 8. Summary of significant compositional differences in Leiden cluster for mouse as found by scCODA. Supplementary Table 9. Marmoset rDEGs shared across both replicates for each age. Supplementary Table 10. WebGestalt enrichment results for marmoset rDEGs by age. Supplementary Table 11. Mouse rDEGs for each age. Supplementary Table 12. WebGestalt enrichment results for mouse rDEGs by age. Supplementary Table 13. Image-level quantification of each rDEG probe for adult and neonate marmoset and mouse and results of statistical tests for mouse. Supplementary Table 14. Proportion astrocytes positive for one or more fibrous marker(s) in each time point-region combination for both species. Supplementary Table 15. Top ABCA MapMyCells cluster assignments for astrocyte subclusters. Supplementary Table 16. CellPhoneDB-generated cell-cell communication results for each region-age combination in mouse and marmoset. Supplementary Table 17. Fraction of CellPhoneDB-generated ligand-receptor pairs shared across 3 or more ages for all neuronal clusters within a region for both species. Supplementary Table 18. Genes with the highest Mellon change scores over pseudoti [file media-2.zip › supplementary_tables/SI_Table1_replicate_info.xlsx]

## Sheet: snRNAseq_Schroeder
10x_batch	Species	Age	Sex	Region	BiologicalReplicate	CageLitter	Notes
Exp057_cjneo_1A	marmoset	neonate	female	PFC	21-197	19-173_19-103	previously frozen for 6 months; dropped by parents
Exp057_cjneo_1B	marmoset	neonate	female	MO	21-197	19-173_19-103	previously frozen for 6 months; dropped by parents
Exp057_cjneo_1C	marmoset	neonate	female	thalamus	21-197	19-173_19-103	previously frozen for 6 months; dropped by parents
Exp057_cjneo_1D	marmoset	neonate	female	striatum	21-197	19-173_19-103	previously frozen for 6 months; dropped by parents
Exp057_cjneo_2A	marmoset	neonate	female	PFC	21-197	19-173_19-103	previously frozen for 6 months; dropped by parents
Exp057_cjneo_2B	marmoset	neonate	female	MO	21-197	19-173_19-103	previously frozen for 6 months; dropped by parents
Exp057_cjneo_2C	marmoset	neonate	female	thalamus	21-197	19-173_19-103	previously frozen for 6 months; dropped by parents
Exp057_cjneo_2D	marmoset	neonate	female	striatum	21-197	19-173_19-103	previously frozen for 6 months; dropped by parents
Exp060_cj14mo_1A	marmoset	14months,1wks	male	PFC	21-108	19-128_16-J118
Exp060_cj14mo_1B	marmoset	14months,1wks	male	MO	21-108	19-128_16-J118
Exp060_cj14mo_1C	marmoset	14months,1wks	male	thalamus	21-108	19-128_16-J118
Exp060_cj14mo_1D	marmoset	14months,1wks	male	striatum	21-108	19-128_16-J118
Exp060_cj14mo_2A	marmoset	14months,1wks	male	PFC	21-108	19-128_16-J118
Exp060_cj14mo_2B	marmoset	14months,1wks	male	MO	21-108	19-128_16-J118
Exp060_cj14mo_2C	marmoset	14months,1wks	male	thalamus	21-108	19-128_16-J118
Exp060_cj14mo_2D	marmoset	14months,1wks	male	striatum	21-108	19-128_16-J118
Exp062_mmP4_1A	mouse	P4	female	PFC	220408_P4_2F	1875	May be contaminated with some MO
Exp062_mmP4_1B	mouse	P4	female	MO	220519_P4_F	1835_1762
Exp062_mmP4_1C	mouse	P4	female	thalamus	220408_P4_2F	1875
Exp062_mmP4_1D	mouse	P4	female	striatum	220408_P4_2F	1875
Exp062_mmP4_2A	mouse	P4	male	PFC	220430_P4_M	2101
Exp062_mmP4_2B	mouse	P4	male	MO	220430_P4_M	2101
Exp062_mmP4_2C	mouse	P4	male	thalamus	220430_P4_M	2101
Exp068_mmP90_1A	mouse	P90	male	PFC	220214_P90_1M	TD8058-2
Exp068_mmP90_1B	mouse	P90	male	MO	220214_P90_1M	TD8058-2
Exp068_mmP90_1C	mouse	P90	male	thalamus	220214_P90_1M	TD8058-2
Exp068_mmP90_2A	mouse	P90	female	PFC	220311_P90_4F	TD8111-5
Exp068_mmP90_2B	mouse	P90	female	MO	220311_P90_4F	TD8111-5
Exp068_mmP90_2D	mouse	P90	female	striatum	220311_P90_4F	TD8111-5
Exp070_mmP35_1A	mouse	P32	male	PFC	220406_P32_3M	2101-1
Exp070_mmP35_1B	mouse	P32	male	MO	220406_P32_3M	2101-1
Exp070_mmP35_1C	mouse	P32	male	thalamus	220406_P32_3M	2101-1
Exp070_mmP35_1D	mouse	P32	male	striatum	220406_P32_3M	2101-1
Exp070_mmP35_2A	mouse	P32	female	PFC	220406_P32_4F	2101-1
Exp070_mmP35_2B	mouse	P32	female	MO	220406_P32_4F	2101-1
Exp070_mmP35_2C	mouse	P32	female	thalamus	220406_P32_4F	2101-1
Exp070_mmP35_2D	mouse	P32	female	striatum	220406_P32_4F	2101-1
Exp073_mmP14_1A	mouse	P14	male	PFC	220808_P14_10M	3502
Exp073_mmP14_1B	mouse	P14	male	MO	220808_P14_10M	3502
Exp073_mmP14_1C	mouse	P14	male	thalamus	220808_P14_10M	3502
Exp073_mmP14_1D	mouse	P14	male	striatum	220808_P14_10M	3502
Exp073_mmP90_2A	mouse	P90	female	PFC	220311_P90_3F	TD8111-5
Exp073_mmP90_2B	mouse	P90	female	MO	220311_P90_3F	TD8111-5
Exp073_mmP90_2C	mouse	P90	female	thalamus	220311_P90_3F	TD8111-5
Exp073_mmP90_2D	mouse	P90	female	striatum	220311_P90_3F	TD8111-5
Exp074_mmP35_2A	mouse	P32	male	PFC	220406_P32_1M	2101-1
Exp074_mmP35_2B	mouse	P32	male	MO	220406_P32_1M	2101-1
Exp074_mmP35_2C	mouse	P32	male	thalamus	220406_P32_1M	2101-1
Exp074_mmP35_2D	mouse	P32	male	striatum	220406_P32_1M	2101-1
Exp074_mmP4_1A	mouse	P4	female	PFC	220519_P4_F	1835_1762
Exp074_mmP4_1B	mouse	P4	female	MO	220412_P4_F	1835
Exp074_mmP4_1C	mouse	P4	female	thalamus	220519_P4_F	1835_1762
Exp074_mmP4_1D	mouse	P4	female	striatum	220519_P4_F	1835_1762
Exp076_cj7mo_1A	marmoset	6mo,3wks	male	PFC	21-181	18-166_19-136
Exp076_cj7mo_1B	marmoset	6mo,3wks	male	MO	21-181	18-166_19-136
Exp076_cj7mo_1C	marmoset	6mo,3wks	male	thalamus	21-181	18-166_19-136
Exp076_cj7mo_1D	marmoset	6mo,3wks	male	striatum	21-181	18-166_19-136
Exp076_cj7mo_2A	marmoset	6mo,3wks	male	PFC	21-181	18-166_19-136
Exp076_cj7mo_2B	marmoset	6mo,3wks	male	MO	21-181	18-166_19-136
Exp076_cj7mo_2C	marmoset	6mo,3wks	male	thalamus	21-181	18-166_19-136
Exp076_cj7mo_2D	marmoset	6mo,3wks	male	striatum	21-181	18-166_19-136
Exp077_cj7mo_1A	marmoset	7mo,4wks	female	PFC	22-110	19-147_19-186
Exp077_cj7mo_1B	marmoset	7mo,4wks	female	MO	22-110	19-147_19-186
Exp077_cj7mo_1C	marmoset	7mo,4wks	female	thalamus	22-110	19-147_19-186
Exp077_cj7mo_1D	marmoset	7mo,4wks	female	striatum	22-110	19-147_19-186
Exp077_cj7mo_2A	marmoset	7mo,4wks	female	PFC	22-110	19-147_19-186
Exp077_cj7mo_2B	marmoset	7mo,4wks	female	MO	22-110	19-147_19-186
Exp077_cj7mo_2C	marmoset	7mo,4wks	female	thalamus	22-110	19-147_19-186
Exp077_cj7mo_2D	marmoset	7mo,4wks	female	striatum	22-110	19-147_19-186
Exp078_cj14mo_1A	marmoset	14months, 4wks	female	PFC	21-164	17-129_17-136
Exp078_cj14mo_1B	marmoset	14months, 4wks	female	MO	21-164	17-129_17-136
Exp078_cj14mo_1C	marmoset	14months, 4wks	female	thalamus	21-164	17-129_17-136
Exp078_cj14mo_1D	marmoset	14months, 4wks	female	striatum	21-164	17-129_17-136
Exp078_cj14mo_2A	marmoset	14months, 4wks	female	PFC	21-164	17-129_17-136
Exp078_cj14mo_2B	marmoset	14months, 4wks	female	MO	21-164	17-129_17-136
Exp078_cj14mo_2C	marmoset	14months, 4wks	female	thalamus	21-164	17-129_17-136
Exp078_cj14mo_2D	marmoset	14months, 4wks	female	striatum	21-164	17-129_17-136
Exp080_cjaged_1A	marmoset	13years,7months	male	PFC	09-34	NEPRC_4012002_5042002
Exp080_cjaged_1B	marmoset	13years,7months	male	MO	09-34	NEPRC_4012002_5042002
Exp080_cjaged_1C	marmoset	13years,7months	male	thalamus	09-34	NEPRC_4012002_5042002
Exp080_cjaged_1D	marmoset	13years,7months	male	striatum	09-34	NEPRC_4012002_5042002
Exp080_cjaged_2A	marmoset	13years,7months	male	PFC	09-34	NEPRC_4012002_5042002
Exp080_cjaged_2B	marmoset	13years,7months	male	MO	09-34	NEPRC_4012002_5042002
Exp080_cjaged_2C	marmoset	13years,7months	male	thalamus	09-34	NEPRC_4012002_5042002
Exp080_cjaged_2D	marmoset	13years,7months	male	striatum	09-34	NEPRC_4012002_5042002
Exp082_cjneo_1A	marmoset	neonate	male	PFC	22-201	19-237_20-103
Exp082_cjneo_1B	marmoset	neonate	male	MO	22-201	19-237_20-103
Exp082_cjneo_1C	marmoset	neonate	male	thalamus	22-201	19-237_20-103
Exp082_cjneo_1D	marmoset	neonate	male	striatum	22-201	19-237_20-103
Exp082_cjneo_2A	marmoset	neonate	male	PFC	22-201	19-237_20-103
Exp082_cjneo_2B	marmoset	neonate	male	MO	22-201	19-237_20-103
Exp082_cjneo_2C	marmoset	neonate	male	thalamus	22-201	19-237_20-103
Exp082_cjneo_2D	marmoset	neonate	male	striatum	22-201	19-237_20-103
Exp086_mmP14_1A	mouse	P14	female	PFC	220808_P14_12F	3502
Exp086_mmP14_1C	mouse	P14	female	thalamus	220808_P14_12F	3502
Exp086_mmP14_1D	mouse	P14	female	striatum	220808_P14_12F	3502
Exp086_mmP4_1D	mouse	P4	male	striatum	220519_P4_M	1835_1762
Exp086_mmP90_1C	mouse	P90	male	thalamus	220822_P90_5M	C57004
Exp086_mmP90_1D	mouse	P90	male	striatum	220822_P90_5M	C57004
Exp089_mmaged_1A	mouse	90wks	female	PFC	221022_aged_4F	Jax
Exp089_mmaged_2D	mouse	90wks	male	striatum	221022_aged_2M	Jax
Exp090_mmaged_3A	mouse	90wks	female	PFC	221022_aged_3F	Jax
Exp090_mmP14_1A	mouse	P14	male	PFC	220819_P14_13M	3503
Exp090_mmP14_1B	mouse	P14	male	MO	220819_P14_13M	3503
Exp090_mmP14_1C	mouse	P14	male	thalamus	220819_P14_13M	3503
Exp090_mmP14_1D	mouse	P14	male	striatum	220819_P14_13M	3503
Exp090_mmP14_2B	mouse	P14	female	MO	220411_P14_F	C57007-3
Exp091_cjaged_1A	marmoset	11years,2months	female	PFC	11-301	NEPRC_4762002_452003
Exp091_cjaged_1B	marmoset	11years,2months	female	MO	11-301	NEPRC_4762002_452003
Exp091_cjaged_1C	marmoset	11years,2months	female	thalamus	11-301	NEPRC_4762002_452003
Exp091_cjaged_1D	marmoset	11years,2months	female	striatum	11-301	NEPRC_4762002_452003
Exp091_cjaged_2A	marmoset	11years,2months	female	PFC	11-301	NEPRC_4762002_452003
Exp091_cjaged_2B	marmoset	11years,2months	female	MO	11-301	NEPRC_4762002_452003
Exp091_cjaged_2C	marmoset	11years,2months	female	thalamus	11-301	NEPRC_4762002_452003
Exp091_cjaged_2D	marmoset	11years,2months	female	striatum	11-301	NEPRC_4762002_452003
Exp094_mmaged_1C	mouse	90wks	male	thalamus	221022_aged_1M	Jax
Exp094_mmaged_1D	mouse	90wks	male	striatum	221022_aged_1M	Jax	is actually from a cortical region based on sequenced cell identity; astrocytes, neurons, and OPCs were reassigned accordingly
Exp094_mmaged_2B	mouse	90wks	female	MO	221022_aged_3F	Jax
Exp094_mmaged_2C	mouse	90wks	female	thalamus	221022_aged_3F	Jax
Exp094_mmaged_2D	mouse	90wks	female	striatum	221022_aged_3F	Jax
Exp106_mmaged_2B	mouse	90wks	male	MO	230130_aged_10M	Jax
Exp106_mmaged_2C	mouse	90wks	male	thalamus	230130_aged_10M	Jax
Exp106_mmaged_3B	mouse	90wks	female	MO	230130_aged_11F	Jax
Exp110_mmE18.5_1A	mouse	E18.5	mixed	cortex	litter1_set1	Jax
Exp110_mmE18.5_1C	mouse	E18.5	mixed	thalamus	litter1_set1	Jax
Exp110_mmE18.5_2A	mouse	E18.5	mixed	cortex	litter1_set2	Jax
Exp110_mmE18.5_2B	mouse	E18.5	mixed	striatum	litter1_set2	Jax
Exp110_mmE18.5_2C	mouse	E18.5	mixed	thalamus	litter1_set2	Jax
Exp117_cjGD135_1A	marmoset	GD135	19-221_fetus1	PFC	female	19-221_19-231
Exp117_cjGD135_1B	marmoset	GD135	19-221_fetus1	striatum	female	19-221_19-231
Exp117_cjGD135_1C	marmoset	GD135	19-221_fetus1	thalamus	female	19-221_19-231
Exp117_cjGD135_2A	marmoset	GD135	19-221_fetus1	PFC	female	19-221_19-231
Exp117_cjGD135_2B	marmoset	GD135	19-221_fetus1	striatum	female	19-221_19-231
Exp117_cjGD135_2C	marmoset	GD135	19-221_fetus1	thalamus	female	19-221_19-231
Exp119_cjGD135_1A	marmoset	GD135	20-218_fetus2	PFC	male	20-218_19-234
Exp119_cjGD135_1B	marmoset	GD135	20-218_fetus2	striatum	male	20-218_19-234
Exp119_cjGD135_1C	marmoset	GD135	20-218_fetus2	thalamus	male	20-218_19-234
Exp119_cjGD135_2A	marmoset	GD135	20-218_fetus2	PFC	male	20-218_19-234
Exp119_cjGD135_2B	marmoset	GD135	20-218_fetus2	striatum	male	20-218_19-234
Exp119_cjGD135_2C	marmoset	GD135	20-218_fetus2	thalamus	male	20-218_19-234
Exp133_mmE18.5_1A	mouse	E18.5	mixed	cortex	litter3_set2	C57039_VBG957
Exp133_mmE18.5_1B	mouse	E18.5	mixed	striatum	litter3_set2	C57039_VBG957
Exp133_mmE18.5_1C	mouse	E18.5	mixed	thalamus	litter3_set2	C57039_VBG957
Exp133_mmE18.5_2B	mouse	E18.5	mixed	striatum	litter4_set2	C57039_VBG957

## Sheet: snRNAseq_Krienen
species	USDA_id	RNA_analysis_id	age	sex
marmoset	15-121	bi001	2y8m	female
marmoset	17-B122	bi005	2y5m	male
marmoset	16-157	bi006	2y5m	female
marmoset	17-122	bi007	2y6m	male

## Sheet: FISH
Figure	Species	Age	Sex	BiologicalReplicate	CageLitter	Notes
Extended Data Figs. 3-4	marmoset	3 years,3months	female	19-212	17-103_17-B107	BCS 1.5/5, suspected IBD, previous egg donor
Extended Data Figs. 3-4	marmoset	7years,4months	female	17-B115	17-B100_17B101	BCS 1.5/5, GI inflammation
Extended Data Figs. 3-4	marmoset	neonate	male	23-202	21-121_20-148	foot and tail trauma
Extended Data Figs. 3-4	marmoset	neonate	female	24-126	20_173_21-121
Extended Data Figs. 5-6	mouse	P4	male	C57-042-4M	C57-042
Extended Data Figs. 5-6	mouse	P4	male	C57-042-6M	C57-042
Extended Data Figs. 5-6	mouse	P4	female	C57-042-1F	C57-042
Extended Data Figs. 5-6	mouse	P4	female	C57-048-1F	C57-048	runted
Extended Data Figs. 5-6	mouse	P90	male	mmP90_2M	C57-032
Extended Data Figs. 5-6	mouse	P90	male	mmP90_3M	C57-032
Extended Data Figs. 5-6	mouse	P90	female	mmP90_2F	Jax_071023
Extended Data Figs. 5-6	mouse	P90	female	mmP90_3F	Jax_071023

## Sheet: ExR
Figure(s)	Species	Age	Sex	BiologicalReplicate	CageLitter	Notes
Figure. 6, Extended Data Fig. 11	mouse	P35	male	Ald029-3M	Ald006b/Ald029	injected at P1 (DOB exact)
Figure. 6, Extended Data Fig. 11	mouse	P35	male	Ald029-4M	Ald006b/Ald029	injected at P1 (DOB exact)
Figure. 6, Extended Data Fig. 11	mouse	P35	female	Ald029-8F	Ald006b/Ald029	injected at P1 (DOB exact)
Figure. 6, Extended Data Fig. 11	mouse	P35	male	Ald030-4M	Ald006b/Ald030	injected at P1 or P2
Figure. 6, Extended Data Fig. 11	mouse	P39	male	Ald031-1M	Ald006b/Ald031	injected at P1 or P2
Figure. 6, Extended Data Fig. 11	mouse	P39	male	Ald031-2M	Ald006b/Ald031	injected at P1 or P2
Figure. 6, Extended Data Fig. 11	mouse	P39	female	Ald031-6M	Ald006b/Ald031	injected at P1 or P2
Figure. 6, Extended Data Fig. 11	mouse	P39	male	Ald031-4M	Ald006b/Ald031	injected at P1 or P2
