# Supplementary material for: Astrocyte regional specialization is shaped by postnatal development
Source: bioRxiv. 2025 Jun 1:2024.10.11.617802. Originally published 2024 Oct 12. Preprint. [Version 3] doi: 10.1101/2024.10.11.617802 (PMC11482951; doi:10.1101/2024.10.11.617802)
Supplement: Supplement 2 — Supplementary Table 1. Biological donor information. Supplementary Table 2. Abundance of cell types and Leiden clusters and descriptions of Leiden clusters in mouse and marmoset. Supplementary Table 3. Proportional breakdown of each Leiden cluster by age, assigned region, and sex for mouse and marmoset. Supplementary Table 4. Proportional breakdown of MapMyCells-derived Allen Brain Cell Atlas subclass assignments by Leiden cluster for mouse and marmoset. Supplementary Table 5. Summary of significant compositional differences in cell type for marmoset as found by scCODA. Supplementary Table 6. Summary of significant compositional differences in cell type for mouse as found by scCODA. Supplementary Table 7. Summary of significant compositional differences in Leiden cluster for marmoset as found by scCODA. Supplementary Table 8. Summary of significant compositional differences in Leiden cluster for mouse as found by scCODA. Supplementary Table 9. Marmoset rDEGs shared across both replicates for each age. Supplementary Table 10. WebGestalt enrichment results for marmoset rDEGs by age. Supplementary Table 11. Mouse rDEGs for each age. Supplementary Table 12. WebGestalt enrichment results for mouse rDEGs by age. Supplementary Table 13. Image-level quantification of each rDEG probe for adult and neonate marmoset and mouse and results of statistical tests for mouse. Supplementary Table 14. Proportion astrocytes positive for one or more fibrous marker(s) in each time point-region combination for both species. Supplementary Table 15. Top ABCA MapMyCells cluster assignments for astrocyte subclusters. Supplementary Table 16. CellPhoneDB-generated cell-cell communication results for each region-age combination in mouse and marmoset. Supplementary Table 17. Fraction of CellPhoneDB-generated ligand-receptor pairs shared across 3 or more ages for all neuronal clusters within a region for both species. Supplementary Table 18. Genes with the highest Mellon change scores over pseudoti [file media-2.zip › supplementary_tables/SI_Table4_abca_subclass_assignments.xlsx]

## Sheet: marm_leiden_top_abca_subclass
leiden	subclass	fraction
Neuron_Excit_Ctx_L23IT_TAFA1	007 L2/3 IT CTX Glut	0.654725
Astrocyte_Telen_SLC1A2	319 Astro-TE NN	0.820994
Neuron_Mixed_Thal-ZI-Post_PCDH15	243 PGRN-PARN-MDRN Hoxb5 Glut	0.0809823
Neuron_Inh_Str_MSN_DRD1_RARB	061 STR D1 Gaba	0.621715
Oligodendrocyte_MOL_PLP1	001 CLA-EPd-CTX Car3 Glut	0
OPC_LHFPL3	001 CLA-EPd-CTX Car3 Glut	0
Oligodendrocyte_MOL_ST18	001 CLA-EPd-CTX Car3 Glut	0
Neuron_Excit_Thal_NTNG1	151 TH Prkcd Grin2c Glut	0.286389
Neuron_Inh_Str_MSN_DRD2_RARB	062 STR D2 Gaba	0.849486
Neuron_Inh_Ctx_CGE_VIP_ADARB2	046 Vip Gaba	0.599179
Neuron_Excit_Ctx_L23IT_Immature_MEF2C	007 L2/3 IT CTX Glut	0.414126
Neuron_Excit_Ctx_L5IT_KHDRBS3	005 L5 IT CTX Glut	0.534232
Oligodendrocyte_MFOL_MOBP	001 CLA-EPd-CTX Car3 Glut	0
Neuron_Excit_Ctx_L45IT_RORB-POU6F2	006 L4/5 IT CTX Glut	0.848259
Astrocyte_Str-Thal_Immature_PTPRZ1	318 Astro-NT NN	0.732513
Neuron_Excit_Ctx_L6CT-6b_HS3ST4	030 L6 CT CTX Glut	0.632075
Neuron_Inh_Ctx_MGE_SST_NXPH1	053 Sst Gaba	0.813446
Neuron_Inh_Ctx_MGE_PVALB_ERBB4	052 Pvalb Gaba	0.685432
Astrocyte_Dien_Mature_ATP1A2	318 Astro-NT NN	0.872488
Microglia_Mature_PAM	001 CLA-EPd-CTX Car3 Glut	0
Neuron_Excit_Ctx_L6IT_LRP1B	004 L6 IT CTX Glut	0.657332
Neuron_Inh_Thal-MBder_PCBP3_GRIK1	213 SCsg Gabrr2 Gaba	0.692255
Neuron_Inh_Str_MSN_Mature_ADCY5	061 STR D1 Gaba	0.495317
Neuron_Inh_Str_Nacc_PBX3	063 STR D1 Sema5a Gaba	0.242668
Endothelial_FLT1	001 CLA-EPd-CTX Car3 Glut	0
Neuron_Excit_Ctx_Immature_ARPP21	006 L4/5 IT CTX Glut	0.494142
Neuron_Inh_Ctx_CGE_LAMP5_ADARB2-GRIN2A	049 Lamp5 Gaba	0.544146
Ependymal_CFAP299	001 CLA-EPd-CTX Car3 Glut	0
Fibroblast_SVIL	001 CLA-EPd-CTX Car3 Glut	0
Oligodendrocyte_COP-NFOL_QKI	001 CLA-EPd-CTX Car3 Glut	0
Neuron_Inh_Str_MGE_IL1RAPL2	055 STR Lhx8 Gaba	0.380311
Neuron_Excit_Ctx_L5NP_HS3ST4	032 L5 NP CTX Glut	0.785702
Microglia_Thal_7-14mo_NFAT5	001 CLA-EPd-CTX Car3 Glut	0
Neuron_Excit_Ctx_L5ET_TAFA1	022 L5 ET CTX Glut	0.794351
Mural_DLC1	001 CLA-EPd-CTX Car3 Glut	0
Microglia_Immature_APOE	001 CLA-EPd-CTX Car3 Glut	0
Astrocyte_Immature_ADGRV1	319 Astro-TE NN	0.386164
Choroid_Plexus_TRPM3	001 CLA-EPd-CTX Car3 Glut	0
Neuron_Inh_Ctx_MGE_PVALB_CNTNAP4	052 Pvalb Gaba	0.49848
Neuron_Inh_LSX_TRPC4	070 LSX Prdm12 Slit2 Gaba	0.194773
Neuron_Excit_Thal-PF_Immature_TLL1	154 PF Fzd5 Glut	0.414411
Neuron_Excit_Ctx_L6IT-Car3_NTNG2	004 L6 IT CTX Glut	0.290931
Neuron_Mixed_Habenula-NWD2_Str-CHAT_RAYLYL	145 MH Tac2 Glut	0.460811
Microglia_Macrophage_BMP2K	001 CLA-EPd-CTX Car3 Glut	0
Neuron_Inh_Str_SST_TACR1	056 Sst Chodl Gaba	0.73614
Neuron_Inh_Thal_TRN_ZNF804A	093 RT-ZI Gnb3 Gaba	0.550756
Neuron_Excit_Ctx-HPF-CR_Immature_Vglut2_RELN	036 HPF CR Glut	0.538251

## Sheet: marm_leiden_crosstab_abcasub
leiden	001 CLA-EPd-CTX Car3 Glut	002 IT EP-CLA Glut	003 L5/6 IT TPE-ENT Glut	004 L6 IT CTX Glut	005 L5 IT CTX Glut	006 L4/5 IT CTX Glut	007 L2/3 IT CTX Glut	008 L2/3 IT ENT Glut	009 L2/3 IT PIR-ENTl Glut	010 IT AON-TT-DP Glut	012 MEA Slc17a7 Glut	013 COAp Grxcr2 Glut	014 LA-BLA-BMA-PA Glut	015 ENTmv-PA-COAp Glut	016 CA1-ProS Glut	017 CA3 Glut	018 L2 IT PPP-APr Glut	019 L2/3 IT PPP Glut	020 L2/3 IT RSP Glut	021 L4 RSP-ACA Glut	022 L5 ET CTX Glut	023 SUB-ProS Glut	025 CA2-FC-IG Glut	026 NLOT Rho Glut	027 L6b EPd Glut	028 L6b/CT ENT Glut	029 L6b CTX Glut	030 L6 CT CTX Glut	031 CT SUB Glut	032 L5 NP CTX Glut	033 NP SUB Glut	034 NP PPP Glut	035 OB Eomes Ms4a15 Glut	036 HPF CR Glut	037 DG Glut	038 DG-PIR Ex IMN	039 OB Meis2 Thsd7b Gaba	040 OB Trdn Gaba	041 OB-in Frmd7 Gaba	042 OB-out Frmd7 Gaba	043 OB-mi Frmd7 Gaba	044 OB Dopa-Gaba	045 OB-STR-CTX Inh IMN	046 Vip Gaba	047 Sncg Gaba	048 RHP-COA Ndnf Gaba	049 Lamp5 Gaba	050 Lamp5 Lhx6 Gaba	051 Pvalb chandelier Gaba
Neuron_Excit_Ctx_L23IT_TAFA1	0	7.97862e-05	0.000159572	0.0174865	0.00208774	0.24251	0.654725	0.000731373	0.000638289	0.000359038	0.00163562	1.32977e-05	0.000771266	5.31908e-05	0	0	1.32977e-05	0.000106382	0.0017287	2.65954e-05	0.000438824	0	0	0	0	0	0	0.00212763	3.98931e-05	0.000252656	0	0	0	0	0.000398931	5.31908e-05	3.98931e-05	2.65954e-05	3.98931e-05	0	0	1.32977e-05	0	2.65954e-05	1.32977e-05	2.65954e-05	0	0	0
Astrocyte_Telen_SLC1A2	0	0	0	0	1.82399e-05	0	0	1.82399e-05	0	0	3.64797e-05	0	1.82399e-05	0	1.82399e-05	0	0	0	0	0	0	0	0	0	0	0	0	1.82399e-05	0	0	1.82399e-05	0	0	0	0	5.47196e-05	1.82399e-05	0	0	1.82399e-05	0	0	0.0238577	0	0	0	0	0	0
Neuron_Mixed_Thal-ZI-Post_PCDH15	3.80735e-05	1.90367e-05	0	3.80735e-05	3.80735e-05	0.000171331	3.80735e-05	1.90367e-05	0.000494955	0.000418808	0.00209404	0	3.80735e-05	5.71102e-05	0	7.6147e-05	0	0	1.90367e-05	0	7.6147e-05	1.90367e-05	1.90367e-05	0	0	0	5.71102e-05	0.00133257	0	0.000380735	7.6147e-05	0	0.0009328	0.000209404	0.000133257	0.000285551	0.000704359	0.000190367	0.000533029	0.000475919	0	0.000513992	0.000399772	0.000628212	5.71102e-05	0.000266514	0.000456882	0.000152294	3.80735e-05
Neuron_Inh_Str_MSN_DRD1_RARB	4.01469e-05	0	0	0.000140514	2.00735e-05	4.01469e-05	0.000361322	4.01469e-05	0.000401469	0.000281029	0.000903306	4.01469e-05	0.000321175	0	2.00735e-05	0	0	6.02204e-05	2.00735e-05	0	0.000200735	4.01469e-05	0	2.00735e-05	0	4.01469e-05	2.00735e-05	0.000963526	0.000140514	0.000240882	0	0	4.01469e-05	0	0.000240882	0.000100367	0.000903306	6.02204e-05	0.0012847	6.02204e-05	0	4.01469e-05	0.000361322	0.000100367	2.00735e-05	0.000200735	0	2.00735e-05	4.01469e-05
Oligodendrocyte_MOL_PLP1	0	0	0	0	0	0	0	0	0	0	0	0	0	0	0	0	0	0	0	0	0	0	0	0	0	0	0	0	0	0	0	0	0	0	0	0	0	0	0	0	0	0	0	0	0	0	0	0	0
OPC_LHFPL3	0	0	0	0	0	0	0	0	0	0	0	0	0	0	0	0	0	0	0	0	0	0	0	0	0	0	0	0	0	0	0	0	0	0	0	0	0	0	0	0	0	0	0	0	0	0	0	0	0
Oligodendrocyte_MOL_ST18	0	0	0	0	0	0	0	0	0	0	0	0	0	0	0	0	0	0	0	0	0	0	0	0	0	0	0	0	0	0	0	0	0	0	0	0	0	0	0	0	0	0	0	0	0	0	0	0	0
Neuron_Excit_Thal_NTNG1	0	0	0	0	2.62213e-05	0.00020977	5.24425e-05	0.00020977	0.000524425	0	0.0012324	2.62213e-05	0.000131106	0	0	0	2.62213e-05	7.86638e-05	0	0	0	2.62213e-05	0	0	0	0	2.62213e-05	2.62213e-05	0	0.000314655	2.62213e-05	0	0.00233369	2.62213e-05	5.24425e-05	5.24425e-05	0.000104885	5.24425e-05	7.86638e-05	2.62213e-05	0	2.62213e-05	2.62213e-05	0	0	7.86638e-05	2.62213e-05	0	0
Neuron_Inh_Str_MSN_DRD2_RARB	0	0	0	0	0	0	2.94664e-05	0	0	0	0	0	2.94664e-05	0	0	0	0	0	0	0	2.94664e-05	0	0	0	0	0	0	0.000176798	0	5.89327e-05	0	0	2.94664e-05	0	0	0	0.000147332	0	0.000147332	0	0	0	2.94664e-05	0	0	0	0	0	0
Neuron_Inh_Ctx_CGE_VIP_ADARB2	0	0	0	0.000101722	0	0.000101722	3.39075e-05	0	0.000576427	0	0.00108504	0	6.7815e-05	0	0	0	0	0	0	0	3.39075e-05	0	0	0	0	3.39075e-05	0	0.00454361	0	3.39075e-05	0	0	3.39075e-05	0	0.00067815	0.00122067	0.00172928	0.000101722	0.000576427	0.000847688	6.7815e-05	0.000712058	0.00196663	0.599179	0.0206158	0.0484199	0.0817849	0.000508613	6.7815e-05
Neuron_Excit_Ctx_L23IT_Immature_MEF2C	3.58706e-05	0.000430447	0.000107612	0.000358706	0.000466318	0.0932635	0.414126	0.00330009	0.00591865	0.00161418	0.00724586	0	0.0151374	0.000322835	0	3.58706e-05	7.17412e-05	0.000502188	3.58706e-05	0	0.0018294	0	0	0	0	3.58706e-05	0	0.00236746	7.17412e-05	0.000286965	0	0	7.17412e-05	0	0.00107612	0.0236028	3.58706e-05	0	0	0	0	0	0.000358706	7.17412e-05	3.58706e-05	0	3.58706e-05	0	0
Neuron_Excit_Ctx_L5IT_KHDRBS3	3.68283e-05	0.000147313	0.00917026	0.0241226	0.534232	0.320333	0.00132582	7.36567e-05	0.000184142	0.000147313	0.000478768	0	0.000405112	0	0	0	0	0.000184142	0.000847052	0	0.00150996	0	0	0	0	3.68283e-05	3.68283e-05	0.0134055	0.000331455	0.00747615	0	3.68283e-05	7.36567e-05	0	7.36567e-05	0	0	0	7.36567e-05	0	0	3.68283e-05	0	0	0	0	0	0	0
Oligodendrocyte_MFOL_MOBP	0	0	0	0	0	0	0	0	0	0	0	0	0	0	0	0	0	0	0	0	0	0	0	0	0	0	0	0	0	0	0	0	0	0	0	0	0	0	0	0	0	0	0	0	0	0	0	0	0
Neuron_Excit_Ctx_L45IT_RORB-POU6F2	0	0	0.000492667	0.0103081	0.0262629	0.848259	0.00386554	0.00030318	7.57949e-05	0	0.000265282	0	0.000871641	0	0	0	0	0.000113692	0.00234964	0	3.78974e-05	0	0	0	0	0	0	0.00420662	0.000113692	0.00454769	0	0	0	0	0	0	0	0	0	0	0	0	0	0	0	0	0	0	0
Astrocyte_Str-Thal_Immature_PTPRZ1	0	0	0	0	0	0	0	4.20115e-05	0	4.20115e-05	8.4023e-05	0	4.20115e-05	0	0	0	0	0	0	0	0	0	0	0	0	0	4.20115e-05	0	0	0	0	0	0	0	0	0.000126035	0	0	8.4023e-05	0.000126035	0	0	0.0744444	4.20115e-05	0	0	4.20115e-05	4.20115e-05	0
Neuron_Excit_Ctx_L6CT-6b_HS3ST4	0.000263054	0.00280591	0.000394581	0.0105222	0.00359507	0.00420887	0.00105222	4.38423e-05	0.000350739	0.00056995	0.00232364	0	0.000833005	8.76847e-05	0.000175369	8.76847e-05	8.76847e-05	0.000219212	0.000219212	4.38423e-05	0.00197291	0	4.38423e-05	0	0.00692709	0.00872463	0.0454645	0.632075	0.0040335	0.0565566	0.00105222	0.000131527	8.76847e-05	0	0.000175369	0.000131527	0.000263054	0.000219212	0.00074532	4.38423e-05	0	4.38423e-05	0	4.38423e-05	0	0.000131527	0	0	0
Neuron_Inh_Ctx_MGE_SST_NXPH1	0	0	0	0	0	0.000143246	0	4.77487e-05	0	0	9.54973e-05	0	0	0	0	0	0	0	0	0	4.77487e-05	0	0	0	0	0	0	0.00190995	0	0	0	0	0	0	0	0	0.000190995	4.77487e-05	0.000334241	9.54973e-05	0	0.000190995	0.000143246	0.000381989	0	0.000525235	0.000286492	9.54973e-05	0
Neuron_Inh_Ctx_MGE_PVALB_ERBB4	0	0	0	0	0	0.000192132	0	0	0	0	0.000144099	0	0	0	0	0	0	4.8033e-05	4.8033e-05	0	0	0	0	0	0	0	0	0.00158509	0	0.000144099	0	0	0	0	0	0	0.000240165	0	0.00048033	0.000528363	0	9.60661e-05	0.00206542	0.000816562	0	0.000720496	0.000528363	0.00336231	0.00110476
Astrocyte_Dien_Mature_ATP1A2	0	0	0	0	0	0	0	0	0	0	0	0	0	0	0	0	0	0	0	0	0	0	0	0	0	0	0	0	0	4.90052e-05	0	0	0	4.90052e-05	0	0	0	0	4.90052e-05	4.90052e-05	0	0	0.000931099	0	0	0	0	0	0
Microglia_Mature_PAM	0	0	0	0	0	0	0	0	0	0	0	0	0	0	0	0	0	0	0	0	0	0	0	0	0	0	0	0	0	0	0	0	0	0	0	0	0	0	0	0	0	0	0	0	0	0	0	0	0
Neuron_Excit_Ctx_L6IT_LRP1B	0.000822008	0.00164402	0.00147961	0.657332	0.0880645	0.0366068	0.0153989	5.48005e-05	0.000274003	0.000383604	0.000383604	0	0.000383604	5.48005e-05	0	5.48005e-05	0	5.48005e-05	0.000328803	5.48005e-05	0.000657606	0	0	0	5.48005e-05	0.000274003	0.000219202	0.0392372	5.48005e-05	0.00761727	0	0	0	0	5.48005e-05	5.48005e-05	5.48005e-05	0	0.000164402	0	0	0	0	0	0	0	0	0	0
Neuron_Inh_Thal-MBder_PCBP3_GRIK1	0	0	0	0	0	0	0	0	0	0	6.82361e-05	0	6.82361e-05	0	0	0	0	0	0	0	0	0	0	0	0	0	0	0	0	0	0	0	0.000136472	0	0	6.82361e-05	0.000272944	0	6.82361e-05	0	0	0.000204708	0.000136472	0	6.82361e-05	0.000204708	6.82361e-05	0	0
Neuron_Inh_Str_MSN_Mature_ADCY5	0	0	0	0	0	0	6.9891e-05	0	6.9891e-05	0.000139782	0	0	0	0	0	0	0	0	6.9891e-05	0	0	6.9891e-05	0	0	0	0	0	0.000139782	0	0	0	0	0.000139782	0	0	0	6.9891e-05	0	0.000629019	0	0	0	0	0	0	0	0	0	0
Neuron_Inh_Str_Nacc_PBX3	0	0	0	0	0	7.59763e-05	0	7.59763e-05	7.59763e-05	0.000227929	0.00182343	0	0.000151953	0	0	0	0	0	0	0	7.59763e-05	0	0	0	0	0	0	0.00243124	0	0	0	0	7.59763e-05	0	0	0.00060781	0.0122322	0.0218052	0.175201	0.0118523	0.000227929	0.00562225	0.0445981	0.000987692	0.000227929	0.00106367	0.000683787	0.000151953	0
Endothelial_FLT1	0	0	0	0	0	0	0	0	0	0	0	0	0	0	0	0	0	0	0	0	0	0	0	0	0	0	0	0	0	0	0	0	0	0	0	0	0	0	0	0	0	0	0	0	0	0	0	0	0
Neuron_Excit_Ctx_Immature_ARPP21	0	0.000400521	0.0562732	0.00240312	0.0149194	0.494142	0.00500651	0.000901172	0.00250325	0.000600781	0.00240312	0	0.0193251	0.00020026	0	0	0.00010013	0.0010013	0.00010013	0.00010013	0.00350456	0	0	0	0	0	0	0.0127165	0.000700911	0.0150195	0.00010013	0.00020026	0	0	0	0.000400521	0	0	0	0	0	0	0.00010013	0	0	0	0	0	0
Neuron_Inh_Ctx_CGE_LAMP5_ADARB2-GRIN2A	0	0	0	0	0	0	0	0	0.000101368	0.000101368	0.000608211	0	0	0	0	0	0	0	0	0	0.000101368	0	0	0	0	0.000101368	0	0.00273695	0	0.000101368	0	0	0.000101368	0	0	0.000101368	0.000608211	0	0.00152053	0.00152053	0.000101368	0.000810948	0.00587937	0.0054739	0.00121642	0.0185504	0.544146	0.177902	0.00141916
Ependymal_CFAP299	0	0	0	0	0	0	0	0	0	0	0	0	0	0	0	0	0	0	0	0	0	0	0	0	0	0	0	0	0	0	0	0	0	0	0	0	0	0	0	0	0	0	0	0	0	0	0	0	0
Fibroblast_SVIL	0	0	0	0	0	0	0	0	0	0	0	0	0	0	0	0	0	0	0	0	0	0	0	0	0	0	0	0	0	0	0	0	0	0	0	0	0	0	0	0	0	0	0	0	0	0	0	0	0
Oligodendrocyte_COP-NFOL_QKI	0	0	0	0	0	0	0	0	0	0	0	0	0	0	0	0	0	0	0	0	0	0	0	0	0	0	0	0	0	0	0	0	0	0	0	0	0	0	0	0	0	0	0	0	0	0	0	0	0
Neuron_Inh_Str_MGE_IL1RAPL2	0	0	0	0	0	0	0	0	0	0	0.000174856	0	0	0	0	0	0	0	0	0	0	0	0	0	0	0	0	0.000349711	0	0	0	0	0	0	0	0.000524567	0.00279769	0	0.00384683	0.00349711	0.00174856	0.00139885	0.0304249	0.000874279	0	0.000524567	0.00104913	0.0015737	0.00332226
Neuron_Excit_Ctx_L5NP_HS3ST4	0	0.00053088	0	0.00035392	0.00336224	0.00230048	0	0	0	0.000707839	0.000884799	0	0.00106176	0	0	0	0	0.00035392	0.00017696	0	0.00159264	0.00035392	0	0	0.00017696	0	0.00194656	0.0479561	0.00247744	0.785702	0.00920191	0.00017696	0.00017696	0	0	0	0.00035392	0.00017696	0.00035392	0	0	0	0	0	0	0	0	0	0
Microglia_Thal_7-14mo_NFAT5	0	0	0	0	0	0	0	0	0	0	0	0	0	0	0	0	0	0	0	0	0	0	0	0	0	0	0	0	0	0	0	0	0	0	0	0	0	0	0	0	0	0	0	0	0	0	0	0	0
Neuron_Excit_Ctx_L5ET_TAFA1	0	0.000213995	0	0.00342392	0.00171196	0.00834582	0.00192596	0.000213995	0.000213995	0.00192596	0.00299593	0	0.00171196	0	0	0	0	0.000213995	0.000641986	0.000213995	0.79435	0.000213995	0	0	0	0	0	0.0209715	0	0.00663385	0	0	0	0	0.000427991	0	0	0	0.000213995	0	0	0	0	0	0	0	0.000213995	0	0
Mural_DLC1	0	0	0	0	0	0	0	0	0	0	0	0	0	0	0	0	0	0	0	0	0	0	0	0	0	0	0	0	0	0	0	0	0	0	0	0	0	0	0	0	0	0	0	0	0	0	0	0	0
Microglia_Immature_APOE	0	0	0	0	0	0	0	0	0	0	0	0	0	0	0	0	0	0	0	0	0	0	0	0	0	0	0	0	0	0	0	0	0	0	0	0	0	0	0	0	0	0	0	0	0	0	0	0	0
Astrocyte_Immature_ADGRV1	0	0	0	0	0	0.000251572	0	0.000251572	0.000251572	0	0.0027673	0	0.00100629	0.000251572	0	0.000251572	0	0	0	0	0	0	0	0	0	0	0	0.00100629	0.000251572	0.000754717	0	0	0.000251572	0.00176101	0.000251572	0.00301887	0.00100629	0.000503145	0.00100629	0.00226415	0	0.000754717	0.0759748	0.00679245	0	0.00100629	0.00477987	0.000754717	0.00251572
Choroid_Plexus_TRPM3	0	0	0	0	0	0	0	0	0	0	0	0	0	0	0	0	0	0	0	0	0	0	0	0	0	0	0	0	0	0	0	0	0	0	0	0	0	0	0	0	0	0	0	0	0	0	0	0	0
Neuron_Inh_Ctx_MGE_PVALB_CNTNAP4	0	0	0	0	0	0.000828958	0.000552639	0	0.000552639	0.000276319	0.000828958	0	0	0	0	0	0	0	0	0	0	0	0	0	0	0	0	0.00221056	0	0	0	0	0	0	0	0.000276319	0.000552639	0.000552639	0.000276319	0.000552639	0	0	0	0.000828958	0.000276319	0.00193424	0.000828958	0.0320531	0.233766
Neuron_Inh_LSX_TRPC4	0	0	0	0	0	0	0.000311139	0	0.000622278	0	0.00217797	0	0.000311139	0	0	0.000622278	0	0	0	0	0.000622278	0.000311139	0	0	0	0	0	0.00124456	0	0.000311139	0	0	0	0	0.000622278	0	0.000311139	0.000622278	0.00466708	0.000311139	0	0	0	0.00124456	0	0.00217797	0.000311139	0.000311139	0
Neuron_Excit_Thal-PF_Immature_TLL1	0	0	0	0	0	0	0	0	0	0	0.00101489	0	0	0	0	0	0	0	0	0	0	0	0	0	0	0	0	0	0	0.000338295	0	0	0	0	0	0	0	0	0	0	0	0	0	0.000338295	0	0	0	0	0
Neuron_Excit_Ctx_L6IT-Car3_NTNG2	0.28936	0.01649	0	0.29093	0.01649	0.00431881	0.0310169	0	0.000392619	0.000392619	0.00196309	0	0	0	0	0	0	0	0	0	0.000392619	0	0	0	0	0.000392619	0.00157047	0.0722418	0	0.00471143	0	0	0	0	0	0	0	0	0.000392619	0	0	0	0	0.000392619	0	0	0.000392619	0	0
Neuron_Mixed_Habenula-NWD2_Str-CHAT_RAYLYL	0	0	0	0	0	0	0	0	0	0	0.000393856	0	0	0	0	0	0	0	0	0	0	0	0	0	0	0	0	0	0	0	0	0	0	0	0	0	0	0	0	0	0	0	0	0	0	0	0	0	0
Microglia_Macrophage_BMP2K	0	0	0	0	0	0	0	0	0	0	0	0	0	0	0	0	0	0	0	0	0	0	0	0	0	0	0	0	0	0	0	0	0	0	0	0	0	0	0	0	0	0	0	0	0	0	0	0	0
Neuron_Inh_Str_SST_TACR1	0	0	0	0	0	0	0	0	0	0	0	0	0	0	0	0	0	0	0	0	0	0	0	0	0	0	0	0.000701754	0	0.000701754	0	0	0	0	0	0	0.000701754	0	0.000701754	0	0	0	0	0	0	0	0	0.000701754	0
Neuron_Inh_Thal_TRN_ZNF804A	0	0	0	0	0	0	0	0	0	0	0	0	0	0	0	0	0	0	0	0	0	0	0	0	0	0	0	0	0	0	0	0	0	0	0	0	0.00143988	0	0	0	0	0	0	0.000719942	0	0	0	0	0
Neuron_Excit_Ctx-HPF-CR_Immature_Vglut2_RELN	0	0	0	0	0	0	0	0	0	0	0	0	0	0	0	0	0	0	0	0	0	0	0	0	0	0	0	0.00273224	0	0	0	0	0.0355191	0.538251	0	0	0	0	0	0	0	0	0	0	0	0	0	0	0
[truncated: 265 more columns]

## Sheet: mouse_leiden_top_abca_subclass
leiden	subclass	fraction
Oligodendrocyte_MOL_Pde4b-Slc24a2	001 CLA-EPd-CTX Car3 Glut	0
Neuron_Excit_Ctx_L23IT_Camk2a	007 L2/3 IT CTX Glut	0.930964
Neuron_Mixed_Thal_ZI-SPA-SPF-Post_Usp29	168 SPA-SPFm-SPFp-POL-PIL-PoT Sp9 Glut	0.0498429
Neuron_Excit_Ctx_L45IT_Dpp10	006 L4/5 IT CTX Glut	0.614252
Neuron_Inh_Str_MSN_Drd1_Rarb	061 STR D1 Gaba	0.742791
Neuron_Excit_Thal_Ntng1-Synpo2	150 CM-IAD-CL-PCN Sema5b Glut	0.341959
Astrocyte_Telen_Mature_Slc1a2	319 Astro-TE NN	0.992326
Neuron_Excit_Ctx_Immature_L23IT_Ptprk	006 L4/5 IT CTX Glut	0.0109657
OPC_Pcdh15	001 CLA-EPd-CTX Car3 Glut	0
Neuron_Inh_Str_MSN_Drd2_Rarb	062 STR D2 Gaba	0.729145
Neuron_Excit_Thal-Re-Xi_Immature_Ntng1-Kitl	152 RE-Xi Nox4 Glut	0.199202
Astrocyte_Dien_Mature_Slc4a4	318 Astro-NT NN	0.974643
Microglia_Inpp5d	001 CLA-EPd-CTX Car3 Glut	0
Neuron_Excit_Ctx_L6CT_Hs3st4	030 L6 CT CTX Glut	0.85918
Neuron_Excit_Ctx_Immature_Auts2	038 DG-PIR Ex IMN	0.00871551
Neuron_Excit_Ctx_L5ET_Dpp10	022 L5 ET CTX Glut	0.577495
Astrocyte_Immature_Zbtb20	045 OB-STR-CTX Inh IMN	0.485916
Neuron_Excit_Ctx_L45IT_Car10	006 L4/5 IT CTX Glut	0.956904
Neuron_Inh_Ctx_MGE_Sst_Nxph1	053 Sst Gaba	0.391831
Neuron_Excit_Ctx_L6IT_Cdh9	004 L6 IT CTX Glut	0.646705
Neuron_Excit_Thal_Prkcd_Synpo2	151 TH Prkcd Grin2c Glut	0.989832
Astrocyte_Immature_Ptprz1	319 Astro-TE NN	0.43228
Neuron_Inh_Ctx_CGE_Vip-Lamp5_Adarb2	046 Vip Gaba	0.29386
Neuron_Excit_Ctx_Immature_L6CT_Hs3st4	030 L6 CT CTX Glut	0.0402066
Neuron_Inh_LSX_Trpc4	070 LSX Prdm12 Slit2 Gaba	0.126541
Neuron_Inh_Ctx_MGE_Pvalb_Erbb4	052 Pvalb Gaba	0.756262
Neuron_Inh_Str_Immature_Top2a_Nrxn3	045 OB-STR-CTX Inh IMN	0.501774
Neuron_Inh_Str_Immature_Meis2-Bcl11b	045 OB-STR-CTX Inh IMN	0.00184049
Neuron_Excit_Habenula_Nwd2	145 MH Tac2 Glut	0.655222
Neuron_Excit_Ctx_L5NP_Tshz2	032 L5 NP CTX Glut	0.811116
Neuron_Excit_Thal_ATN_Mature_Cacna1c	148 AV Col27a1 Glut	0.47619
Oligodendrocyte_COP-NFOL_Bcas1	001 CLA-EPd-CTX Car3 Glut	0
Neuron_Inh_Thal_TRN_Kcnmb2	093 RT-ZI Gnb3 Gaba	0.536743
Neuron_Inh_Str_OB_Auts2-Pcbp3	041 OB-in Frmd7 Gaba	0.458688
Neuron_Inh_Str_Pal_Foxp2-Pbx3	063 STR D1 Sema5a Gaba	0.382346
Oligodendrocyte_NFOL-MFOL_Mbp	001 CLA-EPd-CTX Car3 Glut	0
Neuron_Excit_AON_Immature_Nrp2	010 IT AON-TT-DP Glut	0.171971
Neuron_Excit_Thal_PF_Foxp2-Dpp6	154 PF Fzd5 Glut	0.63029
Fibroblast_Cped1	001 CLA-EPd-CTX Car3 Glut	0
Neuron_Excit_OB-OT_TRS-BAC_Immature_Epha3	035 OB Eomes Ms4a15 Glut	0.184153
Neuron_Inh_Str_MGE_Pvalb_Il1rapl2	054 STR Prox1 Lhx6 Gaba	0.425789
Neuron_Excit_Thal_AD_Cntn6	147 AD Serpinb7 Glut	0.808116
Mural_Dlc1	001 CLA-EPd-CTX Car3 Glut	0
Endothelial_Flt1	001 CLA-EPd-CTX Car3 Glut	0
Neuron_Inh_LGE_OT-ACB_Drd3_Sgcd	060 OT D3 Folh1 Gaba	0.75171
Choroid_Plexus_Ttr	001 CLA-EPd-CTX Car3 Glut	0
Microglia_Macrophage_Mrc1	001 CLA-EPd-CTX Car3 Glut	0
Neuron_Inh_Str_Chat_Slc7a14	058 PAL-STR Gaba-Chol	0.698413

## Sheet: mouse_leiden_crosstab_abcasub
leiden	001 CLA-EPd-CTX Car3 Glut	002 IT EP-CLA Glut	003 L5/6 IT TPE-ENT Glut	004 L6 IT CTX Glut	005 L5 IT CTX Glut	006 L4/5 IT CTX Glut	007 L2/3 IT CTX Glut	008 L2/3 IT ENT Glut	009 L2/3 IT PIR-ENTl Glut	010 IT AON-TT-DP Glut	012 MEA Slc17a7 Glut	014 LA-BLA-BMA-PA Glut	016 CA1-ProS Glut	017 CA3 Glut	018 L2 IT PPP-APr Glut	019 L2/3 IT PPP Glut	020 L2/3 IT RSP Glut	021 L4 RSP-ACA Glut	022 L5 ET CTX Glut	023 SUB-ProS Glut	025 CA2-FC-IG Glut	027 L6b EPd Glut	028 L6b/CT ENT Glut	029 L6b CTX Glut	030 L6 CT CTX Glut	031 CT SUB Glut	032 L5 NP CTX Glut	033 NP SUB Glut	035 OB Eomes Ms4a15 Glut	036 HPF CR Glut	037 DG Glut	038 DG-PIR Ex IMN	039 OB Meis2 Thsd7b Gaba	040 OB Trdn Gaba	041 OB-in Frmd7 Gaba	042 OB-out Frmd7 Gaba	043 OB-mi Frmd7 Gaba	044 OB Dopa-Gaba	045 OB-STR-CTX Inh IMN	046 Vip Gaba	047 Sncg Gaba	048 RHP-COA Ndnf Gaba	049 Lamp5 Gaba	050 Lamp5 Lhx6 Gaba	051 Pvalb chandelier Gaba	052 Pvalb Gaba	053 Sst Gaba	054 STR Prox1 Lhx6 Gaba	055 STR Lhx8 Gaba
Oligodendrocyte_MOL_Pde4b-Slc24a2	0	0	0	0	0	0	0	0	0	0	0	0	0	0	0	0	0	0	0	0	0	0	0	0	0	0	0	0	0	0	0	0	0	0	0	0	0	0	0	0	0	0	0	0	0	0	0	0	0
Neuron_Excit_Ctx_L23IT_Camk2a	0	0	0	0.00220535	0.000307074	0.0574786	0.930964	8.37474e-05	0.000446653	0.000781643	2.79158e-05	2.79158e-05	0	0	2.79158e-05	0	0.00287533	0	0.000139579	0	2.79158e-05	0	0	0	0.000251242	0	5.58316e-05	0	0	0	0.000446653	0	2.79158e-05	0	5.58316e-05	0	0	0	0	0	0	0	2.79158e-05	0	0	0	0	0	0
Neuron_Mixed_Thal_ZI-SPA-SPF-Post_Usp29	0	0	0	0	0	3.02078e-05	0	0	0	3.02078e-05	0.000543741	3.02078e-05	0	0	0	0	3.02078e-05	0	3.02078e-05	0	0	0	0	3.02078e-05	0.000151039	0	6.04157e-05	0	0.000604157	0	0	3.02078e-05	0.000120831	0	0.000120831	3.02078e-05	0	9.06235e-05	6.04157e-05	0.000332286	0.000120831	0	3.02078e-05	6.04157e-05	0	0	0.00027187	9.06235e-05	0.00129894
Neuron_Excit_Ctx_L45IT_Dpp10	7.18004e-05	0.000143601	0.00269251	0.076252	0.281134	0.614252	0.00147191	0	0	0	0	0.000107701	0	0	0	0	3.59002e-05	3.59002e-05	0.000502603	0	0	0	0	0	0.00129241	0	0.00150781	0	0	0	0	0	0	0	3.59002e-05	0	0	3.59002e-05	0	0	0	0	0	0	0	0	3.59002e-05	0	0
Neuron_Inh_Str_MSN_Drd1_Rarb	0	0	0	0	0	0	0	0	0	0	0	0	0	0	0	0	0	0	0	0	0	0	0	0	0	0	0	0	0	0	0	0	0	0	3.78917e-05	0	0	0	0	0	0	0	0	0	0	0	0	0	0
Neuron_Excit_Thal_Ntng1-Synpo2	0	0	0	0	0	0	0	0	0	0	3.89696e-05	0	0	0	0	0	0	0	0	0	0	0	0	0	0	0	0	0	0	0	0	0	0	0	0	0	0	0	0	0	0	0	0	0	0	0	0	0	0
Astrocyte_Telen_Mature_Slc1a2	0	0	0	0	0	0	0	0	0	0	0	0	0	0	0	0	0	0	0	0	0	0	0	0	0	0	0	0	0	0	0	0	0	0	0	0	0	0	0.000548176	0	4.21674e-05	0	0	0	0	0	0	0	0
Neuron_Excit_Ctx_Immature_L23IT_Ptprk	0	0	0	0.000297518	0.000552533	0.0109657	0.0033577	4.25025e-05	4.25025e-05	0	0	8.50051e-05	0	0	0	0	4.25025e-05	0	0	0	0	0	0	0	0	0	0	0	0	0	8.50051e-05	0	0	0	4.25025e-05	0	0	0	0	0	0	4.25025e-05	0	0	0	0	0	0	0
OPC_Pcdh15	0	0	0	0	0	0	0	0	0	0	0	0	0	0	0	0	0	0	0	0	0	0	0	0	0	0	0	0	0	0	0	0	0	0	0	0	0	0	0	0	0	0	0	0	0	0	0	0	0
Neuron_Inh_Str_MSN_Drd2_Rarb	0	0	0	0	0	0	8.87902e-05	4.43951e-05	0.000133185	4.43951e-05	4.43951e-05	0	4.43951e-05	0	0	0	4.43951e-05	0	4.43951e-05	0	0	0	0	4.43951e-05	0.000221976	0	4.43951e-05	0	4.43951e-05	0	0.00017758	4.43951e-05	0.000133185	4.43951e-05	0.000710322	0	0	0	0.000399556	0	0	4.43951e-05	0	0	0	0	8.87902e-05	0	0
Neuron_Excit_Thal-Re-Xi_Immature_Ntng1-Kitl	0	0	0	0	0	0	0	0	0	0	0.000458463	0	0	0	0	0	0	0	0	0	0	0	0	0	0	0	9.16926e-05	0	0.000275078	0	9.16926e-05	0	0	0	9.16926e-05	4.58463e-05	0	4.58463e-05	0	0	0	0	9.16926e-05	0	0	0	9.16926e-05	0	0
Astrocyte_Dien_Mature_Slc4a4	0	0	0	0	0	0	0	0	0	0	0	0	0	0	0	0	5.68537e-05	0	0	0	0	0	0	0	0	0	0	0	0	0	0	0	0	0	0	0	0	0	0.000227415	0	0	0	0	0	0	0	0	0	0
Microglia_Inpp5d	0	0	0	0	0	0	0	0	0	0	0	0	0	0	0	0	0	0	0	0	0	0	0	0	0	0	0	0	0	0	0	0	0	0	0	0	0	0	0	0	0	0	0	0	0	0	0	0	0
Neuron_Excit_Ctx_L6CT_Hs3st4	0	0	0	0.000412444	0.000353523	5.89206e-05	0	0	0	0	0	0	0	0	0	0	0	0	5.89206e-05	0	0	0.000824888	0.000530285	0.0642234	0.85918	0	0.0154961	0	0	0	0	0	0	0	0	0	0	0	0	0	0	0	0	0	0	0	5.89206e-05	0	0
Neuron_Excit_Ctx_Immature_Auts2	0	0	0	0	0	0	0	0	0	0	0	0	0	0	0	0	0	0	0	0	0	0	0	0	0	0	0	0	0	0	0	0.00871551	0	0	0	0	0	0	0.000180321	0	0	0	0	0	0	0	0	0	0
Neuron_Excit_Ctx_L5ET_Dpp10	0	0.000198111	6.60371e-05	0.00112263	0.00125471	0.00204715	0.00151885	0	6.60371e-05	0.0237073	0.000396223	6.60371e-05	6.60371e-05	0	0	0	6.60371e-05	0	0.577495	6.60371e-05	0	0	0	0	0.00383015	0	0.00112263	6.60371e-05	6.60371e-05	0	0.000330186	0	6.60371e-05	0	0.000396223	0	0	0	0	0	0	0	6.60371e-05	0	0	0	0.000198111	0	0
Astrocyte_Immature_Zbtb20	0	0	0	0	0	0	0	0	0	0	6.61201e-05	0	0	0	0	0	0	0	0	0	0	0	0	0	0	0	0	0	0	0	0	0.0166623	0	0	0	0.00013224	0	0	0.485916	0	0	0	6.61201e-05	0	0	0	6.61201e-05	0	0
Neuron_Excit_Ctx_L45IT_Car10	0	0	0	0.00154393	0.00422904	0.956904	0.0308116	0	6.71276e-05	0	0	6.71276e-05	0	0	0	0	0.00114117	0	0	0	0	0	0	0	0	0	0	0	0	0	6.71276e-05	0	0	0	0	0	0	0	0	0	0	0	6.71276e-05	0	0	0	0	0	0
Neuron_Inh_Ctx_MGE_Sst_Nxph1	0	0	0	0	0	0	0	0	0	0	0	0	0	0	0	0	0	0	0	0	0	0	0	0	0	0	0	0	0	0	0	0	0	0	0	0.000140845	0	0	0.00387324	0	0	0	0	7.04225e-05	0	0.00633803	0.391831	0.000352113	0.000211268
Neuron_Excit_Ctx_L6IT_Cdh9	0.000812546	0.00300642	0.000487527	0.646705	0.0251889	0.0035752	0.00243764	0	0	0.000243764	0.000162509	0	0	0	0	8.12546e-05	0.000162509	0	8.12546e-05	0	8.12546e-05	0	0	0	0.00308767	8.12546e-05	0.000406273	0	0	0	0.000162509	0	0	0	0	0	0	0	0	0	0	0	0	0	0	0	0	0	0
Neuron_Excit_Thal_Prkcd_Synpo2	0	0	0	0	0	0	0	0	0	0	0	0	0	0	0	0	0	0	0	0	0	0	0	0	0	0	0	0	0	0	0	0	0	0	0	0	0	0	0	0	0	0	0	0	0	0	0	0	0
Astrocyte_Immature_Ptprz1	0	0	0	0	0	0	0	0	0	0	0	0	0	0	0	0	0	0	0	0	0	0	0	0	0	0	0	0	0	0	0	0.000580576	0	0	0	0	0	0	0.151033	0	0	0	0	0	0	0	0	0	0
Neuron_Inh_Ctx_CGE_Vip-Lamp5_Adarb2	0	0	0	0	0	0	0	0	0	8.43455e-05	0	0	0	0	0	0	0	0	0	0	0	0	0	0	8.43455e-05	0	0	0	0	0	0	0	0	0	0	0	0	0.000168691	0.00101215	0.29386	0.0948887	0.00109649	0.25776	0.0122301	8.43455e-05	0	0.000759109	0.000506073	8.43455e-05
Neuron_Excit_Ctx_Immature_L6CT_Hs3st4	0	0.000184434	0	0.00202877	0.000829952	0.000461084	0	0	0	9.22169e-05	0	0	0	0	0	0	0	0	0.000553301	0	0	0	0.000184434	0.00276651	0.0402066	0.000276651	0.00341202	0	0	0	0.000276651	0	0	0	0	0	0	0	0	0	0	0	0	0	0	0	0	0	0
Neuron_Inh_LSX_Trpc4	0	0	0	0	0	0	0	0	0	0	0	0	9.27042e-05	0	0	0	0	0	0	0	0	0	0	0	0	0	0.000185408	0	9.27042e-05	0	0	0	0.000834338	0	0.000463521	0.000648929	9.27042e-05	0.000463521	0.000648929	0	0	9.27042e-05	0	0	0	9.27042e-05	0.000370817	0	0.000556225
Neuron_Inh_Ctx_MGE_Pvalb_Erbb4	0	0	0	0	0	0	0	0	0	0	0	0	0	0	0	0	0	0	0	0	0	0	0	0	0.000315723	0	0	0	0	0	0	0	0.000105241	0	0	0.000105241	0	0	0	0.000736687	0.000105241	0	0.000420964	0.000526205	0.000315723	0.756262	0.0134708	0.000420964	0.000105241
Neuron_Inh_Str_Immature_Top2a_Nrxn3	0	0	0	0	0	0	0	0	0	0	0	0	0	0	0	0	0	0	0	0	0	0	0	0	0	0	0	0	0	0	0	0.000228859	0	0	0	0.0011443	0	0	0.501774	0	0	0	0	0	0	0	0.00011443	0	0
Neuron_Inh_Str_Immature_Meis2-Bcl11b	0	0	0	0	0	0	0	0	0	0	0	0	0	0	0	0	0	0	0	0	0	0	0	0	0	0	0	0	0	0	0	0	0	0	0	0	0	0	0.00184049	0	0	0	0	0	0	0	0	0	0
Neuron_Excit_Habenula_Nwd2	0	0	0	0	0	0	0	0	0	0	0	0	0	0	0	0	0	0	0	0	0	0	0	0	0	0	0	0	0	0	0	0	0	0	0	0	0	0	0	0	0	0	0	0	0	0	0	0	0
Neuron_Excit_Ctx_L5NP_Tshz2	0	0	0	0	0.000152695	0	0	0	0	0	0	0	0	0	0	0	0	0	0	0	0	0	0	0.00061078	0.0062605	0	0.811116	0.000152695	0	0	0	0	0	0	0	0	0	0	0	0	0	0	0	0	0	0.000152695	0.000458085	0	0
Neuron_Excit_Thal_ATN_Mature_Cacna1c	0	0	0	0	0	0	0	0	0	0	0	0	0	0	0	0	0	0	0	0	0	0	0	0	0	0	0	0	0	0	0	0	0	0	0	0	0	0	0	0	0	0	0	0	0	0	0	0	0
Oligodendrocyte_COP-NFOL_Bcas1	0	0	0	0	0	0	0	0	0	0	0	0	0	0	0	0	0	0	0	0	0	0	0	0	0	0	0	0	0	0	0	0	0	0	0	0	0	0	0	0	0	0	0	0	0	0	0	0	0
Neuron_Inh_Thal_TRN_Kcnmb2	0	0	0	0	0	0	0	0	0	0	0	0	0	0	0	0	0	0	0	0	0	0	0	0	0	0	0	0	0	0	0	0	0	0	0	0	0	0	0	0.000201329	0	0	0.000201329	0	0	0	0.000201329	0	0
Neuron_Inh_Str_OB_Auts2-Pcbp3	0	0	0	0	0	0	0	0	0.000212947	0.000212947	0	0	0	0	0	0	0	0	0	0	0.000212947	0	0	0	0.000212947	0	0	0	0.000425894	0.000212947	0.000212947	0	0.044506	0.0430153	0.458688	0.117973	0.0132027	0.044506	0.150767	0.000425894	0.000425894	0	0.000212947	0	0	0	0	0	0
Neuron_Inh_Str_Pal_Foxp2-Pbx3	0	0	0	0	0	0	0	0	0	0	0	0	0	0	0	0	0	0	0	0	0	0	0	0	0.000691404	0	0	0	0	0	0	0	0.00691404	0	0.00161327	0	0	0	0.0149804	0	0	0.000230468	0	0	0	0	0	0.000230468	0
Oligodendrocyte_NFOL-MFOL_Mbp	0	0	0	0	0	0	0	0	0	0	0	0	0	0	0	0	0	0	0	0	0	0	0	0	0	0	0	0	0	0	0	0	0	0	0	0	0	0	0	0	0	0	0	0	0	0	0	0	0
Neuron_Excit_AON_Immature_Nrp2	0.000493462	0.00715519	0.000246731	0.00123365	0	0.000493462	0.00222058	0.000986923	0.00468789	0.171971	0.000493462	0	0.000740192	0.00740192	0	0	0	0	0.000493462	0	0.0303479	0	0	0	0.00123365	0	0	0	0	0	0.0441648	0.00222058	0.000246731	0	0	0	0	0	0	0.000246731	0	0	0	0.000246731	0	0	0.000986923	0	0
Neuron_Excit_Thal_PF_Foxp2-Dpp6	0	0	0	0	0	0	0	0	0	0	0	0	0	0	0	0	0	0	0	0	0	0	0	0	0	0	0	0	0	0	0	0	0	0	0	0	0	0	0	0	0	0	0	0	0	0	0	0	0
Fibroblast_Cped1	0	0	0	0	0	0	0	0	0	0	0	0	0	0	0	0	0	0	0	0	0	0	0	0	0	0	0	0	0	0	0	0	0	0	0	0	0	0	0	0	0	0	0	0	0	0	0	0	0
Neuron_Excit_OB-OT_TRS-BAC_Immature_Epha3	0	0	0	0	0	0	0	0	0	0.000366838	0	0	0	0	0	0	0	0	0	0	0	0	0	0	0	0	0	0	0.184153	0.0348496	0	0	0	0.000366838	0.000366838	0	0	0	0.000366838	0	0	0	0	0	0	0	0.000366838	0	0
Neuron_Inh_Str_MGE_Pvalb_Il1rapl2	0	0	0	0	0	0	0.000526316	0	0	0	0	0	0	0	0	0	0	0	0	0	0	0	0	0	0	0	0	0	0	0	0	0	0	0	0	0.000526316	0.00315789	0.000526316	0.000526316	0.000526316	0	0	0.000526316	0.000526316	0.124737	0.00421053	0.00210526	0.425789	0.206316
Neuron_Excit_Thal_AD_Cntn6	0	0	0	0	0	0	0	0	0	0	0	0	0	0	0	0	0	0	0	0	0	0	0	0	0	0	0	0	0	0	0	0	0	0	0	0	0	0	0	0	0	0	0	0	0	0	0	0	0
Mural_Dlc1	0	0	0	0	0	0	0	0	0	0	0	0	0	0	0	0	0	0	0	0	0	0	0	0	0	0	0	0	0	0	0	0	0	0	0	0	0	0	0	0	0	0	0	0	0	0	0	0	0
Endothelial_Flt1	0	0	0	0	0	0	0	0	0	0	0	0	0	0	0	0	0	0	0	0	0	0	0	0	0	0	0	0	0	0	0	0	0	0	0	0	0	0	0	0	0	0	0	0	0	0	0	0	0
Neuron_Inh_LGE_OT-ACB_Drd3_Sgcd	0	0	0	0	0	0	0	0	0	0	0	0	0	0	0	0	0	0	0	0	0	0	0	0	0	0	0	0	0	0	0	0	0	0	0	0	0	0	0.000683995	0	0	0	0	0	0	0	0	0	0
Choroid_Plexus_Ttr	0	0	0	0	0	0	0	0	0	0	0	0	0	0	0	0	0	0	0	0	0	0	0	0	0	0	0	0	0	0	0	0	0	0	0	0	0	0	0	0	0	0	0	0	0	0	0	0	0
Microglia_Macrophage_Mrc1	0	0	0	0	0	0	0	0	0	0	0	0	0	0	0	0	0	0	0	0	0	0	0	0	0	0	0	0	0	0	0	0	0	0	0	0	0	0	0	0	0	0	0	0	0	0	0	0	0
Neuron_Inh_Str_Chat_Slc7a14	0	0	0	0	0	0	0	0	0	0	0	0	0	0	0	0	0	0	0	0	0	0	0	0	0	0	0	0	0	0	0	0	0	0	0	0	0	0	0	0	0	0	0	0	0	0	0	0	0
[truncated: 233 more columns]
