# Supplementary material for: Astrocyte regional specialization is shaped by postnatal development
Source: bioRxiv. 2025 Jun 1:2024.10.11.617802. Originally published 2024 Oct 12. Preprint. [Version 3] doi: 10.1101/2024.10.11.617802 (PMC11482951; doi:10.1101/2024.10.11.617802)
Supplement: Supplement 2 — Supplementary Table 1. Biological donor information. Supplementary Table 2. Abundance of cell types and Leiden clusters and descriptions of Leiden clusters in mouse and marmoset. Supplementary Table 3. Proportional breakdown of each Leiden cluster by age, assigned region, and sex for mouse and marmoset. Supplementary Table 4. Proportional breakdown of MapMyCells-derived Allen Brain Cell Atlas subclass assignments by Leiden cluster for mouse and marmoset. Supplementary Table 5. Summary of significant compositional differences in cell type for marmoset as found by scCODA. Supplementary Table 6. Summary of significant compositional differences in cell type for mouse as found by scCODA. Supplementary Table 7. Summary of significant compositional differences in Leiden cluster for marmoset as found by scCODA. Supplementary Table 8. Summary of significant compositional differences in Leiden cluster for mouse as found by scCODA. Supplementary Table 9. Marmoset rDEGs shared across both replicates for each age. Supplementary Table 10. WebGestalt enrichment results for marmoset rDEGs by age. Supplementary Table 11. Mouse rDEGs for each age. Supplementary Table 12. WebGestalt enrichment results for mouse rDEGs by age. Supplementary Table 13. Image-level quantification of each rDEG probe for adult and neonate marmoset and mouse and results of statistical tests for mouse. Supplementary Table 14. Proportion astrocytes positive for one or more fibrous marker(s) in each time point-region combination for both species. Supplementary Table 15. Top ABCA MapMyCells cluster assignments for astrocyte subclusters. Supplementary Table 16. CellPhoneDB-generated cell-cell communication results for each region-age combination in mouse and marmoset. Supplementary Table 17. Fraction of CellPhoneDB-generated ligand-receptor pairs shared across 3 or more ages for all neuronal clusters within a region for both species. Supplementary Table 18. Genes with the highest Mellon change scores over pseudoti [file media-2.zip › supplementary_tables/SI_Table24_astrocyte_sDEG_overlaps.xlsx]

## Sheet: astros_shared_sDEGs
replicate	comparison	higher_group	lower_group	DEG_name
merged	marmoset-mouse	marmoset	mouse	Ankrd10
merged	marmoset-mouse	marmoset	mouse	1110059E24Rik
merged	marmoset-mouse	mouse	marmoset	Trpm3
merged	marmoset-mouse	mouse	marmoset	Klf9
merged	marmoset-mouse	mouse	marmoset	Cdc37l1
merged	marmoset-mouse	marmoset	mouse	Rusc2
merged	marmoset-mouse	mouse	marmoset	Frmpd1
merged	marmoset-mouse	mouse	marmoset	Gabbr2
merged	marmoset-mouse	marmoset	mouse	E130308A19Rik
merged	marmoset-mouse	marmoset	mouse	Cyfip2
merged	marmoset-mouse	marmoset	mouse	Tenm2
merged	marmoset-mouse	mouse	marmoset	Wwc1
merged	marmoset-mouse	marmoset	mouse	Spock1
merged	marmoset-mouse	marmoset	mouse	Klhl3
merged	marmoset-mouse	mouse	marmoset	Fgf1
merged	marmoset-mouse	marmoset	mouse	Jakmip2
merged	marmoset-mouse	marmoset	mouse	Gm12248
merged	marmoset-mouse	mouse	marmoset	Clk4
merged	marmoset-mouse	marmoset	mouse	Simc1
merged	marmoset-mouse	marmoset	mouse	Rad50
merged	marmoset-mouse	marmoset	mouse	Sncaip
merged	marmoset-mouse	mouse	marmoset	Kcnn2
merged	marmoset-mouse	marmoset	mouse	Srp19
merged	marmoset-mouse	marmoset	mouse	Reep5
merged	marmoset-mouse	marmoset	mouse	Efna5
merged	marmoset-mouse	marmoset	mouse	Ndufaf2
merged	marmoset-mouse	marmoset	mouse	Plpp1
merged	marmoset-mouse	mouse	marmoset	Ghr
merged	marmoset-mouse	marmoset	mouse	Pdlim3
merged	marmoset-mouse	mouse	marmoset	Stox2
merged	marmoset-mouse	mouse	marmoset	Wdr17
merged	marmoset-mouse	marmoset	mouse	Gpm6a
merged	marmoset-mouse	mouse	marmoset	Palld
merged	marmoset-mouse	marmoset	mouse	Fstl5
merged	marmoset-mouse	mouse	marmoset	Gria2
merged	marmoset-mouse	marmoset	mouse	Trim2
merged	marmoset-mouse	marmoset	mouse	Intu
merged	marmoset-mouse	marmoset	mouse	1810037I17Rik
merged	marmoset-mouse	marmoset	mouse	Pla2g12a
merged	marmoset-mouse	marmoset	mouse	Npnt
merged	marmoset-mouse	marmoset	mouse	Ccser1
merged	marmoset-mouse	marmoset	mouse	Ppm1k
merged	marmoset-mouse	marmoset	mouse	Ccdc158
merged	marmoset-mouse	marmoset	mouse	BC005537
merged	marmoset-mouse	mouse	marmoset	Cap2
merged	marmoset-mouse	marmoset	mouse	Elovl2
merged	marmoset-mouse	marmoset	mouse	Mak
merged	marmoset-mouse	marmoset	mouse	Nudt3
merged	marmoset-mouse	mouse	marmoset	Daam2
merged	marmoset-mouse	mouse	marmoset	Ccnd3
merged	marmoset-mouse	mouse	marmoset	Rcan2
merged	marmoset-mouse	mouse	marmoset	Pla2g7
merged	marmoset-mouse	marmoset	mouse	Rims1
merged	marmoset-mouse	marmoset	mouse	Irak1bp1
merged	marmoset-mouse	mouse	marmoset	9330159F19Rik
merged	marmoset-mouse	mouse	marmoset	Lama2
merged	marmoset-mouse	mouse	marmoset	Pde7b
merged	marmoset-mouse	marmoset	mouse	Map3k5
merged	marmoset-mouse	marmoset	mouse	Dlgap4
merged	marmoset-mouse	mouse	marmoset	Rbm39
merged	marmoset-mouse	marmoset	mouse	Ralgapa2
merged	marmoset-mouse	mouse	marmoset	Pygb
merged	marmoset-mouse	mouse	marmoset	Ptprt
merged	marmoset-mouse	marmoset	mouse	Pkig
merged	marmoset-mouse	marmoset	mouse	Bmp7
merged	marmoset-mouse	mouse	marmoset	Sycp2
merged	marmoset-mouse	mouse	marmoset	Abr
merged	marmoset-mouse	marmoset	mouse	Acadvl
merged	marmoset-mouse	marmoset	mouse	Zswim7
merged	marmoset-mouse	marmoset	mouse	Gfap
merged	marmoset-mouse	mouse	marmoset	Asic2
merged	marmoset-mouse	mouse	marmoset	Myo18a
merged	marmoset-mouse	marmoset	mouse	Cep112
merged	marmoset-mouse	mouse	marmoset	Fam20a
merged	marmoset-mouse	marmoset	mouse	Slc39a11
merged	marmoset-mouse	marmoset	mouse	Rbfox3
merged	marmoset-mouse	mouse	marmoset	Pcyt2
merged	marmoset-mouse	marmoset	mouse	Hmgb1
merged	marmoset-mouse	marmoset	mouse	Enox1
merged	marmoset-mouse	marmoset	mouse	Mtmr10
merged	marmoset-mouse	marmoset	mouse	Fan1
merged	marmoset-mouse	mouse	marmoset	Tjp1
merged	marmoset-mouse	marmoset	mouse	Adamts17
merged	marmoset-mouse	marmoset	mouse	Blm
merged	marmoset-mouse	marmoset	mouse	Fsd2
merged	marmoset-mouse	marmoset	mouse	Hibch
merged	marmoset-mouse	marmoset	mouse	Zswim2
merged	marmoset-mouse	mouse	marmoset	Ccdc141
merged	marmoset-mouse	marmoset	mouse	Fign
merged	marmoset-mouse	marmoset	mouse	Kif5c
merged	marmoset-mouse	marmoset	mouse	Map3k19
merged	marmoset-mouse	mouse	marmoset	Gli2
merged	marmoset-mouse	marmoset	mouse	Ankrd44
merged	marmoset-mouse	mouse	marmoset	Plcl1
merged	marmoset-mouse	marmoset	mouse	Spats2l
merged	marmoset-mouse	mouse	marmoset	Gm973
merged	marmoset-mouse	mouse	marmoset	Sumo1
merged	marmoset-mouse	marmoset	mouse	Cyp20a1
merged	marmoset-mouse	marmoset	mouse	Abi2
merged	marmoset-mouse	mouse	marmoset	Plcd4
merged	marmoset-mouse	marmoset	mouse	Efhd1
merged	marmoset-mouse	marmoset	mouse	Kin
merged	marmoset-mouse	marmoset	mouse	Sfmbt2
merged	marmoset-mouse	marmoset	mouse	Acbd7
merged	marmoset-mouse	marmoset	mouse	Olah
merged	marmoset-mouse	mouse	marmoset	Slc39a12
merged	marmoset-mouse	marmoset	mouse	Cacnb2
merged	marmoset-mouse	marmoset	mouse	Padi2
merged	marmoset-mouse	marmoset	mouse	Ece1
merged	marmoset-mouse	marmoset	mouse	Nasp
merged	marmoset-mouse	marmoset	mouse	Dock7
merged	marmoset-mouse	marmoset	mouse	Nexn
merged	marmoset-mouse	marmoset	mouse	Rpap2
merged	marmoset-mouse	marmoset	mouse	Dipk1a
merged	marmoset-mouse	mouse	marmoset	F3
merged	marmoset-mouse	marmoset	mouse	Frrs1
merged	marmoset-mouse	marmoset	mouse	Nt5c3
merged	marmoset-mouse	marmoset	mouse	Itprid1
merged	marmoset-mouse	marmoset	mouse	Chn2
merged	marmoset-mouse	mouse	marmoset	Gsdme
merged	marmoset-mouse	mouse	marmoset	Tmem243
merged	marmoset-mouse	mouse	marmoset	Sema3c
merged	marmoset-mouse	marmoset	mouse	Dpp6
merged	marmoset-mouse	mouse	marmoset	Luc7l2
merged	marmoset-mouse	marmoset	mouse	Cped1
merged	marmoset-mouse	mouse	marmoset	Kcnd2
merged	marmoset-mouse	mouse	marmoset	Slco1c1
merged	marmoset-mouse	marmoset	mouse	Lmo3
merged	marmoset-mouse	marmoset	mouse	Dera
merged	marmoset-mouse	marmoset	mouse	Dusp16
merged	marmoset-mouse	mouse	marmoset	Tspan9
merged	marmoset-mouse	marmoset	mouse	Tmem117
merged	marmoset-mouse	marmoset	mouse	Pphln1
merged	marmoset-mouse	marmoset	mouse	Yaf2
merged	marmoset-mouse	marmoset	mouse	Cntn1
merged	marmoset-mouse	marmoset	mouse	Fgd4
merged	marmoset-mouse	marmoset	mouse	Tmtc1
merged	marmoset-mouse	marmoset	mouse	Stk38l
merged	marmoset-mouse	marmoset	mouse	St8sia1
merged	marmoset-mouse	marmoset	mouse	Ptges3
merged	marmoset-mouse	marmoset	mouse	Rbms2
merged	marmoset-mouse	marmoset	mouse	Itga7
merged	marmoset-mouse	marmoset	mouse	Letmd1
merged	marmoset-mouse	marmoset	mouse	Nap1l1
merged	marmoset-mouse	marmoset	mouse	Otogl
merged	marmoset-mouse	marmoset	mouse	Cradd
merged	marmoset-mouse	mouse	marmoset	Tmcc3
merged	marmoset-mouse	marmoset	mouse	Mybpc1
merged	marmoset-mouse	marmoset	mouse	Acacb
merged	marmoset-mouse	marmoset	mouse	Taok3
merged	marmoset-mouse	marmoset	mouse	Clip1
merged	marmoset-mouse	marmoset	mouse	Tln2
merged	marmoset-mouse	marmoset	mouse	Frmd5
merged	marmoset-mouse	mouse	marmoset	Unc13c
merged	marmoset-mouse	mouse	marmoset	Nedd4
merged	marmoset-mouse	mouse	marmoset	Ivd
merged	marmoset-mouse	marmoset	mouse	Heatr5a
merged	marmoset-mouse	marmoset	mouse	Nubpl
merged	marmoset-mouse	marmoset	mouse	Baz1a
merged	marmoset-mouse	marmoset	mouse	Ppp2r3c
merged	marmoset-mouse	marmoset	mouse	Prorp
merged	marmoset-mouse	marmoset	mouse	Mipol1
merged	marmoset-mouse	mouse	marmoset	Mdga2
merged	marmoset-mouse	marmoset	mouse	Klhdc1
merged	marmoset-mouse	marmoset	mouse	Nin
merged	marmoset-mouse	mouse	marmoset	Daam1
merged	marmoset-mouse	marmoset	mouse	Rad51b
merged	marmoset-mouse	marmoset	mouse	Smoc1
merged	marmoset-mouse	mouse	marmoset	Rgs6
merged	marmoset-mouse	marmoset	mouse	Dglucy
merged	marmoset-mouse	marmoset	mouse	Itpk1
merged	marmoset-mouse	marmoset	mouse	Mok
merged	marmoset-mouse	marmoset	mouse	Msantd4
merged	marmoset-mouse	mouse	marmoset	Il18
merged	marmoset-mouse	mouse	marmoset	St3gal4
merged	marmoset-mouse	mouse	marmoset	Kirrel3
merged	marmoset-mouse	marmoset	mouse	Dlg2
merged	marmoset-mouse	marmoset	mouse	Arrb1
merged	marmoset-mouse	mouse	marmoset	Galnt18
merged	marmoset-mouse	mouse	marmoset	Mical2
merged	marmoset-mouse	marmoset	mouse	Plekha7
merged	marmoset-mouse	marmoset	mouse	Prmt3
merged	marmoset-mouse	mouse	marmoset	Ckap5
merged	marmoset-mouse	marmoset	mouse	Ahnak
merged	marmoset-mouse	mouse	marmoset	Nrxn2
merged	marmoset-mouse	marmoset	mouse	Rbm14
merged	marmoset-mouse	marmoset	mouse	Tnfrsf17
merged	marmoset-mouse	marmoset	mouse	Iqck
merged	marmoset-mouse	mouse	marmoset	Fus
merged	marmoset-mouse	marmoset	mouse	Nrg3
merged	marmoset-mouse	mouse	marmoset	Kcnma1
merged	marmoset-mouse	mouse	marmoset	Vcl
merged	marmoset-mouse	marmoset	mouse	Ascc1
merged	marmoset-mouse	marmoset	mouse	Ctnna3
merged	marmoset-mouse	marmoset	mouse	Lrrtm3
merged	marmoset-mouse	mouse	marmoset	Plce1
merged	marmoset-mouse	marmoset	mouse	Noc3l
merged	marmoset-mouse	marmoset	mouse	Tacc2
merged	marmoset-mouse	marmoset	mouse	Fank1
merged	marmoset-mouse	marmoset	mouse	Csmd1
merged	marmoset-mouse	marmoset	mouse	Msra
merged	marmoset-mouse	marmoset	mouse	Clu
merged	marmoset-mouse	marmoset	mouse	Dpysl2
merged	marmoset-mouse	mouse	marmoset	Csgalnact1
merged	marmoset-mouse	marmoset	mouse	Mtus1
merged	marmoset-mouse	marmoset	mouse	Unc5d
merged	marmoset-mouse	mouse	marmoset	Fgfr1
merged	marmoset-mouse	marmoset	mouse	Chrnb3
merged	marmoset-mouse	mouse	marmoset	Dlgap1
merged	marmoset-mouse	marmoset	mouse	Fhod3
merged	marmoset-mouse	mouse	marmoset	Cdh19
merged	marmoset-mouse	marmoset	mouse	Dok6
merged	marmoset-mouse	marmoset	mouse	Zfp516
merged	marmoset-mouse	marmoset	mouse	Ctnna2
merged	marmoset-mouse	marmoset	mouse	Commd1
merged	marmoset-mouse	mouse	marmoset	Ccdc85a
merged	marmoset-mouse	marmoset	mouse	Efemp1
merged	marmoset-mouse	marmoset	mouse	Eml6
merged	marmoset-mouse	marmoset	mouse	Asb3
merged	marmoset-mouse	marmoset	mouse	Arhgef33
merged	marmoset-mouse	mouse	marmoset	Fam228b
merged	marmoset-mouse	mouse	marmoset	Kidins220
merged	marmoset-mouse	marmoset	mouse	Gask1a
merged	marmoset-mouse	marmoset	mouse	Pomgnt2
merged	marmoset-mouse	mouse	marmoset	Nisch
merged	marmoset-mouse	marmoset	mouse	Pdzrn3
merged	marmoset-mouse	mouse	marmoset	Irak2
merged	marmoset-mouse	mouse	marmoset	Syn2
merged	marmoset-mouse	marmoset	mouse	Kbtbd12
merged	marmoset-mouse	mouse	marmoset	Hacd2
merged	marmoset-mouse	marmoset	mouse	Iqcb1
merged	marmoset-mouse	mouse	marmoset	Lrrc58
merged	marmoset-mouse	mouse	marmoset	Lsamp
merged	marmoset-mouse	marmoset	mouse	Filip1l
merged	marmoset-mouse	marmoset	mouse	Spidr
merged	marmoset-mouse	marmoset	mouse	Nkain3
merged	marmoset-mouse	marmoset	mouse	Stau2
merged	marmoset-mouse	marmoset	mouse	Zfp704
merged	marmoset-mouse	mouse	marmoset	Kcnq3
merged	marmoset-mouse	mouse	marmoset	Sybu
merged	marmoset-mouse	marmoset	mouse	Ebag9
merged	marmoset-mouse	mouse	marmoset	Rims2
merged	marmoset-mouse	marmoset	mouse	Baalc
merged	marmoset-mouse	marmoset	mouse	Matn2
merged	marmoset-mouse	marmoset	mouse	Lekr1
merged	marmoset-mouse	marmoset	mouse	Med12l
merged	marmoset-mouse	marmoset	mouse	Hltf
merged	marmoset-mouse	marmoset	mouse	Topbp1
merged	marmoset-mouse	marmoset	mouse	Atp2c1
merged	marmoset-mouse	marmoset	mouse	Hacl1
merged	marmoset-mouse	marmoset	mouse	Myrip
merged	marmoset-mouse	marmoset	mouse	Ulk4
merged	marmoset-mouse	mouse	marmoset	Bcan
merged	marmoset-mouse	mouse	marmoset	Igsf8
merged	marmoset-mouse	mouse	marmoset	Soat1
merged	marmoset-mouse	marmoset	mouse	Kcnt2
merged	marmoset-mouse	marmoset	mouse	Cnih3
merged	marmoset-mouse	marmoset	mouse	Disp1
merged	marmoset-mouse	marmoset	mouse	Lpgat1
merged	marmoset-mouse	marmoset	mouse	Galnt2
merged	marmoset-mouse	mouse	marmoset	Rhou
merged	marmoset-mouse	marmoset	mouse	Cox20
merged	marmoset-mouse	mouse	marmoset	Desi2
merged	marmoset-mouse	marmoset	mouse	Ryr2
merged	marmoset-mouse	marmoset	mouse	B3galnt2
merged	marmoset-mouse	mouse	marmoset	Tcf25
merged	marmoset-mouse	mouse	marmoset	Cbs
merged	marmoset-mouse	marmoset	mouse	Palm
merged	marmoset-mouse	marmoset	mouse	Apc2
merged	marmoset-mouse	marmoset	mouse	Rfx2
merged	marmoset-mouse	marmoset	mouse	Tmem38a
merged	marmoset-mouse	mouse	marmoset	Slc27a1
merged	marmoset-mouse	marmoset	mouse	Dpy19l3
merged	marmoset-mouse	mouse	marmoset	Slc7a10
merged	marmoset-mouse	marmoset	mouse	Gpi1
merged	marmoset-mouse	mouse	marmoset	Hif3a
merged	marmoset-mouse	mouse	marmoset	Leng8
merged	marmoset-mouse	marmoset	mouse	Cnksr2
merged	marmoset-mouse	mouse	marmoset	Sat1
merged	marmoset-mouse	mouse	marmoset	Il1rapl1
merged	marmoset-mouse	mouse	marmoset	Fam120c
merged	marmoset-mouse	marmoset	mouse	Nbdy
merged	marmoset-mouse	marmoset	mouse	Spin4
merged	marmoset-mouse	marmoset	mouse	Ophn1
merged	marmoset-mouse	mouse	marmoset	Ogt
merged	marmoset-mouse	mouse	marmoset	Hdac8
merged	marmoset-mouse	mouse	marmoset	Ocrl
merged	marmoset-mouse	marmoset	mouse	Arhgef6

## Sheet: dien_astros_sDEGs_unique
replicate	comparison	higher_group	lower_group	DEG_name
merged	marmoset-mouse	marmoset	mouse	Myo16
merged	marmoset-mouse	marmoset	mouse	Itm2b
merged	marmoset-mouse	mouse	marmoset	Shc3
merged	marmoset-mouse	mouse	marmoset	Ptch1
merged	marmoset-mouse	marmoset	mouse	Apba1
merged	marmoset-mouse	marmoset	mouse	Tle1
merged	marmoset-mouse	marmoset	mouse	Zdhhc21
merged	marmoset-mouse	marmoset	mouse	Ccdc171
merged	marmoset-mouse	marmoset	mouse	Trmt10b
merged	marmoset-mouse	marmoset	mouse	Col27a1
merged	marmoset-mouse	marmoset	mouse	Brinp1
merged	marmoset-mouse	mouse	marmoset	Odf2
merged	marmoset-mouse	mouse	marmoset	Phyhd1
merged	marmoset-mouse	marmoset	mouse	Ncs1
merged	marmoset-mouse	mouse	marmoset	Kcnt1
merged	marmoset-mouse	marmoset	mouse	Ptgds
merged	marmoset-mouse	marmoset	mouse	2900026A02Rik
merged	marmoset-mouse	mouse	marmoset	Limk2
merged	marmoset-mouse	marmoset	mouse	Sfi1
merged	marmoset-mouse	mouse	marmoset	5031439G07Rik
merged	marmoset-mouse	mouse	marmoset	Tafa5
merged	marmoset-mouse	marmoset	mouse	Atp10b
merged	marmoset-mouse	marmoset	mouse	Arhgap26
merged	marmoset-mouse	marmoset	mouse	Sparc
merged	marmoset-mouse	mouse	marmoset	Gria1
merged	marmoset-mouse	marmoset	mouse	Dock2
merged	marmoset-mouse	mouse	marmoset	Sh3pxd2b
merged	marmoset-mouse	mouse	marmoset	Tbc1d9b
merged	marmoset-mouse	marmoset	mouse	Sqstm1
merged	marmoset-mouse	marmoset	mouse	Canx
merged	marmoset-mouse	mouse	marmoset	Tnfaip8
merged	marmoset-mouse	marmoset	mouse	Dtwd2
merged	marmoset-mouse	marmoset	mouse	Pam
merged	marmoset-mouse	marmoset	mouse	Nr2f1
merged	marmoset-mouse	marmoset	mouse	Zswim6
merged	marmoset-mouse	mouse	marmoset	Arl15
merged	marmoset-mouse	mouse	marmoset	Selenop
merged	marmoset-mouse	marmoset	mouse	Ranbp3l
merged	marmoset-mouse	mouse	marmoset	Cpe
merged	marmoset-mouse	marmoset	mouse	Sh3d19
merged	marmoset-mouse	marmoset	mouse	Hspa4l
merged	marmoset-mouse	marmoset	mouse	Fgf2
merged	marmoset-mouse	mouse	marmoset	Camk2d
merged	marmoset-mouse	marmoset	mouse	Pdlim5
merged	marmoset-mouse	marmoset	mouse	Bmp2k
merged	marmoset-mouse	marmoset	mouse	G3bp2
merged	marmoset-mouse	marmoset	mouse	Igfbp7
merged	marmoset-mouse	marmoset	mouse	Polr2b
merged	marmoset-mouse	marmoset	mouse	Dcun1d4
merged	marmoset-mouse	marmoset	mouse	Gabrg1
merged	marmoset-mouse	mouse	marmoset	Atp8a1
merged	marmoset-mouse	mouse	marmoset	Pgm1
merged	marmoset-mouse	marmoset	mouse	Adgra3
merged	marmoset-mouse	marmoset	mouse	Ppp2r2c
merged	marmoset-mouse	marmoset	mouse	Rnf4
merged	marmoset-mouse	mouse	marmoset	Gpld1
merged	marmoset-mouse	marmoset	mouse	Id4
merged	marmoset-mouse	marmoset	mouse	Lyrm4
merged	marmoset-mouse	marmoset	mouse	Enpp5
merged	marmoset-mouse	marmoset	mouse	Efhc1
merged	marmoset-mouse	marmoset	mouse	Cd109
merged	marmoset-mouse	marmoset	mouse	Nt5e
merged	marmoset-mouse	mouse	marmoset	Bach2
merged	marmoset-mouse	marmoset	mouse	Tstd3
merged	marmoset-mouse	marmoset	mouse	Grik2
merged	marmoset-mouse	marmoset	mouse	Armc2
merged	marmoset-mouse	mouse	marmoset	Ddo
merged	marmoset-mouse	marmoset	mouse	Marcks
merged	marmoset-mouse	mouse	marmoset	Fam184a
merged	marmoset-mouse	marmoset	mouse	Man1a
merged	marmoset-mouse	marmoset	mouse	Slc2a12
merged	marmoset-mouse	mouse	marmoset	Nhsl1
merged	marmoset-mouse	mouse	marmoset	Hivep2
merged	marmoset-mouse	mouse	marmoset	Tiam2
merged	marmoset-mouse	marmoset	mouse	Zdhhc14
merged	marmoset-mouse	mouse	marmoset	Pde10a
merged	marmoset-mouse	marmoset	mouse	Sft2d1
merged	marmoset-mouse	mouse	marmoset	Ndrg3
merged	marmoset-mouse	marmoset	mouse	Epb41l1
merged	marmoset-mouse	mouse	marmoset	Acss2
merged	marmoset-mouse	marmoset	mouse	H13
merged	marmoset-mouse	mouse	marmoset	Prnp
merged	marmoset-mouse	marmoset	mouse	Cds2
merged	marmoset-mouse	mouse	marmoset	Gpcpd1
merged	marmoset-mouse	mouse	marmoset	Plcb1
merged	marmoset-mouse	marmoset	mouse	Napb
merged	marmoset-mouse	mouse	marmoset	Nnat
merged	marmoset-mouse	mouse	marmoset	Tox2
merged	marmoset-mouse	marmoset	mouse	Pltp
merged	marmoset-mouse	mouse	marmoset	Elmo2
merged	marmoset-mouse	marmoset	mouse	Eya2
merged	marmoset-mouse	marmoset	mouse	Tshz2
merged	marmoset-mouse	marmoset	mouse	Bcas1
merged	marmoset-mouse	mouse	marmoset	Nxn
merged	marmoset-mouse	marmoset	mouse	Dhrs7b
merged	marmoset-mouse	marmoset	mouse	Dcakd
merged	marmoset-mouse	marmoset	mouse	Gdpd1
merged	marmoset-mouse	marmoset	mouse	Ankfn1
merged	marmoset-mouse	mouse	marmoset	Tom1l1
merged	marmoset-mouse	mouse	marmoset	Car10
merged	marmoset-mouse	marmoset	mouse	Spata13
merged	marmoset-mouse	marmoset	mouse	Amer2
merged	marmoset-mouse	marmoset	mouse	Atp8a2
merged	marmoset-mouse	marmoset	mouse	Tsc22d1
merged	marmoset-mouse	mouse	marmoset	Cyfip1
merged	marmoset-mouse	mouse	marmoset	Otud7a
merged	marmoset-mouse	marmoset	mouse	Gls
merged	marmoset-mouse	mouse	marmoset	Gulp1
merged	marmoset-mouse	marmoset	mouse	Fam171b
merged	marmoset-mouse	mouse	marmoset	Itga6
merged	marmoset-mouse	marmoset	mouse	Pkp4
merged	marmoset-mouse	marmoset	mouse	Ccdc148
merged	marmoset-mouse	marmoset	mouse	Fmnl2
merged	marmoset-mouse	marmoset	mouse	Cacnb4
merged	marmoset-mouse	marmoset	mouse	Tfcp2l1
merged	marmoset-mouse	marmoset	mouse	Raph1
merged	marmoset-mouse	mouse	marmoset	Map2
merged	marmoset-mouse	marmoset	mouse	Igfbp5
merged	marmoset-mouse	marmoset	mouse	Agfg1
merged	marmoset-mouse	mouse	marmoset	Pid1
merged	marmoset-mouse	marmoset	mouse	Cops7b
merged	marmoset-mouse	marmoset	mouse	Lrrfip1
merged	marmoset-mouse	marmoset	mouse	Enkur
merged	marmoset-mouse	mouse	marmoset	Nrp1
merged	marmoset-mouse	marmoset	mouse	Clstn1
merged	marmoset-mouse	marmoset	mouse	Kazn
merged	marmoset-mouse	marmoset	mouse	Sdc3
merged	marmoset-mouse	marmoset	mouse	Zbtb8os
merged	marmoset-mouse	marmoset	mouse	Foxj3
merged	marmoset-mouse	mouse	marmoset	Dab1
merged	marmoset-mouse	marmoset	mouse	Raver2
merged	marmoset-mouse	marmoset	mouse	Dnajc6
merged	marmoset-mouse	marmoset	mouse	Wls
merged	marmoset-mouse	marmoset	mouse	Slc44a5
merged	marmoset-mouse	marmoset	mouse	Dnajb4
merged	marmoset-mouse	marmoset	mouse	Kyat3
merged	marmoset-mouse	marmoset	mouse	Rpl5
merged	marmoset-mouse	mouse	marmoset	Dpyd
merged	marmoset-mouse	marmoset	mouse	Slc22a15
merged	marmoset-mouse	marmoset	mouse	Avl9
merged	marmoset-mouse	marmoset	mouse	Adcy1
merged	marmoset-mouse	marmoset	mouse	Vopp1
merged	marmoset-mouse	marmoset	mouse	Jazf1
merged	marmoset-mouse	mouse	marmoset	Itgb8
merged	marmoset-mouse	marmoset	mouse	Ankmy2
merged	marmoset-mouse	marmoset	mouse	Glcci1
merged	marmoset-mouse	marmoset	mouse	Slc25a13
merged	marmoset-mouse	marmoset	mouse	Dync1i1
merged	marmoset-mouse	mouse	marmoset	Grm3
merged	marmoset-mouse	mouse	marmoset	Pclo
merged	marmoset-mouse	mouse	marmoset	Ptprn2
merged	marmoset-mouse	mouse	marmoset	Actr3b
merged	marmoset-mouse	mouse	marmoset	Ubn2
merged	marmoset-mouse	mouse	marmoset	Plxna4
merged	marmoset-mouse	marmoset	mouse	Ccdc136
merged	marmoset-mouse	marmoset	mouse	Snd1
merged	marmoset-mouse	mouse	marmoset	Rapgef3
merged	marmoset-mouse	marmoset	mouse	Plekha5
merged	marmoset-mouse	marmoset	mouse	Cd9
merged	marmoset-mouse	marmoset	mouse	Scaf11
merged	marmoset-mouse	marmoset	mouse	Bicd1
merged	marmoset-mouse	marmoset	mouse	Ccdc91
merged	marmoset-mouse	marmoset	mouse	Kras
merged	marmoset-mouse	marmoset	mouse	Rap1b
merged	marmoset-mouse	marmoset	mouse	Helb
merged	marmoset-mouse	marmoset	mouse	Hsd17b6
merged	marmoset-mouse	marmoset	mouse	Atp2b1
merged	marmoset-mouse	mouse	marmoset	Chpt1
merged	marmoset-mouse	mouse	marmoset	Appl2
merged	marmoset-mouse	marmoset	mouse	Aldh2
merged	marmoset-mouse	mouse	marmoset	Pitpnm2
merged	marmoset-mouse	marmoset	mouse	Stard9
merged	marmoset-mouse	marmoset	mouse	Secisbp2l
merged	marmoset-mouse	marmoset	mouse	Fam227b
merged	marmoset-mouse	mouse	marmoset	Tmod2
merged	marmoset-mouse	marmoset	mouse	Myo5a
merged	marmoset-mouse	marmoset	mouse	Meis2
merged	marmoset-mouse	marmoset	mouse	Stxbp6
merged	marmoset-mouse	marmoset	mouse	Gng2
merged	marmoset-mouse	mouse	marmoset	Ddhd1
merged	marmoset-mouse	marmoset	mouse	Rtn1
merged	marmoset-mouse	mouse	marmoset	Susd6
merged	marmoset-mouse	mouse	marmoset	Nrxn3
merged	marmoset-mouse	marmoset	mouse	Evl
merged	marmoset-mouse	mouse	marmoset	Pdgfd
merged	marmoset-mouse	marmoset	mouse	Aasdhppt
merged	marmoset-mouse	marmoset	mouse	Gucy1a2
merged	marmoset-mouse	marmoset	mouse	Aplp2
merged	marmoset-mouse	mouse	marmoset	Arhgap42
merged	marmoset-mouse	marmoset	mouse	Grm5
merged	marmoset-mouse	marmoset	mouse	Prcp
merged	marmoset-mouse	marmoset	mouse	Tenm4
merged	marmoset-mouse	marmoset	mouse	Stk33
merged	marmoset-mouse	marmoset	mouse	Swap70
merged	marmoset-mouse	marmoset	mouse	Ldlrad3
merged	marmoset-mouse	marmoset	mouse	Hsd17b12
merged	marmoset-mouse	marmoset	mouse	Chst1
merged	marmoset-mouse	marmoset	mouse	Lrp4
merged	marmoset-mouse	mouse	marmoset	Ptprj
merged	marmoset-mouse	marmoset	mouse	Rad9a
merged	marmoset-mouse	mouse	marmoset	Shisa9
merged	marmoset-mouse	mouse	marmoset	Tmc7
merged	marmoset-mouse	marmoset	mouse	Syt17
merged	marmoset-mouse	mouse	marmoset	Prkcb
merged	marmoset-mouse	marmoset	mouse	Tnrc6a
merged	marmoset-mouse	marmoset	mouse	Rassf4
merged	marmoset-mouse	marmoset	mouse	Mapk8
merged	marmoset-mouse	mouse	marmoset	Zcchc24
merged	marmoset-mouse	marmoset	mouse	Tet1
merged	marmoset-mouse	marmoset	mouse	Rtkn2
merged	marmoset-mouse	marmoset	mouse	Slc16a9
merged	marmoset-mouse	marmoset	mouse	Bicc1
merged	marmoset-mouse	mouse	marmoset	Lgi1
merged	marmoset-mouse	marmoset	mouse	Tm9sf3
merged	marmoset-mouse	marmoset	mouse	Cpxm2
merged	marmoset-mouse	marmoset	mouse	Kndc1
merged	marmoset-mouse	marmoset	mouse	Fbxo25
merged	marmoset-mouse	mouse	marmoset	Psd3
merged	marmoset-mouse	mouse	marmoset	Kcnip3
merged	marmoset-mouse	mouse	marmoset	Kcmf1
merged	marmoset-mouse	marmoset	mouse	Gcfc2
merged	marmoset-mouse	mouse	marmoset	Peli1
merged	marmoset-mouse	marmoset	mouse	Rtn4
merged	marmoset-mouse	marmoset	mouse	Sptbn1
merged	marmoset-mouse	marmoset	mouse	Gpr75
merged	marmoset-mouse	marmoset	mouse	Alk
merged	marmoset-mouse	mouse	marmoset	Efr3b
merged	marmoset-mouse	mouse	marmoset	Asap2
merged	marmoset-mouse	marmoset	mouse	Sox2
merged	marmoset-mouse	marmoset	mouse	Map3k13
merged	marmoset-mouse	marmoset	mouse	Dgkg
merged	marmoset-mouse	marmoset	mouse	Fgf12
merged	marmoset-mouse	marmoset	mouse	Slc25a20
merged	marmoset-mouse	mouse	marmoset	Itih3
merged	marmoset-mouse	mouse	marmoset	Atxn7
merged	marmoset-mouse	mouse	marmoset	Tafa1
merged	marmoset-mouse	marmoset	mouse	Lmcd1
merged	marmoset-mouse	marmoset	mouse	Cav3
merged	marmoset-mouse	marmoset	mouse	Parp14
merged	marmoset-mouse	marmoset	mouse	Stxbp5l
merged	marmoset-mouse	marmoset	mouse	Arhgap31
merged	marmoset-mouse	marmoset	mouse	Cd47
merged	marmoset-mouse	marmoset	mouse	Sulf1
merged	marmoset-mouse	mouse	marmoset	Cpq
merged	marmoset-mouse	marmoset	mouse	Cpne3
merged	marmoset-mouse	marmoset	mouse	Ralyl
merged	marmoset-mouse	marmoset	mouse	Fam135b
merged	marmoset-mouse	marmoset	mouse	Tmem65
merged	marmoset-mouse	marmoset	mouse	Sntb1
merged	marmoset-mouse	mouse	marmoset	Ext1
merged	marmoset-mouse	mouse	marmoset	Csmd3
merged	marmoset-mouse	marmoset	mouse	Eif3e
merged	marmoset-mouse	marmoset	mouse	Oxr1
merged	marmoset-mouse	marmoset	mouse	Zfp706
merged	marmoset-mouse	marmoset	mouse	Ppm1l
merged	marmoset-mouse	marmoset	mouse	Gk5
merged	marmoset-mouse	marmoset	mouse	Cep70
merged	marmoset-mouse	marmoset	mouse	Ephb1
merged	marmoset-mouse	marmoset	mouse	Tmem108
merged	marmoset-mouse	mouse	marmoset	Plcl2
merged	marmoset-mouse	marmoset	mouse	Ctnnb1
merged	marmoset-mouse	marmoset	mouse	Nme7
merged	marmoset-mouse	marmoset	mouse	Hmcn1
merged	marmoset-mouse	marmoset	mouse	Trp53bp2
merged	marmoset-mouse	marmoset	mouse	Lmod1
merged	marmoset-mouse	mouse	marmoset	Lgr6
merged	marmoset-mouse	marmoset	mouse	Nfasc
merged	marmoset-mouse	marmoset	mouse	Nucks1
merged	marmoset-mouse	marmoset	mouse	Efcab2
merged	marmoset-mouse	marmoset	mouse	Akt3
merged	marmoset-mouse	marmoset	mouse	Ero1lb
merged	marmoset-mouse	marmoset	mouse	Gan
merged	marmoset-mouse	mouse	marmoset	Cmip
merged	marmoset-mouse	marmoset	mouse	Robo1
merged	marmoset-mouse	marmoset	mouse	Robo2
merged	marmoset-mouse	marmoset	mouse	App
merged	marmoset-mouse	marmoset	mouse	Tiam1
merged	marmoset-mouse	marmoset	mouse	Slc5a3
merged	marmoset-mouse	marmoset	mouse	Ttc3
merged	marmoset-mouse	marmoset	mouse	Bsg
merged	marmoset-mouse	marmoset	mouse	Slc44a2
merged	marmoset-mouse	marmoset	mouse	Tecr
merged	marmoset-mouse	marmoset	mouse	Zfp382
merged	marmoset-mouse	mouse	marmoset	Pcdh11x
merged	marmoset-mouse	marmoset	mouse	Srpx2
merged	marmoset-mouse	marmoset	mouse	Sytl4
merged	marmoset-mouse	mouse	marmoset	Tsc22d3
merged	marmoset-mouse	marmoset	mouse	Ammecr1
merged	marmoset-mouse	marmoset	mouse	Dcx
merged	marmoset-mouse	marmoset	mouse	Fhl1
merged	marmoset-mouse	marmoset	mouse	Cd99l2

## Sheet: telen_astros_sDEGs_unique
replicate	comparison	higher_group	lower_group	DEG_name
merged	marmoset-mouse	mouse	marmoset	Gpc6
merged	marmoset-mouse	mouse	marmoset	Clybl
merged	marmoset-mouse	mouse	marmoset	Ggact
merged	marmoset-mouse	marmoset	mouse	Nalcn
merged	marmoset-mouse	mouse	marmoset	Wnk2
merged	marmoset-mouse	mouse	marmoset	Abhd17b
merged	marmoset-mouse	mouse	marmoset	Gldc
merged	marmoset-mouse	marmoset	mouse	Ptprd
merged	marmoset-mouse	marmoset	mouse	Rnf38
merged	marmoset-mouse	marmoset	mouse	Hsdl2
merged	marmoset-mouse	mouse	marmoset	Astn2
merged	marmoset-mouse	mouse	marmoset	Strbp
merged	marmoset-mouse	mouse	marmoset	Polr3h
merged	marmoset-mouse	mouse	marmoset	Grk3
merged	marmoset-mouse	marmoset	mouse	Emid1
merged	marmoset-mouse	marmoset	mouse	Rbfox2
merged	marmoset-mouse	marmoset	mouse	Phf21b
merged	marmoset-mouse	mouse	marmoset	Phkg1
merged	marmoset-mouse	mouse	marmoset	Ttyh3
merged	marmoset-mouse	marmoset	mouse	Dcp2
merged	marmoset-mouse	mouse	marmoset	Lix1
merged	marmoset-mouse	marmoset	mouse	Adgrv1
merged	marmoset-mouse	marmoset	mouse	Ccnh
merged	marmoset-mouse	mouse	marmoset	Hapln1
merged	marmoset-mouse	marmoset	mouse	Msh3
merged	marmoset-mouse	marmoset	mouse	Polk
merged	marmoset-mouse	mouse	marmoset	Pik3r1
merged	marmoset-mouse	marmoset	mouse	Pde4d
merged	marmoset-mouse	marmoset	mouse	Il6st
merged	marmoset-mouse	marmoset	mouse	Wdr70
merged	marmoset-mouse	marmoset	mouse	Rai14
merged	marmoset-mouse	marmoset	mouse	Fbxl7
merged	marmoset-mouse	marmoset	mouse	Herc6
merged	marmoset-mouse	marmoset	mouse	Fras1
merged	marmoset-mouse	marmoset	mouse	Shroom3
merged	marmoset-mouse	marmoset	mouse	Hopx
merged	marmoset-mouse	marmoset	mouse	Stim2
merged	marmoset-mouse	marmoset	mouse	Ldb2
merged	marmoset-mouse	marmoset	mouse	Carmil1
merged	marmoset-mouse	mouse	marmoset	Ptchd4
merged	marmoset-mouse	marmoset	mouse	Ibtk
merged	marmoset-mouse	marmoset	mouse	Snx14
merged	marmoset-mouse	mouse	marmoset	Orc3
merged	marmoset-mouse	marmoset	mouse	Mms22l
merged	marmoset-mouse	marmoset	mouse	Sobp
merged	marmoset-mouse	marmoset	mouse	Slc35f1
merged	marmoset-mouse	marmoset	mouse	Fabp7
merged	marmoset-mouse	mouse	marmoset	Soga3
merged	marmoset-mouse	marmoset	mouse	Moxd1
merged	marmoset-mouse	marmoset	mouse	Epm2a
merged	marmoset-mouse	mouse	marmoset	Plcb4
merged	marmoset-mouse	marmoset	mouse	Dok5
merged	marmoset-mouse	mouse	marmoset	Specc1
merged	marmoset-mouse	mouse	marmoset	Ddx5
merged	marmoset-mouse	mouse	marmoset	Crlf3
merged	marmoset-mouse	mouse	marmoset	Cuedc1
merged	marmoset-mouse	mouse	marmoset	Map2k6
merged	marmoset-mouse	mouse	marmoset	Grin2c
merged	marmoset-mouse	mouse	marmoset	Acox1
merged	marmoset-mouse	mouse	marmoset	Gjb6
merged	marmoset-mouse	mouse	marmoset	Tnfrsf19
merged	marmoset-mouse	mouse	marmoset	Dclk1
merged	marmoset-mouse	marmoset	mouse	Ntrk3
merged	marmoset-mouse	marmoset	mouse	Akap13
merged	marmoset-mouse	marmoset	mouse	Tlk1
merged	marmoset-mouse	marmoset	mouse	Cobll1
merged	marmoset-mouse	mouse	marmoset	Tank
merged	marmoset-mouse	marmoset	mouse	Lypd6b
merged	marmoset-mouse	marmoset	mouse	Lrp1b
merged	marmoset-mouse	mouse	marmoset	Clk1
merged	marmoset-mouse	mouse	marmoset	Adam23
merged	marmoset-mouse	marmoset	mouse	Erbb4
merged	marmoset-mouse	marmoset	mouse	Epha4
merged	marmoset-mouse	marmoset	mouse	Agap1
merged	marmoset-mouse	marmoset	mouse	Pfkfb3
merged	marmoset-mouse	mouse	marmoset	Camk1d
merged	marmoset-mouse	mouse	marmoset	Prdm16
merged	marmoset-mouse	marmoset	mouse	Ctnnbip1
merged	marmoset-mouse	mouse	marmoset	Arhgef19
merged	marmoset-mouse	marmoset	mouse	Usp48
merged	marmoset-mouse	mouse	marmoset	Rsrp1
merged	marmoset-mouse	marmoset	mouse	Eif2b3
merged	marmoset-mouse	marmoset	mouse	Cachd1
merged	marmoset-mouse	mouse	marmoset	Gng12
merged	marmoset-mouse	mouse	marmoset	St6galnac5
merged	marmoset-mouse	marmoset	mouse	Fnbp1l
merged	marmoset-mouse	mouse	marmoset	S1pr1
merged	marmoset-mouse	marmoset	mouse	Gpsm2
merged	marmoset-mouse	marmoset	mouse	Notch2
merged	marmoset-mouse	mouse	marmoset	Hdac9
merged	marmoset-mouse	marmoset	mouse	Thsd7a
merged	marmoset-mouse	mouse	marmoset	Crot
merged	marmoset-mouse	marmoset	mouse	Cacna2d1
merged	marmoset-mouse	marmoset	mouse	Dennd2a
merged	marmoset-mouse	marmoset	mouse	Ahcyl2
merged	marmoset-mouse	mouse	marmoset	Lrrc4
merged	marmoset-mouse	marmoset	mouse	Aass
merged	marmoset-mouse	marmoset	mouse	Pde3a
merged	marmoset-mouse	marmoset	mouse	Rerg
merged	marmoset-mouse	marmoset	mouse	Ano6
merged	marmoset-mouse	mouse	marmoset	Grip1
merged	marmoset-mouse	marmoset	mouse	Spats2
merged	marmoset-mouse	marmoset	mouse	Mgat4c
merged	marmoset-mouse	mouse	marmoset	Slc25a3
merged	marmoset-mouse	marmoset	mouse	Anks1b
merged	marmoset-mouse	marmoset	mouse	Med13l
merged	marmoset-mouse	marmoset	mouse	Tmem132c
merged	marmoset-mouse	marmoset	mouse	Trp53bp1
merged	marmoset-mouse	mouse	marmoset	Sema6d
merged	marmoset-mouse	marmoset	mouse	Thtpa
merged	marmoset-mouse	marmoset	mouse	Foxg1
merged	marmoset-mouse	mouse	marmoset	Akap6
merged	marmoset-mouse	marmoset	mouse	Gpatch2l
merged	marmoset-mouse	marmoset	mouse	Flrt2
merged	marmoset-mouse	mouse	marmoset	Clmn
merged	marmoset-mouse	marmoset	mouse	Cep295
merged	marmoset-mouse	mouse	marmoset	Pak1
merged	marmoset-mouse	marmoset	mouse	Pde3b
merged	marmoset-mouse	marmoset	mouse	Nell1
merged	marmoset-mouse	marmoset	mouse	Pamr1
merged	marmoset-mouse	mouse	marmoset	Snx32
merged	marmoset-mouse	mouse	marmoset	Caskin1
merged	marmoset-mouse	mouse	marmoset	Ap3m1
merged	marmoset-mouse	mouse	marmoset	Xpnpep1
merged	marmoset-mouse	mouse	marmoset	Pdcd4
merged	marmoset-mouse	mouse	marmoset	Htra1
merged	marmoset-mouse	marmoset	mouse	Fzd3
merged	marmoset-mouse	marmoset	mouse	Dlc1
merged	marmoset-mouse	marmoset	mouse	Slc20a2
merged	marmoset-mouse	marmoset	mouse	Cables1
merged	marmoset-mouse	mouse	marmoset	Dcc
merged	marmoset-mouse	marmoset	mouse	Lrrtm1
merged	marmoset-mouse	marmoset	mouse	Meis1
merged	marmoset-mouse	mouse	marmoset	Srsf7
merged	marmoset-mouse	mouse	marmoset	Ntsr2
merged	marmoset-mouse	mouse	marmoset	Ttc14
merged	marmoset-mouse	mouse	marmoset	St6gal1
merged	marmoset-mouse	mouse	marmoset	Cspg5
merged	marmoset-mouse	marmoset	mouse	Dock3
merged	marmoset-mouse	marmoset	mouse	Lrig1
merged	marmoset-mouse	marmoset	mouse	Chl1
merged	marmoset-mouse	mouse	marmoset	Eya1
merged	marmoset-mouse	marmoset	mouse	Runx1t1
merged	marmoset-mouse	mouse	marmoset	Rmdn1
merged	marmoset-mouse	marmoset	mouse	Zfhx4
merged	marmoset-mouse	mouse	marmoset	Grina
merged	marmoset-mouse	marmoset	mouse	Veph1
merged	marmoset-mouse	mouse	marmoset	Tiparp
merged	marmoset-mouse	mouse	marmoset	Arhgef26
merged	marmoset-mouse	mouse	marmoset	Mras
merged	marmoset-mouse	mouse	marmoset	Dzip1l
merged	marmoset-mouse	mouse	marmoset	Rbms3
merged	marmoset-mouse	mouse	marmoset	Ctdspl
merged	marmoset-mouse	marmoset	mouse	Tnk2
merged	marmoset-mouse	mouse	marmoset	Prdx6
merged	marmoset-mouse	marmoset	mouse	Dnm3
merged	marmoset-mouse	marmoset	mouse	Rgsl1
merged	marmoset-mouse	marmoset	mouse	Mark1
merged	marmoset-mouse	marmoset	mouse	Esrrg
merged	marmoset-mouse	mouse	marmoset	Kcnk2
merged	marmoset-mouse	marmoset	mouse	Itpkb
merged	marmoset-mouse	mouse	marmoset	Enah
merged	marmoset-mouse	marmoset	mouse	Nav1
merged	marmoset-mouse	mouse	marmoset	Shisa4
merged	marmoset-mouse	mouse	marmoset	Srgap2
merged	marmoset-mouse	marmoset	mouse	Smyd3
merged	marmoset-mouse	mouse	marmoset	Hnrnpu
merged	marmoset-mouse	mouse	marmoset	Gnao1
merged	marmoset-mouse	marmoset	mouse	Hunk
merged	marmoset-mouse	marmoset	mouse	Olfm2
merged	marmoset-mouse	marmoset	mouse	Rhpn2
merged	marmoset-mouse	mouse	marmoset	Leng9
merged	marmoset-mouse	marmoset	mouse	Ctps2
merged	marmoset-mouse	mouse	marmoset	Gk
merged	marmoset-mouse	mouse	marmoset	Tspan7
merged	marmoset-mouse	mouse	marmoset	Fgf13
