# Supplementary material for: Astrocyte regional specialization is shaped by postnatal development
Source: bioRxiv. 2025 Jun 1:2024.10.11.617802. Originally published 2024 Oct 12. Preprint. [Version 3] doi: 10.1101/2024.10.11.617802 (PMC11482951; doi:10.1101/2024.10.11.617802)
Supplement: Supplement 2 — Supplementary Table 1. Biological donor information. Supplementary Table 2. Abundance of cell types and Leiden clusters and descriptions of Leiden clusters in mouse and marmoset. Supplementary Table 3. Proportional breakdown of each Leiden cluster by age, assigned region, and sex for mouse and marmoset. Supplementary Table 4. Proportional breakdown of MapMyCells-derived Allen Brain Cell Atlas subclass assignments by Leiden cluster for mouse and marmoset. Supplementary Table 5. Summary of significant compositional differences in cell type for marmoset as found by scCODA. Supplementary Table 6. Summary of significant compositional differences in cell type for mouse as found by scCODA. Supplementary Table 7. Summary of significant compositional differences in Leiden cluster for marmoset as found by scCODA. Supplementary Table 8. Summary of significant compositional differences in Leiden cluster for mouse as found by scCODA. Supplementary Table 9. Marmoset rDEGs shared across both replicates for each age. Supplementary Table 10. WebGestalt enrichment results for marmoset rDEGs by age. Supplementary Table 11. Mouse rDEGs for each age. Supplementary Table 12. WebGestalt enrichment results for mouse rDEGs by age. Supplementary Table 13. Image-level quantification of each rDEG probe for adult and neonate marmoset and mouse and results of statistical tests for mouse. Supplementary Table 14. Proportion astrocytes positive for one or more fibrous marker(s) in each time point-region combination for both species. Supplementary Table 15. Top ABCA MapMyCells cluster assignments for astrocyte subclusters. Supplementary Table 16. CellPhoneDB-generated cell-cell communication results for each region-age combination in mouse and marmoset. Supplementary Table 17. Fraction of CellPhoneDB-generated ligand-receptor pairs shared across 3 or more ages for all neuronal clusters within a region for both species. Supplementary Table 18. Genes with the highest Mellon change scores over pseudoti [file media-2.zip › supplementary_tables/SI_Table8_mouse_sccoda_model_credible_effect_byleiden.csv]

Covariate	Cell Type	Final Parameter
C(regions_broad, Treatment('cortex'))[T.striatum]	Oligodendrocyte_MOL_Pde4b-Slc24a2	True
C(regions_broad, Treatment('cortex'))[T.striatum]	Neuron_Excit_Ctx_L23IT_Camk2a	True
C(regions_broad, Treatment('cortex'))[T.striatum]	Neuron_Mixed_Thal_ZI-SPA-SPF-Post_Usp29	True
C(regions_broad, Treatment('cortex'))[T.striatum]	Neuron_Excit_Ctx_L45IT_Dpp10	True
C(regions_broad, Treatment('cortex'))[T.striatum]	Neuron_Inh_Str_MSN_Drd1_Rarb	True
C(regions_broad, Treatment('cortex'))[T.striatum]	Neuron_Excit_Thal_Ntng1-Synpo2	True
C(regions_broad, Treatment('cortex'))[T.striatum]	Astrocyte_Telen_Mature_Slc1a2	True
C(regions_broad, Treatment('cortex'))[T.striatum]	Neuron_Excit_Ctx_Immature_L23IT_Ptprk	True
C(regions_broad, Treatment('cortex'))[T.striatum]	OPC_Pcdh15	False
C(regions_broad, Treatment('cortex'))[T.striatum]	Neuron_Inh_Str_MSN_Drd2_Rarb	True
C(regions_broad, Treatment('cortex'))[T.striatum]	Neuron_Excit_Thal-Re-Xi_Immature_Ntng1-Kitl	True
C(regions_broad, Treatment('cortex'))[T.striatum]	Astrocyte_Dien_Mature_Slc4a4	True
C(regions_broad, Treatment('cortex'))[T.striatum]	Microglia_Inpp5d	False
C(regions_broad, Treatment('cortex'))[T.striatum]	Neuron_Excit_Ctx_L6CT_Hs3st4	True
C(regions_broad, Treatment('cortex'))[T.striatum]	Neuron_Excit_Ctx_Immature_Auts2	True
C(regions_broad, Treatment('cortex'))[T.striatum]	Neuron_Excit_Ctx_L5ET_Dpp10	True
C(regions_broad, Treatment('cortex'))[T.striatum]	Astrocyte_Immature_Zbtb20	True
C(regions_broad, Treatment('cortex'))[T.striatum]	Neuron_Excit_Ctx_L45IT_Car10	True
C(regions_broad, Treatment('cortex'))[T.striatum]	Neuron_Inh_Ctx_MGE_Sst_Nxph1	True
C(regions_broad, Treatment('cortex'))[T.striatum]	Neuron_Excit_Ctx_L6IT_Cdh9	True
C(regions_broad, Treatment('cortex'))[T.striatum]	Neuron_Excit_Thal_Prkcd_Synpo2	False
C(regions_broad, Treatment('cortex'))[T.striatum]	Astrocyte_Immature_Ptprz1	False
C(regions_broad, Treatment('cortex'))[T.striatum]	Neuron_Inh_Ctx_CGE_Vip-Lamp5_Adarb2	True
C(regions_broad, Treatment('cortex'))[T.striatum]	Neuron_Excit_Ctx_Immature_L6CT_Hs3st4	True
C(regions_broad, Treatment('cortex'))[T.striatum]	Neuron_Inh_LSX_Trpc4	True
C(regions_broad, Treatment('cortex'))[T.striatum]	Neuron_Inh_Ctx_MGE_Pvalb_Erbb4	True
C(regions_broad, Treatment('cortex'))[T.striatum]	Neuron_Inh_Str_Immature_Top2a_Nrxn3	True
C(regions_broad, Treatment('cortex'))[T.striatum]	Neuron_Inh_Str_Immature_Meis2-Bcl11b	True
C(regions_broad, Treatment('cortex'))[T.striatum]	Neuron_Excit_Habenula_Nwd2	False
C(regions_broad, Treatment('cortex'))[T.striatum]	Neuron_Excit_Ctx_L5NP_Tshz2	True
C(regions_broad, Treatment('cortex'))[T.striatum]	Neuron_Excit_Thal_ATN_Mature_Cacna1c	True
C(regions_broad, Treatment('cortex'))[T.striatum]	Oligodendrocyte_COP-NFOL_Bcas1	False
C(regions_broad, Treatment('cortex'))[T.striatum]	Neuron_Inh_Thal_TRN_Kcnmb2	False
C(regions_broad, Treatment('cortex'))[T.striatum]	Neuron_Inh_Str_OB_Auts2-Pcbp3	True
C(regions_broad, Treatment('cortex'))[T.striatum]	Neuron_Inh_Str_Pal_Foxp2-Pbx3	True
C(regions_broad, Treatment('cortex'))[T.striatum]	Oligodendrocyte_NFOL-MFOL_Mbp	True
C(regions_broad, Treatment('cortex'))[T.striatum]	Neuron_Excit_AON_Immature_Nrp2	True
C(regions_broad, Treatment('cortex'))[T.striatum]	Neuron_Excit_Thal_PF_Foxp2-Dpp6	False
C(regions_broad, Treatment('cortex'))[T.striatum]	Fibroblast_Cped1	True
C(regions_broad, Treatment('cortex'))[T.striatum]	Neuron_Excit_OB-OT_TRS-BAC_Immature_Epha3	False
C(regions_broad, Treatment('cortex'))[T.striatum]	Neuron_Inh_Str_MGE_Pvalb_Il1rapl2	True
C(regions_broad, Treatment('cortex'))[T.striatum]	Neuron_Excit_Thal_AD_Cntn6	False
C(regions_broad, Treatment('cortex'))[T.striatum]	Mural_Dlc1	False
C(regions_broad, Treatment('cortex'))[T.striatum]	Endothelial_Flt1	False
C(regions_broad, Treatment('cortex'))[T.striatum]	Neuron_Inh_LGE_OT-ACB_Drd3_Sgcd	True
C(regions_broad, Treatment('cortex'))[T.striatum]	Choroid_Plexus_Ttr	False
C(regions_broad, Treatment('cortex'))[T.striatum]	Microglia_Macrophage_Mrc1	True
C(regions_broad, Treatment('cortex'))[T.striatum]	Neuron_Inh_Str_Chat_Slc7a14	True
C(regions_broad, Treatment('cortex'))[T.thalamus]	Oligodendrocyte_MOL_Pde4b-Slc24a2	True
C(regions_broad, Treatment('cortex'))[T.thalamus]	Neuron_Excit_Ctx_L23IT_Camk2a	True
C(regions_broad, Treatment('cortex'))[T.thalamus]	Neuron_Mixed_Thal_ZI-SPA-SPF-Post_Usp29	True
C(regions_broad, Treatment('cortex'))[T.thalamus]	Neuron_Excit_Ctx_L45IT_Dpp10	True
C(regions_broad, Treatment('cortex'))[T.thalamus]	Neuron_Inh_Str_MSN_Drd1_Rarb	False
C(regions_broad, Treatment('cortex'))[T.thalamus]	Neuron_Excit_Thal_Ntng1-Synpo2	True
C(regions_broad, Treatment('cortex'))[T.thalamus]	Astrocyte_Telen_Mature_Slc1a2	True
C(regions_broad, Treatment('cortex'))[T.thalamus]	Neuron_Excit_Ctx_Immature_L23IT_Ptprk	True
C(regions_broad, Treatment('cortex'))[T.thalamus]	OPC_Pcdh15	False
C(regions_broad, Treatment('cortex'))[T.thalamus]	Neuron_Inh_Str_MSN_Drd2_Rarb	True
C(regions_broad, Treatment('cortex'))[T.thalamus]	Neuron_Excit_Thal-Re-Xi_Immature_Ntng1-Kitl	True
C(regions_broad, Treatment('cortex'))[T.thalamus]	Astrocyte_Dien_Mature_Slc4a4	True
C(regions_broad, Treatment('cortex'))[T.thalamus]	Microglia_Inpp5d	False
C(regions_broad, Treatment('cortex'))[T.thalamus]	Neuron_Excit_Ctx_L6CT_Hs3st4	True
C(regions_broad, Treatment('cortex'))[T.thalamus]	Neuron_Excit_Ctx_Immature_Auts2	True
C(regions_broad, Treatment('cortex'))[T.thalamus]	Neuron_Excit_Ctx_L5ET_Dpp10	True
C(regions_broad, Treatment('cortex'))[T.thalamus]	Astrocyte_Immature_Zbtb20	True
C(regions_broad, Treatment('cortex'))[T.thalamus]	Neuron_Excit_Ctx_L45IT_Car10	True
C(regions_broad, Treatment('cortex'))[T.thalamus]	Neuron_Inh_Ctx_MGE_Sst_Nxph1	True
C(regions_broad, Treatment('cortex'))[T.thalamus]	Neuron_Excit_Ctx_L6IT_Cdh9	True
C(regions_broad, Treatment('cortex'))[T.thalamus]	Neuron_Excit_Thal_Prkcd_Synpo2	True
C(regions_broad, Treatment('cortex'))[T.thalamus]	Astrocyte_Immature_Ptprz1	True
C(regions_broad, Treatment('cortex'))[T.thalamus]	Neuron_Inh_Ctx_CGE_Vip-Lamp5_Adarb2	True
C(regions_broad, Treatment('cortex'))[T.thalamus]	Neuron_Excit_Ctx_Immature_L6CT_Hs3st4	True
C(regions_broad, Treatment('cortex'))[T.thalamus]	Neuron_Inh_LSX_Trpc4	False
C(regions_broad, Treatment('cortex'))[T.thalamus]	Neuron_Inh_Ctx_MGE_Pvalb_Erbb4	True
C(regions_broad, Treatment('cortex'))[T.thalamus]	Neuron_Inh_Str_Immature_Top2a_Nrxn3	False
C(regions_broad, Treatment('cortex'))[T.thalamus]	Neuron_Inh_Str_Immature_Meis2-Bcl11b	True
C(regions_broad, Treatment('cortex'))[T.thalamus]	Neuron_Excit_Habenula_Nwd2	True
C(regions_broad, Treatment('cortex'))[T.thalamus]	Neuron_Excit_Ctx_L5NP_Tshz2	True
C(regions_broad, Treatment('cortex'))[T.thalamus]	Neuron_Excit_Thal_ATN_Mature_Cacna1c	True
C(regions_broad, Treatment('cortex'))[T.thalamus]	Oligodendrocyte_COP-NFOL_Bcas1	False
C(regions_broad, Treatment('cortex'))[T.thalamus]	Neuron_Inh_Thal_TRN_Kcnmb2	True
C(regions_broad, Treatment('cortex'))[T.thalamus]	Neuron_Inh_Str_OB_Auts2-Pcbp3	True
C(regions_broad, Treatment('cortex'))[T.thalamus]	Neuron_Inh_Str_Pal_Foxp2-Pbx3	True
C(regions_broad, Treatment('cortex'))[T.thalamus]	Oligodendrocyte_NFOL-MFOL_Mbp	True
C(regions_broad, Treatment('cortex'))[T.thalamus]	Neuron_Excit_AON_Immature_Nrp2	False
C(regions_broad, Treatment('cortex'))[T.thalamus]	Neuron_Excit_Thal_PF_Foxp2-Dpp6	True
C(regions_broad, Treatment('cortex'))[T.thalamus]	Fibroblast_Cped1	True
C(regions_broad, Treatment('cortex'))[T.thalamus]	Neuron_Excit_OB-OT_TRS-BAC_Immature_Epha3	False
C(regions_broad, Treatment('cortex'))[T.thalamus]	Neuron_Inh_Str_MGE_Pvalb_Il1rapl2	False
C(regions_broad, Treatment('cortex'))[T.thalamus]	Neuron_Excit_Thal_AD_Cntn6	True
C(regions_broad, Treatment('cortex'))[T.thalamus]	Mural_Dlc1	False
C(regions_broad, Treatment('cortex'))[T.thalamus]	Endothelial_Flt1	True
C(regions_broad, Treatment('cortex'))[T.thalamus]	Neuron_Inh_LGE_OT-ACB_Drd3_Sgcd	False
C(regions_broad, Treatment('cortex'))[T.thalamus]	Choroid_Plexus_Ttr	True
C(regions_broad, Treatment('cortex'))[T.thalamus]	Microglia_Macrophage_Mrc1	False
C(regions_broad, Treatment('cortex'))[T.thalamus]	Neuron_Inh_Str_Chat_Slc7a14	False
C(age, Treatment('P32'))[T.90weeks]	Oligodendrocyte_MOL_Pde4b-Slc24a2	True
C(age, Treatment('P32'))[T.90weeks]	Neuron_Excit_Ctx_L23IT_Camk2a	False
C(age, Treatment('P32'))[T.90weeks]	Neuron_Mixed_Thal_ZI-SPA-SPF-Post_Usp29	False
C(age, Treatment('P32'))[T.90weeks]	Neuron_Excit_Ctx_L45IT_Dpp10	False
C(age, Treatment('P32'))[T.90weeks]	Neuron_Inh_Str_MSN_Drd1_Rarb	True
C(age, Treatment('P32'))[T.90weeks]	Neuron_Excit_Thal_Ntng1-Synpo2	False
C(age, Treatment('P32'))[T.90weeks]	Astrocyte_Telen_Mature_Slc1a2	False
C(age, Treatment('P32'))[T.90weeks]	Neuron_Excit_Ctx_Immature_L23IT_Ptprk	True
C(age, Treatment('P32'))[T.90weeks]	OPC_Pcdh15	False
C(age, Treatment('P32'))[T.90weeks]	Neuron_Inh_Str_MSN_Drd2_Rarb	True
C(age, Treatment('P32'))[T.90weeks]	Neuron_Excit_Thal-Re-Xi_Immature_Ntng1-Kitl	True
C(age, Treatment('P32'))[T.90weeks]	Astrocyte_Dien_Mature_Slc4a4	True
C(age, Treatment('P32'))[T.90weeks]	Microglia_Inpp5d	False
C(age, Treatment('P32'))[T.90weeks]	Neuron_Excit_Ctx_L6CT_Hs3st4	True
C(age, Treatment('P32'))[T.90weeks]	Neuron_Excit_Ctx_Immature_Auts2	True
C(age, Treatment('P32'))[T.90weeks]	Neuron_Excit_Ctx_L5ET_Dpp10	False
C(age, Treatment('P32'))[T.90weeks]	Astrocyte_Immature_Zbtb20	False
C(age, Treatment('P32'))[T.90weeks]	Neuron_Excit_Ctx_L45IT_Car10	True
C(age, Treatment('P32'))[T.90weeks]	Neuron_Inh_Ctx_MGE_Sst_Nxph1	True
C(age, Treatment('P32'))[T.90weeks]	Neuron_Excit_Ctx_L6IT_Cdh9	True
C(age, Treatment('P32'))[T.90weeks]	Neuron_Excit_Thal_Prkcd_Synpo2	True
C(age, Treatment('P32'))[T.90weeks]	Astrocyte_Immature_Ptprz1	True
C(age, Treatment('P32'))[T.90weeks]	Neuron_Inh_Ctx_CGE_Vip-Lamp5_Adarb2	True
C(age, Treatment('P32'))[T.90weeks]	Neuron_Excit_Ctx_Immature_L6CT_Hs3st4	False
C(age, Treatment('P32'))[T.90weeks]	Neuron_Inh_LSX_Trpc4	True
C(age, Treatment('P32'))[T.90weeks]	Neuron_Inh_Ctx_MGE_Pvalb_Erbb4	False
C(age, Treatment('P32'))[T.90weeks]	Neuron_Inh_Str_Immature_Top2a_Nrxn3	True
C(age, Treatment('P32'))[T.90weeks]	Neuron_Inh_Str_Immature_Meis2-Bcl11b	False
C(age, Treatment('P32'))[T.90weeks]	Neuron_Excit_Habenula_Nwd2	False
C(age, Treatment('P32'))[T.90weeks]	Neuron_Excit_Ctx_L5NP_Tshz2	True
C(age, Treatment('P32'))[T.90weeks]	Neuron_Excit_Thal_ATN_Mature_Cacna1c	True
C(age, Treatment('P32'))[T.90weeks]	Oligodendrocyte_COP-NFOL_Bcas1	True
C(age, Treatment('P32'))[T.90weeks]	Neuron_Inh_Thal_TRN_Kcnmb2	True
C(age, Treatment('P32'))[T.90weeks]	Neuron_Inh_Str_OB_Auts2-Pcbp3	False
C(age, Treatment('P32'))[T.90weeks]	Neuron_Inh_Str_Pal_Foxp2-Pbx3	False
C(age, Treatment('P32'))[T.90weeks]	Oligodendrocyte_NFOL-MFOL_Mbp	False
C(age, Treatment('P32'))[T.90weeks]	Neuron_Excit_AON_Immature_Nrp2	False
C(age, Treatment('P32'))[T.90weeks]	Neuron_Excit_Thal_PF_Foxp2-Dpp6	False
C(age, Treatment('P32'))[T.90weeks]	Fibroblast_Cped1	False
C(age, Treatment('P32'))[T.90weeks]	Neuron_Excit_OB-OT_TRS-BAC_Immature_Epha3	False
C(age, Treatment('P32'))[T.90weeks]	Neuron_Inh_Str_MGE_Pvalb_Il1rapl2	False
C(age, Treatment('P32'))[T.90weeks]	Neuron_Excit_Thal_AD_Cntn6	True
C(age, Treatment('P32'))[T.90weeks]	Mural_Dlc1	False
C(age, Treatment('P32'))[T.90weeks]	Endothelial_Flt1	False
C(age, Treatment('P32'))[T.90weeks]	Neuron_Inh_LGE_OT-ACB_Drd3_Sgcd	False
C(age, Treatment('P32'))[T.90weeks]	Choroid_Plexus_Ttr	False
C(age, Treatment('P32'))[T.90weeks]	Microglia_Macrophage_Mrc1	True
C(age, Treatment('P32'))[T.90weeks]	Neuron_Inh_Str_Chat_Slc7a14	True
C(age, Treatment('P32'))[T.E18.5]	Oligodendrocyte_MOL_Pde4b-Slc24a2	True
C(age, Treatment('P32'))[T.E18.5]	Neuron_Excit_Ctx_L23IT_Camk2a	True
C(age, Treatment('P32'))[T.E18.5]	Neuron_Mixed_Thal_ZI-SPA-SPF-Post_Usp29	False
C(age, Treatment('P32'))[T.E18.5]	Neuron_Excit_Ctx_L45IT_Dpp10	True
C(age, Treatment('P32'))[T.E18.5]	Neuron_Inh_Str_MSN_Drd1_Rarb	True
C(age, Treatment('P32'))[T.E18.5]	Neuron_Excit_Thal_Ntng1-Synpo2	False
C(age, Treatment('P32'))[T.E18.5]	Astrocyte_Telen_Mature_Slc1a2	True
C(age, Treatment('P32'))[T.E18.5]	Neuron_Excit_Ctx_Immature_L23IT_Ptprk	False
C(age, Treatment('P32'))[T.E18.5]	OPC_Pcdh15	False
C(age, Treatment('P32'))[T.E18.5]	Neuron_Inh_Str_MSN_Drd2_Rarb	True
C(age, Treatment('P32'))[T.E18.5]	Neuron_Excit_Thal-Re-Xi_Immature_Ntng1-Kitl	True
C(age, Treatment('P32'))[T.E18.5]	Astrocyte_Dien_Mature_Slc4a4	True
C(age, Treatment('P32'))[T.E18.5]	Microglia_Inpp5d	True
C(age, Treatment('P32'))[T.E18.5]	Neuron_Excit_Ctx_L6CT_Hs3st4	True
C(age, Treatment('P32'))[T.E18.5]	Neuron_Excit_Ctx_Immature_Auts2	True
C(age, Treatment('P32'))[T.E18.5]	Neuron_Excit_Ctx_L5ET_Dpp10	False
C(age, Treatment('P32'))[T.E18.5]	Astrocyte_Immature_Zbtb20	True
C(age, Treatment('P32'))[T.E18.5]	Neuron_Excit_Ctx_L45IT_Car10	True
C(age, Treatment('P32'))[T.E18.5]	Neuron_Inh_Ctx_MGE_Sst_Nxph1	True
C(age, Treatment('P32'))[T.E18.5]	Neuron_Excit_Ctx_L6IT_Cdh9	True
C(age, Treatment('P32'))[T.E18.5]	Neuron_Excit_Thal_Prkcd_Synpo2	True
C(age, Treatment('P32'))[T.E18.5]	Astrocyte_Immature_Ptprz1	True
C(age, Treatment('P32'))[T.E18.5]	Neuron_Inh_Ctx_CGE_Vip-Lamp5_Adarb2	False
C(age, Treatment('P32'))[T.E18.5]	Neuron_Excit_Ctx_Immature_L6CT_Hs3st4	True
C(age, Treatment('P32'))[T.E18.5]	Neuron_Inh_LSX_Trpc4	True
C(age, Treatment('P32'))[T.E18.5]	Neuron_Inh_Ctx_MGE_Pvalb_Erbb4	True
C(age, Treatment('P32'))[T.E18.5]	Neuron_Inh_Str_Immature_Top2a_Nrxn3	True
C(age, Treatment('P32'))[T.E18.5]	Neuron_Inh_Str_Immature_Meis2-Bcl11b	True
C(age, Treatment('P32'))[T.E18.5]	Neuron_Excit_Habenula_Nwd2	False
C(age, Treatment('P32'))[T.E18.5]	Neuron_Excit_Ctx_L5NP_Tshz2	True
C(age, Treatment('P32'))[T.E18.5]	Neuron_Excit_Thal_ATN_Mature_Cacna1c	True
C(age, Treatment('P32'))[T.E18.5]	Oligodendrocyte_COP-NFOL_Bcas1	True
C(age, Treatment('P32'))[T.E18.5]	Neuron_Inh_Thal_TRN_Kcnmb2	True
C(age, Treatment('P32'))[T.E18.5]	Neuron_Inh_Str_OB_Auts2-Pcbp3	False
C(age, Treatment('P32'))[T.E18.5]	Neuron_Inh_Str_Pal_Foxp2-Pbx3	True
C(age, Treatment('P32'))[T.E18.5]	Oligodendrocyte_NFOL-MFOL_Mbp	False
C(age, Treatment('P32'))[T.E18.5]	Neuron_Excit_AON_Immature_Nrp2	True
C(age, Treatment('P32'))[T.E18.5]	Neuron_Excit_Thal_PF_Foxp2-Dpp6	False
C(age, Treatment('P32'))[T.E18.5]	Fibroblast_Cped1	False
C(age, Treatment('P32'))[T.E18.5]	Neuron_Excit_OB-OT_TRS-BAC_Immature_Epha3	True
C(age, Treatment('P32'))[T.E18.5]	Neuron_Inh_Str_MGE_Pvalb_Il1rapl2	False
C(age, Treatment('P32'))[T.E18.5]	Neuron_Excit_Thal_AD_Cntn6	False
C(age, Treatment('P32'))[T.E18.5]	Mural_Dlc1	True
C(age, Treatment('P32'))[T.E18.5]	Endothelial_Flt1	False
C(age, Treatment('P32'))[T.E18.5]	Neuron_Inh_LGE_OT-ACB_Drd3_Sgcd	False
C(age, Treatment('P32'))[T.E18.5]	Choroid_Plexus_Ttr	True
C(age, Treatment('P32'))[T.E18.5]	Microglia_Macrophage_Mrc1	False
C(age, Treatment('P32'))[T.E18.5]	Neuron_Inh_Str_Chat_Slc7a14	False
C(age, Treatment('P32'))[T.P4]	Oligodendrocyte_MOL_Pde4b-Slc24a2	True
C(age, Treatment('P32'))[T.P4]	Neuron_Excit_Ctx_L23IT_Camk2a	True
C(age, Treatment('P32'))[T.P4]	Neuron_Mixed_Thal_ZI-SPA-SPF-Post_Usp29	True
C(age, Treatment('P32'))[T.P4]	Neuron_Excit_Ctx_L45IT_Dpp10	True
C(age, Treatment('P32'))[T.P4]	Neuron_Inh_Str_MSN_Drd1_Rarb	False
C(age, Treatment('P32'))[T.P4]	Neuron_Excit_Thal_Ntng1-Synpo2	True
C(age, Treatment('P32'))[T.P4]	Astrocyte_Telen_Mature_Slc1a2	True
C(age, Treatment('P32'))[T.P4]	Neuron_Excit_Ctx_Immature_L23IT_Ptprk	True
C(age, Treatment('P32'))[T.P4]	OPC_Pcdh15	False
C(age, Treatment('P32'))[T.P4]	Neuron_Inh_Str_MSN_Drd2_Rarb	False
C(age, Treatment('P32'))[T.P4]	Neuron_Excit_Thal-Re-Xi_Immature_Ntng1-Kitl	True
C(age, Treatment('P32'))[T.P4]	Astrocyte_Dien_Mature_Slc4a4	True
C(age, Treatment('P32'))[T.P4]	Microglia_Inpp5d	True
C(age, Treatment('P32'))[T.P4]	Neuron_Excit_Ctx_L6CT_Hs3st4	True
C(age, Treatment('P32'))[T.P4]	Neuron_Excit_Ctx_Immature_Auts2	False
C(age, Treatment('P32'))[T.P4]	Neuron_Excit_Ctx_L5ET_Dpp10	False
C(age, Treatment('P32'))[T.P4]	Astrocyte_Immature_Zbtb20	True
C(age, Treatment('P32'))[T.P4]	Neuron_Excit_Ctx_L45IT_Car10	True
C(age, Treatment('P32'))[T.P4]	Neuron_Inh_Ctx_MGE_Sst_Nxph1	True
C(age, Treatment('P32'))[T.P4]	Neuron_Excit_Ctx_L6IT_Cdh9	True
C(age, Treatment('P32'))[T.P4]	Neuron_Excit_Thal_Prkcd_Synpo2	False
C(age, Treatment('P32'))[T.P4]	Astrocyte_Immature_Ptprz1	True
C(age, Treatment('P32'))[T.P4]	Neuron_Inh_Ctx_CGE_Vip-Lamp5_Adarb2	True
C(age, Treatment('P32'))[T.P4]	Neuron_Excit_Ctx_Immature_L6CT_Hs3st4	True
C(age, Treatment('P32'))[T.P4]	Neuron_Inh_LSX_Trpc4	False
C(age, Treatment('P32'))[T.P4]	Neuron_Inh_Ctx_MGE_Pvalb_Erbb4	True
C(age, Treatment('P32'))[T.P4]	Neuron_Inh_Str_Immature_Top2a_Nrxn3	True
C(age, Treatment('P32'))[T.P4]	Neuron_Inh_Str_Immature_Meis2-Bcl11b	True
C(age, Treatment('P32'))[T.P4]	Neuron_Excit_Habenula_Nwd2	False
C(age, Treatment('P32'))[T.P4]	Neuron_Excit_Ctx_L5NP_Tshz2	False
C(age, Treatment('P32'))[T.P4]	Neuron_Excit_Thal_ATN_Mature_Cacna1c	True
C(age, Treatment('P32'))[T.P4]	Oligodendrocyte_COP-NFOL_Bcas1	False
C(age, Treatment('P32'))[T.P4]	Neuron_Inh_Thal_TRN_Kcnmb2	True
C(age, Treatment('P32'))[T.P4]	Neuron_Inh_Str_OB_Auts2-Pcbp3	False
C(age, Treatment('P32'))[T.P4]	Neuron_Inh_Str_Pal_Foxp2-Pbx3	True
C(age, Treatment('P32'))[T.P4]	Oligodendrocyte_NFOL-MFOL_Mbp	True
C(age, Treatment('P32'))[T.P4]	Neuron_Excit_AON_Immature_Nrp2	True
C(age, Treatment('P32'))[T.P4]	Neuron_Excit_Thal_PF_Foxp2-Dpp6	True
C(age, Treatment('P32'))[T.P4]	Fibroblast_Cped1	False
C(age, Treatment('P32'))[T.P4]	Neuron_Excit_OB-OT_TRS-BAC_Immature_Epha3	True
C(age, Treatment('P32'))[T.P4]	Neuron_Inh_Str_MGE_Pvalb_Il1rapl2	False
C(age, Treatment('P32'))[T.P4]	Neuron_Excit_Thal_AD_Cntn6	False
C(age, Treatment('P32'))[T.P4]	Mural_Dlc1	False
C(age, Treatment('P32'))[T.P4]	Endothelial_Flt1	True
C(age, Treatment('P32'))[T.P4]	Neuron_Inh_LGE_OT-ACB_Drd3_Sgcd	True
C(age, Treatment('P32'))[T.P4]	Choroid_Plexus_Ttr	False
C(age, Treatment('P32'))[T.P4]	Microglia_Macrophage_Mrc1	True
C(age, Treatment('P32'))[T.P4]	Neuron_Inh_Str_Chat_Slc7a14	False
C(age, Treatment('P32'))[T.P14]	Oligodendrocyte_MOL_Pde4b-Slc24a2	True
C(age, Treatment('P32'))[T.P14]	Neuron_Excit_Ctx_L23IT_Camk2a	False
C(age, Treatment('P32'))[T.P14]	Neuron_Mixed_Thal_ZI-SPA-SPF-Post_Usp29	True
C(age, Treatment('P32'))[T.P14]	Neuron_Excit_Ctx_L45IT_Dpp10	True
C(age, Treatment('P32'))[T.P14]	Neuron_Inh_Str_MSN_Drd1_Rarb	False
C(age, Treatment('P32'))[T.P14]	Neuron_Excit_Thal_Ntng1-Synpo2	True
C(age, Treatment('P32'))[T.P14]	Astrocyte_Telen_Mature_Slc1a2	False
C(age, Treatment('P32'))[T.P14]	Neuron_Excit_Ctx_Immature_L23IT_Ptprk	True
C(age, Treatment('P32'))[T.P14]	OPC_Pcdh15	False
C(age, Treatment('P32'))[T.P14]	Neuron_Inh_Str_MSN_Drd2_Rarb	False
C(age, Treatment('P32'))[T.P14]	Neuron_Excit_Thal-Re-Xi_Immature_Ntng1-Kitl	False
C(age, Treatment('P32'))[T.P14]	Astrocyte_Dien_Mature_Slc4a4	False
C(age, Treatment('P32'))[T.P14]	Microglia_Inpp5d	True
C(age, Treatment('P32'))[T.P14]	Neuron_Excit_Ctx_L6CT_Hs3st4	True
C(age, Treatment('P32'))[T.P14]	Neuron_Excit_Ctx_Immature_Auts2	False
C(age, Treatment('P32'))[T.P14]	Neuron_Excit_Ctx_L5ET_Dpp10	True
C(age, Treatment('P32'))[T.P14]	Astrocyte_Immature_Zbtb20	False
C(age, Treatment('P32'))[T.P14]	Neuron_Excit_Ctx_L45IT_Car10	False
C(age, Treatment('P32'))[T.P14]	Neuron_Inh_Ctx_MGE_Sst_Nxph1	False
C(age, Treatment('P32'))[T.P14]	Neuron_Excit_Ctx_L6IT_Cdh9	True
C(age, Treatment('P32'))[T.P14]	Neuron_Excit_Thal_Prkcd_Synpo2	True
C(age, Treatment('P32'))[T.P14]	Astrocyte_Immature_Ptprz1	False
C(age, Treatment('P32'))[T.P14]	Neuron_Inh_Ctx_CGE_Vip-Lamp5_Adarb2	False
C(age, Treatment('P32'))[T.P14]	Neuron_Excit_Ctx_Immature_L6CT_Hs3st4	True
C(age, Treatment('P32'))[T.P14]	Neuron_Inh_LSX_Trpc4	True
C(age, Treatment('P32'))[T.P14]	Neuron_Inh_Ctx_MGE_Pvalb_Erbb4	False
C(age, Treatment('P32'))[T.P14]	Neuron_Inh_Str_Immature_Top2a_Nrxn3	True
C(age, Treatment('P32'))[T.P14]	Neuron_Inh_Str_Immature_Meis2-Bcl11b	False
C(age, Treatment('P32'))[T.P14]	Neuron_Excit_Habenula_Nwd2	True
C(age, Treatment('P32'))[T.P14]	Neuron_Excit_Ctx_L5NP_Tshz2	True
C(age, Treatment('P32'))[T.P14]	Neuron_Excit_Thal_ATN_Mature_Cacna1c	True
C(age, Treatment('P32'))[T.P14]	Oligodendrocyte_COP-NFOL_Bcas1	True
C(age, Treatment('P32'))[T.P14]	Neuron_Inh_Thal_TRN_Kcnmb2	False
C(age, Treatment('P32'))[T.P14]	Neuron_Inh_Str_OB_Auts2-Pcbp3	False
C(age, Treatment('P32'))[T.P14]	Neuron_Inh_Str_Pal_Foxp2-Pbx3	False
C(age, Treatment('P32'))[T.P14]	Oligodendrocyte_NFOL-MFOL_Mbp	True
C(age, Treatment('P32'))[T.P14]	Neuron_Excit_AON_Immature_Nrp2	False
C(age, Treatment('P32'))[T.P14]	Neuron_Excit_Thal_PF_Foxp2-Dpp6	True
C(age, Treatment('P32'))[T.P14]	Fibroblast_Cped1	False
C(age, Treatment('P32'))[T.P14]	Neuron_Excit_OB-OT_TRS-BAC_Immature_Epha3	True
C(age, Treatment('P32'))[T.P14]	Neuron_Inh_Str_MGE_Pvalb_Il1rapl2	True
C(age, Treatment('P32'))[T.P14]	Neuron_Excit_Thal_AD_Cntn6	True
C(age, Treatment('P32'))[T.P14]	Mural_Dlc1	False
C(age, Treatment('P32'))[T.P14]	Endothelial_Flt1	False
C(age, Treatment('P32'))[T.P14]	Neuron_Inh_LGE_OT-ACB_Drd3_Sgcd	False
C(age, Treatment('P32'))[T.P14]	Choroid_Plexus_Ttr	False
C(age, Treatment('P32'))[T.P14]	Microglia_Macrophage_Mrc1	False
C(age, Treatment('P32'))[T.P14]	Neuron_Inh_Str_Chat_Slc7a14	False
C(age, Treatment('P32'))[T.P90]	Oligodendrocyte_MOL_Pde4b-Slc24a2	False
C(age, Treatment('P32'))[T.P90]	Neuron_Excit_Ctx_L23IT_Camk2a	False
C(age, Treatment('P32'))[T.P90]	Neuron_Mixed_Thal_ZI-SPA-SPF-Post_Usp29	False
C(age, Treatment('P32'))[T.P90]	Neuron_Excit_Ctx_L45IT_Dpp10	False
C(age, Treatment('P32'))[T.P90]	Neuron_Inh_Str_MSN_Drd1_Rarb	True
C(age, Treatment('P32'))[T.P90]	Neuron_Excit_Thal_Ntng1-Synpo2	True
C(age, Treatment('P32'))[T.P90]	Astrocyte_Telen_Mature_Slc1a2	True
C(age, Treatment('P32'))[T.P90]	Neuron_Excit_Ctx_Immature_L23IT_Ptprk	True
C(age, Treatment('P32'))[T.P90]	OPC_Pcdh15	False
C(age, Treatment('P32'))[T.P90]	Neuron_Inh_Str_MSN_Drd2_Rarb	False
C(age, Treatment('P32'))[T.P90]	Neuron_Excit_Thal-Re-Xi_Immature_Ntng1-Kitl	False
C(age, Treatment('P32'))[T.P90]	Astrocyte_Dien_Mature_Slc4a4	False
C(age, Treatment('P32'))[T.P90]	Microglia_Inpp5d	True
C(age, Treatment('P32'))[T.P90]	Neuron_Excit_Ctx_L6CT_Hs3st4	False
C(age, Treatment('P32'))[T.P90]	Neuron_Excit_Ctx_Immature_Auts2	False
C(age, Treatment('P32'))[T.P90]	Neuron_Excit_Ctx_L5ET_Dpp10	False
C(age, Treatment('P32'))[T.P90]	Astrocyte_Immature_Zbtb20	False
C(age, Treatment('P32'))[T.P90]	Neuron_Excit_Ctx_L45IT_Car10	True
C(age, Treatment('P32'))[T.P90]	Neuron_Inh_Ctx_MGE_Sst_Nxph1	True
C(age, Treatment('P32'))[T.P90]	Neuron_Excit_Ctx_L6IT_Cdh9	True
C(age, Treatment('P32'))[T.P90]	Neuron_Excit_Thal_Prkcd_Synpo2	True
C(age, Treatment('P32'))[T.P90]	Astrocyte_Immature_Ptprz1	True
C(age, Treatment('P32'))[T.P90]	Neuron_Inh_Ctx_CGE_Vip-Lamp5_Adarb2	True
C(age, Treatment('P32'))[T.P90]	Neuron_Excit_Ctx_Immature_L6CT_Hs3st4	False
C(age, Treatment('P32'))[T.P90]	Neuron_Inh_LSX_Trpc4	False
C(age, Treatment('P32'))[T.P90]	Neuron_Inh_Ctx_MGE_Pvalb_Erbb4	False
C(age, Treatment('P32'))[T.P90]	Neuron_Inh_Str_Immature_Top2a_Nrxn3	False
C(age, Treatment('P32'))[T.P90]	Neuron_Inh_Str_Immature_Meis2-Bcl11b	True
C(age, Treatment('P32'))[T.P90]	Neuron_Excit_Habenula_Nwd2	False
C(age, Treatment('P32'))[T.P90]	Neuron_Excit_Ctx_L5NP_Tshz2	True
C(age, Treatment('P32'))[T.P90]	Neuron_Excit_Thal_ATN_Mature_Cacna1c	True
C(age, Treatment('P32'))[T.P90]	Oligodendrocyte_COP-NFOL_Bcas1	True
C(age, Treatment('P32'))[T.P90]	Neuron_Inh_Thal_TRN_Kcnmb2	False
C(age, Treatment('P32'))[T.P90]	Neuron_Inh_Str_OB_Auts2-Pcbp3	False
C(age, Treatment('P32'))[T.P90]	Neuron_Inh_Str_Pal_Foxp2-Pbx3	False
C(age, Treatment('P32'))[T.P90]	Oligodendrocyte_NFOL-MFOL_Mbp	False
C(age, Treatment('P32'))[T.P90]	Neuron_Excit_AON_Immature_Nrp2	True
C(age, Treatment('P32'))[T.P90]	Neuron_Excit_Thal_PF_Foxp2-Dpp6	False
C(age, Treatment('P32'))[T.P90]	Fibroblast_Cped1	True
C(age, Treatment('P32'))[T.P90]	Neuron_Excit_OB-OT_TRS-BAC_Immature_Epha3	True
C(age, Treatment('P32'))[T.P90]	Neuron_Inh_Str_MGE_Pvalb_Il1rapl2	False
C(age, Treatment('P32'))[T.P90]	Neuron_Excit_Thal_AD_Cntn6	False
C(age, Treatment('P32'))[T.P90]	Mural_Dlc1	True
C(age, Treatment('P32'))[T.P90]	Endothelial_Flt1	False
C(age, Treatment('P32'))[T.P90]	Neuron_Inh_LGE_OT-ACB_Drd3_Sgcd	False
C(age, Treatment('P32'))[T.P90]	Choroid_Plexus_Ttr	False
C(age, Treatment('P32'))[T.P90]	Microglia_Macrophage_Mrc1	True
C(age, Treatment('P32'))[T.P90]	Neuron_Inh_Str_Chat_Slc7a14	False
C(sex, Treatment('female'))[T.male]	Oligodendrocyte_MOL_Pde4b-Slc24a2	False
C(sex, Treatment('female'))[T.male]	Neuron_Excit_Ctx_L23IT_Camk2a	True
C(sex, Treatment('female'))[T.male]	Neuron_Mixed_Thal_ZI-SPA-SPF-Post_Usp29	False
C(sex, Treatment('female'))[T.male]	Neuron_Excit_Ctx_L45IT_Dpp10	True
C(sex, Treatment('female'))[T.male]	Neuron_Inh_Str_MSN_Drd1_Rarb	False
C(sex, Treatment('female'))[T.male]	Neuron_Excit_Thal_Ntng1-Synpo2	True
C(sex, Treatment('female'))[T.male]	Astrocyte_Telen_Mature_Slc1a2	True
C(sex, Treatment('female'))[T.male]	Neuron_Excit_Ctx_Immature_L23IT_Ptprk	True
C(sex, Treatment('female'))[T.male]	OPC_Pcdh15	False
C(sex, Treatment('female'))[T.male]	Neuron_Inh_Str_MSN_Drd2_Rarb	False
C(sex, Treatment('female'))[T.male]	Neuron_Excit_Thal-Re-Xi_Immature_Ntng1-Kitl	False
C(sex, Treatment('female'))[T.male]	Astrocyte_Dien_Mature_Slc4a4	False
C(sex, Treatment('female'))[T.male]	Microglia_Inpp5d	True
C(sex, Treatment('female'))[T.male]	Neuron_Excit_Ctx_L6CT_Hs3st4	True
C(sex, Treatment('female'))[T.male]	Neuron_Excit_Ctx_Immature_Auts2	False
C(sex, Treatment('female'))[T.male]	Neuron_Excit_Ctx_L5ET_Dpp10	True
C(sex, Treatment('female'))[T.male]	Astrocyte_Immature_Zbtb20	False
C(sex, Treatment('female'))[T.male]	Neuron_Excit_Ctx_L45IT_Car10	True
C(sex, Treatment('female'))[T.male]	Neuron_Inh_Ctx_MGE_Sst_Nxph1	False
C(sex, Treatment('female'))[T.male]	Neuron_Excit_Ctx_L6IT_Cdh9	False
C(sex, Treatment('female'))[T.male]	Neuron_Excit_Thal_Prkcd_Synpo2	False
C(sex, Treatment('female'))[T.male]	Astrocyte_Immature_Ptprz1	True
C(sex, Treatment('female'))[T.male]	Neuron_Inh_Ctx_CGE_Vip-Lamp5_Adarb2	True
C(sex, Treatment('female'))[T.male]	Neuron_Excit_Ctx_Immature_L6CT_Hs3st4	False
C(sex, Treatment('female'))[T.male]	Neuron_Inh_LSX_Trpc4	False
C(sex, Treatment('female'))[T.male]	Neuron_Inh_Ctx_MGE_Pvalb_Erbb4	False
C(sex, Treatment('female'))[T.male]	Neuron_Inh_Str_Immature_Top2a_Nrxn3	False
C(sex, Treatment('female'))[T.male]	Neuron_Inh_Str_Immature_Meis2-Bcl11b	False
C(sex, Treatment('female'))[T.male]	Neuron_Excit_Habenula_Nwd2	False
C(sex, Treatment('female'))[T.male]	Neuron_Excit_Ctx_L5NP_Tshz2	False
C(sex, Treatment('female'))[T.male]	Neuron_Excit_Thal_ATN_Mature_Cacna1c	False
C(sex, Treatment('female'))[T.male]	Oligodendrocyte_COP-NFOL_Bcas1	True
C(sex, Treatment('female'))[T.male]	Neuron_Inh_Thal_TRN_Kcnmb2	True
C(sex, Treatment('female'))[T.male]	Neuron_Inh_Str_OB_Auts2-Pcbp3	False
C(sex, Treatment('female'))[T.male]	Neuron_Inh_Str_Pal_Foxp2-Pbx3	False
C(sex, Treatment('female'))[T.male]	Oligodendrocyte_NFOL-MFOL_Mbp	False
C(sex, Treatment('female'))[T.male]	Neuron_Excit_AON_Immature_Nrp2	False
C(sex, Treatment('female'))[T.male]	Neuron_Excit_Thal_PF_Foxp2-Dpp6	True
C(sex, Treatment('female'))[T.male]	Fibroblast_Cped1	True
C(sex, Treatment('female'))[T.male]	Neuron_Excit_OB-OT_TRS-BAC_Immature_Epha3	False
C(sex, Treatment('female'))[T.male]	Neuron_Inh_Str_MGE_Pvalb_Il1rapl2	False
C(sex, Treatment('female'))[T.male]	Neuron_Excit_Thal_AD_Cntn6	False
C(sex, Treatment('female'))[T.male]	Mural_Dlc1	False
C(sex, Treatment('female'))[T.male]	Endothelial_Flt1	False
C(sex, Treatment('female'))[T.male]	Neuron_Inh_LGE_OT-ACB_Drd3_Sgcd	False
C(sex, Treatment('female'))[T.male]	Choroid_Plexus_Ttr	False
C(sex, Treatment('female'))[T.male]	Microglia_Macrophage_Mrc1	True
C(sex, Treatment('female'))[T.male]	Neuron_Inh_Str_Chat_Slc7a14	False
