# Supplementary material for: Astrocyte regional specialization is shaped by postnatal development
Source: bioRxiv. 2025 Jun 1:2024.10.11.617802. Originally published 2024 Oct 12. Preprint. [Version 3] doi: 10.1101/2024.10.11.617802 (PMC11482951; doi:10.1101/2024.10.11.617802)
Supplement: Supplement 2 — Supplementary Table 1. Biological donor information. Supplementary Table 2. Abundance of cell types and Leiden clusters and descriptions of Leiden clusters in mouse and marmoset. Supplementary Table 3. Proportional breakdown of each Leiden cluster by age, assigned region, and sex for mouse and marmoset. Supplementary Table 4. Proportional breakdown of MapMyCells-derived Allen Brain Cell Atlas subclass assignments by Leiden cluster for mouse and marmoset. Supplementary Table 5. Summary of significant compositional differences in cell type for marmoset as found by scCODA. Supplementary Table 6. Summary of significant compositional differences in cell type for mouse as found by scCODA. Supplementary Table 7. Summary of significant compositional differences in Leiden cluster for marmoset as found by scCODA. Supplementary Table 8. Summary of significant compositional differences in Leiden cluster for mouse as found by scCODA. Supplementary Table 9. Marmoset rDEGs shared across both replicates for each age. Supplementary Table 10. WebGestalt enrichment results for marmoset rDEGs by age. Supplementary Table 11. Mouse rDEGs for each age. Supplementary Table 12. WebGestalt enrichment results for mouse rDEGs by age. Supplementary Table 13. Image-level quantification of each rDEG probe for adult and neonate marmoset and mouse and results of statistical tests for mouse. Supplementary Table 14. Proportion astrocytes positive for one or more fibrous marker(s) in each time point-region combination for both species. Supplementary Table 15. Top ABCA MapMyCells cluster assignments for astrocyte subclusters. Supplementary Table 16. CellPhoneDB-generated cell-cell communication results for each region-age combination in mouse and marmoset. Supplementary Table 17. Fraction of CellPhoneDB-generated ligand-receptor pairs shared across 3 or more ages for all neuronal clusters within a region for both species. Supplementary Table 18. Genes with the highest Mellon change scores over pseudoti [file media-2.zip › supplementary_tables/SI_Table15_astro_subcluster_abca_mappings.xlsx]

## Sheet: marm_cortex
subcluster	top_abca_cluster	top_abca_prop
Ctx_Ast1_protoplasmic_NTRK2	5225 Astro-TE NN_3	0.851775
Ctx_Ast2_immature_adultfibrous_ROBO2	5225 Astro-TE NN_3	0.474824
Ctx_Ast3_protoplasmic_MT3	5225 Astro-TE NN_3	0.75465
Ctx_Ast5_protoplasmic_NRXN3	5231 Astro-OLF NN_1	0.122977

## Sheet: marm_striatum
subcluster	top_abca_cluster	top_abca_prop
Str_Ast1_protoplasmic_SLC1A2	5225 Astro-TE NN_3	0.515778
Str_Ast2_immature_CSMD1	5225 Astro-TE NN_3	0.264217
Str_Ast3_protoplasmic_CACNB2	5225 Astro-TE NN_3	0.71614
Str_Ast4_fibrous_DYNC1I1	5214 Astro-NT NN_2	0.337748
Str_Ast5_protoplasmic_TENM3	5230 Astro-TE NN_5	0.160839

## Sheet: marm_thalamus
subcluster	top_abca_cluster	top_abca_prop
Thal_Ast1_immature_protoplasmic_LUZP2	5214 Astro-NT NN_2	0.883242
Thal_Ast2_protoplasmic_TRPM3	5214 Astro-NT NN_2	0.89614
Thal_Ast3_fibrous_DYNC1I1	5214 Astro-NT NN_2	0.803392
Thal_Ast4_immature_AGAP1	5214 Astro-NT NN_2	0.532302
Thal_Ast5_APOE	5214 Astro-NT NN_2	0.488987
Thal_Ast6_immature_fibrous_DCLK1	5214 Astro-NT NN_2	0.470807

## Sheet: mouse_cortex
subcluster	top_abca_cluster	top_abca_prop
Ctx_Ast1_protoplasmic_Lsamp	5225 Astro-TE NN_3	0.923467
Ctx_Ast2_immature_Grm5	5225 Astro-TE NN_3	0.482165
Ctx_Ast3_immature_Nrg1	0599 OB-STR-CTX Inh IMN_1	0.244755
Ctx_Ast4_fibrous_Pbx1	5220 Astro-TE NN_1	0.749035

## Sheet: mouse_striatum
subcluster	top_abca_cluster	top_abca_prop
Str_Ast1_protoplasmic_Gpc5	5227 Astro-TE NN_3	0.881956
Str_Ast2_immature_Top2a_Pak3	0597 OB-STR-CTX Inh IMN_1	0.190457
Str_Ast3_immature_Fabp7	5227 Astro-TE NN_3	0.396404
Str_Ast4_immature_Nrg1	5229 Astro-TE NN_5	0.512332
Str_Ast5_protoplasmic_Cpe	5230 Astro-TE NN_5	0.734256
Str_Ast6_immature_Top2a_Nrxn3	0600 OB-STR-CTX Inh IMN_1	0.703641
Str_Ast7_protoplasmicandfibrous_Gria2	5226 Astro-TE NN_3	0.566529
Str_Ast8_immature_Csmd1	5230 Astro-TE NN_5	0.471941
Str_Ast9_immature_Slit2	5230 Astro-TE NN_5	0.22588
Str_Ast10_immature_Agbl4	5257 Ependymal NN_1	0.20679
Str_Ast11_immature_Npas3	0599 OB-STR-CTX Inh IMN_1	0.257143
Str_Ast12_immature_Slc8a1	0612 OB-STR-CTX Inh IMN_4	0.303797

## Sheet: mouse_thalamus
subcluster	top_abca_cluster	top_abca_prop
Thal_Ast1_protoplasmic_Gria1	5215 Astro-NT NN_2	0.859329
Thal_Ast2_protoplasmic_Ndrg2	5215 Astro-NT NN_2	0.724629
Thal_Ast3_immature_Csmd1	5214 Astro-NT NN_2	0.579429
Thal_Ast4_protoplasmic_Aldh1a1	5215 Astro-NT NN_2	0.973024
Thal_Ast5_immature_fibrous_Adgrv1	5241 Astroependymal NN_3	0.13369
Thal_ASt6_immature_Top2a_Meis2	0600 OB-STR-CTX Inh IMN_1	0.450758
