# Supplementary material for: Astrocyte regional specialization is shaped by postnatal development
Source: bioRxiv. 2025 Jun 1:2024.10.11.617802. Originally published 2024 Oct 12. Preprint. [Version 3] doi: 10.1101/2024.10.11.617802 (PMC11482951; doi:10.1101/2024.10.11.617802)
Supplement: Supplement 2 — Supplementary Table 1. Biological donor information. Supplementary Table 2. Abundance of cell types and Leiden clusters and descriptions of Leiden clusters in mouse and marmoset. Supplementary Table 3. Proportional breakdown of each Leiden cluster by age, assigned region, and sex for mouse and marmoset. Supplementary Table 4. Proportional breakdown of MapMyCells-derived Allen Brain Cell Atlas subclass assignments by Leiden cluster for mouse and marmoset. Supplementary Table 5. Summary of significant compositional differences in cell type for marmoset as found by scCODA. Supplementary Table 6. Summary of significant compositional differences in cell type for mouse as found by scCODA. Supplementary Table 7. Summary of significant compositional differences in Leiden cluster for marmoset as found by scCODA. Supplementary Table 8. Summary of significant compositional differences in Leiden cluster for mouse as found by scCODA. Supplementary Table 9. Marmoset rDEGs shared across both replicates for each age. Supplementary Table 10. WebGestalt enrichment results for marmoset rDEGs by age. Supplementary Table 11. Mouse rDEGs for each age. Supplementary Table 12. WebGestalt enrichment results for mouse rDEGs by age. Supplementary Table 13. Image-level quantification of each rDEG probe for adult and neonate marmoset and mouse and results of statistical tests for mouse. Supplementary Table 14. Proportion astrocytes positive for one or more fibrous marker(s) in each time point-region combination for both species. Supplementary Table 15. Top ABCA MapMyCells cluster assignments for astrocyte subclusters. Supplementary Table 16. CellPhoneDB-generated cell-cell communication results for each region-age combination in mouse and marmoset. Supplementary Table 17. Fraction of CellPhoneDB-generated ligand-receptor pairs shared across 3 or more ages for all neuronal clusters within a region for both species. Supplementary Table 18. Genes with the highest Mellon change scores over pseudoti [file media-2.zip › supplementary_tables/SI_Table31_expansion_factors.xlsx]

## Sheet: mouse_4x
sample	pre expansion (cm)	post expansion (cm)	expansion factor
mouse1_pfc	0.3	1.0708	3.56933
mouse2_pfc	0.3	1.0375	3.45833
mouse3_pfc	0.26	1.0106	3.88692
mouse4_pfc	0.22	0.8951	4.06864
mouse5_pfc	0.28	0.9641	3.44321
mouse6_pfc	0.25	0.8418	3.3672
mouse7_pfc	0.21	0.7433	3.53952
mouse8_pfc	0.24	0.9183	3.82625
mouse1_str	0.175	0.5636	3.22057	measured ventricle
mouse2_str	0.4	1.2519	3.12975
mouse3_str	0.14	0.5405	3.86071	measured ventricle
mouse4_str	0.38	1.3473	3.54553
mouse5_str	0.11	0.4292	3.90182
mouse6_str	0.46	1.4454	3.14217
mouse7_str	0.33	1.1392	3.45212
mouse8_str	0.22	0.7082	3.21909
mouse1_thal	0.29	1.0706	3.69172
mouse2_thal	0.28	0.9835	3.5125
mouse3_thal	skipped	skipped
mouse4_thal	0.35	1.1535	3.29571
mouse5_thal	0.09	0.3153	3.50333
mouse6_thal	0.34	1.0915	3.21029
mouse7_thal	0.1	0.3042	3.042
mouse8_thal	0.45	1.4118	3.13733	approximate
pfc			3.64493
str			3.43397
thal			3.34184
average			3.47358
