# Supplementary material for: Astrocyte regional specialization is shaped by postnatal development
Source: bioRxiv. 2025 Jun 1:2024.10.11.617802. Originally published 2024 Oct 12. Preprint. [Version 3] doi: 10.1101/2024.10.11.617802 (PMC11482951; doi:10.1101/2024.10.11.617802)
Supplement: Supplement 2 — Supplementary Table 1. Biological donor information. Supplementary Table 2. Abundance of cell types and Leiden clusters and descriptions of Leiden clusters in mouse and marmoset. Supplementary Table 3. Proportional breakdown of each Leiden cluster by age, assigned region, and sex for mouse and marmoset. Supplementary Table 4. Proportional breakdown of MapMyCells-derived Allen Brain Cell Atlas subclass assignments by Leiden cluster for mouse and marmoset. Supplementary Table 5. Summary of significant compositional differences in cell type for marmoset as found by scCODA. Supplementary Table 6. Summary of significant compositional differences in cell type for mouse as found by scCODA. Supplementary Table 7. Summary of significant compositional differences in Leiden cluster for marmoset as found by scCODA. Supplementary Table 8. Summary of significant compositional differences in Leiden cluster for mouse as found by scCODA. Supplementary Table 9. Marmoset rDEGs shared across both replicates for each age. Supplementary Table 10. WebGestalt enrichment results for marmoset rDEGs by age. Supplementary Table 11. Mouse rDEGs for each age. Supplementary Table 12. WebGestalt enrichment results for mouse rDEGs by age. Supplementary Table 13. Image-level quantification of each rDEG probe for adult and neonate marmoset and mouse and results of statistical tests for mouse. Supplementary Table 14. Proportion astrocytes positive for one or more fibrous marker(s) in each time point-region combination for both species. Supplementary Table 15. Top ABCA MapMyCells cluster assignments for astrocyte subclusters. Supplementary Table 16. CellPhoneDB-generated cell-cell communication results for each region-age combination in mouse and marmoset. Supplementary Table 17. Fraction of CellPhoneDB-generated ligand-receptor pairs shared across 3 or more ages for all neuronal clusters within a region for both species. Supplementary Table 18. Genes with the highest Mellon change scores over pseudoti [file media-2.zip › supplementary_tables/SI_Table6_marm_sccoda_model_credible_effect_byleiden.csv]

Covariate	Cell Type	Final Parameter
C(regions_broad, Treatment('cortex'))[T.striatum]	Neuron_Excit_Ctx_L23IT_TAFA1	True
C(regions_broad, Treatment('cortex'))[T.striatum]	Astrocyte_Telen_SLC1A2	False
C(regions_broad, Treatment('cortex'))[T.striatum]	Neuron_Mixed_Thal-ZI-Post_PCDH15	False
C(regions_broad, Treatment('cortex'))[T.striatum]	Neuron_Inh_Str_MSN_DRD1_RARB	True
C(regions_broad, Treatment('cortex'))[T.striatum]	Oligodendrocyte_MOL_PLP1	False
C(regions_broad, Treatment('cortex'))[T.striatum]	OPC_LHFPL3	False
C(regions_broad, Treatment('cortex'))[T.striatum]	Oligodendrocyte_MOL_ST18	True
C(regions_broad, Treatment('cortex'))[T.striatum]	Neuron_Excit_Thal_NTNG1	False
C(regions_broad, Treatment('cortex'))[T.striatum]	Neuron_Inh_Str_MSN_DRD2_RARB	True
C(regions_broad, Treatment('cortex'))[T.striatum]	Neuron_Inh_Ctx_CGE_VIP_ADARB2	True
C(regions_broad, Treatment('cortex'))[T.striatum]	Neuron_Excit_Ctx_L23IT_Immature_MEF2C	False
C(regions_broad, Treatment('cortex'))[T.striatum]	Neuron_Excit_Ctx_L5IT_KHDRBS3	True
C(regions_broad, Treatment('cortex'))[T.striatum]	Oligodendrocyte_MFOL_MOBP	False
C(regions_broad, Treatment('cortex'))[T.striatum]	Neuron_Excit_Ctx_L45IT_RORB-POU6F2	True
C(regions_broad, Treatment('cortex'))[T.striatum]	Astrocyte_Str-Thal_Immature_PTPRZ1	False
C(regions_broad, Treatment('cortex'))[T.striatum]	Neuron_Excit_Ctx_L6CT-6b_HS3ST4	True
C(regions_broad, Treatment('cortex'))[T.striatum]	Neuron_Inh_Ctx_MGE_SST_NXPH1	True
C(regions_broad, Treatment('cortex'))[T.striatum]	Neuron_Inh_Ctx_MGE_PVALB_ERBB4	False
C(regions_broad, Treatment('cortex'))[T.striatum]	Astrocyte_Dien_Mature_ATP1A2	False
C(regions_broad, Treatment('cortex'))[T.striatum]	Microglia_Mature_PAM	True
C(regions_broad, Treatment('cortex'))[T.striatum]	Neuron_Excit_Ctx_L6IT_LRP1B	True
C(regions_broad, Treatment('cortex'))[T.striatum]	Neuron_Inh_Thal-MBder_PCBP3_GRIK1	False
C(regions_broad, Treatment('cortex'))[T.striatum]	Neuron_Inh_Str_MSN_Mature_ADCY5	True
C(regions_broad, Treatment('cortex'))[T.striatum]	Neuron_Inh_Str_Nacc_PBX3	True
C(regions_broad, Treatment('cortex'))[T.striatum]	Endothelial_FLT1	False
C(regions_broad, Treatment('cortex'))[T.striatum]	Neuron_Excit_Ctx_Immature_ARPP21	False
C(regions_broad, Treatment('cortex'))[T.striatum]	Neuron_Inh_Ctx_CGE_LAMP5_ADARB2-GRIN2A	True
C(regions_broad, Treatment('cortex'))[T.striatum]	Ependymal_CFAP299	False
C(regions_broad, Treatment('cortex'))[T.striatum]	Fibroblast_SVIL	True
C(regions_broad, Treatment('cortex'))[T.striatum]	Oligodendrocyte_COP-NFOL_QKI	False
C(regions_broad, Treatment('cortex'))[T.striatum]	Neuron_Inh_Str_MGE_IL1RAPL2	True
C(regions_broad, Treatment('cortex'))[T.striatum]	Neuron_Excit_Ctx_L5NP_HS3ST4	False
C(regions_broad, Treatment('cortex'))[T.striatum]	Microglia_Thal_7-14mo_NFAT5	False
C(regions_broad, Treatment('cortex'))[T.striatum]	Neuron_Excit_Ctx_L5ET_TAFA1	True
C(regions_broad, Treatment('cortex'))[T.striatum]	Mural_DLC1	False
C(regions_broad, Treatment('cortex'))[T.striatum]	Microglia_Immature_APOE	True
C(regions_broad, Treatment('cortex'))[T.striatum]	Astrocyte_Immature_ADGRV1	True
C(regions_broad, Treatment('cortex'))[T.striatum]	Choroid_Plexus_TRPM3	False
C(regions_broad, Treatment('cortex'))[T.striatum]	Neuron_Inh_Ctx_MGE_PVALB_CNTNAP4	True
C(regions_broad, Treatment('cortex'))[T.striatum]	Neuron_Inh_LSX_TRPC4	True
C(regions_broad, Treatment('cortex'))[T.striatum]	Neuron_Excit_Thal-PF_Immature_TLL1	False
C(regions_broad, Treatment('cortex'))[T.striatum]	Neuron_Excit_Ctx_L6IT-Car3_NTNG2	False
C(regions_broad, Treatment('cortex'))[T.striatum]	Neuron_Mixed_Habenula-NWD2_Str-CHAT_RAYLYL	True
C(regions_broad, Treatment('cortex'))[T.striatum]	Microglia_Macrophage_BMP2K	True
C(regions_broad, Treatment('cortex'))[T.striatum]	Neuron_Inh_Str_SST_TACR1	True
C(regions_broad, Treatment('cortex'))[T.striatum]	Neuron_Inh_Thal_TRN_ZNF804A	False
C(regions_broad, Treatment('cortex'))[T.striatum]	Neuron_Excit_Ctx-HPF-CR_Immature_Vglut2_RELN	True
C(regions_broad, Treatment('cortex'))[T.thalamus]	Neuron_Excit_Ctx_L23IT_TAFA1	True
C(regions_broad, Treatment('cortex'))[T.thalamus]	Astrocyte_Telen_SLC1A2	True
C(regions_broad, Treatment('cortex'))[T.thalamus]	Neuron_Mixed_Thal-ZI-Post_PCDH15	True
C(regions_broad, Treatment('cortex'))[T.thalamus]	Neuron_Inh_Str_MSN_DRD1_RARB	False
C(regions_broad, Treatment('cortex'))[T.thalamus]	Oligodendrocyte_MOL_PLP1	True
C(regions_broad, Treatment('cortex'))[T.thalamus]	OPC_LHFPL3	False
C(regions_broad, Treatment('cortex'))[T.thalamus]	Oligodendrocyte_MOL_ST18	False
C(regions_broad, Treatment('cortex'))[T.thalamus]	Neuron_Excit_Thal_NTNG1	True
C(regions_broad, Treatment('cortex'))[T.thalamus]	Neuron_Inh_Str_MSN_DRD2_RARB	False
C(regions_broad, Treatment('cortex'))[T.thalamus]	Neuron_Inh_Ctx_CGE_VIP_ADARB2	True
C(regions_broad, Treatment('cortex'))[T.thalamus]	Neuron_Excit_Ctx_L23IT_Immature_MEF2C	True
C(regions_broad, Treatment('cortex'))[T.thalamus]	Neuron_Excit_Ctx_L5IT_KHDRBS3	True
C(regions_broad, Treatment('cortex'))[T.thalamus]	Oligodendrocyte_MFOL_MOBP	True
C(regions_broad, Treatment('cortex'))[T.thalamus]	Neuron_Excit_Ctx_L45IT_RORB-POU6F2	True
C(regions_broad, Treatment('cortex'))[T.thalamus]	Astrocyte_Str-Thal_Immature_PTPRZ1	True
C(regions_broad, Treatment('cortex'))[T.thalamus]	Neuron_Excit_Ctx_L6CT-6b_HS3ST4	False
C(regions_broad, Treatment('cortex'))[T.thalamus]	Neuron_Inh_Ctx_MGE_SST_NXPH1	True
C(regions_broad, Treatment('cortex'))[T.thalamus]	Neuron_Inh_Ctx_MGE_PVALB_ERBB4	False
C(regions_broad, Treatment('cortex'))[T.thalamus]	Astrocyte_Dien_Mature_ATP1A2	False
C(regions_broad, Treatment('cortex'))[T.thalamus]	Microglia_Mature_PAM	False
C(regions_broad, Treatment('cortex'))[T.thalamus]	Neuron_Excit_Ctx_L6IT_LRP1B	True
C(regions_broad, Treatment('cortex'))[T.thalamus]	Neuron_Inh_Thal-MBder_PCBP3_GRIK1	True
C(regions_broad, Treatment('cortex'))[T.thalamus]	Neuron_Inh_Str_MSN_Mature_ADCY5	False
C(regions_broad, Treatment('cortex'))[T.thalamus]	Neuron_Inh_Str_Nacc_PBX3	False
C(regions_broad, Treatment('cortex'))[T.thalamus]	Endothelial_FLT1	True
C(regions_broad, Treatment('cortex'))[T.thalamus]	Neuron_Excit_Ctx_Immature_ARPP21	True
C(regions_broad, Treatment('cortex'))[T.thalamus]	Neuron_Inh_Ctx_CGE_LAMP5_ADARB2-GRIN2A	True
C(regions_broad, Treatment('cortex'))[T.thalamus]	Ependymal_CFAP299	True
C(regions_broad, Treatment('cortex'))[T.thalamus]	Fibroblast_SVIL	True
C(regions_broad, Treatment('cortex'))[T.thalamus]	Oligodendrocyte_COP-NFOL_QKI	False
C(regions_broad, Treatment('cortex'))[T.thalamus]	Neuron_Inh_Str_MGE_IL1RAPL2	False
C(regions_broad, Treatment('cortex'))[T.thalamus]	Neuron_Excit_Ctx_L5NP_HS3ST4	True
C(regions_broad, Treatment('cortex'))[T.thalamus]	Microglia_Thal_7-14mo_NFAT5	True
C(regions_broad, Treatment('cortex'))[T.thalamus]	Neuron_Excit_Ctx_L5ET_TAFA1	True
C(regions_broad, Treatment('cortex'))[T.thalamus]	Mural_DLC1	False
C(regions_broad, Treatment('cortex'))[T.thalamus]	Microglia_Immature_APOE	True
C(regions_broad, Treatment('cortex'))[T.thalamus]	Astrocyte_Immature_ADGRV1	False
C(regions_broad, Treatment('cortex'))[T.thalamus]	Choroid_Plexus_TRPM3	True
C(regions_broad, Treatment('cortex'))[T.thalamus]	Neuron_Inh_Ctx_MGE_PVALB_CNTNAP4	True
C(regions_broad, Treatment('cortex'))[T.thalamus]	Neuron_Inh_LSX_TRPC4	False
C(regions_broad, Treatment('cortex'))[T.thalamus]	Neuron_Excit_Thal-PF_Immature_TLL1	False
C(regions_broad, Treatment('cortex'))[T.thalamus]	Neuron_Excit_Ctx_L6IT-Car3_NTNG2	False
C(regions_broad, Treatment('cortex'))[T.thalamus]	Neuron_Mixed_Habenula-NWD2_Str-CHAT_RAYLYL	True
C(regions_broad, Treatment('cortex'))[T.thalamus]	Microglia_Macrophage_BMP2K	False
C(regions_broad, Treatment('cortex'))[T.thalamus]	Neuron_Inh_Str_SST_TACR1	True
C(regions_broad, Treatment('cortex'))[T.thalamus]	Neuron_Inh_Thal_TRN_ZNF804A	False
C(regions_broad, Treatment('cortex'))[T.thalamus]	Neuron_Excit_Ctx-HPF-CR_Immature_Vglut2_RELN	True
C(age, Treatment('14months'))[T.7months]	Neuron_Excit_Ctx_L23IT_TAFA1	True
C(age, Treatment('14months'))[T.7months]	Astrocyte_Telen_SLC1A2	True
C(age, Treatment('14months'))[T.7months]	Neuron_Mixed_Thal-ZI-Post_PCDH15	True
C(age, Treatment('14months'))[T.7months]	Neuron_Inh_Str_MSN_DRD1_RARB	False
C(age, Treatment('14months'))[T.7months]	Oligodendrocyte_MOL_PLP1	False
C(age, Treatment('14months'))[T.7months]	OPC_LHFPL3	False
C(age, Treatment('14months'))[T.7months]	Oligodendrocyte_MOL_ST18	True
C(age, Treatment('14months'))[T.7months]	Neuron_Excit_Thal_NTNG1	False
C(age, Treatment('14months'))[T.7months]	Neuron_Inh_Str_MSN_DRD2_RARB	False
C(age, Treatment('14months'))[T.7months]	Neuron_Inh_Ctx_CGE_VIP_ADARB2	False
C(age, Treatment('14months'))[T.7months]	Neuron_Excit_Ctx_L23IT_Immature_MEF2C	False
C(age, Treatment('14months'))[T.7months]	Neuron_Excit_Ctx_L5IT_KHDRBS3	False
C(age, Treatment('14months'))[T.7months]	Oligodendrocyte_MFOL_MOBP	False
C(age, Treatment('14months'))[T.7months]	Neuron_Excit_Ctx_L45IT_RORB-POU6F2	True
C(age, Treatment('14months'))[T.7months]	Astrocyte_Str-Thal_Immature_PTPRZ1	False
C(age, Treatment('14months'))[T.7months]	Neuron_Excit_Ctx_L6CT-6b_HS3ST4	False
C(age, Treatment('14months'))[T.7months]	Neuron_Inh_Ctx_MGE_SST_NXPH1	False
C(age, Treatment('14months'))[T.7months]	Neuron_Inh_Ctx_MGE_PVALB_ERBB4	True
C(age, Treatment('14months'))[T.7months]	Astrocyte_Dien_Mature_ATP1A2	False
C(age, Treatment('14months'))[T.7months]	Microglia_Mature_PAM	True
C(age, Treatment('14months'))[T.7months]	Neuron_Excit_Ctx_L6IT_LRP1B	True
C(age, Treatment('14months'))[T.7months]	Neuron_Inh_Thal-MBder_PCBP3_GRIK1	True
C(age, Treatment('14months'))[T.7months]	Neuron_Inh_Str_MSN_Mature_ADCY5	True
C(age, Treatment('14months'))[T.7months]	Neuron_Inh_Str_Nacc_PBX3	True
C(age, Treatment('14months'))[T.7months]	Endothelial_FLT1	False
C(age, Treatment('14months'))[T.7months]	Neuron_Excit_Ctx_Immature_ARPP21	True
C(age, Treatment('14months'))[T.7months]	Neuron_Inh_Ctx_CGE_LAMP5_ADARB2-GRIN2A	True
C(age, Treatment('14months'))[T.7months]	Ependymal_CFAP299	False
C(age, Treatment('14months'))[T.7months]	Fibroblast_SVIL	False
C(age, Treatment('14months'))[T.7months]	Oligodendrocyte_COP-NFOL_QKI	True
C(age, Treatment('14months'))[T.7months]	Neuron_Inh_Str_MGE_IL1RAPL2	True
C(age, Treatment('14months'))[T.7months]	Neuron_Excit_Ctx_L5NP_HS3ST4	False
C(age, Treatment('14months'))[T.7months]	Microglia_Thal_7-14mo_NFAT5	False
C(age, Treatment('14months'))[T.7months]	Neuron_Excit_Ctx_L5ET_TAFA1	False
C(age, Treatment('14months'))[T.7months]	Mural_DLC1	False
C(age, Treatment('14months'))[T.7months]	Microglia_Immature_APOE	False
C(age, Treatment('14months'))[T.7months]	Astrocyte_Immature_ADGRV1	False
C(age, Treatment('14months'))[T.7months]	Choroid_Plexus_TRPM3	True
C(age, Treatment('14months'))[T.7months]	Neuron_Inh_Ctx_MGE_PVALB_CNTNAP4	False
C(age, Treatment('14months'))[T.7months]	Neuron_Inh_LSX_TRPC4	False
C(age, Treatment('14months'))[T.7months]	Neuron_Excit_Thal-PF_Immature_TLL1	True
C(age, Treatment('14months'))[T.7months]	Neuron_Excit_Ctx_L6IT-Car3_NTNG2	False
C(age, Treatment('14months'))[T.7months]	Neuron_Mixed_Habenula-NWD2_Str-CHAT_RAYLYL	True
C(age, Treatment('14months'))[T.7months]	Microglia_Macrophage_BMP2K	False
C(age, Treatment('14months'))[T.7months]	Neuron_Inh_Str_SST_TACR1	True
C(age, Treatment('14months'))[T.7months]	Neuron_Inh_Thal_TRN_ZNF804A	True
C(age, Treatment('14months'))[T.7months]	Neuron_Excit_Ctx-HPF-CR_Immature_Vglut2_RELN	False
C(age, Treatment('14months'))[T.30months]	Neuron_Excit_Ctx_L23IT_TAFA1	True
C(age, Treatment('14months'))[T.30months]	Astrocyte_Telen_SLC1A2	True
C(age, Treatment('14months'))[T.30months]	Neuron_Mixed_Thal-ZI-Post_PCDH15	False
C(age, Treatment('14months'))[T.30months]	Neuron_Inh_Str_MSN_DRD1_RARB	True
C(age, Treatment('14months'))[T.30months]	Oligodendrocyte_MOL_PLP1	True
C(age, Treatment('14months'))[T.30months]	OPC_LHFPL3	False
C(age, Treatment('14months'))[T.30months]	Oligodendrocyte_MOL_ST18	True
C(age, Treatment('14months'))[T.30months]	Neuron_Excit_Thal_NTNG1	False
C(age, Treatment('14months'))[T.30months]	Neuron_Inh_Str_MSN_DRD2_RARB	True
C(age, Treatment('14months'))[T.30months]	Neuron_Inh_Ctx_CGE_VIP_ADARB2	False
C(age, Treatment('14months'))[T.30months]	Neuron_Excit_Ctx_L23IT_Immature_MEF2C	False
C(age, Treatment('14months'))[T.30months]	Neuron_Excit_Ctx_L5IT_KHDRBS3	False
C(age, Treatment('14months'))[T.30months]	Oligodendrocyte_MFOL_MOBP	False
C(age, Treatment('14months'))[T.30months]	Neuron_Excit_Ctx_L45IT_RORB-POU6F2	True
C(age, Treatment('14months'))[T.30months]	Astrocyte_Str-Thal_Immature_PTPRZ1	False
C(age, Treatment('14months'))[T.30months]	Neuron_Excit_Ctx_L6CT-6b_HS3ST4	False
C(age, Treatment('14months'))[T.30months]	Neuron_Inh_Ctx_MGE_SST_NXPH1	True
C(age, Treatment('14months'))[T.30months]	Neuron_Inh_Ctx_MGE_PVALB_ERBB4	False
C(age, Treatment('14months'))[T.30months]	Astrocyte_Dien_Mature_ATP1A2	True
C(age, Treatment('14months'))[T.30months]	Microglia_Mature_PAM	True
C(age, Treatment('14months'))[T.30months]	Neuron_Excit_Ctx_L6IT_LRP1B	False
C(age, Treatment('14months'))[T.30months]	Neuron_Inh_Thal-MBder_PCBP3_GRIK1	True
C(age, Treatment('14months'))[T.30months]	Neuron_Inh_Str_MSN_Mature_ADCY5	True
C(age, Treatment('14months'))[T.30months]	Neuron_Inh_Str_Nacc_PBX3	False
C(age, Treatment('14months'))[T.30months]	Endothelial_FLT1	True
C(age, Treatment('14months'))[T.30months]	Neuron_Excit_Ctx_Immature_ARPP21	False
C(age, Treatment('14months'))[T.30months]	Neuron_Inh_Ctx_CGE_LAMP5_ADARB2-GRIN2A	True
C(age, Treatment('14months'))[T.30months]	Ependymal_CFAP299	True
C(age, Treatment('14months'))[T.30months]	Fibroblast_SVIL	True
C(age, Treatment('14months'))[T.30months]	Oligodendrocyte_COP-NFOL_QKI	True
C(age, Treatment('14months'))[T.30months]	Neuron_Inh_Str_MGE_IL1RAPL2	False
C(age, Treatment('14months'))[T.30months]	Neuron_Excit_Ctx_L5NP_HS3ST4	False
C(age, Treatment('14months'))[T.30months]	Microglia_Thal_7-14mo_NFAT5	False
C(age, Treatment('14months'))[T.30months]	Neuron_Excit_Ctx_L5ET_TAFA1	False
C(age, Treatment('14months'))[T.30months]	Mural_DLC1	False
C(age, Treatment('14months'))[T.30months]	Microglia_Immature_APOE	True
C(age, Treatment('14months'))[T.30months]	Astrocyte_Immature_ADGRV1	True
C(age, Treatment('14months'))[T.30months]	Choroid_Plexus_TRPM3	True
C(age, Treatment('14months'))[T.30months]	Neuron_Inh_Ctx_MGE_PVALB_CNTNAP4	True
C(age, Treatment('14months'))[T.30months]	Neuron_Inh_LSX_TRPC4	True
C(age, Treatment('14months'))[T.30months]	Neuron_Excit_Thal-PF_Immature_TLL1	False
C(age, Treatment('14months'))[T.30months]	Neuron_Excit_Ctx_L6IT-Car3_NTNG2	False
C(age, Treatment('14months'))[T.30months]	Neuron_Mixed_Habenula-NWD2_Str-CHAT_RAYLYL	True
C(age, Treatment('14months'))[T.30months]	Microglia_Macrophage_BMP2K	False
C(age, Treatment('14months'))[T.30months]	Neuron_Inh_Str_SST_TACR1	True
C(age, Treatment('14months'))[T.30months]	Neuron_Inh_Thal_TRN_ZNF804A	True
C(age, Treatment('14months'))[T.30months]	Neuron_Excit_Ctx-HPF-CR_Immature_Vglut2_RELN	False
C(age, Treatment('14months'))[T.GD135]	Neuron_Excit_Ctx_L23IT_TAFA1	True
C(age, Treatment('14months'))[T.GD135]	Astrocyte_Telen_SLC1A2	True
C(age, Treatment('14months'))[T.GD135]	Neuron_Mixed_Thal-ZI-Post_PCDH15	False
C(age, Treatment('14months'))[T.GD135]	Neuron_Inh_Str_MSN_DRD1_RARB	True
C(age, Treatment('14months'))[T.GD135]	Oligodendrocyte_MOL_PLP1	True
C(age, Treatment('14months'))[T.GD135]	OPC_LHFPL3	False
C(age, Treatment('14months'))[T.GD135]	Oligodendrocyte_MOL_ST18	True
C(age, Treatment('14months'))[T.GD135]	Neuron_Excit_Thal_NTNG1	False
C(age, Treatment('14months'))[T.GD135]	Neuron_Inh_Str_MSN_DRD2_RARB	True
C(age, Treatment('14months'))[T.GD135]	Neuron_Inh_Ctx_CGE_VIP_ADARB2	True
C(age, Treatment('14months'))[T.GD135]	Neuron_Excit_Ctx_L23IT_Immature_MEF2C	True
C(age, Treatment('14months'))[T.GD135]	Neuron_Excit_Ctx_L5IT_KHDRBS3	True
C(age, Treatment('14months'))[T.GD135]	Oligodendrocyte_MFOL_MOBP	True
C(age, Treatment('14months'))[T.GD135]	Neuron_Excit_Ctx_L45IT_RORB-POU6F2	True
C(age, Treatment('14months'))[T.GD135]	Astrocyte_Str-Thal_Immature_PTPRZ1	True
C(age, Treatment('14months'))[T.GD135]	Neuron_Excit_Ctx_L6CT-6b_HS3ST4	False
C(age, Treatment('14months'))[T.GD135]	Neuron_Inh_Ctx_MGE_SST_NXPH1	False
C(age, Treatment('14months'))[T.GD135]	Neuron_Inh_Ctx_MGE_PVALB_ERBB4	False
C(age, Treatment('14months'))[T.GD135]	Astrocyte_Dien_Mature_ATP1A2	True
C(age, Treatment('14months'))[T.GD135]	Microglia_Mature_PAM	False
C(age, Treatment('14months'))[T.GD135]	Neuron_Excit_Ctx_L6IT_LRP1B	False
C(age, Treatment('14months'))[T.GD135]	Neuron_Inh_Thal-MBder_PCBP3_GRIK1	False
C(age, Treatment('14months'))[T.GD135]	Neuron_Inh_Str_MSN_Mature_ADCY5	True
C(age, Treatment('14months'))[T.GD135]	Neuron_Inh_Str_Nacc_PBX3	True
C(age, Treatment('14months'))[T.GD135]	Endothelial_FLT1	True
C(age, Treatment('14months'))[T.GD135]	Neuron_Excit_Ctx_Immature_ARPP21	True
C(age, Treatment('14months'))[T.GD135]	Neuron_Inh_Ctx_CGE_LAMP5_ADARB2-GRIN2A	True
C(age, Treatment('14months'))[T.GD135]	Ependymal_CFAP299	True
C(age, Treatment('14months'))[T.GD135]	Fibroblast_SVIL	False
C(age, Treatment('14months'))[T.GD135]	Oligodendrocyte_COP-NFOL_QKI	False
C(age, Treatment('14months'))[T.GD135]	Neuron_Inh_Str_MGE_IL1RAPL2	False
C(age, Treatment('14months'))[T.GD135]	Neuron_Excit_Ctx_L5NP_HS3ST4	False
C(age, Treatment('14months'))[T.GD135]	Microglia_Thal_7-14mo_NFAT5	True
C(age, Treatment('14months'))[T.GD135]	Neuron_Excit_Ctx_L5ET_TAFA1	True
C(age, Treatment('14months'))[T.GD135]	Mural_DLC1	False
C(age, Treatment('14months'))[T.GD135]	Microglia_Immature_APOE	False
C(age, Treatment('14months'))[T.GD135]	Astrocyte_Immature_ADGRV1	True
C(age, Treatment('14months'))[T.GD135]	Choroid_Plexus_TRPM3	False
C(age, Treatment('14months'))[T.GD135]	Neuron_Inh_Ctx_MGE_PVALB_CNTNAP4	True
C(age, Treatment('14months'))[T.GD135]	Neuron_Inh_LSX_TRPC4	True
C(age, Treatment('14months'))[T.GD135]	Neuron_Excit_Thal-PF_Immature_TLL1	True
C(age, Treatment('14months'))[T.GD135]	Neuron_Excit_Ctx_L6IT-Car3_NTNG2	False
C(age, Treatment('14months'))[T.GD135]	Neuron_Mixed_Habenula-NWD2_Str-CHAT_RAYLYL	False
C(age, Treatment('14months'))[T.GD135]	Microglia_Macrophage_BMP2K	True
C(age, Treatment('14months'))[T.GD135]	Neuron_Inh_Str_SST_TACR1	False
C(age, Treatment('14months'))[T.GD135]	Neuron_Inh_Thal_TRN_ZNF804A	True
C(age, Treatment('14months'))[T.GD135]	Neuron_Excit_Ctx-HPF-CR_Immature_Vglut2_RELN	False
C(age, Treatment('14months'))[T.aged]	Neuron_Excit_Ctx_L23IT_TAFA1	True
C(age, Treatment('14months'))[T.aged]	Astrocyte_Telen_SLC1A2	False
C(age, Treatment('14months'))[T.aged]	Neuron_Mixed_Thal-ZI-Post_PCDH15	True
C(age, Treatment('14months'))[T.aged]	Neuron_Inh_Str_MSN_DRD1_RARB	False
C(age, Treatment('14months'))[T.aged]	Oligodendrocyte_MOL_PLP1	False
C(age, Treatment('14months'))[T.aged]	OPC_LHFPL3	False
C(age, Treatment('14months'))[T.aged]	Oligodendrocyte_MOL_ST18	True
C(age, Treatment('14months'))[T.aged]	Neuron_Excit_Thal_NTNG1	True
C(age, Treatment('14months'))[T.aged]	Neuron_Inh_Str_MSN_DRD2_RARB	False
C(age, Treatment('14months'))[T.aged]	Neuron_Inh_Ctx_CGE_VIP_ADARB2	False
C(age, Treatment('14months'))[T.aged]	Neuron_Excit_Ctx_L23IT_Immature_MEF2C	True
C(age, Treatment('14months'))[T.aged]	Neuron_Excit_Ctx_L5IT_KHDRBS3	False
C(age, Treatment('14months'))[T.aged]	Oligodendrocyte_MFOL_MOBP	True
C(age, Treatment('14months'))[T.aged]	Neuron_Excit_Ctx_L45IT_RORB-POU6F2	True
C(age, Treatment('14months'))[T.aged]	Astrocyte_Str-Thal_Immature_PTPRZ1	False
C(age, Treatment('14months'))[T.aged]	Neuron_Excit_Ctx_L6CT-6b_HS3ST4	True
C(age, Treatment('14months'))[T.aged]	Neuron_Inh_Ctx_MGE_SST_NXPH1	False
C(age, Treatment('14months'))[T.aged]	Neuron_Inh_Ctx_MGE_PVALB_ERBB4	False
C(age, Treatment('14months'))[T.aged]	Astrocyte_Dien_Mature_ATP1A2	False
C(age, Treatment('14months'))[T.aged]	Microglia_Mature_PAM	True
C(age, Treatment('14months'))[T.aged]	Neuron_Excit_Ctx_L6IT_LRP1B	False
C(age, Treatment('14months'))[T.aged]	Neuron_Inh_Thal-MBder_PCBP3_GRIK1	False
C(age, Treatment('14months'))[T.aged]	Neuron_Inh_Str_MSN_Mature_ADCY5	False
C(age, Treatment('14months'))[T.aged]	Neuron_Inh_Str_Nacc_PBX3	False
C(age, Treatment('14months'))[T.aged]	Endothelial_FLT1	False
C(age, Treatment('14months'))[T.aged]	Neuron_Excit_Ctx_Immature_ARPP21	True
C(age, Treatment('14months'))[T.aged]	Neuron_Inh_Ctx_CGE_LAMP5_ADARB2-GRIN2A	False
C(age, Treatment('14months'))[T.aged]	Ependymal_CFAP299	False
C(age, Treatment('14months'))[T.aged]	Fibroblast_SVIL	False
C(age, Treatment('14months'))[T.aged]	Oligodendrocyte_COP-NFOL_QKI	True
C(age, Treatment('14months'))[T.aged]	Neuron_Inh_Str_MGE_IL1RAPL2	True
C(age, Treatment('14months'))[T.aged]	Neuron_Excit_Ctx_L5NP_HS3ST4	False
C(age, Treatment('14months'))[T.aged]	Microglia_Thal_7-14mo_NFAT5	False
C(age, Treatment('14months'))[T.aged]	Neuron_Excit_Ctx_L5ET_TAFA1	False
C(age, Treatment('14months'))[T.aged]	Mural_DLC1	True
C(age, Treatment('14months'))[T.aged]	Microglia_Immature_APOE	False
C(age, Treatment('14months'))[T.aged]	Astrocyte_Immature_ADGRV1	True
C(age, Treatment('14months'))[T.aged]	Choroid_Plexus_TRPM3	True
C(age, Treatment('14months'))[T.aged]	Neuron_Inh_Ctx_MGE_PVALB_CNTNAP4	False
C(age, Treatment('14months'))[T.aged]	Neuron_Inh_LSX_TRPC4	True
C(age, Treatment('14months'))[T.aged]	Neuron_Excit_Thal-PF_Immature_TLL1	True
C(age, Treatment('14months'))[T.aged]	Neuron_Excit_Ctx_L6IT-Car3_NTNG2	False
C(age, Treatment('14months'))[T.aged]	Neuron_Mixed_Habenula-NWD2_Str-CHAT_RAYLYL	False
C(age, Treatment('14months'))[T.aged]	Microglia_Macrophage_BMP2K	False
C(age, Treatment('14months'))[T.aged]	Neuron_Inh_Str_SST_TACR1	False
C(age, Treatment('14months'))[T.aged]	Neuron_Inh_Thal_TRN_ZNF804A	False
C(age, Treatment('14months'))[T.aged]	Neuron_Excit_Ctx-HPF-CR_Immature_Vglut2_RELN	True
C(age, Treatment('14months'))[T.neonate]	Neuron_Excit_Ctx_L23IT_TAFA1	False
C(age, Treatment('14months'))[T.neonate]	Astrocyte_Telen_SLC1A2	False
C(age, Treatment('14months'))[T.neonate]	Neuron_Mixed_Thal-ZI-Post_PCDH15	False
C(age, Treatment('14months'))[T.neonate]	Neuron_Inh_Str_MSN_DRD1_RARB	False
C(age, Treatment('14months'))[T.neonate]	Oligodendrocyte_MOL_PLP1	True
C(age, Treatment('14months'))[T.neonate]	OPC_LHFPL3	False
C(age, Treatment('14months'))[T.neonate]	Oligodendrocyte_MOL_ST18	False
C(age, Treatment('14months'))[T.neonate]	Neuron_Excit_Thal_NTNG1	False
C(age, Treatment('14months'))[T.neonate]	Neuron_Inh_Str_MSN_DRD2_RARB	False
C(age, Treatment('14months'))[T.neonate]	Neuron_Inh_Ctx_CGE_VIP_ADARB2	False
C(age, Treatment('14months'))[T.neonate]	Neuron_Excit_Ctx_L23IT_Immature_MEF2C	True
C(age, Treatment('14months'))[T.neonate]	Neuron_Excit_Ctx_L5IT_KHDRBS3	True
C(age, Treatment('14months'))[T.neonate]	Oligodendrocyte_MFOL_MOBP	True
C(age, Treatment('14months'))[T.neonate]	Neuron_Excit_Ctx_L45IT_RORB-POU6F2	False
C(age, Treatment('14months'))[T.neonate]	Astrocyte_Str-Thal_Immature_PTPRZ1	True
C(age, Treatment('14months'))[T.neonate]	Neuron_Excit_Ctx_L6CT-6b_HS3ST4	True
C(age, Treatment('14months'))[T.neonate]	Neuron_Inh_Ctx_MGE_SST_NXPH1	False
C(age, Treatment('14months'))[T.neonate]	Neuron_Inh_Ctx_MGE_PVALB_ERBB4	True
C(age, Treatment('14months'))[T.neonate]	Astrocyte_Dien_Mature_ATP1A2	True
C(age, Treatment('14months'))[T.neonate]	Microglia_Mature_PAM	True
C(age, Treatment('14months'))[T.neonate]	Neuron_Excit_Ctx_L6IT_LRP1B	True
C(age, Treatment('14months'))[T.neonate]	Neuron_Inh_Thal-MBder_PCBP3_GRIK1	True
C(age, Treatment('14months'))[T.neonate]	Neuron_Inh_Str_MSN_Mature_ADCY5	True
C(age, Treatment('14months'))[T.neonate]	Neuron_Inh_Str_Nacc_PBX3	True
C(age, Treatment('14months'))[T.neonate]	Endothelial_FLT1	False
C(age, Treatment('14months'))[T.neonate]	Neuron_Excit_Ctx_Immature_ARPP21	False
C(age, Treatment('14months'))[T.neonate]	Neuron_Inh_Ctx_CGE_LAMP5_ADARB2-GRIN2A	True
C(age, Treatment('14months'))[T.neonate]	Ependymal_CFAP299	False
C(age, Treatment('14months'))[T.neonate]	Fibroblast_SVIL	True
C(age, Treatment('14months'))[T.neonate]	Oligodendrocyte_COP-NFOL_QKI	True
C(age, Treatment('14months'))[T.neonate]	Neuron_Inh_Str_MGE_IL1RAPL2	True
C(age, Treatment('14months'))[T.neonate]	Neuron_Excit_Ctx_L5NP_HS3ST4	True
C(age, Treatment('14months'))[T.neonate]	Microglia_Thal_7-14mo_NFAT5	False
C(age, Treatment('14months'))[T.neonate]	Neuron_Excit_Ctx_L5ET_TAFA1	True
C(age, Treatment('14months'))[T.neonate]	Mural_DLC1	False
C(age, Treatment('14months'))[T.neonate]	Microglia_Immature_APOE	True
C(age, Treatment('14months'))[T.neonate]	Astrocyte_Immature_ADGRV1	True
C(age, Treatment('14months'))[T.neonate]	Choroid_Plexus_TRPM3	True
C(age, Treatment('14months'))[T.neonate]	Neuron_Inh_Ctx_MGE_PVALB_CNTNAP4	True
C(age, Treatment('14months'))[T.neonate]	Neuron_Inh_LSX_TRPC4	False
C(age, Treatment('14months'))[T.neonate]	Neuron_Excit_Thal-PF_Immature_TLL1	False
C(age, Treatment('14months'))[T.neonate]	Neuron_Excit_Ctx_L6IT-Car3_NTNG2	True
C(age, Treatment('14months'))[T.neonate]	Neuron_Mixed_Habenula-NWD2_Str-CHAT_RAYLYL	False
C(age, Treatment('14months'))[T.neonate]	Microglia_Macrophage_BMP2K	True
C(age, Treatment('14months'))[T.neonate]	Neuron_Inh_Str_SST_TACR1	True
C(age, Treatment('14months'))[T.neonate]	Neuron_Inh_Thal_TRN_ZNF804A	False
C(age, Treatment('14months'))[T.neonate]	Neuron_Excit_Ctx-HPF-CR_Immature_Vglut2_RELN	True
C(sex, Treatment('female'))[T.male]	Neuron_Excit_Ctx_L23IT_TAFA1	False
C(sex, Treatment('female'))[T.male]	Astrocyte_Telen_SLC1A2	False
C(sex, Treatment('female'))[T.male]	Neuron_Mixed_Thal-ZI-Post_PCDH15	False
C(sex, Treatment('female'))[T.male]	Neuron_Inh_Str_MSN_DRD1_RARB	False
C(sex, Treatment('female'))[T.male]	Oligodendrocyte_MOL_PLP1	False
C(sex, Treatment('female'))[T.male]	OPC_LHFPL3	False
C(sex, Treatment('female'))[T.male]	Oligodendrocyte_MOL_ST18	False
C(sex, Treatment('female'))[T.male]	Neuron_Excit_Thal_NTNG1	True
C(sex, Treatment('female'))[T.male]	Neuron_Inh_Str_MSN_DRD2_RARB	True
C(sex, Treatment('female'))[T.male]	Neuron_Inh_Ctx_CGE_VIP_ADARB2	False
C(sex, Treatment('female'))[T.male]	Neuron_Excit_Ctx_L23IT_Immature_MEF2C	False
C(sex, Treatment('female'))[T.male]	Neuron_Excit_Ctx_L5IT_KHDRBS3	False
C(sex, Treatment('female'))[T.male]	Oligodendrocyte_MFOL_MOBP	False
C(sex, Treatment('female'))[T.male]	Neuron_Excit_Ctx_L45IT_RORB-POU6F2	True
C(sex, Treatment('female'))[T.male]	Astrocyte_Str-Thal_Immature_PTPRZ1	False
C(sex, Treatment('female'))[T.male]	Neuron_Excit_Ctx_L6CT-6b_HS3ST4	False
C(sex, Treatment('female'))[T.male]	Neuron_Inh_Ctx_MGE_SST_NXPH1	False
C(sex, Treatment('female'))[T.male]	Neuron_Inh_Ctx_MGE_PVALB_ERBB4	True
C(sex, Treatment('female'))[T.male]	Astrocyte_Dien_Mature_ATP1A2	False
C(sex, Treatment('female'))[T.male]	Microglia_Mature_PAM	True
C(sex, Treatment('female'))[T.male]	Neuron_Excit_Ctx_L6IT_LRP1B	True
C(sex, Treatment('female'))[T.male]	Neuron_Inh_Thal-MBder_PCBP3_GRIK1	False
C(sex, Treatment('female'))[T.male]	Neuron_Inh_Str_MSN_Mature_ADCY5	False
C(sex, Treatment('female'))[T.male]	Neuron_Inh_Str_Nacc_PBX3	True
C(sex, Treatment('female'))[T.male]	Endothelial_FLT1	False
C(sex, Treatment('female'))[T.male]	Neuron_Excit_Ctx_Immature_ARPP21	False
C(sex, Treatment('female'))[T.male]	Neuron_Inh_Ctx_CGE_LAMP5_ADARB2-GRIN2A	False
C(sex, Treatment('female'))[T.male]	Ependymal_CFAP299	False
C(sex, Treatment('female'))[T.male]	Fibroblast_SVIL	True
C(sex, Treatment('female'))[T.male]	Oligodendrocyte_COP-NFOL_QKI	False
C(sex, Treatment('female'))[T.male]	Neuron_Inh_Str_MGE_IL1RAPL2	False
C(sex, Treatment('female'))[T.male]	Neuron_Excit_Ctx_L5NP_HS3ST4	False
C(sex, Treatment('female'))[T.male]	Microglia_Thal_7-14mo_NFAT5	False
C(sex, Treatment('female'))[T.male]	Neuron_Excit_Ctx_L5ET_TAFA1	False
C(sex, Treatment('female'))[T.male]	Mural_DLC1	False
C(sex, Treatment('female'))[T.male]	Microglia_Immature_APOE	True
C(sex, Treatment('female'))[T.male]	Astrocyte_Immature_ADGRV1	True
C(sex, Treatment('female'))[T.male]	Choroid_Plexus_TRPM3	False
C(sex, Treatment('female'))[T.male]	Neuron_Inh_Ctx_MGE_PVALB_CNTNAP4	True
C(sex, Treatment('female'))[T.male]	Neuron_Inh_LSX_TRPC4	False
C(sex, Treatment('female'))[T.male]	Neuron_Excit_Thal-PF_Immature_TLL1	False
C(sex, Treatment('female'))[T.male]	Neuron_Excit_Ctx_L6IT-Car3_NTNG2	True
C(sex, Treatment('female'))[T.male]	Neuron_Mixed_Habenula-NWD2_Str-CHAT_RAYLYL	True
C(sex, Treatment('female'))[T.male]	Microglia_Macrophage_BMP2K	False
C(sex, Treatment('female'))[T.male]	Neuron_Inh_Str_SST_TACR1	True
C(sex, Treatment('female'))[T.male]	Neuron_Inh_Thal_TRN_ZNF804A	False
C(sex, Treatment('female'))[T.male]	Neuron_Excit_Ctx-HPF-CR_Immature_Vglut2_RELN	False
