# Supplementary material for: Astrocyte regional specialization is shaped by postnatal development
Source: bioRxiv. 2025 Jun 1:2024.10.11.617802. Originally published 2024 Oct 12. Preprint. [Version 3] doi: 10.1101/2024.10.11.617802 (PMC11482951; doi:10.1101/2024.10.11.617802)
Supplement: Supplement 2 — Supplementary Table 1. Biological donor information. Supplementary Table 2. Abundance of cell types and Leiden clusters and descriptions of Leiden clusters in mouse and marmoset. Supplementary Table 3. Proportional breakdown of each Leiden cluster by age, assigned region, and sex for mouse and marmoset. Supplementary Table 4. Proportional breakdown of MapMyCells-derived Allen Brain Cell Atlas subclass assignments by Leiden cluster for mouse and marmoset. Supplementary Table 5. Summary of significant compositional differences in cell type for marmoset as found by scCODA. Supplementary Table 6. Summary of significant compositional differences in cell type for mouse as found by scCODA. Supplementary Table 7. Summary of significant compositional differences in Leiden cluster for marmoset as found by scCODA. Supplementary Table 8. Summary of significant compositional differences in Leiden cluster for mouse as found by scCODA. Supplementary Table 9. Marmoset rDEGs shared across both replicates for each age. Supplementary Table 10. WebGestalt enrichment results for marmoset rDEGs by age. Supplementary Table 11. Mouse rDEGs for each age. Supplementary Table 12. WebGestalt enrichment results for mouse rDEGs by age. Supplementary Table 13. Image-level quantification of each rDEG probe for adult and neonate marmoset and mouse and results of statistical tests for mouse. Supplementary Table 14. Proportion astrocytes positive for one or more fibrous marker(s) in each time point-region combination for both species. Supplementary Table 15. Top ABCA MapMyCells cluster assignments for astrocyte subclusters. Supplementary Table 16. CellPhoneDB-generated cell-cell communication results for each region-age combination in mouse and marmoset. Supplementary Table 17. Fraction of CellPhoneDB-generated ligand-receptor pairs shared across 3 or more ages for all neuronal clusters within a region for both species. Supplementary Table 18. Genes with the highest Mellon change scores over pseudoti [file media-2.zip › supplementary_tables/SI_Table21_ctx-thal_rDEGs_xspecies_overlap.xlsx]

## Sheet: mouse_alone_neo
gene
Fgf13
Nme7
Prickle2
Gm26911
B230323A14Rik
Ptprk
Sh3gl2
Ust
Megf11
Gm29683
Ccdc85a
Nrg1
Wls
Grik4
Zfhx4
Gm21798
Ldb2
Cst3
Ccnd2
Gas7
Glp2r
Kcnj6
D030068K23Rik
Ntng1
Gm12296
Plxna4
Gm33680
Ptprd
Otud7a
Adcy2
Kcnk2
Thsd7a
Pdzrn3
Cacna1c
Unc5d
Dapk1
Tgfb2
St6galnac5
Erc2
Trpm3
Creb5
Kcnk10
Agbl4
Epha4
Mgat4c
Shisa6
Gm41168
Gm29260
Lrp1b
Opcml
Chd3
Eps8
Otx2os1
Skap2
Ptprn2
Pde3a
Slc6a9
C530008M17Rik
Tspan7
Tshz2
Cacna1a
Anks1b
Robo1
Cacna1d
Pantr1
Elmo1
Nrbp2
Slc39a12
Emid1
Rbfox1
Kcnq3
Car8
Nr2f2
Ccdc80
Fgf14
Asic2
Stxbp6
Slc38a2
Airn
Kalrn
Dpp6
Kcnma1
Tnfrsf19

## Sheet: mouse_marm_shared_adult
gene
Srgap1
Lrmda
Trpm3
Meis2
Slco1c1
Cspg5
Dab1
Dcc
Pde10a
Dach1
Slc6a11
Ephb1
Adcy8
Sparc
Atp2b2
Chn1
Itpr1

## Sheet: mouse_marm_shared_fet
gene
Csgalnact1
Mpped2
Erbb4
Cacna2d1
Slco1c1
Gabbr2
Csmd3
Plxdc2
Tmem132b
Kcnd2
Meis2

## Sheet: mouse_marm_shared_child
gene
Srgap1
Lrmda
Foxp1
Slc6a11
Ephb1
Prr16
Grm3
Cadm1
Adcy8
Sparc
Meis2
Slco1c1
Cspg5
Kcnd2
Stxbp6
Trpm3
Astn2
Unc5c
Itpr1

## Sheet: mouse_marm_shared_neo
gene
Mpped2
Erbb4
Glul
Slco1c1
Csmd3
Cadm1
Tmem132b
Kcnd2
Adcy8
Gramd1b
Meis2
Ralyl

## Sheet: marm_alone_aged
gene
Col5a3
Prrx1
Slc22a23
Psd3
Prr16
Atp2b1
Ptpre
Adcy1
Scg3
Mt3
Moxd1
Lrrtm1
Plekha5
Foxg1
Chn1
Loc103787870
Tanc2
Shroom3
Igfbp7
Loc118148019
Loc118145709
Dync1i1
Cyp7b1
Ccdc148
Gucy1a2
Fam179a
Alk
Dmd
Slc1a2
Mapk10
Dok6
Clic4
Itpr1
Loc118153128
Slc35f1
Loc118152992
Schip1
Loc118143829
Rai14
Dnajc6
Spata13
Srpx2
Cacnb2
Tiam1
Loc128929182
Loc100394816
Loc118144905
Csmd1
Loc118143612
Ankfn1
Loc100412161
Ryr2
Ptn
Dnm3
Etv5
Epha4
Chrdl1
Glul
Tmem132c
Snd1
Fras1
Tmem108
Loc108591018
Sytl4
Greb1l
Grm3
Kazn
Tmod2
B3galt1
Gabrg1
Cav3
Abca1
Gfap
Loc128929756
Gpc6
Dok5
S100b
Ptpn4
Anks1b
Loc100385790
Plcb4
Dab1
Zmat4
Grik2
Bcas1
Emid1
Bach2
Nfasc
Pkp4
Emx2
Atp2b2
Stxbp6
Loc118150128
Pde7b
Mid1
Olfm2
Osbpl6
Ralyl

## Sheet: mouse_alone_fet
gene
Srgap1
Thsd4
Ptprt
Cdh13
Chl1
Gm29478
Pacrg
Rgs7
Scrn1
Shisa6
Robo1
Ptch1
Slc6a11
Trim2
Pantr1
Ephb1
Plxna4
Elmo1
Nrg3
Rmst
Cdon
Gm29260
Adgrl3
Wipf3
Lrp1b
Cntn5
Ptprd
Grm3
Fry
Sh3rf3
Slc4a4
Gm5441
Csrnp3
Ust
Plagl1
Kcnq3
Megf11
Cdh8
Otx2os1
Lima1
Fign
Nrg1
Wls
Ptprn2
Gm4876
Fgf14
Nhsl1
Glis3
Syn2
Dpp6
Gpc4
Nrxn1
Pde4b
Etl4
Ncam2
Rreb1
Tmem47
Creb5
Nnat
Gm16168
Unc5c
Mapk10
Ntng1
Ptn
Nrp1
Kif5c
Agbl4
Tmcc3

## Sheet: mouse_alone_adult
gene
Car10
Fgf13
Gnao1
Id4
Mgll
Kcnt1
Folh1
B230323A14Rik
Acss3
Fry
Adam23
4930488L21Rik
Hdac9
A330076C08Rik
Gm29683
Clmn
Nrxn3
Zfhx4
Gm12239
Gm21798
Mpp6
Tspan5
Megf9
Spon1
Lix1
Gldc
Tmcc3
Erbb4
Gm13872
Gm13187
Foxp1
Pak1
Ptch1
Aldh1a1
Magi3
Cdh4
Plxna4
Fgf12
Gm33680
Phyhd1
Fam171b
9530026P05Rik
Meis1
Fam13c
5031439G07Rik
Eya1
Thsd7a
Mpped2
Sptbn1
Ntrk3
Kcnd2
Gm21954
Grip1
Adgrb1
St6galnac5
Ncam2
Hapln1
Nrg2
Gfra1
Slc25a3
Hmgn3
Chl1
Mgat4c
Rgs7
Itpkb
Lrp1b
Tafa5
Prkcb
Sobp
Srgap2
Nav3
Kcnj10
Dio2
Skap2
Ptprn2
Slc6a9
Astn2
Tspan7
Phactr1
Nnat
Emx2os
Gm35552
Lrig1
Tiam2
Meg3
Lgi1
Gm26873
Pantr1
C730002L08Rik
Rcan2
Sorl1
Asap1
Plce1
Lhfp
Gm1604a
Itih3
Lama3
Dclk1
Gria1
Fgf14
Ranbp3l
Lypd6
Sorbs1
Tafa1
Wdr17
Csmd3
Gtf2ird1

## Sheet: mouse_marm_shared_aged
gene
Srgap1
Efna5
Trpm3
Dclk1
Kcnip4
Cspg5
Dach1
Ephb1
Adcy8
Sparc
Meis2

## Sheet: marm_alone_fet
gene
Lrmda
Map3k19
Veph1
Slc35f1
Robo2
Schip1
Hopx
Dab1
Slc1a3
Nrp2
Pld5
Loc118143829
Sntg1
Adgrv1
Loc100396945
Tenm4
Loc118152955
Hs3st4
Loc100393071
Gpc5
Rtp4
Pum3
Loc103792593
Syn3
Dock10
Ablim1
Moxd1
Foxg1
Ryr3
Tnc
Rims2
Adcy8
Loc103793609
Shroom3
Tmem132d
Sema5a
Lhfpl3
Loc100894837
Kcnh7
Loc118144426
Fgfr3
Loc108588705
Sh2d4a
Loc100394816
Gucy1a2
Ntrk2
Cntn1
Dok5
Ldb2
Trpm3
Tafa1
Stxbp5l
Loc100412161
Ryr2
Nr2f1
Slc25a21
Gramd1b
Loc118147223
Ralyl

[truncated: 8 more sheets: marm_alone_neo, mouse_alone_child, mouse_alone_ado, mouse_alone_aged, mouse_marm_shared_ado, marm_alone_child, marm_alone_adult, marm_alone_ado]
