# Supplementary material for: Astrocyte regional specialization is shaped by postnatal development
Source: bioRxiv. 2025 Jun 1:2024.10.11.617802. Originally published 2024 Oct 12. Preprint. [Version 3] doi: 10.1101/2024.10.11.617802 (PMC11482951; doi:10.1101/2024.10.11.617802)
Supplement: Supplement 2 — Supplementary Table 1. Biological donor information. Supplementary Table 2. Abundance of cell types and Leiden clusters and descriptions of Leiden clusters in mouse and marmoset. Supplementary Table 3. Proportional breakdown of each Leiden cluster by age, assigned region, and sex for mouse and marmoset. Supplementary Table 4. Proportional breakdown of MapMyCells-derived Allen Brain Cell Atlas subclass assignments by Leiden cluster for mouse and marmoset. Supplementary Table 5. Summary of significant compositional differences in cell type for marmoset as found by scCODA. Supplementary Table 6. Summary of significant compositional differences in cell type for mouse as found by scCODA. Supplementary Table 7. Summary of significant compositional differences in Leiden cluster for marmoset as found by scCODA. Supplementary Table 8. Summary of significant compositional differences in Leiden cluster for mouse as found by scCODA. Supplementary Table 9. Marmoset rDEGs shared across both replicates for each age. Supplementary Table 10. WebGestalt enrichment results for marmoset rDEGs by age. Supplementary Table 11. Mouse rDEGs for each age. Supplementary Table 12. WebGestalt enrichment results for mouse rDEGs by age. Supplementary Table 13. Image-level quantification of each rDEG probe for adult and neonate marmoset and mouse and results of statistical tests for mouse. Supplementary Table 14. Proportion astrocytes positive for one or more fibrous marker(s) in each time point-region combination for both species. Supplementary Table 15. Top ABCA MapMyCells cluster assignments for astrocyte subclusters. Supplementary Table 16. CellPhoneDB-generated cell-cell communication results for each region-age combination in mouse and marmoset. Supplementary Table 17. Fraction of CellPhoneDB-generated ligand-receptor pairs shared across 3 or more ages for all neuronal clusters within a region for both species. Supplementary Table 18. Genes with the highest Mellon change scores over pseudoti [file media-2.zip › supplementary_tables/SI_Table2_leiden_proportions.xlsx]

## Sheet: marmoset
Leiden cluster	Description	count		cell_type	count	proportion
Neuron_Excit_Ctx_L23IT_TAFA1	L2/3 intratelencephalic-projecting cortical glutamatergic neurons	75201		NeuronExcit	261993	0.297101
Astrocyte_Telen_SLC1A2	Telencephalic astrocytes	54825		NeuronInh	222364	0.252161
Neuron_Mixed_Thal-ZI-Post_PCDH15	Mixed glutamatergic/GABAergic thalamic neurons from zona incerta (ZI) and posterior thalamic nuclei	52530		Oligodendrocyte	123564	0.140122
Neuron_Inh_Str_MSN_DRD1_RARB	DRD1+ striatal medium spiny neurons	49817		Astrocyte	103009	0.116812
Oligodendrocyte_MOL_PLP1	Mature oligodendrocytes	49493		NeuronMixed	55069	0.0624484
OPC_LHFPL3	Oligodendrocyte precursor cells	47222		OPC	47222	0.0535499
Oligodendrocyte_MOL_ST18	Mature oligodendrocytes	39480		Microglia	30393	0.0344657
Neuron_Excit_Thal_NTNG1	Thalamic glutamatergic neurons	38137		Endothelial	10782	0.0122268
Neuron_Inh_Str_MSN_DRD2_RARB	DRD2+ striatal medium spiny neurons	33937		Ependymal	9764	0.0110724
Neuron_Inh_Ctx_CGE_VIP_ADARB2	CGE-derived VIP+ cortical GABAergic neurons	29492		Fibroblast	9228	0.0104646
Neuron_Excit_Ctx_L23IT_Immature_MEF2C	Immature L2/3 intratelencephalic-projecting cortical glutamatergic neurons	27878		Mural	4495	0.00509734
Neuron_Excit_Ctx_L5IT_KHDRBS3	L5 intratelencephalic-projecting cortical glutamatergic neurons	27153		ChoroidPlexus	3949	0.00447818
Oligodendrocyte_MFOL_MOBP	Myelin-forming oligodendrocytes	26439
Neuron_Excit_Ctx_L45IT_RORB-POU6F2	L4/5 intratelencephalic-projecting cortical glutamatergic neurons	26387
Astrocyte_Str-Thal_Immature_PTPRZ1	Immature astrocytes from the striatal and thalamic dissections	23803
Neuron_Excit_Ctx_L6CT-6b_HS3ST4	L6/6b cross-telencephalic-projecting cortical excitatory neurons	22809
Neuron_Inh_Ctx_MGE_SST_NXPH1	MGE-derived SST+ cortical GABAergic neurons	20943
Neuron_Inh_Ctx_MGE_PVALB_ERBB4	MGE-derived PVALB+ cortical GABAergic neurons	20819
Astrocyte_Dien_Mature_ATP1A2	Mature diencephalic astrocytes	20406
Microglia_Mature_PAM	Mature microglia	19310
Neuron_Excit_Ctx_L6IT_LRP1B	L6 intratelencephalic-projecting cortical glutamatergic neurons	18248
Neuron_Inh_Thal-MBder_PCBP3_GRIK1	Midbrain-derived thalamic GABAergic neurons	14655
Neuron_Inh_Str_MSN_Mature_ADCY5	Mature striatal medium spiny neurons	14308
Neuron_Inh_Str_Nacc_PBX3	GABAergic neurons from the nucleus accumbens (Nacc)	13162
Endothelial_FLT1	Endothelial cells	10782
Neuron_Excit_Ctx_Immature_ARPP21	Immature cortical glutamatergic neurons	9987
Neuron_Inh_Ctx_CGE_LAMP5_ADARB2-GRIN2A	CGE-derived LAMP5+ cortical glutamatergic neurons	9865
Ependymal_CFAP299	Ependymal cells	9764
Fibroblast_SVIL	Vascular-associated fibroblasts	9228
Oligodendrocyte_COP-NFOL_QKI	Committed oligodendrocyte progenitor cells and newly-formed oligodendrocytes	8152
Neuron_Inh_Str_MGE_IL1RAPL2	MGE-derived striatal GABAergic neurons	5719
Neuron_Excit_Ctx_L5NP_HS3ST4	L5 near-projecting cortical glutamatergic neurons	5651
Microglia_Thal_7-14mo_NFAT5	Thalamic microglia from adolescent marmoset replicates	4947
Neuron_Excit_Ctx_L5ET_TAFA1	L5 extratelencephalic-projecting cortical glutmatergic neurons	4673
Mural_DLC1	Mural cells	4495
Microglia_Immature_APOE	Immature microglia	4215
Astrocyte_Immature_ADGRV1	Immature astrocytes	3975
Choroid_Plexus_TRPM3	Choroid plexus epithelial cells	3949
Neuron_Inh_Ctx_MGE_PVALB_CNTNAP4	MGE-derived PVALB+ cortical GABAergic neurons	3619
Neuron_Inh_LSX_TRPC4	Lateral septum (LSX) GABAergic neurons	3214
Neuron_Excit_Thal-PF_Immature_TLL1	Thalamic glutamatergic neurons from the parafascicular nucleus (PF), mostly from developing replicates	2956
Neuron_Excit_Ctx_L6IT-Car3_NTNG2	CAR3+ L6 intratelencephalic-projecting cortical glutamatergic neurons	2547
Neuron_Mixed_Habenula-NWD2_Str-CHAT_RAYLYL	Habenular glutamatergic and CHAT+ striatal GABAergic neurons (ChINs)	2539
Microglia_Macrophage_BMP2K	Peripheral macrophages	1921
Neuron_Inh_Str_SST_TACR1	SST+ striatal GABAergic neurons	1425
Neuron_Inh_Thal_TRN_ZNF804A	GABAergic neurons from the thalamic reticular nucleus (TRN)	1389
Neuron_Excit_Ctx-HPF-CR_Immature_Vglut2_RELN	Immature Cajal-Retzius neurons (CR) or hippocampal formation (HPF) neurons from the cortical dissection	366
total cells		881832
astrocytes		103009
neurons		539426
n/a ratio		5.23669
astrocyte proportion of all cells		0.116812

## Sheet: mouse
Leiden cluster	Description	count		cell_type	count	proportion
Oligodendrocyte_MOL_Pde4b-Slc24a2	Mature oligodendrocytes	40055		NeuronExcit	266988	0.446716
Neuron_Excit_Ctx_L23IT_Camk2a	L2/3 intratelencephalic-projecting cortical glutamatergic neurons	35822		NeuronInh	130018	0.217542
Neuron_Mixed_Thal_ZI-SPA-SPF-Post_Usp29	Mixed glutamatergic/GABAergic thalamic neurons from zona incerta (ZI), subparafascicular area (SPA), subparafascicular nucleus (SPF), and posterior thalamic nuclei	33104		Astrocyte	68485	0.114587
Neuron_Excit_Ctx_L45IT_Dpp10	L4/5 intratelencephalic-projecting cortical glutamatergic neurons	27855		Oligodendrocyte	50284	0.0841337
Neuron_Inh_Str_MSN_Drd1_Rarb	Drd1+ striatal medium spiny neurons	26391		NeuronMixed	33104	0.0553886
Neuron_Excit_Thal_Ntng1-Synpo2	Thalamic glutamatergic neurons	25661		OPC	23354	0.0390752
Astrocyte_Telen_Mature_Slc1a2	Mature telencephalic astrocytes	23715		Microglia	17798	0.0297791
Neuron_Excit_Ctx_Immature_L23IT_Ptprk	Immature L2/3 intratelencephalic-projecting cortical glutamatergic neurons	23528		Fibroblast	3682	0.00616061
OPC_Pcdh15	Oligodendrocyte precursor cells	23354		Mural	1658	0.00277412
Neuron_Inh_Str_MSN_Drd2_Rarb	Drd2+ striatal medium spiny neurons	22525		Endothelial	1571	0.00262855
Neuron_Excit_Thal-Re-Xi_Immature_Ntng1-Kitl	Thalamic glutamatergic neurons from the reuniens and xyphoid nuclei, immature	21812		ChoroidPlexus	726	0.00121472
Astrocyte_Dien_Mature_Slc4a4	Mature diencephalic astrocytes	17589
Microglia_Inpp5d	Microglia	17230
Neuron_Excit_Ctx_L6CT_Hs3st4	L6 cross-telencephalic-projecting cortical glutamatergic neurons	16972
Neuron_Excit_Ctx_Immature_Auts2	Immature cortical glutamatergic neurons	16637
Neuron_Excit_Ctx_L5ET_Dpp10	L5 extratelencephalic-projecting cortical glutamatergic neurons	15143
Astrocyte_Immature_Zbtb20	Immature astrocytes	15124
Neuron_Excit_Ctx_L45IT_Car10	L4/5 intratelencephalic-projecting cortical glutamatergic neurons	14897
Neuron_Inh_Ctx_MGE_Sst_Nxph1	MGE-derived Sst+ cortical GABAergic neurons	14200
Neuron_Excit_Ctx_L6IT_Cdh9	L6 intratelencephalic-projecting cortical glutamatergic neurons	12307
Neuron_Excit_Thal_Prkcd_Synpo2	Thalamic glutamatergic neurons	12293
Astrocyte_Immature_Ptprz1	Immature astrocytes	12057
Neuron_Inh_Ctx_CGE_Vip-Lamp5_Adarb2	CGE-derived Vip+Lamp5+ cortical GABAergic neurons	11856
Neuron_Excit_Ctx_Immature_L6CT_Hs3st4	Immature L6 cross-telencephalic-projecting cortical glutamatergic neurons	10844
Neuron_Inh_LSX_Trpc4	Lateral septum (LSX) GABAergic neurons	10787
Neuron_Inh_Ctx_MGE_Pvalb_Erbb4	MGE-derived Pvalb+ cortical GABAergic neurons	9502
Neuron_Inh_Str_Immature_Top2a_Nrxn3	Immature Top2a+ neurons, likely from SVZ	8739
Neuron_Inh_Str_Immature_Meis2-Bcl11b	Immature Meis2+ neurons, likely from SVZ	8150
Neuron_Excit_Habenula_Nwd2	Habenular glutamatergic neurons	7718
Neuron_Excit_Ctx_L5NP_Tshz2	L5 near-projecting cortical glutamatergic neurons	6549
Neuron_Excit_Thal_ATN_Mature_Cacna1c	Mature thalamic glutamatergic neurons from the anterior thalamic nuclei	6405
Oligodendrocyte_COP-NFOL_Bcas1	Committed oligodendrocyte progenitor cells and newly-formed oligodendrocytes	6048
Neuron_Inh_Thal_TRN_Kcnmb2	GABAergic neurons from the thalamic reticular nucleus (TRN)	4967
Neuron_Inh_Str_OB_Auts2-Pcbp3	Olfactory-bulb (OB)-associated GABAergic neurons from striatal dissection	4696
Neuron_Inh_Str_Pal_Foxp2-Pbx3	Foxp2+Pbx3+ GABAergic neurons from the pallium	4339
Oligodendrocyte_NFOL-MFOL_Mbp	Newly-formed oligodendrocytes and myelin-forming oligodendrocytes	4181
Neuron_Excit_AON_Immature_Nrp2	Immature glutamatergic neurons from the anterior olfactory nucleus (AON)	4053
Neuron_Excit_Thal_PF_Foxp2-Dpp6	Thalamic glutamatergic neurons from the parafascicular nucleus	4041
Fibroblast_Cped1	Vascular-assocated fibroblasts	3682
Neuron_Excit_OB-OT_TRS-BAC_Immature_Epha3	Immature glutamatergic neurons from the olfactory bulb (OB) and/or olfactory tubercle (OT, more likely)	2726
Neuron_Inh_Str_MGE_Pvalb_Il1rapl2	MGE-derived Pvalb+ striatal GABAergic neurons	1900
Neuron_Excit_Thal_AD_Cntn6	Thalamic glutamatergic neurons from the anterodorsal nucleus (AD)	1725
Mural_Dlc1	Mural cells	1658
Endothelial_Flt1	Endothelial cells	1571
Neuron_Inh_LGE_OT-ACB_Drd3_Sgcd	LGE-derived GABAergic neurons from the olfactory tubercle (OT) and/or nucleus accumbens (ACB)	1462
Choroid_Plexus_Ttr	Choroid plexus epithelial cells	726
Microglia_Macrophage_Mrc1	Peripheral macrophages	568
Neuron_Inh_Str_Chat_Slc7a14	Chat+ GABAergic striatal neurons (ChINs)	504
total		597668
astrocytes		68485
neurons		430110
n/a ratio		6.28035
astrocyte propotion of all cells		0.114587
