# Supplementary material for: Astrocyte regional specialization is shaped by postnatal development
Source: bioRxiv. 2025 Jun 1:2024.10.11.617802. Originally published 2024 Oct 12. Preprint. [Version 3] doi: 10.1101/2024.10.11.617802 (PMC11482951; doi:10.1101/2024.10.11.617802)
Supplement: Supplement 2 — Supplementary Table 1. Biological donor information. Supplementary Table 2. Abundance of cell types and Leiden clusters and descriptions of Leiden clusters in mouse and marmoset. Supplementary Table 3. Proportional breakdown of each Leiden cluster by age, assigned region, and sex for mouse and marmoset. Supplementary Table 4. Proportional breakdown of MapMyCells-derived Allen Brain Cell Atlas subclass assignments by Leiden cluster for mouse and marmoset. Supplementary Table 5. Summary of significant compositional differences in cell type for marmoset as found by scCODA. Supplementary Table 6. Summary of significant compositional differences in cell type for mouse as found by scCODA. Supplementary Table 7. Summary of significant compositional differences in Leiden cluster for marmoset as found by scCODA. Supplementary Table 8. Summary of significant compositional differences in Leiden cluster for mouse as found by scCODA. Supplementary Table 9. Marmoset rDEGs shared across both replicates for each age. Supplementary Table 10. WebGestalt enrichment results for marmoset rDEGs by age. Supplementary Table 11. Mouse rDEGs for each age. Supplementary Table 12. WebGestalt enrichment results for mouse rDEGs by age. Supplementary Table 13. Image-level quantification of each rDEG probe for adult and neonate marmoset and mouse and results of statistical tests for mouse. Supplementary Table 14. Proportion astrocytes positive for one or more fibrous marker(s) in each time point-region combination for both species. Supplementary Table 15. Top ABCA MapMyCells cluster assignments for astrocyte subclusters. Supplementary Table 16. CellPhoneDB-generated cell-cell communication results for each region-age combination in mouse and marmoset. Supplementary Table 17. Fraction of CellPhoneDB-generated ligand-receptor pairs shared across 3 or more ages for all neuronal clusters within a region for both species. Supplementary Table 18. Genes with the highest Mellon change scores over pseudoti [file media-2.zip › supplementary_tables/SI_Table7_mouse_sccoda_model_credible_effect.csv]

Covariate	Cell Type	Final Parameter
C(regions_broad, Treatment('cortex'))[T.striatum]	Astrocyte	False
C(regions_broad, Treatment('cortex'))[T.striatum]	ChoroidPlexus	False
C(regions_broad, Treatment('cortex'))[T.striatum]	Endothelial	True
C(regions_broad, Treatment('cortex'))[T.striatum]	Fibroblast	True
C(regions_broad, Treatment('cortex'))[T.striatum]	Microglia	True
C(regions_broad, Treatment('cortex'))[T.striatum]	Mural	False
C(regions_broad, Treatment('cortex'))[T.striatum]	NeuronExcit	True
C(regions_broad, Treatment('cortex'))[T.striatum]	NeuronInh	True
C(regions_broad, Treatment('cortex'))[T.striatum]	NeuronMixed	True
C(regions_broad, Treatment('cortex'))[T.striatum]	OPC	True
C(regions_broad, Treatment('cortex'))[T.striatum]	Oligodendrocyte	False
C(regions_broad, Treatment('cortex'))[T.thalamus]	Astrocyte	False
C(regions_broad, Treatment('cortex'))[T.thalamus]	ChoroidPlexus	False
C(regions_broad, Treatment('cortex'))[T.thalamus]	Endothelial	False
C(regions_broad, Treatment('cortex'))[T.thalamus]	Fibroblast	True
C(regions_broad, Treatment('cortex'))[T.thalamus]	Microglia	True
C(regions_broad, Treatment('cortex'))[T.thalamus]	Mural	False
C(regions_broad, Treatment('cortex'))[T.thalamus]	NeuronExcit	True
C(regions_broad, Treatment('cortex'))[T.thalamus]	NeuronInh	True
C(regions_broad, Treatment('cortex'))[T.thalamus]	NeuronMixed	True
C(regions_broad, Treatment('cortex'))[T.thalamus]	OPC	False
C(regions_broad, Treatment('cortex'))[T.thalamus]	Oligodendrocyte	True
C(age, Treatment('P32'))[T.90weeks]	Astrocyte	False
C(age, Treatment('P32'))[T.90weeks]	ChoroidPlexus	False
C(age, Treatment('P32'))[T.90weeks]	Endothelial	False
C(age, Treatment('P32'))[T.90weeks]	Fibroblast	False
C(age, Treatment('P32'))[T.90weeks]	Microglia	True
C(age, Treatment('P32'))[T.90weeks]	Mural	False
C(age, Treatment('P32'))[T.90weeks]	NeuronExcit	False
C(age, Treatment('P32'))[T.90weeks]	NeuronInh	False
C(age, Treatment('P32'))[T.90weeks]	NeuronMixed	False
C(age, Treatment('P32'))[T.90weeks]	OPC	False
C(age, Treatment('P32'))[T.90weeks]	Oligodendrocyte	True
C(age, Treatment('P32'))[T.E18.5]	Astrocyte	False
C(age, Treatment('P32'))[T.E18.5]	ChoroidPlexus	True
C(age, Treatment('P32'))[T.E18.5]	Endothelial	False
C(age, Treatment('P32'))[T.E18.5]	Fibroblast	False
C(age, Treatment('P32'))[T.E18.5]	Microglia	True
C(age, Treatment('P32'))[T.E18.5]	Mural	False
C(age, Treatment('P32'))[T.E18.5]	NeuronExcit	True
C(age, Treatment('P32'))[T.E18.5]	NeuronInh	False
C(age, Treatment('P32'))[T.E18.5]	NeuronMixed	False
C(age, Treatment('P32'))[T.E18.5]	OPC	True
C(age, Treatment('P32'))[T.E18.5]	Oligodendrocyte	True
C(age, Treatment('P32'))[T.P4]	Astrocyte	False
C(age, Treatment('P32'))[T.P4]	ChoroidPlexus	False
C(age, Treatment('P32'))[T.P4]	Endothelial	False
C(age, Treatment('P32'))[T.P4]	Fibroblast	False
C(age, Treatment('P32'))[T.P4]	Microglia	True
C(age, Treatment('P32'))[T.P4]	Mural	False
C(age, Treatment('P32'))[T.P4]	NeuronExcit	False
C(age, Treatment('P32'))[T.P4]	NeuronInh	True
C(age, Treatment('P32'))[T.P4]	NeuronMixed	True
C(age, Treatment('P32'))[T.P4]	OPC	True
C(age, Treatment('P32'))[T.P4]	Oligodendrocyte	True
C(age, Treatment('P32'))[T.P14]	Astrocyte	False
C(age, Treatment('P32'))[T.P14]	ChoroidPlexus	False
C(age, Treatment('P32'))[T.P14]	Endothelial	False
C(age, Treatment('P32'))[T.P14]	Fibroblast	False
C(age, Treatment('P32'))[T.P14]	Microglia	False
C(age, Treatment('P32'))[T.P14]	Mural	False
C(age, Treatment('P32'))[T.P14]	NeuronExcit	False
C(age, Treatment('P32'))[T.P14]	NeuronInh	False
C(age, Treatment('P32'))[T.P14]	NeuronMixed	True
C(age, Treatment('P32'))[T.P14]	OPC	True
C(age, Treatment('P32'))[T.P14]	Oligodendrocyte	True
C(age, Treatment('P32'))[T.P90]	Astrocyte	False
C(age, Treatment('P32'))[T.P90]	ChoroidPlexus	False
C(age, Treatment('P32'))[T.P90]	Endothelial	False
C(age, Treatment('P32'))[T.P90]	Fibroblast	False
C(age, Treatment('P32'))[T.P90]	Microglia	False
C(age, Treatment('P32'))[T.P90]	Mural	False
C(age, Treatment('P32'))[T.P90]	NeuronExcit	False
C(age, Treatment('P32'))[T.P90]	NeuronInh	False
C(age, Treatment('P32'))[T.P90]	NeuronMixed	False
C(age, Treatment('P32'))[T.P90]	OPC	False
C(age, Treatment('P32'))[T.P90]	Oligodendrocyte	False
C(sex, Treatment('female'))[T.male]	Astrocyte	False
C(sex, Treatment('female'))[T.male]	ChoroidPlexus	False
C(sex, Treatment('female'))[T.male]	Endothelial	False
C(sex, Treatment('female'))[T.male]	Fibroblast	False
C(sex, Treatment('female'))[T.male]	Microglia	False
C(sex, Treatment('female'))[T.male]	Mural	False
C(sex, Treatment('female'))[T.male]	NeuronExcit	False
C(sex, Treatment('female'))[T.male]	NeuronInh	False
C(sex, Treatment('female'))[T.male]	NeuronMixed	True
C(sex, Treatment('female'))[T.male]	OPC	False
C(sex, Treatment('female'))[T.male]	Oligodendrocyte	False
