# Supplementary material for: Astrocyte regional specialization is shaped by postnatal development
Source: bioRxiv. 2025 Jun 1:2024.10.11.617802. Originally published 2024 Oct 12. Preprint. [Version 3] doi: 10.1101/2024.10.11.617802 (PMC11482951; doi:10.1101/2024.10.11.617802)
Supplement: Supplement 2 — Supplementary Table 1. Biological donor information. Supplementary Table 2. Abundance of cell types and Leiden clusters and descriptions of Leiden clusters in mouse and marmoset. Supplementary Table 3. Proportional breakdown of each Leiden cluster by age, assigned region, and sex for mouse and marmoset. Supplementary Table 4. Proportional breakdown of MapMyCells-derived Allen Brain Cell Atlas subclass assignments by Leiden cluster for mouse and marmoset. Supplementary Table 5. Summary of significant compositional differences in cell type for marmoset as found by scCODA. Supplementary Table 6. Summary of significant compositional differences in cell type for mouse as found by scCODA. Supplementary Table 7. Summary of significant compositional differences in Leiden cluster for marmoset as found by scCODA. Supplementary Table 8. Summary of significant compositional differences in Leiden cluster for mouse as found by scCODA. Supplementary Table 9. Marmoset rDEGs shared across both replicates for each age. Supplementary Table 10. WebGestalt enrichment results for marmoset rDEGs by age. Supplementary Table 11. Mouse rDEGs for each age. Supplementary Table 12. WebGestalt enrichment results for mouse rDEGs by age. Supplementary Table 13. Image-level quantification of each rDEG probe for adult and neonate marmoset and mouse and results of statistical tests for mouse. Supplementary Table 14. Proportion astrocytes positive for one or more fibrous marker(s) in each time point-region combination for both species. Supplementary Table 15. Top ABCA MapMyCells cluster assignments for astrocyte subclusters. Supplementary Table 16. CellPhoneDB-generated cell-cell communication results for each region-age combination in mouse and marmoset. Supplementary Table 17. Fraction of CellPhoneDB-generated ligand-receptor pairs shared across 3 or more ages for all neuronal clusters within a region for both species. Supplementary Table 18. Genes with the highest Mellon change scores over pseudoti [file media-2.zip › supplementary_tables/SI_Table20_mouse_aDEGs.xlsx]

## Sheet: mouse_adegs_all
replicate	comparison	higher_group	lower_group	DEG_name	logFC	higher_group_reps	lower_group_reps	region	cell_type
merged	E18.5-P4	E18.5	P4	Schip1	0.525747	1	1	ctx	OPC
merged	E18.5-P4	E18.5	P4	Lmo4	0.595365	0.666667	0	ctx	OPC
merged	E18.5-P4	E18.5	P4	Ywhae	0.619748	0.333333	0	ctx	OPC
merged	E18.5-P4	E18.5	P4	Rtn1	0.523386	1	0.25	ctx	OPC
merged	E18.5-P14	E18.5	P14	Col19a1	0.984625	1	0	ctx	OPC
merged	E18.5-P14	E18.5	P14	Plxna2	0.628732	1	0	ctx	OPC
merged	E18.5-P14	E18.5	P14	Pbx3	0.643487	1	0	ctx	OPC
merged	E18.5-P14	E18.5	P14	Schip1	0.814082	1	1	ctx	OPC
merged	E18.5-P14	E18.5	P14	Lmo4	1.22748	0.666667	0	ctx	OPC
merged	E18.5-P14	E18.5	P14	Adamts3	0.699728	1	0	ctx	OPC
merged	E18.5-P14	E18.5	P14	Cdk8	0.55276	1	0.5	ctx	OPC
merged	E18.5-P14	E18.5	P14	Ezh2	0.521311	1	0	ctx	OPC
merged	E18.5-P14	E18.5	P14	Creb5	0.55847	1	0	ctx	OPC
merged	E18.5-P14	E18.5	P14	Dlgap2	1.4119	1	0	ctx	OPC
merged	E18.5-P14	E18.5	P14	Fabp7	0.673088	0.666667	0	ctx	OPC
merged	E18.5-P14	E18.5	P14	Hmga2	1.52044	1	0	ctx	OPC
merged	E18.5-P14	E18.5	P14	Atp10b	0.651583	0.333333	0	ctx	OPC
merged	E18.5-P14	E18.5	P14	Vit	1.42353	1	0	ctx	OPC
merged	E18.5-P14	E18.5	P14	Lmnb1	0.693626	0.333333	0	ctx	OPC
merged	E18.5-P14	E18.5	P14	Fbn2	0.639174	1	0.25	ctx	OPC
merged	E18.5-P14	E18.5	P14	Chsy3	0.774679	0.666667	0	ctx	OPC
merged	E18.5-P14	E18.5	P14	Pola1	0.506896	0.666667	0	ctx	OPC
merged	E18.5-P32	E18.5	P32	Col19a1	1.68066	1	0	ctx	OPC
merged	E18.5-P32	E18.5	P32	Aff3	0.585855	1	0	ctx	OPC
merged	E18.5-P32	E18.5	P32	Dpp10	0.612233	1	0.333333	ctx	OPC
merged	E18.5-P32	E18.5	P32	Plxna2	0.779602	1	0	ctx	OPC
merged	E18.5-P32	E18.5	P32	Pbx3	0.607243	1	0	ctx	OPC
merged	E18.5-P32	E18.5	P32	Ano3	1.3122	1	0	ctx	OPC
merged	E18.5-P32	E18.5	P32	Gnas	0.675167	1	0	ctx	OPC
merged	E18.5-P32	E18.5	P32	Schip1	0.915874	1	0.666667	ctx	OPC
merged	E18.5-P32	E18.5	P32	Lmo4	1.14131	0.666667	0	ctx	OPC
merged	E18.5-P32	E18.5	P32	Car8	0.531117	1	0	ctx	OPC
merged	E18.5-P32	E18.5	P32	Adamts3	0.639527	1	0	ctx	OPC
merged	E18.5-P32	E18.5	P32	Cdk8	0.860355	1	0	ctx	OPC
merged	E18.5-P32	E18.5	P32	Gm45025	0.528666	1	1	ctx	OPC
merged	E18.5-P32	E18.5	P32	Dlgap2	1.47001	1	0	ctx	OPC
merged	E18.5-P32	E18.5	P32	Tenm3	0.551808	1	0	ctx	OPC
merged	E18.5-P32	E18.5	P32	Glce	0.534268	1	0	ctx	OPC
merged	E18.5-P32	E18.5	P32	Fabp7	0.943562	0.666667	0	ctx	OPC
merged	E18.5-P32	E18.5	P32	Hmga2	1.52044	1	0	ctx	OPC
merged	E18.5-P32	E18.5	P32	Atp10b	0.872346	0.333333	0	ctx	OPC
merged	E18.5-P32	E18.5	P32	Gm12296	0.51648	1	0	ctx	OPC
merged	E18.5-P32	E18.5	P32	Vit	1.42353	1	0	ctx	OPC
merged	E18.5-P32	E18.5	P32	4933407I08Rik	0.689131	0.666667	0	ctx	OPC
merged	E18.5-P32	E18.5	P32	Lmnb1	0.611131	0.333333	0	ctx	OPC
merged	E18.5-P32	E18.5	P32	Fbn2	0.802254	1	0	ctx	OPC
merged	E18.5-P32	E18.5	P32	Chsy3	0.604413	0.666667	0	ctx	OPC
merged	E18.5-P90	E18.5	P90	Col19a1	2.06218	1	0	ctx	OPC
merged	E18.5-P90	E18.5	P90	Aff3	0.804844	1	0	ctx	OPC
merged	E18.5-P90	E18.5	P90	Dpp10	0.635885	1	0.5	ctx	OPC
merged	E18.5-P90	E18.5	P90	Gm26979	0.518727	0.333333	0	ctx	OPC
merged	E18.5-P90	E18.5	P90	Plxna2	0.900882	1	0	ctx	OPC
merged	E18.5-P90	E18.5	P90	Pbx3	0.634754	1	0	ctx	OPC
merged	E18.5-P90	E18.5	P90	D430041D05Rik	0.804668	0.666667	0	ctx	OPC
merged	E18.5-P90	E18.5	P90	Ano3	1.41497	1	0	ctx	OPC
merged	E18.5-P90	E18.5	P90	Snap25	0.895034	0.666667	0	ctx	OPC
merged	E18.5-P90	E18.5	P90	Gnas	0.508003	1	0	ctx	OPC
merged	E18.5-P90	E18.5	P90	Cdh4	0.636879	1	0	ctx	OPC
merged	E18.5-P90	E18.5	P90	Schip1	1.08103	1	0.5	ctx	OPC
merged	E18.5-P90	E18.5	P90	Tspan5	0.593427	0.333333	0	ctx	OPC
merged	E18.5-P90	E18.5	P90	Lmo4	1.22748	0.666667	0	ctx	OPC
merged	E18.5-P90	E18.5	P90	Car8	0.504519	1	0	ctx	OPC
merged	E18.5-P90	E18.5	P90	Adamts3	0.615762	1	0	ctx	OPC
merged	E18.5-P90	E18.5	P90	Atp2a2	0.554905	0.666667	0	ctx	OPC
merged	E18.5-P90	E18.5	P90	Ezh2	0.547044	1	0	ctx	OPC
merged	E18.5-P90	E18.5	P90	Gm45025	0.775968	1	0	ctx	OPC
merged	E18.5-P90	E18.5	P90	Dlgap2	1.58349	1	0	ctx	OPC
merged	E18.5-P90	E18.5	P90	Tenm3	0.71768	1	0	ctx	OPC
merged	E18.5-P90	E18.5	P90	Glce	0.507895	1	0	ctx	OPC
merged	E18.5-P90	E18.5	P90	Fabp7	0.752144	0.666667	0	ctx	OPC
merged	E18.5-P90	E18.5	P90	Hmga2	1.52044	1	0	ctx	OPC
merged	E18.5-P90	E18.5	P90	Ccdc85a	0.634035	0.666667	0	ctx	OPC
merged	E18.5-P90	E18.5	P90	Atp10b	1.18261	0.333333	0	ctx	OPC
merged	E18.5-P90	E18.5	P90	Gm12296	0.667745	1	0	ctx	OPC
merged	E18.5-P90	E18.5	P90	Shisa6	0.633965	1	0	ctx	OPC
merged	E18.5-P90	E18.5	P90	Rtn1	0.572782	1	0	ctx	OPC
merged	E18.5-P90	E18.5	P90	Arhgef3	0.588449	1	0	ctx	OPC
merged	E18.5-P90	E18.5	P90	Diaph3	0.580844	0.666667	0	ctx	OPC
merged	E18.5-P90	E18.5	P90	Srebf2	0.668294	0.666667	0	ctx	OPC
merged	E18.5-P90	E18.5	P90	Kalrn	0.613076	1	0	ctx	OPC
merged	E18.5-P90	E18.5	P90	Vit	1.42353	1	0	ctx	OPC
merged	E18.5-P90	E18.5	P90	4933407I08Rik	0.570713	0.666667	0	ctx	OPC
merged	E18.5-P90	E18.5	P90	Lmnb1	0.680827	0.333333	0	ctx	OPC
merged	E18.5-P90	E18.5	P90	Fbn2	0.849769	1	0	ctx	OPC
merged	E18.5-P90	E18.5	P90	Chsy3	0.694986	0.666667	0	ctx	OPC
merged	E18.5-P90	E18.5	P90	Pola1	0.513718	0.666667	0	ctx	OPC
merged	E18.5-90weeks	E18.5	90weeks	Col19a1	2.06218	1	0	ctx	OPC
merged	E18.5-90weeks	E18.5	90weeks	Aff3	0.543284	1	0	ctx	OPC
merged	E18.5-90weeks	E18.5	90weeks	Srgap2	0.505912	1	0.2	ctx	OPC
merged	E18.5-90weeks	E18.5	90weeks	Gm26979	0.622314	0.333333	0	ctx	OPC
merged	E18.5-90weeks	E18.5	90weeks	Plxna2	0.636955	1	0	ctx	OPC
merged	E18.5-90weeks	E18.5	90weeks	Ano3	1.41497	1	0	ctx	OPC
merged	E18.5-90weeks	E18.5	90weeks	Snap25	0.521347	0.666667	0.2	ctx	OPC
merged	E18.5-90weeks	E18.5	90weeks	Tshz2	0.526928	1	0.4	ctx	OPC
merged	E18.5-90weeks	E18.5	90weeks	Cdh4	0.71993	1	0	ctx	OPC
merged	E18.5-90weeks	E18.5	90weeks	Schip1	1.12896	1	0.4	ctx	OPC
merged	E18.5-90weeks	E18.5	90weeks	Lmo4	1.09801	0.666667	0	ctx	OPC
merged	E18.5-90weeks	E18.5	90weeks	Tdrd7	0.626654	1	0	ctx	OPC
merged	E18.5-90weeks	E18.5	90weeks	Plppr1	0.565077	1	1	ctx	OPC
merged	E18.5-90weeks	E18.5	90weeks	Adamts3	0.687521	1	0	ctx	OPC
merged	E18.5-90weeks	E18.5	90weeks	Ezh2	0.693208	1	0	ctx	OPC
merged	E18.5-90weeks	E18.5	90weeks	Arhgap35	0.516098	1	1	ctx	OPC
merged	E18.5-90weeks	E18.5	90weeks	Gm45025	0.736529	1	0	ctx	OPC
merged	E18.5-90weeks	E18.5	90weeks	Dlgap2	0.976907	1	0	ctx	OPC
merged	E18.5-90weeks	E18.5	90weeks	Gm16351	0.618399	0.666667	0	ctx	OPC
merged	E18.5-90weeks	E18.5	90weeks	Mmp15	0.644665	0.666667	0	ctx	OPC
merged	E18.5-90weeks	E18.5	90weeks	Glce	0.559384	1	0	ctx	OPC
merged	E18.5-90weeks	E18.5	90weeks	Fabp7	1.02021	0.666667	0	ctx	OPC
merged	E18.5-90weeks	E18.5	90weeks	Grip1	0.501179	1	1	ctx	OPC
merged	E18.5-90weeks	E18.5	90weeks	Hmga2	1.52044	1	0	ctx	OPC
merged	E18.5-90weeks	E18.5	90weeks	Ccdc85a	0.596664	0.666667	0	ctx	OPC
merged	E18.5-90weeks	E18.5	90weeks	Atp10b	1.18261	0.333333	0	ctx	OPC
merged	E18.5-90weeks	E18.5	90weeks	Gm12296	0.868583	1	0	ctx	OPC
merged	E18.5-90weeks	E18.5	90weeks	Shisa6	0.685903	1	0	ctx	OPC
merged	E18.5-90weeks	E18.5	90weeks	Cenpp	0.591263	0.333333	0	ctx	OPC
merged	E18.5-90weeks	E18.5	90weeks	Arhgef3	0.646427	1	0	ctx	OPC
merged	E18.5-90weeks	E18.5	90weeks	Gm26916	0.500892	0.333333	0	ctx	OPC
merged	E18.5-90weeks	E18.5	90weeks	Srebf2	0.550469	0.666667	0	ctx	OPC
merged	E18.5-90weeks	E18.5	90weeks	Vit	1.42353	1	0	ctx	OPC
merged	E18.5-90weeks	E18.5	90weeks	4933407I08Rik	0.782077	0.666667	0	ctx	OPC
merged	E18.5-90weeks	E18.5	90weeks	Lmnb1	0.789821	0.333333	0	ctx	OPC
merged	E18.5-90weeks	E18.5	90weeks	Fbn2	1.0602	1	0	ctx	OPC
merged	E18.5-90weeks	E18.5	90weeks	Sall3	0.522649	0.666667	0	ctx	OPC
merged	E18.5-90weeks	E18.5	90weeks	Pola1	0.519089	0.666667	0	ctx	OPC
merged	E18.5-90weeks	E18.5	90weeks	Pcdh11x	0.512465	1	1	ctx	OPC
merged	E18.5-P4	P4	E18.5	Tmem163	0.817088	1	0	ctx	OPC
merged	E18.5-P4	P4	E18.5	Thsd7b	0.600111	1	0	ctx	OPC
merged	E18.5-P4	P4	E18.5	Sema3c	0.795495	0.5	0.333333	ctx	OPC
merged	E18.5-P4	P4	E18.5	Arhgap24	0.550983	0.75	0	ctx	OPC
merged	E18.5-P4	P4	E18.5	Morn3	0.635181	0.75	0	ctx	OPC
merged	E18.5-P4	P4	E18.5	Unc13c	1.0141	1	0	ctx	OPC
merged	E18.5-P4	P4	E18.5	Ptprq	1.09976	0.25	0	ctx	OPC
merged	E18.5-P4	P4	E18.5	Tafa2	0.6189	1	0	ctx	OPC
merged	E18.5-P4	P4	E18.5	Emid1	0.599891	1	0.666667	ctx	OPC
merged	E18.5-P4	P4	E18.5	Chd3	0.590142	1	0.333333	ctx	OPC
merged	E18.5-P4	P4	E18.5	Rnf43	0.596401	0.5	0	ctx	OPC
merged	E18.5-P4	P4	E18.5	H3f3b	0.973253	1	0	ctx	OPC
merged	E18.5-P4	P4	E18.5	Gpc5	0.960566	1	1	ctx	OPC
merged	E18.5-P4	P4	E18.5	Gm20713	0.946428	1	0	ctx	OPC
merged	E18.5-P4	P4	E18.5	Dock9	1.15604	1	0	ctx	OPC
merged	E18.5-P4	P4	E18.5	Sema5a	0.603107	1	0	ctx	OPC
merged	E18.5-P4	P4	E18.5	Htr1f	0.849273	0.5	0	ctx	OPC
merged	E18.5-P4	P4	E18.5	Alk	0.516188	1	0	ctx	OPC
merged	E18.5-P4	P4	E18.5	mt-Nd2	0.665169	1	0.333333	ctx	OPC
merged	E18.5-P4	P4	E18.5	mt-Atp6	0.538215	1	1	ctx	OPC
merged	E18.5-P4	P4	E18.5	mt-Nd3	0.519903	0.75	0	ctx	OPC
merged	P4-P14	P4	P14	Col19a1	0.702215	1	0	ctx	OPC
merged	P4-P14	P4	P14	Fstl5	0.58332	1	0	ctx	OPC
merged	P4-P14	P4	P14	Sema3c	0.549307	0.5	0.25	ctx	OPC
merged	P4-P14	P4	P14	Gm12145	0.602176	0.5	0	ctx	OPC
merged	P4-P14	P4	P14	H3f3b	0.657083	1	0.25	ctx	OPC
merged	P4-P32	P4	P32	Col19a1	1.39825	1	0	ctx	OPC
merged	P4-P32	P4	P32	Dpp10	0.565649	1	0.333333	ctx	OPC
merged	P4-P32	P4	P32	Plxna2	0.634398	1	0	ctx	OPC
merged	P4-P32	P4	P32	Ano3	1.27922	1	0	ctx	OPC
merged	P4-P32	P4	P32	Fstl5	0.679429	1	0	ctx	OPC
merged	P4-P32	P4	P32	Car8	0.533828	1	0	ctx	OPC
merged	P4-P32	P4	P32	Cdk8	0.644931	1	0	ctx	OPC
merged	P4-P32	P4	P32	Npas1	0.773376	0.75	0	ctx	OPC
merged	P4-P32	P4	P32	Fabp7	0.717685	0.75	0	ctx	OPC
merged	P4-P32	P4	P32	Ptprq	0.584113	0.25	0	ctx	OPC
merged	P4-P32	P4	P32	Gm12145	0.774944	0.5	0	ctx	OPC
merged	P4-P32	P4	P32	H3f3b	0.838218	1	0	ctx	OPC
merged	P4-P32	P4	P32	Arhgef3	0.503973	1	1	ctx	OPC
merged	P4-P32	P4	P32	mt-Nd1	0.547279	1	0.333333	ctx	OPC
merged	P4-P32	P4	P32	mt-Nd3	0.706252	0.75	0	ctx	OPC
merged	P4-P90	P4	P90	Col19a1	1.77977	1	0	ctx	OPC
merged	P4-P90	P4	P90	Aff3	0.674676	1	0	ctx	OPC
merged	P4-P90	P4	P90	Dpp10	0.5893	1	0.5	ctx	OPC
merged	P4-P90	P4	P90	Plxna2	0.755679	1	0	ctx	OPC
merged	P4-P90	P4	P90	Chn1	0.546838	1	0	ctx	OPC
merged	P4-P90	P4	P90	D430041D05Rik	0.722077	1	0	ctx	OPC
merged	P4-P90	P4	P90	Ano3	1.38199	1	0	ctx	OPC
merged	P4-P90	P4	P90	Snap25	0.912887	1	0	ctx	OPC
merged	P4-P90	P4	P90	Schip1	0.55528	1	0.5	ctx	OPC
merged	P4-P90	P4	P90	Fstl5	0.620822	1	0	ctx	OPC
merged	P4-P90	P4	P90	Car8	0.50723	1	0	ctx	OPC
merged	P4-P90	P4	P90	Gabbr2	0.787429	1	0	ctx	OPC
merged	P4-P90	P4	P90	Ptprd	0.524414	0.25	0	ctx	OPC
merged	P4-P90	P4	P90	Sema3c	0.569419	0.5	0.5	ctx	OPC
merged	P4-P90	P4	P90	Foxp2	0.509316	1	0	ctx	OPC
merged	P4-P90	P4	P90	Npas1	0.826543	0.75	0	ctx	OPC
merged	P4-P90	P4	P90	Gm16351	0.501572	1	0	ctx	OPC
merged	P4-P90	P4	P90	Tenm3	0.527108	1	0	ctx	OPC
merged	P4-P90	P4	P90	Fabp7	0.526267	0.75	0	ctx	OPC
merged	P4-P90	P4	P90	Gm12145	1.16774	0.5	0	ctx	OPC
merged	P4-P90	P4	P90	Gm12296	0.548795	1	0	ctx	OPC
merged	P4-P90	P4	P90	Shisa6	0.509174	1	0	ctx	OPC
merged	P4-P90	P4	P90	H3f3b	0.895096	1	0	ctx	OPC
merged	P4-P90	P4	P90	Arhgef3	0.59918	1	0	ctx	OPC
merged	P4-P90	P4	P90	Kalrn	0.596189	1	0	ctx	OPC
merged	P4-P90	P4	P90	Fbn2	0.532151	1	0	ctx	OPC
merged	P4-P90	P4	P90	Pcsk5	0.621735	0.5	0	ctx	OPC
merged	P4-P90	P4	P90	mt-Nd1	0.513687	1	0	ctx	OPC
merged	P4-P90	P4	P90	mt-Nd3	0.817663	0.75	0	ctx	OPC
merged	P4-90weeks	P4	90weeks	Col19a1	1.77977	1	0	ctx	OPC
merged	P4-90weeks	P4	90weeks	Pantr1	0.690345	0.75	0	ctx	OPC
merged	P4-90weeks	P4	90weeks	4933400F21Rik	0.517415	0.75	0	ctx	OPC
merged	P4-90weeks	P4	90weeks	Ano3	1.38199	1	0	ctx	OPC
merged	P4-90weeks	P4	90weeks	Snap25	0.5392	1	0.2	ctx	OPC
merged	P4-90weeks	P4	90weeks	Tshz2	0.580294	1	0.4	ctx	OPC
merged	P4-90weeks	P4	90weeks	Cdh4	0.581049	0.75	0	ctx	OPC
merged	P4-90weeks	P4	90weeks	Schip1	0.603215	1	0.4	ctx	OPC
merged	P4-90weeks	P4	90weeks	Fstl5	0.786134	1	0	ctx	OPC
merged	P4-90weeks	P4	90weeks	Gm11867	0.643451	0.5	0	ctx	OPC
merged	P4-90weeks	P4	90weeks	Plppr1	0.575374	1	1	ctx	OPC
merged	P4-90weeks	P4	90weeks	Sema3c	1.2018	0.5	0	ctx	OPC
merged	P4-90weeks	P4	90weeks	Morn3	0.514865	0.75	0	ctx	OPC
merged	P4-90weeks	P4	90weeks	Gm38102	0.514551	0.5	0	ctx	OPC
merged	P4-90weeks	P4	90weeks	Foxp2	0.580145	1	0	ctx	OPC
merged	P4-90weeks	P4	90weeks	Npas1	1.18256	0.75	0	ctx	OPC
merged	P4-90weeks	P4	90weeks	Gm16351	0.739087	1	0	ctx	OPC
merged	P4-90weeks	P4	90weeks	Glce	0.524288	1	0	ctx	OPC
merged	P4-90weeks	P4	90weeks	Ephb1	0.808157	0.5	0	ctx	OPC
merged	P4-90weeks	P4	90weeks	Fabp7	0.794335	0.75	0	ctx	OPC
merged	P4-90weeks	P4	90weeks	Ptprq	0.735282	0.25	0	ctx	OPC
merged	P4-90weeks	P4	90weeks	Gm12145	1.16774	0.5	0	ctx	OPC
merged	P4-90weeks	P4	90weeks	Gm12296	0.749633	1	0	ctx	OPC
merged	P4-90weeks	P4	90weeks	Shisa6	0.561112	1	0	ctx	OPC
merged	P4-90weeks	P4	90weeks	Chd3	0.738945	1	0	ctx	OPC
merged	P4-90weeks	P4	90weeks	H3f3b	0.680111	1	0.2	ctx	OPC
merged	P4-90weeks	P4	90weeks	Arhgef3	0.657158	1	0	ctx	OPC
merged	P4-90weeks	P4	90weeks	Spata13	0.522946	0.5	0	ctx	OPC
merged	P4-90weeks	P4	90weeks	Hs6st3	0.663078	0.75	0	ctx	OPC
merged	P4-90weeks	P4	90weeks	Gm10863	0.508323	0.5	0	ctx	OPC
merged	P4-90weeks	P4	90weeks	Htr1f	0.526294	0.5	0	ctx	OPC
merged	P4-90weeks	P4	90weeks	4933407I08Rik	0.57216	0.5	0	ctx	OPC
merged	P4-90weeks	P4	90weeks	Sema6a	0.512566	1	0.4	ctx	OPC
merged	P4-90weeks	P4	90weeks	Fbn2	0.742584	1	0	ctx	OPC
merged	P4-90weeks	P4	90weeks	Pcsk5	0.576443	0.5	0	ctx	OPC
merged	P4-90weeks	P4	90weeks	mt-Nd3	0.572702	0.75	0.2	ctx	OPC
merged	E18.5-P14	P14	E18.5	Ptprn	1.16675	1	0	ctx	OPC
merged	E18.5-P14	P14	E18.5	Neu4	1.15585	0.75	0	ctx	OPC
merged	E18.5-P14	P14	E18.5	Tmem163	0.884209	1	0	ctx	OPC
merged	E18.5-P14	P14	E18.5	Thsd7b	0.765586	1	0	ctx	OPC
merged	E18.5-P14	P14	E18.5	Shisa4	0.619681	0.5	0	ctx	OPC
merged	E18.5-P14	P14	E18.5	Atp1a2	0.710435	1	0	ctx	OPC
merged	E18.5-P14	P14	E18.5	Grb14	0.868844	0.75	0	ctx	OPC
merged	E18.5-P14	P14	E18.5	Scn2a	0.540877	0.5	0	ctx	OPC
merged	E18.5-P14	P14	E18.5	Lrp4	0.670141	1	0	ctx	OPC
merged	E18.5-P14	P14	E18.5	Rin2	0.682543	1	0	ctx	OPC
merged	E18.5-P14	P14	E18.5	Bcas1os2	0.522339	1	0.333333	ctx	OPC
merged	E18.5-P14	P14	E18.5	Dpyd	0.580636	1	0.666667	ctx	OPC
merged	E18.5-P14	P14	E18.5	Gabrb1	0.673503	0.75	0	ctx	OPC
merged	E18.5-P14	P14	E18.5	Arhgap24	0.767778	1	0	ctx	OPC
merged	E18.5-P14	P14	E18.5	Tmem132b	0.52176	1	0.333333	ctx	OPC
merged	E18.5-P14	P14	E18.5	Gm4876	0.590721	1	1	ctx	OPC
merged	E18.5-P14	P14	E18.5	Tes	0.602514	1	0	ctx	OPC
merged	E18.5-P14	P14	E18.5	Cntn6	0.520027	1	0	ctx	OPC
merged	E18.5-P14	P14	E18.5	Fam189a1	0.539895	1	0	ctx	OPC
merged	E18.5-P14	P14	E18.5	Me3	0.878813	1	0	ctx	OPC
merged	E18.5-P14	P14	E18.5	Ampd3	1.06133	1	0	ctx	OPC
merged	E18.5-P14	P14	E18.5	Nrg1	0.551688	1	0.666667	ctx	OPC
merged	E18.5-P14	P14	E18.5	Csgalnact1	0.554985	1	0	ctx	OPC
merged	E18.5-P14	P14	E18.5	Lpcat2	0.814481	0.75	0	ctx	OPC
merged	E18.5-P14	P14	E18.5	Zbtb16	0.578839	0.75	0	ctx	OPC
merged	E18.5-P14	P14	E18.5	Unc13c	1.01699	1	0	ctx	OPC
merged	E18.5-P14	P14	E18.5	Rasgrf1	1.30822	1	0	ctx	OPC
merged	E18.5-P14	P14	E18.5	Arpp21	1.38527	0.75	0	ctx	OPC
merged	E18.5-P14	P14	E18.5	Syne1	0.643613	1	0.333333	ctx	OPC
merged	E18.5-P14	P14	E18.5	Afg1l	0.629932	1	0	ctx	OPC
merged	E18.5-P14	P14	E18.5	Tafa2	0.814959	1	0	ctx	OPC
merged	E18.5-P14	P14	E18.5	Emid1	0.663929	1	0.666667	ctx	OPC
merged	E18.5-P14	P14	E18.5	Acyp2	0.545697	0.5	0	ctx	OPC
merged	E18.5-P14	P14	E18.5	Kcnip1	0.659535	1	0	ctx	OPC
merged	E18.5-P14	P14	E18.5	2025-09-08	0.502965	0.5	0	ctx	OPC
merged	E18.5-P14	P14	E18.5	Chd3	0.660304	1	0.333333	ctx	OPC
merged	E18.5-P14	P14	E18.5	Rnf43	0.694838	1	0	ctx	OPC
merged	E18.5-P14	P14	E18.5	Ankfn1	0.827838	0.5	0	ctx	OPC
merged	E18.5-P14	P14	E18.5	Car10	0.924785	1	0	ctx	OPC
merged	E18.5-P14	P14	E18.5	Adarb2	0.996172	1	0.333333	ctx	OPC
merged	E18.5-P14	P14	E18.5	Edil3	0.519936	1	0.333333	ctx	OPC
merged	E18.5-P14	P14	E18.5	Arsb	0.981404	1	0	ctx	OPC
merged	E18.5-P14	P14	E18.5	Thrb	0.837668	0.75	0	ctx	OPC
merged	E18.5-P14	P14	E18.5	Cacna2d3	0.610666	1	0	ctx	OPC
merged	E18.5-P14	P14	E18.5	Gpc5	1.09753	1	1	ctx	OPC
merged	E18.5-P14	P14	E18.5	Gm20713	0.994596	1	0	ctx	OPC
merged	E18.5-P14	P14	E18.5	Hs6st3	0.535244	1	0	ctx	OPC
merged	E18.5-P14	P14	E18.5	Dock9	1.52484	1	0	ctx	OPC
merged	E18.5-P14	P14	E18.5	Sema5a	0.590931	1	0	ctx	OPC
merged	E18.5-P14	P14	E18.5	Kcnq3	0.523888	1	0.333333	ctx	OPC
merged	E18.5-P14	P14	E18.5	Shisa9	1.49067	1	0	ctx	OPC
merged	E18.5-P14	P14	E18.5	Ptprm	0.637859	1	0.666667	ctx	OPC
merged	E18.5-P14	P14	E18.5	Alk	0.548076	1	0	ctx	OPC
merged	E18.5-P14	P14	E18.5	Ltbp1	0.921411	1	0	ctx	OPC
merged	E18.5-P14	P14	E18.5	Chst9	1.59085	1	0	ctx	OPC
merged	E18.5-P14	P14	E18.5	Pcdha-all	0.515254	1	0	ctx	OPC
merged	E18.5-P14	P14	E18.5	Tenm1	0.581771	1	0	ctx	OPC
merged	E18.5-P14	P14	E18.5	Rtl4	0.662534	1	0	ctx	OPC
merged	E18.5-P14	P14	E18.5	mt-Nd2	0.530072	0.75	0.333333	ctx	OPC
merged	E18.5-P14	P14	E18.5	mt-Atp6	0.526302	1	1	ctx	OPC
merged	P4-P14	P14	P4	Ptprn	0.588476	1	0.25	ctx	OPC
merged	P4-P14	P14	P4	Neu4	0.80929	0.75	0	ctx	OPC
merged	P4-P14	P14	P4	Grb14	0.551233	0.75	0	ctx	OPC
merged	P4-P14	P14	P4	Atp6v0b	0.571523	0.75	0	ctx	OPC
merged	P4-P14	P14	P4	Ampd3	0.504197	1	0	ctx	OPC
merged	P4-P14	P14	P4	Zbtb16	0.886816	0.75	0	ctx	OPC
merged	P4-P14	P14	P4	Arpp21	1.38527	0.75	0	ctx	OPC
merged	P4-P14	P14	P4	Meg3	0.63173	0.75	0	ctx	OPC
merged	P4-P14	P14	P4	Adarb2	0.653023	1	0.75	ctx	OPC
merged	P4-P14	P14	P4	Shisa9	0.553603	1	0	ctx	OPC
merged	P4-P14	P14	P4	Chst9	0.981839	1	0	ctx	OPC
merged	P14-P32	P14	P32	Dpp10	0.573936	0.75	0.333333	ctx	OPC
merged	P14-P90	P14	P90	Aff3	0.583498	0.75	0	ctx	OPC
merged	P14-P90	P14	P90	Dpp10	0.597588	0.75	0.5	ctx	OPC
merged	P14-P90	P14	P90	Meg3	0.644993	0.75	0	ctx	OPC
merged	P14-P90	P14	P90	Hs6st3	0.579226	1	0	ctx	OPC
merged	P14-90weeks	P14	90weeks	Cntnap5b	0.565421	1	0	ctx	OPC
merged	P14-90weeks	P14	90weeks	Sema3c	0.652498	0.25	0	ctx	OPC
merged	P14-90weeks	P14	90weeks	Ephb1	0.778693	0.75	0	ctx	OPC
merged	P14-90weeks	P14	90weeks	Chd3	0.809107	1	0	ctx	OPC
merged	P14-90weeks	P14	90weeks	Hs6st3	0.814216	1	0	ctx	OPC
merged	P14-90weeks	P14	90weeks	Gm10863	0.50689	0.5	0	ctx	OPC
merged	E18.5-P32	P32	E18.5	6030407O03Rik	1.31728	1	0	ctx	OPC
merged	E18.5-P32	P32	E18.5	Ptprn	1.00487	1	0	ctx	OPC
merged	E18.5-P32	P32	E18.5	Neu4	1.1568	0.666667	0	ctx	OPC
merged	E18.5-P32	P32	E18.5	Tmem163	0.862597	1	0	ctx	OPC
merged	E18.5-P32	P32	E18.5	Thsd7b	0.73461	1	0	ctx	OPC
merged	E18.5-P32	P32	E18.5	Tnr	0.500942	1	1	ctx	OPC
merged	E18.5-P32	P32	E18.5	Gm38039	0.592701	1	0	ctx	OPC
merged	E18.5-P32	P32	E18.5	Atp1a2	0.781712	1	0	ctx	OPC
merged	E18.5-P32	P32	E18.5	Nebl	0.50007	1	0.333333	ctx	OPC
merged	E18.5-P32	P32	E18.5	Grb14	1.02083	1	0	ctx	OPC
merged	E18.5-P32	P32	E18.5	Galnt3	0.707428	0.666667	0	ctx	OPC
merged	E18.5-P32	P32	E18.5	Lrp4	0.72023	0.666667	0	ctx	OPC
merged	E18.5-P32	P32	E18.5	Slc1a2	0.626234	1	0	ctx	OPC
merged	E18.5-P32	P32	E18.5	Mertk	1.55436	1	0	ctx	OPC
merged	E18.5-P32	P32	E18.5	Rin2	0.752584	1	0	ctx	OPC
merged	E18.5-P32	P32	E18.5	Matn4	0.519059	1	0	ctx	OPC
merged	E18.5-P32	P32	E18.5	Sycp2	0.552629	1	0	ctx	OPC
merged	E18.5-P32	P32	E18.5	Naaladl2	0.560521	1	0	ctx	OPC
merged	E18.5-P32	P32	E18.5	Kcnab1	0.553337	0.666667	0	ctx	OPC
merged	E18.5-P32	P32	E18.5	Dpyd	0.598675	1	0.666667	ctx	OPC
merged	E18.5-P32	P32	E18.5	Per3	0.956867	0.666667	0	ctx	OPC
merged	E18.5-P32	P32	E18.5	Sema3c	0.962888	1	0.333333	ctx	OPC
merged	E18.5-P32	P32	E18.5	Gabrb1	0.924933	1	0	ctx	OPC
merged	E18.5-P32	P32	E18.5	Arhgap24	0.719649	1	0	ctx	OPC
merged	E18.5-P32	P32	E18.5	Tmem132b	0.589674	1	0.333333	ctx	OPC
merged	E18.5-P32	P32	E18.5	Gjc3	1.38523	1	0	ctx	OPC
merged	E18.5-P32	P32	E18.5	Gm4876	0.604183	1	1	ctx	OPC
merged	E18.5-P32	P32	E18.5	Tes	0.525616	1	0	ctx	OPC
merged	E18.5-P32	P32	E18.5	Tafa1	0.554688	1	0.333333	ctx	OPC
merged	E18.5-P32	P32	E18.5	Cntn6	0.539206	1	0	ctx	OPC
merged	E18.5-P32	P32	E18.5	Pde3a	0.543467	0.333333	0	ctx	OPC
merged	E18.5-P32	P32	E18.5	Me3	0.825798	1	0	ctx	OPC
merged	E18.5-P32	P32	E18.5	Ampd3	1.19024	1	0	ctx	OPC
merged	E18.5-P32	P32	E18.5	4933406I18Rik	0.565034	0.333333	0	ctx	OPC
merged	E18.5-P32	P32	E18.5	Htra1	1.18823	0.666667	0	ctx	OPC
merged	E18.5-P32	P32	E18.5	Csgalnact1	0.579692	1	0	ctx	OPC
merged	E18.5-P32	P32	E18.5	Lpcat2	0.770313	1	0	ctx	OPC
merged	E18.5-P32	P32	E18.5	Gm48742	0.550338	0.666667	0	ctx	OPC
merged	E18.5-P32	P32	E18.5	Zbtb16	0.746827	0.666667	0	ctx	OPC
merged	E18.5-P32	P32	E18.5	Unc13c	1.08394	1	0	ctx	OPC
merged	E18.5-P32	P32	E18.5	Rasgrf1	1.28675	1	0	ctx	OPC
merged	E18.5-P32	P32	E18.5	Arpp21	1.66372	1	0	ctx	OPC
merged	E18.5-P32	P32	E18.5	Syne1	0.615006	1	0.333333	ctx	OPC
merged	E18.5-P32	P32	E18.5	Map7	1.21713	0.666667	0	ctx	OPC
merged	E18.5-P32	P32	E18.5	Afg1l	0.638508	1	0	ctx	OPC
merged	E18.5-P32	P32	E18.5	Tafa2	0.756298	1	0	ctx	OPC
merged	E18.5-P32	P32	E18.5	Emid1	0.654043	1	0.666667	ctx	OPC
merged	E18.5-P32	P32	E18.5	Acyp2	0.547008	0.333333	0	ctx	OPC
merged	E18.5-P32	P32	E18.5	Kcnip1	0.757787	1	0	ctx	OPC
merged	E18.5-P32	P32	E18.5	Rnf43	0.646492	1	0	ctx	OPC
merged	E18.5-P32	P32	E18.5	Ankfn1	0.816232	1	0	ctx	OPC
merged	E18.5-P32	P32	E18.5	Tmem100	0.516361	1	0	ctx	OPC
merged	E18.5-P32	P32	E18.5	Car10	0.783363	1	0	ctx	OPC
merged	E18.5-P32	P32	E18.5	Adarb2	1.12233	1	0.333333	ctx	OPC
merged	E18.5-P32	P32	E18.5	Edil3	0.514223	1	0.333333	ctx	OPC
merged	E18.5-P32	P32	E18.5	Arsb	0.825134	1	0	ctx	OPC
merged	E18.5-P32	P32	E18.5	Thrb	0.743933	1	0	ctx	OPC
merged	E18.5-P32	P32	E18.5	Lrmda	1.10451	1	0	ctx	OPC
merged	E18.5-P32	P32	E18.5	Cacna2d3	0.555269	1	0	ctx	OPC
merged	E18.5-P32	P32	E18.5	6330576A10Rik	1.4558	1	0	ctx	OPC
merged	E18.5-P32	P32	E18.5	Gpc5	1.15315	1	1	ctx	OPC
merged	E18.5-P32	P32	E18.5	Gm20713	1.06827	1	0	ctx	OPC
merged	E18.5-P32	P32	E18.5	Dock9	1.45715	1	0	ctx	OPC
merged	E18.5-P32	P32	E18.5	Pdzd2	0.603862	1	0	ctx	OPC
merged	E18.5-P32	P32	E18.5	Cpq	0.51364	1	0	ctx	OPC
merged	E18.5-P32	P32	E18.5	Kcnq3	0.587098	1	0.333333	ctx	OPC
merged	E18.5-P32	P32	E18.5	Shisa9	1.41079	1	0	ctx	OPC
merged	E18.5-P32	P32	E18.5	Gm42418	0.710062	1	0.666667	ctx	OPC
merged	E18.5-P32	P32	E18.5	Rcan2	0.963809	0.666667	0	ctx	OPC
merged	E18.5-P32	P32	E18.5	Vegfa	0.838742	1	0	ctx	OPC
merged	E18.5-P32	P32	E18.5	Ltbp1	0.919829	1	0	ctx	OPC
merged	E18.5-P32	P32	E18.5	Chst9	1.78003	1	0	ctx	OPC
merged	E18.5-P32	P32	E18.5	Pcdha-all	0.520452	1	0	ctx	OPC
merged	E18.5-P32	P32	E18.5	Kcnn2	0.685898	0.666667	0	ctx	OPC
merged	E18.5-P32	P32	E18.5	Tenm1	0.6222	1	0	ctx	OPC
merged	E18.5-P32	P32	E18.5	Rtl4	0.665434	1	0	ctx	OPC
merged	E18.5-P32	P32	E18.5	AC149090.1	0.504153	1	0.666667	ctx	OPC
merged	P4-P32	P32	P4	6030407O03Rik	0.931305	1	0	ctx	OPC
merged	P4-P32	P32	P4	Neu4	0.810245	0.666667	0	ctx	OPC
merged	P4-P32	P32	P4	Frmd4a	0.551017	0.666667	0	ctx	OPC
merged	P4-P32	P32	P4	Grb14	0.703216	1	0	ctx	OPC
merged	P4-P32	P32	P4	Mertk	1.26332	1	0	ctx	OPC
merged	P4-P32	P32	P4	Ralyl	0.54281	1	0.5	ctx	OPC
merged	P4-P32	P32	P4	Kcnip4	0.650862	0.333333	0	ctx	OPC
merged	P4-P32	P32	P4	Gjc3	1.24105	1	0	ctx	OPC
merged	P4-P32	P32	P4	Ampd3	0.633108	1	0	ctx	OPC
merged	P4-P32	P32	P4	Htra1	1.18823	0.666667	0	ctx	OPC
merged	P4-P32	P32	P4	Agpat5	0.513907	0.666667	0	ctx	OPC
merged	P4-P32	P32	P4	Zbtb16	1.0548	0.666667	0	ctx	OPC
merged	P4-P32	P32	P4	Arpp21	1.66372	1	0	ctx	OPC
merged	P4-P32	P32	P4	Map7	0.62753	0.666667	0	ctx	OPC
merged	P4-P32	P32	P4	9330159F19Rik	0.534599	1	0	ctx	OPC
merged	P4-P32	P32	P4	Adarb2	0.779177	1	0.75	ctx	OPC
merged	P4-P32	P32	P4	Lrmda	0.928142	1	0	ctx	OPC
merged	P4-P32	P32	P4	6330576A10Rik	1.26284	1	0	ctx	OPC
merged	P4-P32	P32	P4	Pdzd2	0.641187	1	0	ctx	OPC
merged	P4-P32	P32	P4	Kcnq3	0.543306	1	0	ctx	OPC
merged	P4-P32	P32	P4	Gm42418	0.723696	1	0	ctx	OPC
merged	P4-P32	P32	P4	Rcan2	0.792955	0.666667	0	ctx	OPC
merged	P4-P32	P32	P4	Vegfa	1.1264	1	0	ctx	OPC
merged	P4-P32	P32	P4	Chst9	1.17102	1	0	ctx	OPC
merged	P4-P32	P32	P4	Kcnn2	0.633097	0.666667	0	ctx	OPC
merged	P4-P32	P32	P4	Phka1	0.552818	1	0	ctx	OPC
merged	P14-P32	P32	P14	Sema3c	0.716701	1	0.25	ctx	OPC
merged	P14-P32	P32	P14	Kcnip4	0.505261	0.333333	0.25	ctx	OPC
merged	P14-P32	P32	P14	Gm42418	0.541172	1	0.5	ctx	OPC
merged	P32-P90	P32	P90	Sema3c	0.736812	1	0.5	ctx	OPC
merged	P32-P90	P32	P90	Gm42418	0.541538	1	0.5	ctx	OPC
merged	P32-90weeks	P32	90weeks	Tshz2	0.500808	1	0.4	ctx	OPC
merged	P32-90weeks	P32	90weeks	Gm11867	0.626366	1	0	ctx	OPC
merged	P32-90weeks	P32	90weeks	Sema3c	1.3692	1	0	ctx	OPC
merged	P32-90weeks	P32	90weeks	Kcnip4	0.614094	0.333333	0.2	ctx	OPC
merged	P32-90weeks	P32	90weeks	Gm42418	0.833826	1	0.2	ctx	OPC
merged	E18.5-P90	P90	E18.5	6030407O03Rik	1.41419	1	0	ctx	OPC
merged	E18.5-P90	P90	E18.5	Ptprn	1.05244	1	0	ctx	OPC
merged	E18.5-P90	P90	E18.5	Neu4	1.23779	1	0	ctx	OPC
merged	E18.5-P90	P90	E18.5	Tmem163	0.828911	1	0	ctx	OPC
merged	E18.5-P90	P90	E18.5	Thsd7b	0.60846	1	0	ctx	OPC
merged	E18.5-P90	P90	E18.5	Shisa4	0.657747	1	0	ctx	OPC
merged	E18.5-P90	P90	E18.5	Atp1a2	0.728663	1	0	ctx	OPC
merged	E18.5-P90	P90	E18.5	1700047M11Rik	1.24345	1	0	ctx	OPC
merged	E18.5-P90	P90	E18.5	Grb14	1.04518	1	0	ctx	OPC
merged	E18.5-P90	P90	E18.5	Galnt3	0.754523	1	0	ctx	OPC
merged	E18.5-P90	P90	E18.5	Lrp4	0.641193	1	0	ctx	OPC
merged	E18.5-P90	P90	E18.5	Slc1a2	0.584181	1	0	ctx	OPC
merged	E18.5-P90	P90	E18.5	Mertk	1.34242	1	0	ctx	OPC
merged	E18.5-P90	P90	E18.5	Rin2	0.753278	1	0	ctx	OPC
merged	E18.5-P90	P90	E18.5	Matn4	0.535513	1	0	ctx	OPC
merged	E18.5-P90	P90	E18.5	Sycp2	0.521256	1	0	ctx	OPC
merged	E18.5-P90	P90	E18.5	Ralyl	0.576137	1	0.666667	ctx	OPC
merged	E18.5-P90	P90	E18.5	Naaladl2	0.555926	1	0	ctx	OPC
merged	E18.5-P90	P90	E18.5	Kcnab1	0.534651	1	0	ctx	OPC
merged	E18.5-P90	P90	E18.5	Dpyd	0.603792	1	0.666667	ctx	OPC
merged	E18.5-P90	P90	E18.5	Gm2164	0.5498	1	1	ctx	OPC
merged	E18.5-P90	P90	E18.5	Per3	0.917433	1	0	ctx	OPC
merged	E18.5-P90	P90	E18.5	0610040J01Rik	0.554145	0.5	0	ctx	OPC
merged	E18.5-P90	P90	E18.5	Gabrb1	0.951111	1	0	ctx	OPC
merged	E18.5-P90	P90	E18.5	Arhgap24	0.699703	1	0	ctx	OPC
merged	E18.5-P90	P90	E18.5	Tmem132b	0.529149	1	0.333333	ctx	OPC
merged	E18.5-P90	P90	E18.5	Gjc3	1.55821	1	0	ctx	OPC
merged	E18.5-P90	P90	E18.5	Gm4876	0.509542	1	1	ctx	OPC
merged	E18.5-P90	P90	E18.5	Lncpint	0.8669	0.5	0	ctx	OPC
merged	E18.5-P90	P90	E18.5	Prickle2	0.574699	1	0.333333	ctx	OPC
merged	E18.5-P90	P90	E18.5	Cntn6	0.558514	1	0	ctx	OPC
merged	E18.5-P90	P90	E18.5	Apoe	1.00047	0.5	0	ctx	OPC
merged	E18.5-P90	P90	E18.5	Gabrg3	0.95967	1	0	ctx	OPC
merged	E18.5-P90	P90	E18.5	Me3	0.811416	1	0	ctx	OPC
merged	E18.5-P90	P90	E18.5	Ampd3	1.15602	1	0	ctx	OPC
merged	E18.5-P90	P90	E18.5	Csgalnact1	0.541163	1	0	ctx	OPC
merged	E18.5-P90	P90	E18.5	Lpcat2	0.838465	1	0	ctx	OPC
merged	E18.5-P90	P90	E18.5	Unc13c	1.1263	1	0	ctx	OPC
merged	E18.5-P90	P90	E18.5	Rasgrf1	1.30946	0.5	0	ctx	OPC
merged	E18.5-P90	P90	E18.5	Arpp21	1.54752	0.5	0	ctx	OPC
merged	E18.5-P90	P90	E18.5	Itga9	0.613731	1	0	ctx	OPC
merged	E18.5-P90	P90	E18.5	Syne1	0.608485	1	0.333333	ctx	OPC
merged	E18.5-P90	P90	E18.5	Tafa2	0.666733	1	0	ctx	OPC
merged	E18.5-P90	P90	E18.5	Emid1	0.591399	1	0.666667	ctx	OPC
merged	E18.5-P90	P90	E18.5	Kcnip1	0.530303	1	0	ctx	OPC
merged	E18.5-P90	P90	E18.5	Ebf1	1.38911	1	0	ctx	OPC
merged	E18.5-P90	P90	E18.5	Rnf43	0.538098	1	0	ctx	OPC
merged	E18.5-P90	P90	E18.5	Tmem100	0.602623	1	0	ctx	OPC
merged	E18.5-P90	P90	E18.5	Car10	0.710724	1	0	ctx	OPC
merged	E18.5-P90	P90	E18.5	Gm33680	0.581745	1	0	ctx	OPC
merged	E18.5-P90	P90	E18.5	Adarb2	1.07272	1	0.333333	ctx	OPC
merged	E18.5-P90	P90	E18.5	Arsb	0.784427	1	0	ctx	OPC
merged	E18.5-P90	P90	E18.5	Thrb	0.829432	1	0	ctx	OPC
merged	E18.5-P90	P90	E18.5	Lrmda	1.31038	1	0	ctx	OPC
merged	E18.5-P90	P90	E18.5	6330576A10Rik	1.63362	1	0	ctx	OPC
merged	E18.5-P90	P90	E18.5	Gpc5	1.16623	1	1	ctx	OPC
merged	E18.5-P90	P90	E18.5	Gm20713	1.04379	1	0	ctx	OPC
merged	E18.5-P90	P90	E18.5	Dock9	1.44605	1	0	ctx	OPC
merged	E18.5-P90	P90	E18.5	Pdzd2	0.697522	1	0	ctx	OPC
merged	E18.5-P90	P90	E18.5	Cdh18	0.654767	0.5	0	ctx	OPC
merged	E18.5-P90	P90	E18.5	Cpq	0.601447	1	0	ctx	OPC
merged	E18.5-P90	P90	E18.5	Kcnq3	0.694739	1	0.333333	ctx	OPC
merged	E18.5-P90	P90	E18.5	Shisa9	1.3398	1	0	ctx	OPC
merged	E18.5-P90	P90	E18.5	Rcan2	0.926522	0.5	0	ctx	OPC
merged	E18.5-P90	P90	E18.5	Vegfa	0.870023	1	0	ctx	OPC
merged	E18.5-P90	P90	E18.5	Chst9	1.90359	1	0	ctx	OPC
merged	E18.5-P90	P90	E18.5	Pcdha-all	0.530672	1	0	ctx	OPC
merged	E18.5-P90	P90	E18.5	Kcnn2	0.580538	0.5	0	ctx	OPC
merged	E18.5-P90	P90	E18.5	Prr16	0.537266	1	0	ctx	OPC
merged	E18.5-P90	P90	E18.5	Tenm1	0.660227	1	0	ctx	OPC
merged	E18.5-P90	P90	E18.5	Rtl4	0.689683	1	0	ctx	OPC
merged	E18.5-P90	P90	E18.5	AC149090.1	0.683997	1	0.666667	ctx	OPC
merged	P4-P90	P90	P4	6030407O03Rik	1.02822	1	0	ctx	OPC
merged	P4-P90	P90	P4	Neu4	0.891229	1	0	ctx	OPC
merged	P4-P90	P90	P4	1700047M11Rik	1.24345	1	0	ctx	OPC
merged	P4-P90	P90	P4	Grb14	0.727569	1	0	ctx	OPC
merged	P4-P90	P90	P4	Galnt3	0.542664	1	0	ctx	OPC
merged	P4-P90	P90	P4	Mertk	1.05138	1	0	ctx	OPC
merged	P4-P90	P90	P4	Ralyl	0.6638	1	0.5	ctx	OPC
merged	P4-P90	P90	P4	Atp6v0b	0.5094	1	0	ctx	OPC
merged	P4-P90	P90	P4	Gm2164	0.522918	1	0.75	ctx	OPC
merged	P4-P90	P90	P4	Gjc3	1.41403	1	0	ctx	OPC
merged	P4-P90	P90	P4	Lncpint	0.749686	0.5	0	ctx	OPC
merged	P4-P90	P90	P4	Apoe	0.923494	0.5	0	ctx	OPC
merged	P4-P90	P90	P4	Gabrg3	0.635345	1	0	ctx	OPC
merged	P4-P90	P90	P4	Ampd3	0.598894	1	0	ctx	OPC
merged	P4-P90	P90	P4	Arpp21	1.54752	0.5	0	ctx	OPC
merged	P4-P90	P90	P4	Ebf1	0.891796	1	0	ctx	OPC
merged	P4-P90	P90	P4	Myt1l	0.624942	0.5	0	ctx	OPC
merged	P4-P90	P90	P4	Adarb2	0.729571	1	0.75	ctx	OPC
merged	P4-P90	P90	P4	Lrmda	1.13401	1	0	ctx	OPC
merged	P4-P90	P90	P4	6330576A10Rik	1.44066	1	0	ctx	OPC
merged	P4-P90	P90	P4	Pdzd2	0.734847	1	0	ctx	OPC
merged	P4-P90	P90	P4	Cdh18	0.617546	0.5	0	ctx	OPC
merged	P4-P90	P90	P4	Kcnq3	0.650947	1	0	ctx	OPC
merged	P4-P90	P90	P4	Rcan2	0.755668	0.5	0	ctx	OPC
merged	P4-P90	P90	P4	Vegfa	1.15769	1	0	ctx	OPC
merged	P4-P90	P90	P4	Chst9	1.29458	1	0	ctx	OPC
merged	P4-P90	P90	P4	Kcnn2	0.527737	0.5	0	ctx	OPC
merged	P4-P90	P90	P4	Prr16	0.527295	1	0	ctx	OPC
merged	P14-P90	P90	P14	1700047M11Rik	0.589288	1	0	ctx	OPC
merged	P14-P90	P90	P14	Gjc3	0.655215	1	0	ctx	OPC
merged	P14-P90	P90	P14	6330576A10Rik	0.637988	1	0	ctx	OPC
merged	P32-P90	P90	P32	1700047M11Rik	0.500952	1	0	ctx	OPC
merged	P32-P90	P90	P32	Apoe	0.514075	0.5	0	ctx	OPC
merged	P32-P90	P90	P32	Ckb	0.506995	1	0	ctx	OPC
merged	P90-90weeks	P90	90weeks	Chd3	0.544802	1	0	ctx	OPC
merged	E18.5-90weeks	90weeks	E18.5	6030407O03Rik	1.43161	0.8	0	ctx	OPC
merged	E18.5-90weeks	90weeks	E18.5	Ptprn	0.966372	0.8	0	ctx	OPC
merged	E18.5-90weeks	90weeks	E18.5	Tmem163	0.859854	1	0	ctx	OPC
merged	E18.5-90weeks	90weeks	E18.5	Thsd7b	0.537149	0.8	0	ctx	OPC
merged	E18.5-90weeks	90weeks	E18.5	Atp1a2	0.792232	1	0	ctx	OPC
merged	E18.5-90weeks	90weeks	E18.5	Nebl	0.601479	1	0.333333	ctx	OPC
merged	E18.5-90weeks	90weeks	E18.5	Grb14	1.1818	1	0	ctx	OPC
merged	E18.5-90weeks	90weeks	E18.5	Mertk	1.51658	0.6	0	ctx	OPC
merged	E18.5-90weeks	90weeks	E18.5	Rin2	0.774555	1	0	ctx	OPC
merged	E18.5-90weeks	90weeks	E18.5	Matn4	0.619052	1	0	ctx	OPC
merged	E18.5-90weeks	90weeks	E18.5	Sycp2	0.587892	1	0	ctx	OPC
merged	E18.5-90weeks	90weeks	E18.5	Ralyl	0.732895	1	0.666667	ctx	OPC
merged	E18.5-90weeks	90weeks	E18.5	Naaladl2	0.588165	1	0	ctx	OPC
merged	E18.5-90weeks	90weeks	E18.5	Pde4dip	0.512372	1	0	ctx	OPC
merged	E18.5-90weeks	90weeks	E18.5	Dpyd	0.687111	1	0.666667	ctx	OPC
merged	E18.5-90weeks	90weeks	E18.5	Atp6v0b	0.647368	1	0.333333	ctx	OPC
merged	E18.5-90weeks	90weeks	E18.5	Per3	1.05388	0.8	0	ctx	OPC
merged	E18.5-90weeks	90weeks	E18.5	Sema3e	1.27876	0.6	0	ctx	OPC
merged	E18.5-90weeks	90weeks	E18.5	Gabrb1	1.02987	1	0	ctx	OPC
merged	E18.5-90weeks	90weeks	E18.5	Arhgap24	0.779918	1	0	ctx	OPC
merged	E18.5-90weeks	90weeks	E18.5	Tmem132b	0.586103	1	0.333333	ctx	OPC
merged	E18.5-90weeks	90weeks	E18.5	Gjc3	1.71493	1	0	ctx	OPC
merged	E18.5-90weeks	90weeks	E18.5	Lncpint	0.918777	0.6	0	ctx	OPC
merged	E18.5-90weeks	90weeks	E18.5	Prickle2	0.513162	1	0.333333	ctx	OPC
merged	E18.5-90weeks	90weeks	E18.5	Cntn6	0.610375	1	0	ctx	OPC
merged	E18.5-90weeks	90weeks	E18.5	Cntn4	0.543303	1	1	ctx	OPC
merged	E18.5-90weeks	90weeks	E18.5	Gabrg3	0.979993	1	0	ctx	OPC
merged	E18.5-90weeks	90weeks	E18.5	Me3	0.89145	1	0	ctx	OPC
merged	E18.5-90weeks	90weeks	E18.5	Dlg2	0.563607	1	1	ctx	OPC
merged	E18.5-90weeks	90weeks	E18.5	Ampd3	1.32343	1	0	ctx	OPC
merged	E18.5-90weeks	90weeks	E18.5	Cd81	1.14783	0.6	0	ctx	OPC
merged	E18.5-90weeks	90weeks	E18.5	C130073E24Rik	0.762229	0.2	0	ctx	OPC
merged	E18.5-90weeks	90weeks	E18.5	Csgalnact1	0.615737	1	0	ctx	OPC
merged	E18.5-90weeks	90weeks	E18.5	Lpcat2	0.858901	0.2	0	ctx	OPC
merged	E18.5-90weeks	90weeks	E18.5	Unc13c	1.13452	1	0	ctx	OPC
merged	E18.5-90weeks	90weeks	E18.5	Rasgrf1	1.25607	0.8	0	ctx	OPC
merged	E18.5-90weeks	90weeks	E18.5	Arpp21	1.74657	1	0	ctx	OPC
merged	E18.5-90weeks	90weeks	E18.5	Itga9	0.704952	1	0	ctx	OPC
merged	E18.5-90weeks	90weeks	E18.5	Syne1	0.65066	1	0.333333	ctx	OPC
merged	E18.5-90weeks	90weeks	E18.5	Chpt1	0.503364	0.6	0	ctx	OPC
merged	E18.5-90weeks	90weeks	E18.5	Tafa2	0.580796	1	0	ctx	OPC
merged	E18.5-90weeks	90weeks	E18.5	Emid1	0.574754	1	0.666667	ctx	OPC
merged	E18.5-90weeks	90weeks	E18.5	Eml6	0.50614	1	0	ctx	OPC
merged	E18.5-90weeks	90weeks	E18.5	Kcnip1	0.719083	1	0	ctx	OPC
merged	E18.5-90weeks	90weeks	E18.5	Ebf1	1.49409	1	0	ctx	OPC
merged	E18.5-90weeks	90weeks	E18.5	Rnf43	0.61868	0.8	0	ctx	OPC
merged	E18.5-90weeks	90weeks	E18.5	Car10	0.830698	1	0	ctx	OPC
merged	E18.5-90weeks	90weeks	E18.5	Mapt	0.52348	1	0.333333	ctx	OPC
merged	E18.5-90weeks	90weeks	E18.5	Adarb2	1.12939	1	0.333333	ctx	OPC
merged	E18.5-90weeks	90weeks	E18.5	Arsb	0.754331	0.4	0	ctx	OPC
merged	E18.5-90weeks	90weeks	E18.5	Arhgef28	0.739714	0.4	0	ctx	OPC
merged	E18.5-90weeks	90weeks	E18.5	Thrb	0.914902	1	0	ctx	OPC
merged	E18.5-90weeks	90weeks	E18.5	Lrmda	1.29396	1	0	ctx	OPC
merged	E18.5-90weeks	90weeks	E18.5	Cacna2d3	0.517106	1	0	ctx	OPC
merged	E18.5-90weeks	90weeks	E18.5	6330576A10Rik	1.6178	1	0	ctx	OPC
merged	E18.5-90weeks	90weeks	E18.5	Scel	1.2732	0.6	0	ctx	OPC
merged	E18.5-90weeks	90weeks	E18.5	Gpc5	1.16037	1	1	ctx	OPC
merged	E18.5-90weeks	90weeks	E18.5	Gm20713	0.982256	1	0	ctx	OPC
merged	E18.5-90weeks	90weeks	E18.5	Dock9	1.35816	1	0	ctx	OPC
merged	E18.5-90weeks	90weeks	E18.5	Pdzd2	0.643794	1	0	ctx	OPC
merged	E18.5-90weeks	90weeks	E18.5	Cdh18	0.90185	1	0	ctx	OPC
merged	E18.5-90weeks	90weeks	E18.5	Cpq	0.663111	1	0	ctx	OPC
merged	E18.5-90weeks	90weeks	E18.5	Oxr1	0.510888	1	0.666667	ctx	OPC
merged	E18.5-90weeks	90weeks	E18.5	Kcnq3	0.696129	1	0.333333	ctx	OPC
merged	E18.5-90weeks	90weeks	E18.5	Shisa9	1.28736	0.4	0	ctx	OPC
merged	E18.5-90weeks	90weeks	E18.5	Rcan2	1.06936	0.2	0	ctx	OPC
merged	E18.5-90weeks	90weeks	E18.5	Chst9	1.78662	1	0	ctx	OPC
merged	E18.5-90weeks	90weeks	E18.5	Pcdha-all	0.657002	1	0	ctx	OPC
merged	E18.5-90weeks	90weeks	E18.5	Kcnn2	0.716851	0.6	0	ctx	OPC
merged	E18.5-90weeks	90weeks	E18.5	Prr16	0.525656	0.8	0	ctx	OPC
merged	E18.5-90weeks	90weeks	E18.5	Tenm1	0.672197	1	0	ctx	OPC
merged	E18.5-90weeks	90weeks	E18.5	Rtl4	0.669237	1	0	ctx	OPC
merged	E18.5-90weeks	90weeks	E18.5	AC149090.1	0.59083	0.8	0.666667	ctx	OPC
merged	P4-90weeks	90weeks	P4	6030407O03Rik	1.04564	0.8	0	ctx	OPC
merged	P4-90weeks	90weeks	P4	Grb14	0.864191	1	0	ctx	OPC
merged	P4-90weeks	90weeks	P4	Mertk	1.22554	0.6	0	ctx	OPC
merged	P4-90weeks	90weeks	P4	Ralyl	0.820558	1	0.5	ctx	OPC
merged	P4-90weeks	90weeks	P4	Atp6v0b	0.808416	1	0	ctx	OPC
merged	P4-90weeks	90weeks	P4	Per3	0.594967	0.8	0	ctx	OPC
merged	P4-90weeks	90weeks	P4	Sema3e	1.27876	0.6	0	ctx	OPC
merged	P4-90weeks	90weeks	P4	Gabrb1	0.507608	1	0.25	ctx	OPC
merged	P4-90weeks	90weeks	P4	Gjc3	1.57075	1	0	ctx	OPC
merged	P4-90weeks	90weeks	P4	Lncpint	0.801563	0.6	0	ctx	OPC
merged	P4-90weeks	90weeks	P4	Foxp1	0.962776	0.4	0	ctx	OPC
merged	P4-90weeks	90weeks	P4	Gabrg3	0.655668	1	0	ctx	OPC
merged	P4-90weeks	90weeks	P4	Ampd3	0.766305	1	0	ctx	OPC
merged	P4-90weeks	90weeks	P4	Cd81	1.30925	0.6	0	ctx	OPC
merged	P4-90weeks	90weeks	P4	Agpat5	0.575801	0.6	0	ctx	OPC
merged	P4-90weeks	90weeks	P4	C130073E24Rik	0.661165	0.2	0	ctx	OPC
merged	P4-90weeks	90weeks	P4	Lpcat2	0.501306	0.2	0	ctx	OPC
merged	P4-90weeks	90weeks	P4	Snx1	0.514574	0.8	0	ctx	OPC
merged	P4-90weeks	90weeks	P4	Arpp21	1.74657	1	0	ctx	OPC
merged	P4-90weeks	90weeks	P4	Itga9	0.552735	1	0	ctx	OPC
merged	P4-90weeks	90weeks	P4	9330159F19Rik	0.59736	1	0	ctx	OPC
merged	P4-90weeks	90weeks	P4	Marcks	0.648564	0.6	0	ctx	OPC
merged	P4-90weeks	90weeks	P4	Ebf1	0.996775	1	0	ctx	OPC
merged	P4-90weeks	90weeks	P4	Mapt	0.522413	1	0.25	ctx	OPC
merged	P4-90weeks	90weeks	P4	Myt1l	0.765278	1	0	ctx	OPC
merged	P4-90weeks	90weeks	P4	Lrfn5	0.666435	1	0	ctx	OPC
merged	P4-90weeks	90weeks	P4	Adarb2	0.786238	1	0.75	ctx	OPC
merged	P4-90weeks	90weeks	P4	Arhgef28	0.508082	0.4	0	ctx	OPC
merged	P4-90weeks	90weeks	P4	Lrmda	1.1176	1	0	ctx	OPC
merged	P4-90weeks	90weeks	P4	6330576A10Rik	1.42484	1	0	ctx	OPC
merged	P4-90weeks	90weeks	P4	Scel	1.09734	0.6	0	ctx	OPC
merged	P4-90weeks	90weeks	P4	Pdzd2	0.681119	1	0	ctx	OPC
merged	P4-90weeks	90weeks	P4	Cdh18	0.864629	1	0	ctx	OPC
merged	P4-90weeks	90weeks	P4	Oxr1	0.528928	1	0.5	ctx	OPC
merged	P4-90weeks	90weeks	P4	Kcnq3	0.652337	1	0	ctx	OPC
merged	P4-90weeks	90weeks	P4	Rcan2	0.898507	0.2	0	ctx	OPC
merged	P4-90weeks	90weeks	P4	Chst9	1.17761	1	0	ctx	OPC
merged	P4-90weeks	90weeks	P4	Kcnn2	0.66405	0.6	0	ctx	OPC
merged	P4-90weeks	90weeks	P4	Prr16	0.515685	0.8	0	ctx	OPC
merged	P4-90weeks	90weeks	P4	Phka1	0.51329	1	0	ctx	OPC
merged	P14-90weeks	90weeks	P14	Sema3e	0.807788	0.6	0	ctx	OPC
merged	P14-90weeks	90weeks	P14	Cacna2d1	0.515222	1	0.25	ctx	OPC
merged	P14-90weeks	90weeks	P14	Gjc3	0.811934	1	0	ctx	OPC
merged	P14-90weeks	90weeks	P14	Foxp1	0.508935	0.4	0	ctx	OPC
merged	P14-90weeks	90weeks	P14	Gabrg3	0.50667	1	0	ctx	OPC
merged	P14-90weeks	90weeks	P14	Cd81	0.788412	0.6	0	ctx	OPC
merged	P14-90weeks	90weeks	P14	Ebf1	0.517757	1	0	ctx	OPC
merged	P14-90weeks	90weeks	P14	Myt1l	0.517004	1	0	ctx	OPC
merged	P14-90weeks	90weeks	P14	6330576A10Rik	0.622167	1	0	ctx	OPC
merged	P14-90weeks	90weeks	P14	Scel	0.719754	0.6	0	ctx	OPC
merged	P32-90weeks	90weeks	P32	Cd81	0.608519	0.6	0	ctx	OPC
merged	P32-90weeks	90weeks	P32	C130073E24Rik	0.554889	0.2	0	ctx	OPC
merged	E18.5-P4	E18.5	P4	Aff3	0.52609	1	0	ctx	astro
merged	E18.5-P4	E18.5	P4	Gm29260	0.875988	1	1	ctx	astro
merged	E18.5-P4	E18.5	P4	Gm26936	0.534167	1	1	ctx	astro
merged	E18.5-P4	E18.5	P4	Etl4	1.53809	1	0	ctx	astro
merged	E18.5-P4	E18.5	P4	Kif5c	0.927544	1	0	ctx	astro
merged	E18.5-P4	E18.5	P4	Kcnh7	1.26574	1	0	ctx	astro
merged	E18.5-P4	E18.5	P4	Mpped2	0.519674	1	1	ctx	astro
merged	E18.5-P4	E18.5	P4	Frmd5	1.01468	1	0	ctx	astro
merged	E18.5-P4	E18.5	P4	Plcb1	0.709887	0.333333	0	ctx	astro
merged	E18.5-P4	E18.5	P4	Zfhx4	0.776313	0.333333	0	ctx	astro
merged	E18.5-P4	E18.5	P4	Maml3	0.983759	1	0	ctx	astro
merged	E18.5-P4	E18.5	P4	Veph1	0.952868	1	0	ctx	astro
merged	E18.5-P4	E18.5	P4	Fstl5	1.14305	1	0	ctx	astro
merged	E18.5-P4	E18.5	P4	Tmem131l	0.97209	1	0	ctx	astro
merged	E18.5-P4	E18.5	P4	Trim2	0.860892	1	0.25	ctx	astro
merged	E18.5-P4	E18.5	P4	Thbs3	0.507777	1	0	ctx	astro
merged	E18.5-P4	E18.5	P4	Mmp16	0.566515	1	0	ctx	astro
merged	E18.5-P4	E18.5	P4	Mms22l	0.526675	1	0	ctx	astro
merged	E18.5-P4	E18.5	P4	Elavl2	1.42999	0.333333	0	ctx	astro
merged	E18.5-P4	E18.5	P4	Cdk6	0.618441	0.666667	0	ctx	astro
merged	E18.5-P4	E18.5	P4	Cacna2d1	0.900789	1	0	ctx	astro
merged	E18.5-P4	E18.5	P4	Kcnip4	0.642916	0.666667	0	ctx	astro
merged	E18.5-P4	E18.5	P4	C530008M17Rik	0.973001	1	0	ctx	astro
merged	E18.5-P4	E18.5	P4	Shroom3	1.33858	1	0	ctx	astro
merged	E18.5-P4	E18.5	P4	Tmem132b	0.701209	1	0.5	ctx	astro
merged	E18.5-P4	E18.5	P4	Glcci1	0.599804	0.666667	0	ctx	astro
merged	E18.5-P4	E18.5	P4	Creb5	0.539753	1	1	ctx	astro
merged	E18.5-P4	E18.5	P4	Wipf3	0.524335	0.666667	0	ctx	astro
merged	E18.5-P4	E18.5	P4	Lockd	0.765918	0.666667	0	ctx	astro
merged	E18.5-P4	E18.5	P4	Zfp536	1.16802	1	0	ctx	astro
merged	E18.5-P4	E18.5	P4	2025-03-01	0.989815	1	0	ctx	astro
merged	E18.5-P4	E18.5	P4	Tox3	0.662606	1	0.25	ctx	astro
merged	E18.5-P4	E18.5	P4	Cdon	1.10666	1	0	ctx	astro
merged	E18.5-P4	E18.5	P4	Dscaml1	0.620964	1	0	ctx	astro
merged	E18.5-P4	E18.5	P4	Thsd4	1.25533	1	0	ctx	astro
merged	E18.5-P4	E18.5	P4	Tmem108	1.45639	1	0	ctx	astro
merged	E18.5-P4	E18.5	P4	Plagl1	0.868443	1	0	ctx	astro
merged	E18.5-P4	E18.5	P4	Nkain2	0.572983	1	1	ctx	astro
merged	E18.5-P4	E18.5	P4	Sh3rf3	0.773151	1	0	ctx	astro
merged	E18.5-P4	E18.5	P4	Anks1b	1.18676	1	0	ctx	astro
merged	E18.5-P4	E18.5	P4	Tmpo	0.543086	0.666667	0	ctx	astro
merged	E18.5-P4	E18.5	P4	Top2a	0.537755	0.666667	0	ctx	astro
merged	E18.5-P4	E18.5	P4	Nrxn3	0.514811	1	1	ctx	astro
merged	E18.5-P4	E18.5	P4	Atxn1	0.507146	1	1	ctx	astro
merged	E18.5-P4	E18.5	P4	Dapk1	0.57521	0.666667	0	ctx	astro
merged	E18.5-P4	E18.5	P4	Adgrv1	0.773465	1	0	ctx	astro
merged	E18.5-P4	E18.5	P4	Erc2	0.705869	1	0	ctx	astro
merged	E18.5-P4	E18.5	P4	Nrg3	1.70004	1	0	ctx	astro
merged	E18.5-P4	E18.5	P4	Samd4	0.53351	0.333333	0	ctx	astro
merged	E18.5-P4	E18.5	P4	Spata13	0.558798	0.333333	0	ctx	astro
merged	E18.5-P4	E18.5	P4	Dleu2	0.567976	1	1	ctx	astro
merged	E18.5-P4	E18.5	P4	Gm26916	0.707759	1	0	ctx	astro
merged	E18.5-P4	E18.5	P4	Dach1	0.766672	1	0	ctx	astro
merged	E18.5-P4	E18.5	P4	Mtss1	0.773873	0.666667	0	ctx	astro
merged	E18.5-P4	E18.5	P4	Lima1	0.791395	1	0	ctx	astro
merged	E18.5-P4	E18.5	P4	Heg1	0.625484	1	0	ctx	astro
merged	E18.5-P4	E18.5	P4	Kalrn	0.717013	1	0	ctx	astro
merged	E18.5-P4	E18.5	P4	App	0.759657	1	0	ctx	astro
merged	E18.5-P4	E18.5	P4	Lmnb1	0.50229	0.666667	0	ctx	astro
merged	E18.5-P4	E18.5	P4	Gpc4	0.55181	1	0	ctx	astro
merged	E18.5-P14	E18.5	P14	Stau2	0.515192	0.666667	0	ctx	astro
merged	E18.5-P14	E18.5	P14	Aff3	1.24112	1	0	ctx	astro
merged	E18.5-P14	E18.5	P14	Gm29260	1.425	1	0	ctx	astro
merged	E18.5-P14	E18.5	P14	Gls	1.00815	0.333333	0	ctx	astro
merged	E18.5-P14	E18.5	P14	Ttll4	0.503722	0.666667	0	ctx	astro
merged	E18.5-P14	E18.5	P14	Epha4	1.6503	1	0	ctx	astro
merged	E18.5-P14	E18.5	P14	Hjurp	0.852125	0.666667	0	ctx	astro
merged	E18.5-P14	E18.5	P14	Agap1	0.571855	1	0	ctx	astro
merged	E18.5-P14	E18.5	P14	Nav1	0.826737	1	0	ctx	astro
merged	E18.5-P14	E18.5	P14	Gm4258	0.783303	1	0	ctx	astro
merged	E18.5-P14	E18.5	P14	Gm26936	0.910371	1	0	ctx	astro
merged	E18.5-P14	E18.5	P14	Rasal2	0.624519	1	0.75	ctx	astro
merged	E18.5-P14	E18.5	P14	Akt3	0.523626	1	1	ctx	astro
merged	E18.5-P14	E18.5	P14	Plxna2	1.1307	0.666667	0	ctx	astro
merged	E18.5-P14	E18.5	P14	Cacnb2	1.08865	0.666667	0	ctx	astro
merged	E18.5-P14	E18.5	P14	Etl4	1.81912	1	0	ctx	astro
merged	E18.5-P14	E18.5	P14	Prrc2b	0.503391	0.333333	0	ctx	astro
merged	E18.5-P14	E18.5	P14	Pbx3	0.962015	1	0	ctx	astro
merged	E18.5-P14	E18.5	P14	Nr6a1	0.64107	1	0.5	ctx	astro
merged	E18.5-P14	E18.5	P14	Kif5c	1.33959	1	0	ctx	astro
merged	E18.5-P14	E18.5	P14	Rif1	0.687517	1	0	ctx	astro
merged	E18.5-P14	E18.5	P14	Tanc1	0.612502	0.333333	0	ctx	astro
merged	E18.5-P14	E18.5	P14	Kcnh7	1.95319	1	0	ctx	astro
merged	E18.5-P14	E18.5	P14	Mpped2	0.90987	1	1	ctx	astro
merged	E18.5-P14	E18.5	P14	BC052040	0.690521	0.666667	0	ctx	astro
merged	E18.5-P14	E18.5	P14	Meis2	0.672634	1	1	ctx	astro
merged	E18.5-P14	E18.5	P14	Frmd5	1.65664	1	0	ctx	astro
merged	E18.5-P14	E18.5	P14	Slc24a5	0.734025	1	0	ctx	astro
merged	E18.5-P14	E18.5	P14	Myef2	0.89158	1	0	ctx	astro
merged	E18.5-P14	E18.5	P14	Ralgapa2	1.19354	1	0	ctx	astro
merged	E18.5-P14	E18.5	P14	Gnas	0.620559	0.666667	0	ctx	astro
merged	E18.5-P14	E18.5	P14	Cdh4	0.842893	1	0	ctx	astro
merged	E18.5-P14	E18.5	P14	Zfhx4	0.881682	0.333333	0	ctx	astro
merged	E18.5-P14	E18.5	P14	Pkia	0.82682	0.333333	0	ctx	astro
merged	E18.5-P14	E18.5	P14	Pde7a	0.535958	0.666667	0	ctx	astro
merged	E18.5-P14	E18.5	P14	Sox2ot	0.91598	1	1	ctx	astro
merged	E18.5-P14	E18.5	P14	2610316D01Rik	0.60121	0.333333	0	ctx	astro
merged	E18.5-P14	E18.5	P14	Maml3	1.36826	1	0	ctx	astro
merged	E18.5-P14	E18.5	P14	Nbea	0.536084	1	0.25	ctx	astro
merged	E18.5-P14	E18.5	P14	Veph1	1.58185	1	0	ctx	astro
merged	E18.5-P14	E18.5	P14	Smc4	1.0202	0.666667	0	ctx	astro
merged	E18.5-P14	E18.5	P14	Fstl5	1.55419	1	0	ctx	astro
merged	E18.5-P14	E18.5	P14	Tmem131l	1.55108	1	0	ctx	astro
merged	E18.5-P14	E18.5	P14	Trim2	1.00975	1	0.25	ctx	astro
merged	E18.5-P14	E18.5	P14	Syt11	0.944928	1	0	ctx	astro
merged	E18.5-P14	E18.5	P14	Thbs3	0.602936	1	0	ctx	astro
merged	E18.5-P14	E18.5	P14	Ilf2	0.588483	0.666667	0	ctx	astro
merged	E18.5-P14	E18.5	P14	Ntng1	1.17333	0.666667	0	ctx	astro
merged	E18.5-P14	E18.5	P14	Adgrl2	1.52796	1	0	ctx	astro
merged	E18.5-P14	E18.5	P14	St6galnac3	1.10734	0.666667	0	ctx	astro
merged	E18.5-P14	E18.5	P14	Chd7	0.650292	1	0	ctx	astro
merged	E18.5-P14	E18.5	P14	Mmp16	1.39749	1	0	ctx	astro
merged	E18.5-P14	E18.5	P14	Mms22l	1.10478	1	0	ctx	astro
merged	E18.5-P14	E18.5	P14	Ankrd6	0.548623	1	0	ctx	astro
merged	E18.5-P14	E18.5	P14	Zfp462	0.501976	1	1	ctx	astro
merged	E18.5-P14	E18.5	P14	Tnc	1.07505	1	0.5	ctx	astro
merged	E18.5-P14	E18.5	P14	Nfib	0.535026	1	1	ctx	astro
merged	E18.5-P14	E18.5	P14	Elavl2	1.42999	0.333333	0	ctx	astro
merged	E18.5-P14	E18.5	P14	E130114P18Rik	0.688044	1	1	ctx	astro
merged	E18.5-P14	E18.5	P14	Dock7	0.567875	1	0.25	ctx	astro
merged	E18.5-P14	E18.5	P14	Nasp	0.820828	1	0	ctx	astro
merged	E18.5-P14	E18.5	P14	Csmd2	0.992853	1	0.25	ctx	astro
merged	E18.5-P14	E18.5	P14	Epb41	0.812141	1	0	ctx	astro
merged	E18.5-P14	E18.5	P14	Hnrnpr	0.568148	1	0.5	ctx	astro
merged	E18.5-P14	E18.5	P14	Cdk6	1.50971	0.666667	0	ctx	astro
merged	E18.5-P14	E18.5	P14	Cacna2d1	1.65278	1	0	ctx	astro
merged	E18.5-P14	E18.5	P14	Nsd2	0.74209	1	0	ctx	astro
merged	E18.5-P14	E18.5	P14	Kcnip4	1.2075	0.666667	0	ctx	astro
merged	E18.5-P14	E18.5	P14	Rbpj	0.502041	0.666667	0	ctx	astro
merged	E18.5-P14	E18.5	P14	C530008M17Rik	1.57303	1	0	ctx	astro
merged	E18.5-P14	E18.5	P14	Epha5	1.04197	1	0.25	ctx	astro
merged	E18.5-P14	E18.5	P14	Shroom3	1.70082	1	0	ctx	astro
merged	E18.5-P14	E18.5	P14	2025-09-11	0.718177	0.666667	0	ctx	astro
merged	E18.5-P14	E18.5	P14	Ttc28	0.547844	1	1	ctx	astro
merged	E18.5-P14	E18.5	P14	Tmem132b	1.93378	1	0	ctx	astro
merged	E18.5-P14	E18.5	P14	Foxp2	1.33018	1	0	ctx	astro
merged	E18.5-P14	E18.5	P14	Cttnbp2	0.695728	1	0.25	ctx	astro
merged	E18.5-P14	E18.5	P14	Ezh2	0.696451	1	0	ctx	astro
merged	E18.5-P14	E18.5	P14	Creb5	1.36776	1	0	ctx	astro
merged	E18.5-P14	E18.5	P14	Wipf3	1.34821	0.666667	0	ctx	astro
merged	E18.5-P14	E18.5	P14	Scrn1	1.34535	1	0	ctx	astro
merged	E18.5-P14	E18.5	P14	Foxp1	0.859515	1	0	ctx	astro
merged	E18.5-P14	E18.5	P14	Pdzrn3	0.827791	1	0	ctx	astro
merged	E18.5-P14	E18.5	P14	Ccnd2	0.986481	1	0	ctx	astro
merged	E18.5-P14	E18.5	P14	Lockd	1.54047	0.666667	0	ctx	astro
merged	E18.5-P14	E18.5	P14	Plekha5	0.920027	1	0	ctx	astro
merged	E18.5-P14	E18.5	P14	Zfp536	1.75495	1	0	ctx	astro
merged	E18.5-P14	E18.5	P14	Igf1r	0.504193	1	1	ctx	astro
merged	E18.5-P14	E18.5	P14	Mir9-3hg	0.51065	1	1	ctx	astro
merged	E18.5-P14	E18.5	P14	Hdgfl3	0.660115	0.666667	0	ctx	astro
merged	E18.5-P14	E18.5	P14	1600010M07Rik	0.528646	1	1	ctx	astro
merged	E18.5-P14	E18.5	P14	Csmd1	0.890638	1	1	ctx	astro
merged	E18.5-P14	E18.5	P14	Unc5d	1.82902	1	0	ctx	astro
merged	E18.5-P14	E18.5	P14	Nrg1	2.18128	1	0	ctx	astro
merged	E18.5-P14	E18.5	P14	2025-03-01	1.70694	1	0	ctx	astro
merged	E18.5-P14	E18.5	P14	Nfix	0.715716	1	0	ctx	astro
merged	E18.5-P14	E18.5	P14	Tox3	1.45563	1	0	ctx	astro
merged	E18.5-P14	E18.5	P14	Gucy1a2	0.615099	0.333333	0	ctx	astro
merged	E18.5-P14	E18.5	P14	Cdon	2.11415	1	0	ctx	astro
merged	E18.5-P14	E18.5	P14	Dscaml1	1.40686	1	0	ctx	astro
merged	E18.5-P14	E18.5	P14	Thsd4	1.59251	1	0	ctx	astro
merged	E18.5-P14	E18.5	P14	Usp3	0.556535	1	0	ctx	astro
merged	E18.5-P14	E18.5	P14	Gm15563	0.568938	0.666667	0	ctx	astro
merged	E18.5-P14	E18.5	P14	Rab8b	0.771466	0.666667	0	ctx	astro
merged	E18.5-P14	E18.5	P14	Syncrip	0.503404	1	0	ctx	astro
merged	E18.5-P14	E18.5	P14	Tmem108	1.60549	1	0	ctx	astro
merged	E18.5-P14	E18.5	P14	Plagl1	1.13952	1	0	ctx	astro
merged	E18.5-P14	E18.5	P14	Ahi1	0.675633	1	0	ctx	astro
merged	E18.5-P14	E18.5	P14	Nkain2	1.2842	1	0.25	ctx	astro
merged	E18.5-P14	E18.5	P14	Grik2	0.702696	1	0.75	ctx	astro
merged	E18.5-P14	E18.5	P14	Slc35f1	1.04209	1	0.25	ctx	astro
merged	E18.5-P14	E18.5	P14	Fabp7	1.11865	1	0	ctx	astro
merged	E18.5-P14	E18.5	P14	Sh3rf3	1.65837	1	0	ctx	astro
merged	E18.5-P14	E18.5	P14	Anks1b	1.6344	1	0	ctx	astro
merged	E18.5-P14	E18.5	P14	Tmpo	1.19813	0.666667	0	ctx	astro
merged	E18.5-P14	E18.5	P14	Cdk17	0.709591	1	0	ctx	astro
merged	E18.5-P14	E18.5	P14	Xpo1	0.651144	1	0	ctx	astro
merged	E18.5-P14	E18.5	P14	Canx	0.563012	0.666667	0	ctx	astro
merged	E18.5-P14	E18.5	P14	Phykpl	0.618366	0.666667	0	ctx	astro
merged	E18.5-P14	E18.5	P14	Ssh2	0.504546	1	0.25	ctx	astro
merged	E18.5-P14	E18.5	P14	Ints2	0.658662	0.666667	0	ctx	astro
merged	E18.5-P14	E18.5	P14	Cbx1	0.599813	0.666667	0	ctx	astro
merged	E18.5-P14	E18.5	P14	Top2a	1.77803	0.666667	0	ctx	astro
merged	E18.5-P14	E18.5	P14	Cep112	0.508049	1	0	ctx	astro
merged	E18.5-P14	E18.5	P14	Ywhaq	0.629296	0.666667	0	ctx	astro
merged	E18.5-P14	E18.5	P14	Syne2	0.98495	1	0	ctx	astro
merged	E18.5-P14	E18.5	P14	Rad51b	0.846012	0.666667	0	ctx	astro
merged	E18.5-P14	E18.5	P14	Sipa1l1	1.33387	1	0	ctx	astro
merged	E18.5-P14	E18.5	P14	Nrxn3	0.983112	1	1	ctx	astro
merged	E18.5-P14	E18.5	P14	Kcnk10	1.59844	1	0	ctx	astro
merged	E18.5-P14	E18.5	P14	Evl	0.692678	0.333333	0	ctx	astro
merged	E18.5-P14	E18.5	P14	2610307P16Rik	1.7255	1	0	ctx	astro
merged	E18.5-P14	E18.5	P14	Atxn1	0.569546	1	1	ctx	astro
merged	E18.5-P14	E18.5	P14	Cenpp	0.853492	1	0	ctx	astro
merged	E18.5-P14	E18.5	P14	Dapk1	0.757515	0.666667	0	ctx	astro
merged	E18.5-P14	E18.5	P14	Slf1	0.677144	0.333333	0	ctx	astro
merged	E18.5-P14	E18.5	P14	Adgrv1	1.52381	1	0	ctx	astro
merged	E18.5-P14	E18.5	P14	Mef2c	0.508732	0.666667	0.25	ctx	astro
merged	E18.5-P14	E18.5	P14	C130071C03Rik	0.510737	1	1	ctx	astro
merged	E18.5-P14	E18.5	P14	Adamts6	0.747713	1	0	ctx	astro
merged	E18.5-P14	E18.5	P14	Slc4a7	0.646838	0.333333	0	ctx	astro
merged	E18.5-P14	E18.5	P14	Ppp3cb	0.705841	0.666667	0	ctx	astro
merged	E18.5-P14	E18.5	P14	Erc2	1.54047	1	0	ctx	astro
merged	E18.5-P14	E18.5	P14	Sfmbt1	0.506827	1	0	ctx	astro
merged	E18.5-P14	E18.5	P14	Nrg3	1.91228	1	0	ctx	astro
merged	E18.5-P14	E18.5	P14	Zfhx2	0.541231	0.666667	0	ctx	astro
merged	E18.5-P14	E18.5	P14	Spata13	1.23407	0.333333	0	ctx	astro
merged	E18.5-P14	E18.5	P14	Dleu2	0.732041	1	1	ctx	astro
merged	E18.5-P14	E18.5	P14	Gm26916	0.875493	1	0	ctx	astro
merged	E18.5-P14	E18.5	P14	Fzd3	1.01983	0.333333	0	ctx	astro
merged	E18.5-P14	E18.5	P14	Tsc22d1	0.717601	1	0.5	ctx	astro
merged	E18.5-P14	E18.5	P14	Diaph3	0.554361	1	0	ctx	astro
merged	E18.5-P14	E18.5	P14	Dach1	0.836545	1	0	ctx	astro
merged	E18.5-P14	E18.5	P14	Fbxl7	1.02991	1	0	ctx	astro
merged	E18.5-P14	E18.5	P14	Ncald	0.631833	1	0	ctx	astro
merged	E18.5-P14	E18.5	P14	Atad2	1.06464	0.333333	0	ctx	astro
merged	E18.5-P14	E18.5	P14	Mtss1	1.14237	0.666667	0	ctx	astro
merged	E18.5-P14	E18.5	P14	Tcf20	0.562528	1	0	ctx	astro
merged	E18.5-P14	E18.5	P14	Kif21a	0.782663	1	0.25	ctx	astro
merged	E18.5-P14	E18.5	P14	Slc38a2	0.743485	0.666667	0	ctx	astro
merged	E18.5-P14	E18.5	P14	Lima1	1.16136	1	0	ctx	astro
merged	E18.5-P14	E18.5	P14	Heg1	0.879169	1	0	ctx	astro
merged	E18.5-P14	E18.5	P14	Sema5b	1.03832	1	0	ctx	astro
merged	E18.5-P14	E18.5	P14	Bbx	0.577309	0.666667	0	ctx	astro
merged	E18.5-P14	E18.5	P14	Filip1l	0.698156	0.666667	0	ctx	astro
merged	E18.5-P14	E18.5	P14	Robo2	0.729716	1	0.25	ctx	astro
merged	E18.5-P14	E18.5	P14	App	1.61086	1	0	ctx	astro
merged	E18.5-P14	E18.5	P14	Hunk	0.503863	0.666667	0	ctx	astro
merged	E18.5-P14	E18.5	P14	Airn	0.737481	0.666667	0	ctx	astro
merged	E18.5-P14	E18.5	P14	Afdn	0.686244	1	0	ctx	astro
merged	E18.5-P14	E18.5	P14	Ddx39b	0.57074	0.666667	0	ctx	astro
merged	E18.5-P14	E18.5	P14	Slc25a27	0.731945	0.666667	0	ctx	astro
merged	E18.5-P14	E18.5	P14	Ptprs	0.828376	0.666667	0	ctx	astro
merged	E18.5-P14	E18.5	P14	Prkce	0.512013	0.333333	0	ctx	astro
merged	E18.5-P14	E18.5	P14	AW554918	0.539082	1	0	ctx	astro
merged	E18.5-P14	E18.5	P14	Matr3	0.624199	1	0	ctx	astro
merged	E18.5-P14	E18.5	P14	Sncaip	1.13164	1	0	ctx	astro
merged	E18.5-P14	E18.5	P14	Lmnb1	1.27052	0.666667	0	ctx	astro
merged	E18.5-P14	E18.5	P14	Setbp1	0.859024	1	1	ctx	astro
merged	E18.5-P14	E18.5	P14	Uhrf2	0.560023	1	0	ctx	astro
merged	E18.5-P14	E18.5	P14	Sorcs1	1.66788	1	0	ctx	astro
merged	E18.5-P14	E18.5	P14	Gpc4	0.935921	1	0	ctx	astro
merged	E18.5-P14	E18.5	P14	Atp11c	0.588674	0.333333	0	ctx	astro
merged	E18.5-P14	E18.5	P14	Pola1	0.952717	1	0	ctx	astro
merged	E18.5-P14	E18.5	P14	Xist	0.553647	0.666667	0.5	ctx	astro
merged	E18.5-P14	E18.5	P14	Mid1	0.532973	1	0.5	ctx	astro
merged	E18.5-P14	E18.5	P14	Gm47283	0.610004	1	0.5	ctx	astro
merged	E18.5-P32	E18.5	P32	Stau2	0.790795	0.666667	0	ctx	astro
merged	E18.5-P32	E18.5	P32	Aff3	1.48474	1	0	ctx	astro
merged	E18.5-P32	E18.5	P32	Gm29260	1.64489	1	0	ctx	astro
merged	E18.5-P32	E18.5	P32	Gls	1.06904	0.333333	0	ctx	astro
merged	E18.5-P32	E18.5	P32	Epha4	1.7274	1	0	ctx	astro
merged	E18.5-P32	E18.5	P32	Hjurp	0.72959	0.666667	0	ctx	astro
merged	E18.5-P32	E18.5	P32	Agap1	0.712067	1	0	ctx	astro
merged	E18.5-P32	E18.5	P32	Nav1	0.960556	1	0	ctx	astro
merged	E18.5-P32	E18.5	P32	Gm4258	0.688393	1	0	ctx	astro
merged	E18.5-P32	E18.5	P32	Gm26936	0.920425	1	0	ctx	astro
merged	E18.5-P32	E18.5	P32	Rasal2	0.797222	1	0.333333	ctx	astro
merged	E18.5-P32	E18.5	P32	Plxna2	1.38362	0.666667	0	ctx	astro
merged	E18.5-P32	E18.5	P32	Celf2	0.586794	1	1	ctx	astro
merged	E18.5-P32	E18.5	P32	Cacnb2	1.19534	0.666667	0	ctx	astro
merged	E18.5-P32	E18.5	P32	Etl4	1.81912	1	0	ctx	astro
merged	E18.5-P32	E18.5	P32	Prrc2b	0.589682	0.333333	0	ctx	astro
merged	E18.5-P32	E18.5	P32	Pbx3	1.15113	1	0	ctx	astro
merged	E18.5-P32	E18.5	P32	Nr6a1	0.602584	1	0.333333	ctx	astro
merged	E18.5-P32	E18.5	P32	Scai	0.531993	1	0	ctx	astro
merged	E18.5-P32	E18.5	P32	Gtdc1	0.542525	0.666667	0	ctx	astro
merged	E18.5-P32	E18.5	P32	Kif5c	1.33959	1	0	ctx	astro
merged	E18.5-P32	E18.5	P32	Rif1	0.514691	1	0	ctx	astro
merged	E18.5-P32	E18.5	P32	Tanc1	0.709622	0.333333	0	ctx	astro
merged	E18.5-P32	E18.5	P32	Kcnh7	1.95319	1	0	ctx	astro
merged	E18.5-P32	E18.5	P32	Chn1	0.588224	0.333333	0	ctx	astro
merged	E18.5-P32	E18.5	P32	Mpped2	0.780674	1	1	ctx	astro
merged	E18.5-P32	E18.5	P32	BC052040	0.61316	0.666667	0	ctx	astro
merged	E18.5-P32	E18.5	P32	Meis2	0.613384	1	1	ctx	astro
merged	E18.5-P32	E18.5	P32	Frmd5	1.65664	1	0	ctx	astro
merged	E18.5-P32	E18.5	P32	Slc24a5	0.852038	1	0	ctx	astro
merged	E18.5-P32	E18.5	P32	Myef2	0.965128	1	0	ctx	astro
merged	E18.5-P32	E18.5	P32	Ralgapa2	1.37523	1	0	ctx	astro
merged	E18.5-P32	E18.5	P32	Gnas	0.931634	0.666667	0	ctx	astro
merged	E18.5-P32	E18.5	P32	Zfhx4	0.891997	0.333333	0	ctx	astro
merged	E18.5-P32	E18.5	P32	Pkia	0.880887	0.333333	0	ctx	astro
merged	E18.5-P32	E18.5	P32	Pde7a	0.516715	0.666667	0	ctx	astro
merged	E18.5-P32	E18.5	P32	Sox2ot	0.856005	1	1	ctx	astro
merged	E18.5-P32	E18.5	P32	2610316D01Rik	0.617395	0.333333	0	ctx	astro
merged	E18.5-P32	E18.5	P32	Maml3	1.44875	1	0	ctx	astro
merged	E18.5-P32	E18.5	P32	Nbea	0.573817	1	0.333333	ctx	astro
merged	E18.5-P32	E18.5	P32	Veph1	1.58185	1	0	ctx	astro
merged	E18.5-P32	E18.5	P32	Smc4	0.976641	0.666667	0	ctx	astro
merged	E18.5-P32	E18.5	P32	Fstl5	1.55419	1	0	ctx	astro
merged	E18.5-P32	E18.5	P32	Tmem131l	1.55108	1	0	ctx	astro
merged	E18.5-P32	E18.5	P32	Trim2	1.17961	1	0	ctx	astro
merged	E18.5-P32	E18.5	P32	Syt11	0.819174	1	0	ctx	astro
merged	E18.5-P32	E18.5	P32	Thbs3	0.69684	1	0	ctx	astro
merged	E18.5-P32	E18.5	P32	Ilf2	0.518407	0.666667	0	ctx	astro
merged	E18.5-P32	E18.5	P32	Kcnd3	0.578144	1	0	ctx	astro
merged	E18.5-P32	E18.5	P32	Ntng1	1.60902	0.666667	0	ctx	astro
merged	E18.5-P32	E18.5	P32	Adgrl2	1.52796	1	0	ctx	astro
merged	E18.5-P32	E18.5	P32	St6galnac3	1.40669	0.666667	0	ctx	astro
merged	E18.5-P32	E18.5	P32	Chd7	0.633597	1	0	ctx	astro
merged	E18.5-P32	E18.5	P32	Mmp16	1.01773	1	0	ctx	astro
merged	E18.5-P32	E18.5	P32	Mms22l	1.03894	1	0	ctx	astro
merged	E18.5-P32	E18.5	P32	Gm17167	0.528275	1	0	ctx	astro
merged	E18.5-P32	E18.5	P32	Zfp462	0.582459	1	0	ctx	astro
merged	E18.5-P32	E18.5	P32	Tnc	1.47665	1	0	ctx	astro
merged	E18.5-P32	E18.5	P32	Cntln	0.642273	0.333333	0	ctx	astro
merged	E18.5-P32	E18.5	P32	Elavl2	1.42999	0.333333	0	ctx	astro
merged	E18.5-P32	E18.5	P32	E130114P18Rik	0.665834	1	1	ctx	astro
merged	E18.5-P32	E18.5	P32	Nasp	0.89554	1	0	ctx	astro
merged	E18.5-P32	E18.5	P32	Csmd2	1.98215	1	0	ctx	astro
merged	E18.5-P32	E18.5	P32	Epb41	0.805591	1	0	ctx	astro
merged	E18.5-P32	E18.5	P32	Hnrnpr	0.530545	1	0	ctx	astro
merged	E18.5-P32	E18.5	P32	Cdk6	1.50971	0.666667	0	ctx	astro
merged	E18.5-P32	E18.5	P32	Cacna2d1	1.65278	1	0	ctx	astro
merged	E18.5-P32	E18.5	P32	Nsd2	0.942602	1	0	ctx	astro
merged	E18.5-P32	E18.5	P32	Kcnip4	1.07164	0.666667	0	ctx	astro
merged	E18.5-P32	E18.5	P32	C530008M17Rik	1.57303	1	0	ctx	astro
merged	E18.5-P32	E18.5	P32	Epha5	1.17546	1	0	ctx	astro
merged	E18.5-P32	E18.5	P32	Shroom3	1.42227	1	0	ctx	astro
merged	E18.5-P32	E18.5	P32	2025-09-11	0.888361	0.666667	0	ctx	astro
merged	E18.5-P32	E18.5	P32	Ttc28	0.537198	1	1	ctx	astro
merged	E18.5-P32	E18.5	P32	Tmem132b	2.01076	1	0	ctx	astro
merged	E18.5-P32	E18.5	P32	Glcci1	0.501613	0.666667	0	ctx	astro
merged	E18.5-P32	E18.5	P32	Foxp2	1.3844	1	0	ctx	astro
merged	E18.5-P32	E18.5	P32	St7	0.610659	1	0	ctx	astro
merged	E18.5-P32	E18.5	P32	Cttnbp2	0.949502	1	0	ctx	astro
merged	E18.5-P32	E18.5	P32	Dgki	0.767439	1	0	ctx	astro
merged	E18.5-P32	E18.5	P32	Ezh2	0.758703	1	0	ctx	astro
merged	E18.5-P32	E18.5	P32	Creb5	1.49145	1	0	ctx	astro
merged	E18.5-P32	E18.5	P32	Wipf3	1.34821	0.666667	0	ctx	astro
merged	E18.5-P32	E18.5	P32	Scrn1	1.34535	1	0	ctx	astro
merged	E18.5-P32	E18.5	P32	Magi1	0.600868	1	1	ctx	astro
merged	E18.5-P32	E18.5	P32	Foxp1	0.975979	1	0	ctx	astro
merged	E18.5-P32	E18.5	P32	Pdzrn3	0.897165	1	0	ctx	astro
merged	E18.5-P32	E18.5	P32	Rimklb	0.551199	0.333333	0	ctx	astro
merged	E18.5-P32	E18.5	P32	Ccnd2	0.933785	1	0	ctx	astro
merged	E18.5-P32	E18.5	P32	Lockd	1.43661	0.666667	0	ctx	astro
merged	E18.5-P32	E18.5	P32	Plekha5	1.0576	1	0	ctx	astro
merged	E18.5-P32	E18.5	P32	Zfp536	1.75495	1	0	ctx	astro
merged	E18.5-P32	E18.5	P32	Ntrk3	0.889319	0.666667	0	ctx	astro
merged	E18.5-P32	E18.5	P32	Hdgfl3	0.579448	0.666667	0	ctx	astro
merged	E18.5-P32	E18.5	P32	1600010M07Rik	0.573718	1	0.333333	ctx	astro
merged	E18.5-P32	E18.5	P32	Csmd1	1.69194	1	0.333333	ctx	astro
merged	E18.5-P32	E18.5	P32	Unc5d	2.02447	1	0	ctx	astro
merged	E18.5-P32	E18.5	P32	Nrg1	1.91207	1	0	ctx	astro
merged	E18.5-P32	E18.5	P32	2025-03-01	1.67889	1	0	ctx	astro
merged	E18.5-P32	E18.5	P32	Nfix	0.689468	1	0	ctx	astro
merged	E18.5-P32	E18.5	P32	Tox3	1.28829	1	0	ctx	astro
merged	E18.5-P32	E18.5	P32	Gucy1a2	0.841359	0.333333	0	ctx	astro
merged	E18.5-P32	E18.5	P32	Cdon	2.11415	1	0	ctx	astro
merged	E18.5-P32	E18.5	P32	Dscaml1	1.56957	1	0	ctx	astro
merged	E18.5-P32	E18.5	P32	Thsd4	1.59251	1	0	ctx	astro
merged	E18.5-P32	E18.5	P32	Gm15563	0.546005	0.666667	0	ctx	astro
merged	E18.5-P32	E18.5	P32	Rab8b	0.871625	0.666667	0	ctx	astro
merged	E18.5-P32	E18.5	P32	Tmem108	1.60549	1	0	ctx	astro
merged	E18.5-P32	E18.5	P32	Dock3	0.534365	1	0.333333	ctx	astro
merged	E18.5-P32	E18.5	P32	Plagl1	1.06123	1	0	ctx	astro
merged	E18.5-P32	E18.5	P32	Ahi1	0.632778	1	0.333333	ctx	astro
merged	E18.5-P32	E18.5	P32	Nkain2	2.44556	1	0	ctx	astro
merged	E18.5-P32	E18.5	P32	Grik2	0.812333	1	0.333333	ctx	astro
merged	E18.5-P32	E18.5	P32	Slc35f1	1.25594	1	0	ctx	astro
merged	E18.5-P32	E18.5	P32	Fabp7	1.53908	1	0	ctx	astro
merged	E18.5-P32	E18.5	P32	Sh3rf3	1.71159	1	0	ctx	astro
merged	E18.5-P32	E18.5	P32	Anks1b	1.54774	1	0	ctx	astro
merged	E18.5-P32	E18.5	P32	Tmpo	1.04741	0.666667	0	ctx	astro
merged	E18.5-P32	E18.5	P32	Cdk17	0.911334	1	0	ctx	astro
merged	E18.5-P32	E18.5	P32	Xpo1	0.627087	1	0	ctx	astro
merged	E18.5-P32	E18.5	P32	Canx	0.815374	0.666667	0	ctx	astro
merged	E18.5-P32	E18.5	P32	Phykpl	0.611937	0.666667	0	ctx	astro
merged	E18.5-P32	E18.5	P32	Cdc42se2	0.516792	0.666667	0	ctx	astro
merged	E18.5-P32	E18.5	P32	Ssh2	0.573779	1	0	ctx	astro
merged	E18.5-P32	E18.5	P32	Nlk	0.65801	1	0.333333	ctx	astro
merged	E18.5-P32	E18.5	P32	Ints2	0.681039	0.666667	0	ctx	astro
merged	E18.5-P32	E18.5	P32	Ppm1e	0.599183	1	0	ctx	astro
merged	E18.5-P32	E18.5	P32	Cbx1	0.522877	0.666667	0	ctx	astro
merged	E18.5-P32	E18.5	P32	Top2a	1.62819	0.666667	0	ctx	astro
merged	E18.5-P32	E18.5	P32	Cep112	0.659738	1	0	ctx	astro
merged	E18.5-P32	E18.5	P32	Sumo2	0.55012	0.666667	0	ctx	astro
merged	E18.5-P32	E18.5	P32	Rock2	0.589945	0.666667	0	ctx	astro
merged	E18.5-P32	E18.5	P32	Ywhaq	0.650493	0.666667	0	ctx	astro
merged	E18.5-P32	E18.5	P32	Syne2	0.778982	1	0	ctx	astro
merged	E18.5-P32	E18.5	P32	Rad51b	0.937505	0.666667	0	ctx	astro
merged	E18.5-P32	E18.5	P32	Sipa1l1	1.45014	1	0	ctx	astro
merged	E18.5-P32	E18.5	P32	Nrxn3	1.26921	1	0	ctx	astro
merged	E18.5-P32	E18.5	P32	Kcnk10	1.12027	1	0	ctx	astro
merged	E18.5-P32	E18.5	P32	Evl	0.877798	0.333333	0	ctx	astro
merged	E18.5-P32	E18.5	P32	2610307P16Rik	1.60914	1	0	ctx	astro
merged	E18.5-P32	E18.5	P32	Atxn1	0.734182	1	0.666667	ctx	astro
merged	E18.5-P32	E18.5	P32	Cenpp	0.847895	1	0	ctx	astro
merged	E18.5-P32	E18.5	P32	Dapk1	1.03423	0.666667	0	ctx	astro
merged	E18.5-P32	E18.5	P32	Slf1	0.675611	0.333333	0	ctx	astro
merged	E18.5-P32	E18.5	P32	Adgrv1	1.49094	1	0	ctx	astro
merged	E18.5-P32	E18.5	P32	Mef2c	0.651361	0.666667	0.333333	ctx	astro
merged	E18.5-P32	E18.5	P32	Adamts6	0.641038	1	0	ctx	astro
merged	E18.5-P32	E18.5	P32	Rnf180	0.60523	1	0.333333	ctx	astro
merged	E18.5-P32	E18.5	P32	Slc4a7	0.652692	0.333333	0	ctx	astro
merged	E18.5-P32	E18.5	P32	Ppp3cb	0.999363	0.666667	0	ctx	astro
merged	E18.5-P32	E18.5	P32	Erc2	1.54047	1	0	ctx	astro
merged	E18.5-P32	E18.5	P32	Sfmbt1	0.563941	1	0	ctx	astro
merged	E18.5-P32	E18.5	P32	Nrg3	1.84125	1	0	ctx	astro
merged	E18.5-P32	E18.5	P32	Spata13	1.30328	0.333333	0	ctx	astro
merged	E18.5-P32	E18.5	P32	Dleu2	0.6032	1	1	ctx	astro
merged	E18.5-P32	E18.5	P32	Gm26916	0.75888	1	0	ctx	astro
merged	E18.5-P32	E18.5	P32	Fzd3	1.10111	0.333333	0	ctx	astro
merged	E18.5-P32	E18.5	P32	Tsc22d1	0.738262	1	0.333333	ctx	astro
merged	E18.5-P32	E18.5	P32	Diaph3	0.603235	1	0	ctx	astro
merged	E18.5-P32	E18.5	P32	Dach1	0.564134	1	0	ctx	astro
merged	E18.5-P32	E18.5	P32	Fbxl7	0.95473	1	0	ctx	astro
merged	E18.5-P32	E18.5	P32	Ncald	1.39621	1	0	ctx	astro
merged	E18.5-P32	E18.5	P32	Rims2	0.531868	1	0.333333	ctx	astro
merged	E18.5-P32	E18.5	P32	Atad2	1.12957	0.333333	0	ctx	astro
merged	E18.5-P32	E18.5	P32	Mtss1	0.97716	0.666667	0	ctx	astro
merged	E18.5-P32	E18.5	P32	Rbfox2	0.500918	1	0.333333	ctx	astro
merged	E18.5-P32	E18.5	P32	Tcf20	0.63388	1	0	ctx	astro
merged	E18.5-P32	E18.5	P32	Kif21a	0.694486	1	0.666667	ctx	astro
merged	E18.5-P32	E18.5	P32	Lima1	0.926461	1	0	ctx	astro
merged	E18.5-P32	E18.5	P32	Heg1	0.931688	1	0	ctx	astro
merged	E18.5-P32	E18.5	P32	Sema5b	1.20008	1	0	ctx	astro
merged	E18.5-P32	E18.5	P32	Bbx	0.591008	0.666667	0	ctx	astro
merged	E18.5-P32	E18.5	P32	Filip1l	0.643899	0.666667	0	ctx	astro
merged	E18.5-P32	E18.5	P32	Robo2	0.61351	1	0.333333	ctx	astro
merged	E18.5-P32	E18.5	P32	App	1.70051	1	0	ctx	astro
merged	E18.5-P32	E18.5	P32	Ttc3	0.580497	1	0.333333	ctx	astro
merged	E18.5-P32	E18.5	P32	Airn	0.764278	0.666667	0	ctx	astro
merged	E18.5-P32	E18.5	P32	Afdn	0.588848	1	0	ctx	astro
merged	E18.5-P32	E18.5	P32	Ddx39b	0.53802	0.666667	0	ctx	astro
merged	E18.5-P32	E18.5	P32	Slc25a27	0.690929	0.666667	0	ctx	astro
merged	E18.5-P32	E18.5	P32	Ptprs	0.554392	0.666667	0	ctx	astro
merged	E18.5-P32	E18.5	P32	Prkce	0.505593	0.333333	0.333333	ctx	astro
merged	E18.5-P32	E18.5	P32	Matr3	0.660302	1	0	ctx	astro
merged	E18.5-P32	E18.5	P32	Sema6a	0.605646	0.333333	0	ctx	astro
merged	E18.5-P32	E18.5	P32	Sncaip	1.51838	1	0	ctx	astro
merged	E18.5-P32	E18.5	P32	Lmnb1	1.27052	0.666667	0	ctx	astro
merged	E18.5-P32	E18.5	P32	Ldlrad4	0.550263	0.333333	0	ctx	astro
merged	E18.5-P32	E18.5	P32	Setbp1	0.872653	1	1	ctx	astro
merged	E18.5-P32	E18.5	P32	Rtn3	0.53688	1	0.333333	ctx	astro
merged	E18.5-P32	E18.5	P32	Uhrf2	0.520698	1	0	ctx	astro
merged	E18.5-P32	E18.5	P32	Prkg1	0.990774	0.666667	0	ctx	astro
merged	E18.5-P32	E18.5	P32	Plce1	0.5859	1	0	ctx	astro
merged	E18.5-P32	E18.5	P32	Sorcs1	1.86916	1	0	ctx	astro
merged	E18.5-P32	E18.5	P32	Gpc4	0.915375	1	0	ctx	astro
merged	E18.5-P32	E18.5	P32	Pola1	0.845032	1	0	ctx	astro
merged	E18.5-P32	E18.5	P32	Xist	0.551079	0.666667	0.333333	ctx	astro
merged	E18.5-P32	E18.5	P32	Mid1	0.518943	1	0	ctx	astro
merged	E18.5-P90	E18.5	P90	Stau2	0.559018	0.666667	0	ctx	astro
merged	E18.5-P90	E18.5	P90	Aff3	1.57424	1	0	ctx	astro
merged	E18.5-P90	E18.5	P90	Gm29260	2.26392	1	0	ctx	astro
merged	E18.5-P90	E18.5	P90	Gls	1.09837	0.333333	0	ctx	astro
merged	E18.5-P90	E18.5	P90	Epha4	1.79386	1	0	ctx	astro
merged	E18.5-P90	E18.5	P90	Hjurp	0.623647	0.666667	0	ctx	astro
merged	E18.5-P90	E18.5	P90	Agap1	0.809308	1	0	ctx	astro
merged	E18.5-P90	E18.5	P90	Pam	0.596531	0.666667	0	ctx	astro
merged	E18.5-P90	E18.5	P90	Nav1	1.34447	1	0	ctx	astro
merged	E18.5-P90	E18.5	P90	Gm4258	0.788092	1	0	ctx	astro
merged	E18.5-P90	E18.5	P90	Gm26936	1.01558	1	0	ctx	astro
merged	E18.5-P90	E18.5	P90	Plxna2	1.01432	0.666667	0	ctx	astro
merged	E18.5-P90	E18.5	P90	Celf2	0.548967	1	1	ctx	astro
merged	E18.5-P90	E18.5	P90	Cacnb2	1.2458	0.666667	0	ctx	astro
merged	E18.5-P90	E18.5	P90	Etl4	1.81912	1	0	ctx	astro
merged	E18.5-P90	E18.5	P90	Pbx3	1.28048	1	0	ctx	astro
merged	E18.5-P90	E18.5	P90	Nr6a1	0.522459	1	1	ctx	astro
merged	E18.5-P90	E18.5	P90	Kif5c	1.33959	1	0	ctx	astro
merged	E18.5-P90	E18.5	P90	Rif1	0.558059	1	0	ctx	astro
merged	E18.5-P90	E18.5	P90	Tanc1	0.766278	0.333333	0	ctx	astro
merged	E18.5-P90	E18.5	P90	Kcnh7	1.95319	1	0	ctx	astro
merged	E18.5-P90	E18.5	P90	Dync1i2	0.597349	0.666667	0	ctx	astro
merged	E18.5-P90	E18.5	P90	Chn1	0.523509	0.333333	0	ctx	astro
merged	E18.5-P90	E18.5	P90	Caprin1	0.516207	1	0	ctx	astro
merged	E18.5-P90	E18.5	P90	Mpped2	0.806875	1	1	ctx	astro
merged	E18.5-P90	E18.5	P90	BC052040	0.613332	0.666667	0	ctx	astro
merged	E18.5-P90	E18.5	P90	Meis2	0.643701	1	1	ctx	astro
merged	E18.5-P90	E18.5	P90	Frmd5	1.65664	1	0	ctx	astro
merged	E18.5-P90	E18.5	P90	Slc24a5	1.0337	1	0	ctx	astro
merged	E18.5-P90	E18.5	P90	Myef2	1.35498	1	0	ctx	astro
merged	E18.5-P90	E18.5	P90	Ralgapa2	1.25056	1	0	ctx	astro
merged	E18.5-P90	E18.5	P90	Asxl1	0.504206	1	0	ctx	astro
merged	E18.5-P90	E18.5	P90	Gnas	0.648162	0.666667	0	ctx	astro
merged	E18.5-P90	E18.5	P90	Zfhx4	0.888516	0.333333	0	ctx	astro
merged	E18.5-P90	E18.5	P90	Pkia	0.640258	0.333333	0	ctx	astro
merged	E18.5-P90	E18.5	P90	Pde7a	0.552316	0.666667	0	ctx	astro
merged	E18.5-P90	E18.5	P90	Sox2ot	0.887616	1	1	ctx	astro
merged	E18.5-P90	E18.5	P90	2610316D01Rik	0.641189	0.333333	0	ctx	astro
merged	E18.5-P90	E18.5	P90	Maml3	1.22632	1	0	ctx	astro
merged	E18.5-P90	E18.5	P90	Nbea	0.569833	1	0	ctx	astro
merged	E18.5-P90	E18.5	P90	Veph1	1.58185	1	0	ctx	astro
merged	E18.5-P90	E18.5	P90	Smc4	1.12119	0.666667	0	ctx	astro
merged	E18.5-P90	E18.5	P90	Fstl5	1.55419	1	0	ctx	astro
merged	E18.5-P90	E18.5	P90	Tmem131l	1.55108	1	0	ctx	astro
merged	E18.5-P90	E18.5	P90	Trim2	1.23946	1	0	ctx	astro
merged	E18.5-P90	E18.5	P90	Dclk2	0.515637	1	0	ctx	astro
merged	E18.5-P90	E18.5	P90	Syt11	1.1685	1	0	ctx	astro
merged	E18.5-P90	E18.5	P90	Thbs3	0.655315	1	0	ctx	astro
merged	E18.5-P90	E18.5	P90	Ilf2	0.559052	0.666667	0	ctx	astro
merged	E18.5-P90	E18.5	P90	Notch2	0.518052	1	0	ctx	astro
merged	E18.5-P90	E18.5	P90	Kcnd3	0.995066	1	0	ctx	astro
merged	E18.5-P90	E18.5	P90	Ntng1	1.60902	0.666667	0	ctx	astro
merged	E18.5-P90	E18.5	P90	Adgrl2	1.52796	1	0	ctx	astro
merged	E18.5-P90	E18.5	P90	St6galnac3	1.40669	0.666667	0	ctx	astro
merged	E18.5-P90	E18.5	P90	Chd7	0.6308	1	0	ctx	astro
merged	E18.5-P90	E18.5	P90	Mmp16	1.00816	1	0	ctx	astro
merged	E18.5-P90	E18.5	P90	Mms22l	1.1517	1	0	ctx	astro
merged	E18.5-P90	E18.5	P90	Gm17167	0.530582	1	0	ctx	astro
merged	E18.5-P90	E18.5	P90	Zfp462	0.547571	1	0.5	ctx	astro
merged	E18.5-P90	E18.5	P90	Tnc	1.82828	1	0	ctx	astro
merged	E18.5-P90	E18.5	P90	Nfib	0.513935	1	1	ctx	astro
merged	E18.5-P90	E18.5	P90	Cntln	0.651215	0.333333	0	ctx	astro
merged	E18.5-P90	E18.5	P90	Elavl2	1.42999	0.333333	0	ctx	astro
merged	E18.5-P90	E18.5	P90	E130114P18Rik	0.655757	1	1	ctx	astro
merged	E18.5-P90	E18.5	P90	Dock7	0.505075	1	0	ctx	astro
merged	E18.5-P90	E18.5	P90	Nasp	0.948224	1	0	ctx	astro
merged	E18.5-P90	E18.5	P90	Csmd2	1.98215	1	0	ctx	astro
merged	E18.5-P90	E18.5	P90	Rbbp4	0.544459	0.333333	0	ctx	astro
merged	E18.5-P90	E18.5	P90	Epb41	0.849015	1	0	ctx	astro
merged	E18.5-P90	E18.5	P90	Hnrnpr	0.573882	1	0	ctx	astro
merged	E18.5-P90	E18.5	P90	Cdk6	1.50971	0.666667	0	ctx	astro
merged	E18.5-P90	E18.5	P90	Cacna2d1	1.65278	1	0	ctx	astro
merged	E18.5-P90	E18.5	P90	Nsd2	0.868018	1	0	ctx	astro
merged	E18.5-P90	E18.5	P90	Kcnip4	0.725467	0.666667	0	ctx	astro
merged	E18.5-P90	E18.5	P90	C530008M17Rik	1.57303	1	0	ctx	astro
merged	E18.5-P90	E18.5	P90	Epha5	0.726689	1	0.5	ctx	astro
merged	E18.5-P90	E18.5	P90	Shroom3	0.96479	1	0	ctx	astro
merged	E18.5-P90	E18.5	P90	2025-09-11	0.726427	0.666667	0	ctx	astro
merged	E18.5-P90	E18.5	P90	Ttc28	0.547583	1	1	ctx	astro
merged	E18.5-P90	E18.5	P90	Tmem132b	2.01076	1	0	ctx	astro
merged	E18.5-P90	E18.5	P90	Glcci1	0.553822	0.666667	0	ctx	astro
merged	E18.5-P90	E18.5	P90	Foxp2	1.26589	1	0	ctx	astro
merged	E18.5-P90	E18.5	P90	St7	0.620104	1	0	ctx	astro
merged	E18.5-P90	E18.5	P90	Cttnbp2	0.792074	1	0	ctx	astro
merged	E18.5-P90	E18.5	P90	Dgki	0.58479	1	0.5	ctx	astro
merged	E18.5-P90	E18.5	P90	Ezh2	0.965596	1	0	ctx	astro
merged	E18.5-P90	E18.5	P90	Creb5	1.67361	1	0	ctx	astro
merged	E18.5-P90	E18.5	P90	Wipf3	1.34821	0.666667	0	ctx	astro
merged	E18.5-P90	E18.5	P90	Scrn1	1.34535	1	0	ctx	astro
merged	E18.5-P90	E18.5	P90	Smarcad1	0.534947	1	0	ctx	astro
merged	E18.5-P90	E18.5	P90	Magi1	0.582721	1	1	ctx	astro
merged	E18.5-P90	E18.5	P90	Foxp1	0.844159	1	0	ctx	astro
merged	E18.5-P90	E18.5	P90	Pdzrn3	0.935756	1	0	ctx	astro
merged	E18.5-P90	E18.5	P90	Ccnd2	0.929738	1	0	ctx	astro
merged	E18.5-P90	E18.5	P90	Lockd	1.54047	0.666667	0	ctx	astro
merged	E18.5-P90	E18.5	P90	Plekha5	0.778389	1	0	ctx	astro
merged	E18.5-P90	E18.5	P90	Zfp536	1.75495	1	0	ctx	astro
merged	E18.5-P90	E18.5	P90	Ube3a	0.654617	0.666667	0	ctx	astro
merged	E18.5-P90	E18.5	P90	Ntrk3	1.39948	0.666667	0	ctx	astro
merged	E18.5-P90	E18.5	P90	1600010M07Rik	0.61673	1	0	ctx	astro
merged	E18.5-P90	E18.5	P90	Gm28198	0.502093	0.666667	0	ctx	astro
merged	E18.5-P90	E18.5	P90	Csmd1	2.61195	1	0	ctx	astro
merged	E18.5-P90	E18.5	P90	Unc5d	2.02447	1	0	ctx	astro
merged	E18.5-P90	E18.5	P90	Nrg1	3.07883	1	0	ctx	astro
merged	E18.5-P90	E18.5	P90	2025-03-01	1.70694	1	0	ctx	astro
merged	E18.5-P90	E18.5	P90	Nfix	0.631224	1	0	ctx	astro
merged	E18.5-P90	E18.5	P90	Tox3	1.36154	1	0	ctx	astro
merged	E18.5-P90	E18.5	P90	Gucy1a2	0.645726	0.333333	0	ctx	astro
merged	E18.5-P90	E18.5	P90	Cdon	2.11415	1	0	ctx	astro
merged	E18.5-P90	E18.5	P90	Dscaml1	1.64513	1	0	ctx	astro
merged	E18.5-P90	E18.5	P90	Thsd4	1.59251	1	0	ctx	astro
merged	E18.5-P90	E18.5	P90	Gm15563	0.607681	0.666667	0	ctx	astro
merged	E18.5-P90	E18.5	P90	Rab8b	0.661439	0.666667	0	ctx	astro
merged	E18.5-P90	E18.5	P90	Phip	0.512636	1	0.5	ctx	astro
merged	E18.5-P90	E18.5	P90	Tmem108	1.60549	1	0	ctx	astro
merged	E18.5-P90	E18.5	P90	Plagl1	0.797934	1	0	ctx	astro
merged	E18.5-P90	E18.5	P90	Ahi1	0.74422	1	0	ctx	astro
merged	E18.5-P90	E18.5	P90	Nkain2	2.6421	1	0	ctx	astro
merged	E18.5-P90	E18.5	P90	Grik2	0.641641	1	1	ctx	astro
merged	E18.5-P90	E18.5	P90	Slc35f1	1.47529	1	0	ctx	astro
merged	E18.5-P90	E18.5	P90	Fabp7	1.2253	1	0	ctx	astro
merged	E18.5-P90	E18.5	P90	Sh3rf3	1.71159	1	0	ctx	astro
merged	E18.5-P90	E18.5	P90	Anks1b	1.6344	1	0	ctx	astro
merged	E18.5-P90	E18.5	P90	Tmpo	1.12495	0.666667	0	ctx	astro
merged	E18.5-P90	E18.5	P90	Cdk17	0.767492	1	0	ctx	astro
merged	E18.5-P90	E18.5	P90	Xpo1	0.59741	1	0	ctx	astro
merged	E18.5-P90	E18.5	P90	Sgcd	0.656852	0.333333	0	ctx	astro
merged	E18.5-P90	E18.5	P90	Canx	1.08568	0.666667	0	ctx	astro
merged	E18.5-P90	E18.5	P90	Phykpl	0.680226	0.666667	0	ctx	astro
merged	E18.5-P90	E18.5	P90	Ssh2	0.537691	1	0	ctx	astro
merged	E18.5-P90	E18.5	P90	Nlk	0.579598	1	0	ctx	astro
merged	E18.5-P90	E18.5	P90	Ints2	0.767462	0.666667	0	ctx	astro
merged	E18.5-P90	E18.5	P90	Cbx1	0.594046	0.666667	0	ctx	astro
merged	E18.5-P90	E18.5	P90	Top2a	1.77803	0.666667	0	ctx	astro
merged	E18.5-P90	E18.5	P90	Cep112	0.658886	1	0	ctx	astro
merged	E18.5-P90	E18.5	P90	Sumo2	0.573402	0.666667	0	ctx	astro
merged	E18.5-P90	E18.5	P90	Rock2	0.730795	0.666667	0	ctx	astro
merged	E18.5-P90	E18.5	P90	Ywhaq	0.689535	0.666667	0	ctx	astro
merged	E18.5-P90	E18.5	P90	Syne2	0.70609	1	0	ctx	astro
merged	E18.5-P90	E18.5	P90	Rad51b	0.933204	0.666667	0	ctx	astro
merged	E18.5-P90	E18.5	P90	Sipa1l1	1.45014	1	0	ctx	astro
merged	E18.5-P90	E18.5	P90	Nrxn3	2.62446	1	0	ctx	astro
merged	E18.5-P90	E18.5	P90	Kcnk10	1.02326	1	0	ctx	astro
merged	E18.5-P90	E18.5	P90	Evl	0.736906	0.333333	0	ctx	astro
merged	E18.5-P90	E18.5	P90	2610307P16Rik	1.93062	1	0	ctx	astro
merged	E18.5-P90	E18.5	P90	Atxn1	0.562048	1	1	ctx	astro
merged	E18.5-P90	E18.5	P90	Cenpp	0.945731	1	0	ctx	astro
merged	E18.5-P90	E18.5	P90	Dapk1	0.721195	0.666667	0	ctx	astro
merged	E18.5-P90	E18.5	P90	Slf1	0.673738	0.333333	0	ctx	astro
merged	E18.5-P90	E18.5	P90	Adgrv1	1.54975	1	0	ctx	astro
merged	E18.5-P90	E18.5	P90	Adamts6	0.601855	1	0	ctx	astro
merged	E18.5-P90	E18.5	P90	Rnf180	0.697313	1	0	ctx	astro
merged	E18.5-P90	E18.5	P90	Slc4a7	0.827123	0.333333	0	ctx	astro
merged	E18.5-P90	E18.5	P90	Ppp3cb	0.822446	0.666667	0	ctx	astro
merged	E18.5-P90	E18.5	P90	Erc2	1.54047	1	0	ctx	astro
merged	E18.5-P90	E18.5	P90	Sfmbt1	0.590632	1	0	ctx	astro
merged	E18.5-P90	E18.5	P90	Nrg3	1.91228	1	0	ctx	astro
merged	E18.5-P90	E18.5	P90	Spata13	1.30328	0.333333	0	ctx	astro
merged	E18.5-P90	E18.5	P90	Dleu2	0.640375	1	1	ctx	astro
merged	E18.5-P90	E18.5	P90	Gm26916	0.707799	1	0	ctx	astro
merged	E18.5-P90	E18.5	P90	Fzd3	1.28557	0.333333	0	ctx	astro
merged	E18.5-P90	E18.5	P90	Tsc22d1	0.73279	1	0	ctx	astro
merged	E18.5-P90	E18.5	P90	Diaph3	0.625459	1	0	ctx	astro
merged	E18.5-P90	E18.5	P90	Fbxl7	1.07232	1	0	ctx	astro
merged	E18.5-P90	E18.5	P90	Ncald	1.40106	1	0	ctx	astro
merged	E18.5-P90	E18.5	P90	Atad2	1.21894	0.333333	0	ctx	astro
merged	E18.5-P90	E18.5	P90	Mtss1	0.880722	0.666667	0	ctx	astro
merged	E18.5-P90	E18.5	P90	Kif21a	0.567906	1	1	ctx	astro
merged	E18.5-P90	E18.5	P90	Slc38a2	0.89681	0.666667	0	ctx	astro
merged	E18.5-P90	E18.5	P90	Lima1	0.952847	1	0	ctx	astro
merged	E18.5-P90	E18.5	P90	Heg1	1.06715	1	0	ctx	astro
merged	E18.5-P90	E18.5	P90	Sema5b	1.24838	1	0	ctx	astro
merged	E18.5-P90	E18.5	P90	Bbx	0.582047	0.666667	0	ctx	astro
merged	E18.5-P90	E18.5	P90	Filip1l	0.721033	0.666667	0	ctx	astro
merged	E18.5-P90	E18.5	P90	App	1.70051	1	0	ctx	astro
merged	E18.5-P90	E18.5	P90	Ttc3	0.711428	1	0	ctx	astro
merged	E18.5-P90	E18.5	P90	Airn	0.91399	0.666667	0	ctx	astro
merged	E18.5-P90	E18.5	P90	Ddx39b	0.515383	0.666667	0	ctx	astro
merged	E18.5-P90	E18.5	P90	Slc25a27	0.71659	0.666667	0	ctx	astro
merged	E18.5-P90	E18.5	P90	Ptprs	0.547931	0.666667	0	ctx	astro
merged	E18.5-P90	E18.5	P90	Eml4	0.531838	0.666667	0	ctx	astro
merged	E18.5-P90	E18.5	P90	Matr3	0.539579	1	0	ctx	astro
merged	E18.5-P90	E18.5	P90	Sema6a	0.611339	0.333333	0	ctx	astro
merged	E18.5-P90	E18.5	P90	Sncaip	1.725	1	0	ctx	astro
merged	E18.5-P90	E18.5	P90	Lmnb1	1.27052	0.666667	0	ctx	astro
merged	E18.5-P90	E18.5	P90	Ldlrad4	0.507173	0.333333	0	ctx	astro
merged	E18.5-P90	E18.5	P90	Setbp1	0.873157	1	1	ctx	astro
merged	E18.5-P90	E18.5	P90	Pacs1	0.505606	0.666667	0	ctx	astro
merged	E18.5-P90	E18.5	P90	Uhrf2	0.517642	1	0	ctx	astro
merged	E18.5-P90	E18.5	P90	Prkg1	1.47738	0.666667	0	ctx	astro
merged	E18.5-P90	E18.5	P90	Plce1	0.832594	1	0	ctx	astro
merged	E18.5-P90	E18.5	P90	Sorcs1	1.86916	1	0	ctx	astro
merged	E18.5-P90	E18.5	P90	Gpc4	0.969149	1	0	ctx	astro
merged	E18.5-P90	E18.5	P90	Atp11c	0.56423	0.333333	0	ctx	astro
merged	E18.5-P90	E18.5	P90	Pola1	1.0206	1	0	ctx	astro
merged	E18.5-P90	E18.5	P90	Gm47283	0.683791	1	0	ctx	astro
merged	E18.5-90weeks	E18.5	90weeks	Stau2	0.74637	0.666667	0	ctx	astro
merged	E18.5-90weeks	E18.5	90weeks	Aff3	1.40131	1	0	ctx	astro
merged	E18.5-90weeks	E18.5	90weeks	Gm29260	2.58918	1	0	ctx	astro
merged	E18.5-90weeks	E18.5	90weeks	Pantr1	0.615771	1	1	ctx	astro
merged	E18.5-90weeks	E18.5	90weeks	Gls	0.536578	0.333333	0	ctx	astro
merged	E18.5-90weeks	E18.5	90weeks	Epha4	1.64983	1	0	ctx	astro
merged	E18.5-90weeks	E18.5	90weeks	Hjurp	0.616652	0.666667	0	ctx	astro
merged	E18.5-90weeks	E18.5	90weeks	Agap1	1.07069	1	0	ctx	astro
merged	E18.5-90weeks	E18.5	90weeks	Nav1	1.48134	1	0	ctx	astro
merged	E18.5-90weeks	E18.5	90weeks	Gm4258	0.744965	1	0	ctx	astro
merged	E18.5-90weeks	E18.5	90weeks	Gm26936	1.05665	1	0	ctx	astro
merged	E18.5-90weeks	E18.5	90weeks	Plxna2	0.941618	0.666667	0	ctx	astro
merged	E18.5-90weeks	E18.5	90weeks	Cacnb2	0.660179	0.666667	0	ctx	astro
merged	E18.5-90weeks	E18.5	90weeks	Etl4	1.81912	1	0	ctx	astro
merged	E18.5-90weeks	E18.5	90weeks	Prrc2b	0.597902	0.333333	0	ctx	astro
merged	E18.5-90weeks	E18.5	90weeks	Pbx3	1.38533	1	0	ctx	astro
merged	E18.5-90weeks	E18.5	90weeks	Kif5c	1.33959	1	0	ctx	astro
merged	E18.5-90weeks	E18.5	90weeks	Tanc1	0.860324	0.333333	0	ctx	astro
merged	E18.5-90weeks	E18.5	90weeks	Kcnh7	1.95319	1	0	ctx	astro
merged	E18.5-90weeks	E18.5	90weeks	Mpped2	0.882654	1	0.4	ctx	astro
merged	E18.5-90weeks	E18.5	90weeks	BC052040	0.566293	0.666667	0	ctx	astro
merged	E18.5-90weeks	E18.5	90weeks	Meis2	0.674043	1	1	ctx	astro
merged	E18.5-90weeks	E18.5	90weeks	Frmd5	1.65664	1	0	ctx	astro
merged	E18.5-90weeks	E18.5	90weeks	Slc24a5	1.01916	1	0	ctx	astro
merged	E18.5-90weeks	E18.5	90weeks	Myef2	1.00389	1	0	ctx	astro
merged	E18.5-90weeks	E18.5	90weeks	Ralgapa2	1.20031	1	0	ctx	astro
merged	E18.5-90weeks	E18.5	90weeks	Asxl1	0.518173	1	0	ctx	astro
merged	E18.5-90weeks	E18.5	90weeks	Gnas	0.940739	0.666667	0	ctx	astro
merged	E18.5-90weeks	E18.5	90weeks	Cdh4	0.604496	1	0	ctx	astro
merged	E18.5-90weeks	E18.5	90weeks	Zfhx4	0.831021	0.333333	0	ctx	astro
merged	E18.5-90weeks	E18.5	90weeks	Pkia	0.761234	0.333333	0	ctx	astro
merged	E18.5-90weeks	E18.5	90weeks	Pde7a	0.630332	0.666667	0	ctx	astro
merged	E18.5-90weeks	E18.5	90weeks	Sox2ot	1.03937	1	0	ctx	astro
merged	E18.5-90weeks	E18.5	90weeks	2610316D01Rik	0.801392	0.333333	0	ctx	astro
merged	E18.5-90weeks	E18.5	90weeks	Maml3	0.819086	1	0	ctx	astro
merged	E18.5-90weeks	E18.5	90weeks	Veph1	1.58185	1	0	ctx	astro
merged	E18.5-90weeks	E18.5	90weeks	Smc4	1.26625	0.666667	0	ctx	astro
merged	E18.5-90weeks	E18.5	90weeks	Fstl5	1.55419	1	0	ctx	astro
merged	E18.5-90weeks	E18.5	90weeks	Tmem131l	1.55108	1	0	ctx	astro
merged	E18.5-90weeks	E18.5	90weeks	Trim2	1.13534	1	0	ctx	astro
merged	E18.5-90weeks	E18.5	90weeks	Dclk2	0.511258	1	0	ctx	astro
merged	E18.5-90weeks	E18.5	90weeks	Syt11	1.17521	1	0	ctx	astro
merged	E18.5-90weeks	E18.5	90weeks	Thbs3	0.736294	1	0	ctx	astro
merged	E18.5-90weeks	E18.5	90weeks	Ilf2	0.523171	0.666667	0	ctx	astro
merged	E18.5-90weeks	E18.5	90weeks	Notch2	0.501443	1	0	ctx	astro
merged	E18.5-90weeks	E18.5	90weeks	Kcnd3	0.60657	1	0	ctx	astro
merged	E18.5-90weeks	E18.5	90weeks	Ntng1	1.60902	0.666667	0	ctx	astro
merged	E18.5-90weeks	E18.5	90weeks	Ptbp2	0.515159	1	0	ctx	astro
merged	E18.5-90weeks	E18.5	90weeks	Adgrl2	1.52796	1	0	ctx	astro
merged	E18.5-90weeks	E18.5	90weeks	Fubp1	0.524257	1	0.4	ctx	astro
merged	E18.5-90weeks	E18.5	90weeks	St6galnac3	1.40669	0.666667	0	ctx	astro
merged	E18.5-90weeks	E18.5	90weeks	Chd7	0.595446	1	0	ctx	astro
merged	E18.5-90weeks	E18.5	90weeks	Mmp16	0.681575	1	0	ctx	astro
merged	E18.5-90weeks	E18.5	90weeks	Mms22l	1.38603	1	0	ctx	astro
merged	E18.5-90weeks	E18.5	90weeks	Zfp462	0.609571	1	0	ctx	astro
merged	E18.5-90weeks	E18.5	90weeks	Tnc	2.29318	1	0	ctx	astro
merged	E18.5-90weeks	E18.5	90weeks	Cdk5rap2	0.545067	0.333333	0	ctx	astro
merged	E18.5-90weeks	E18.5	90weeks	Nfib	0.529193	1	1	ctx	astro
merged	E18.5-90weeks	E18.5	90weeks	Cntln	0.842109	0.333333	0	ctx	astro
merged	E18.5-90weeks	E18.5	90weeks	Mllt3	0.541028	1	0.2	ctx	astro
merged	E18.5-90weeks	E18.5	90weeks	Elavl2	1.42999	0.333333	0	ctx	astro
merged	E18.5-90weeks	E18.5	90weeks	E130114P18Rik	0.673281	1	1	ctx	astro
merged	E18.5-90weeks	E18.5	90weeks	Dock7	0.510345	1	0	ctx	astro
merged	E18.5-90weeks	E18.5	90weeks	Nasp	0.977476	1	0	ctx	astro
merged	E18.5-90weeks	E18.5	90weeks	Csmd2	1.98215	1	0	ctx	astro
merged	E18.5-90weeks	E18.5	90weeks	Rbbp4	0.53565	0.333333	0	ctx	astro
merged	E18.5-90weeks	E18.5	90weeks	Epb41	0.932452	1	0	ctx	astro
merged	E18.5-90weeks	E18.5	90weeks	Srsf10	0.548337	1	0	ctx	astro
merged	E18.5-90weeks	E18.5	90weeks	Hnrnpr	0.529042	1	0	ctx	astro
merged	E18.5-90weeks	E18.5	90weeks	Cdk6	1.50971	0.666667	0	ctx	astro
merged	E18.5-90weeks	E18.5	90weeks	Cacna2d1	1.29137	1	0	ctx	astro
merged	E18.5-90weeks	E18.5	90weeks	Gm15614	0.580237	1	0	ctx	astro
merged	E18.5-90weeks	E18.5	90weeks	Nsd2	0.85269	1	0	ctx	astro
merged	E18.5-90weeks	E18.5	90weeks	Kcnip4	1.44609	0.666667	0	ctx	astro
merged	E18.5-90weeks	E18.5	90weeks	Rbpj	0.505851	0.666667	0	ctx	astro
merged	E18.5-90weeks	E18.5	90weeks	C530008M17Rik	1.57303	1	0	ctx	astro
merged	E18.5-90weeks	E18.5	90weeks	Epha5	0.752287	1	0.4	ctx	astro
merged	E18.5-90weeks	E18.5	90weeks	2025-09-11	0.782218	0.666667	0	ctx	astro
merged	E18.5-90weeks	E18.5	90weeks	Ttc28	0.603168	1	0.2	ctx	astro
merged	E18.5-90weeks	E18.5	90weeks	Tmem132b	2.01076	1	0	ctx	astro
merged	E18.5-90weeks	E18.5	90weeks	Foxp2	1.44032	1	0	ctx	astro
merged	E18.5-90weeks	E18.5	90weeks	St7	0.605102	1	0	ctx	astro
merged	E18.5-90weeks	E18.5	90weeks	Cttnbp2	0.593537	1	0	ctx	astro
merged	E18.5-90weeks	E18.5	90weeks	Dgki	0.737024	1	0	ctx	astro
merged	E18.5-90weeks	E18.5	90weeks	Trim24	0.607282	0.333333	0	ctx	astro
merged	E18.5-90weeks	E18.5	90weeks	Ezh2	1.00955	1	0	ctx	astro
merged	E18.5-90weeks	E18.5	90weeks	Creb5	2.02574	1	0	ctx	astro
merged	E18.5-90weeks	E18.5	90weeks	Wipf3	1.34821	0.666667	0	ctx	astro
merged	E18.5-90weeks	E18.5	90weeks	Scrn1	1.34535	1	0	ctx	astro
merged	E18.5-90weeks	E18.5	90weeks	Smarcad1	0.536888	1	0	ctx	astro
merged	E18.5-90weeks	E18.5	90weeks	Ctnna2	0.738612	1	0.8	ctx	astro
merged	E18.5-90weeks	E18.5	90weeks	Magi1	0.694604	1	0.8	ctx	astro
merged	E18.5-90weeks	E18.5	90weeks	Foxp1	0.611318	1	0	ctx	astro
merged	E18.5-90weeks	E18.5	90weeks	Pdzrn3	1.04187	1	0	ctx	astro
merged	E18.5-90weeks	E18.5	90weeks	Rimklb	0.534872	0.333333	0	ctx	astro
merged	E18.5-90weeks	E18.5	90weeks	Ccnd2	1.05902	1	0	ctx	astro
merged	E18.5-90weeks	E18.5	90weeks	Lockd	1.54047	0.666667	0	ctx	astro
merged	E18.5-90weeks	E18.5	90weeks	Plekha5	0.663313	1	0	ctx	astro
merged	E18.5-90weeks	E18.5	90weeks	Zfp536	1.75495	1	0	ctx	astro
merged	E18.5-90weeks	E18.5	90weeks	Ntrk3	1.39948	0.666667	0	ctx	astro
merged	E18.5-90weeks	E18.5	90weeks	Mir9-3hg	0.558943	1	1	ctx	astro
merged	E18.5-90weeks	E18.5	90weeks	Hdgfl3	0.506553	0.666667	0	ctx	astro
merged	E18.5-90weeks	E18.5	90weeks	1600010M07Rik	0.601323	1	0.2	ctx	astro
merged	E18.5-90weeks	E18.5	90weeks	Gm28198	0.503162	0.666667	0	ctx	astro
merged	E18.5-90weeks	E18.5	90weeks	Csmd1	2.61195	1	0	ctx	astro
merged	E18.5-90weeks	E18.5	90weeks	Unc5d	2.02447	1	0	ctx	astro
merged	E18.5-90weeks	E18.5	90weeks	Nrg1	2.9026	1	0	ctx	astro
merged	E18.5-90weeks	E18.5	90weeks	2025-03-01	1.70694	1	0	ctx	astro
merged	E18.5-90weeks	E18.5	90weeks	Nfix	0.76758	1	0	ctx	astro
merged	E18.5-90weeks	E18.5	90weeks	Tox3	1.54091	1	0	ctx	astro
merged	E18.5-90weeks	E18.5	90weeks	Gucy1a2	0.50917	0.333333	0	ctx	astro
merged	E18.5-90weeks	E18.5	90weeks	Cdon	2.11415	1	0	ctx	astro
merged	E18.5-90weeks	E18.5	90weeks	Dscaml1	1.64513	1	0	ctx	astro
merged	E18.5-90weeks	E18.5	90weeks	Thsd4	1.59251	1	0	ctx	astro
merged	E18.5-90weeks	E18.5	90weeks	Zfp609	0.513721	1	0	ctx	astro
merged	E18.5-90weeks	E18.5	90weeks	Usp3	0.559687	1	0	ctx	astro
merged	E18.5-90weeks	E18.5	90weeks	Gm15563	0.713495	0.666667	0	ctx	astro
merged	E18.5-90weeks	E18.5	90weeks	Rab8b	0.782986	0.666667	0	ctx	astro
merged	E18.5-90weeks	E18.5	90weeks	Phip	0.508171	1	0.2	ctx	astro
merged	E18.5-90weeks	E18.5	90weeks	Tmem108	1.60549	1	0	ctx	astro
merged	E18.5-90weeks	E18.5	90weeks	Smarcc1	0.504983	1	0	ctx	astro
merged	E18.5-90weeks	E18.5	90weeks	Plagl1	0.863187	1	0	ctx	astro
merged	E18.5-90weeks	E18.5	90weeks	Nkain2	2.50934	1	0	ctx	astro
merged	E18.5-90weeks	E18.5	90weeks	Grik2	0.624854	1	1	ctx	astro
merged	E18.5-90weeks	E18.5	90weeks	Slc35f1	1.47546	1	0	ctx	astro
merged	E18.5-90weeks	E18.5	90weeks	Fabp7	1.84627	1	0	ctx	astro
merged	E18.5-90weeks	E18.5	90weeks	Sh3rf3	1.71159	1	0	ctx	astro
merged	E18.5-90weeks	E18.5	90weeks	Anks1b	1.6344	1	0	ctx	astro
merged	E18.5-90weeks	E18.5	90weeks	Tmpo	1.05556	0.666667	0	ctx	astro
merged	E18.5-90weeks	E18.5	90weeks	Cdk17	0.689119	1	0	ctx	astro
merged	E18.5-90weeks	E18.5	90weeks	Cpsf6	0.510626	1	0.4	ctx	astro
merged	E18.5-90weeks	E18.5	90weeks	Grip1	0.592359	1	0	ctx	astro
merged	E18.5-90weeks	E18.5	90weeks	Xpo1	0.585404	1	0	ctx	astro
merged	E18.5-90weeks	E18.5	90weeks	Canx	0.610639	0.666667	0	ctx	astro
merged	E18.5-90weeks	E18.5	90weeks	Phykpl	0.697173	0.666667	0	ctx	astro
merged	E18.5-90weeks	E18.5	90weeks	Cdc42se2	0.543755	0.666667	0	ctx	astro
merged	E18.5-90weeks	E18.5	90weeks	Ssh2	0.533179	1	0	ctx	astro
merged	E18.5-90weeks	E18.5	90weeks	Ints2	0.85505	0.666667	0	ctx	astro
merged	E18.5-90weeks	E18.5	90weeks	Cbx1	0.610162	0.666667	0	ctx	astro
merged	E18.5-90weeks	E18.5	90weeks	Top2a	1.77803	0.666667	0	ctx	astro
merged	E18.5-90weeks	E18.5	90weeks	Cep112	0.789376	1	0	ctx	astro
merged	E18.5-90weeks	E18.5	90weeks	Ywhaq	0.768251	0.666667	0	ctx	astro
merged	E18.5-90weeks	E18.5	90weeks	Syne2	0.792083	1	0	ctx	astro
merged	E18.5-90weeks	E18.5	90weeks	Rad51b	1.0172	0.666667	0	ctx	astro
merged	E18.5-90weeks	E18.5	90weeks	Sipa1l1	1.45014	1	0	ctx	astro
merged	E18.5-90weeks	E18.5	90weeks	Nrxn3	2.14894	1	0	ctx	astro
merged	E18.5-90weeks	E18.5	90weeks	Kcnk10	1.04767	1	0	ctx	astro
merged	E18.5-90weeks	E18.5	90weeks	Evl	0.883337	0.333333	0	ctx	astro
merged	E18.5-90weeks	E18.5	90weeks	2610307P16Rik	1.93062	1	0	ctx	astro
merged	E18.5-90weeks	E18.5	90weeks	Atxn1	0.535711	1	1	ctx	astro
merged	E18.5-90weeks	E18.5	90weeks	Cenpp	0.957016	1	0	ctx	astro
merged	E18.5-90weeks	E18.5	90weeks	Dapk1	0.775936	0.666667	0	ctx	astro
merged	E18.5-90weeks	E18.5	90weeks	Slf1	0.697421	0.333333	0	ctx	astro
merged	E18.5-90weeks	E18.5	90weeks	Adgrv1	1.60358	1	0	ctx	astro
merged	E18.5-90weeks	E18.5	90weeks	Mef2c	0.541773	0.666667	0.2	ctx	astro
merged	E18.5-90weeks	E18.5	90weeks	C130071C03Rik	0.546014	1	1	ctx	astro
merged	E18.5-90weeks	E18.5	90weeks	Adamts6	0.689774	1	0	ctx	astro
merged	E18.5-90weeks	E18.5	90weeks	Rnf180	0.826451	1	0	ctx	astro
merged	E18.5-90weeks	E18.5	90weeks	Arl15	0.514033	1	0	ctx	astro
merged	E18.5-90weeks	E18.5	90weeks	Slc4a7	0.848483	0.333333	0	ctx	astro
merged	E18.5-90weeks	E18.5	90weeks	Ppp3cb	0.708117	0.666667	0	ctx	astro
merged	E18.5-90weeks	E18.5	90weeks	Erc2	1.54047	1	0	ctx	astro
merged	E18.5-90weeks	E18.5	90weeks	Sfmbt1	0.60525	1	0	ctx	astro
merged	E18.5-90weeks	E18.5	90weeks	Nrg3	1.91228	1	0	ctx	astro
merged	E18.5-90weeks	E18.5	90weeks	Samd4	0.510082	0.333333	0	ctx	astro
merged	E18.5-90weeks	E18.5	90weeks	Spata13	1.30328	0.333333	0	ctx	astro
merged	E18.5-90weeks	E18.5	90weeks	Dleu2	0.607004	1	0.8	ctx	astro
merged	E18.5-90weeks	E18.5	90weeks	Gm26916	0.781691	1	0	ctx	astro
merged	E18.5-90weeks	E18.5	90weeks	Fzd3	1.28557	0.333333	0	ctx	astro
merged	E18.5-90weeks	E18.5	90weeks	Tsc22d1	0.625493	1	0.2	ctx	astro
merged	E18.5-90weeks	E18.5	90weeks	Diaph3	0.689131	1	0	ctx	astro
merged	E18.5-90weeks	E18.5	90weeks	Fbxl7	1.15448	1	0	ctx	astro
merged	E18.5-90weeks	E18.5	90weeks	Pabpc1	0.505937	0.666667	0	ctx	astro
merged	E18.5-90weeks	E18.5	90weeks	Ncald	1.40106	1	0	ctx	astro
merged	E18.5-90weeks	E18.5	90weeks	Atad2	1.30641	0.333333	0	ctx	astro
merged	E18.5-90weeks	E18.5	90weeks	Mtss1	0.973395	0.666667	0	ctx	astro
merged	E18.5-90weeks	E18.5	90weeks	Kif21a	0.596448	1	0.2	ctx	astro
merged	E18.5-90weeks	E18.5	90weeks	Slc38a2	0.729474	0.666667	0	ctx	astro
merged	E18.5-90weeks	E18.5	90weeks	Lima1	0.946731	1	0	ctx	astro
merged	E18.5-90weeks	E18.5	90weeks	Heg1	1.03931	1	0	ctx	astro
merged	E18.5-90weeks	E18.5	90weeks	Sema5b	1.69765	1	0	ctx	astro
merged	E18.5-90weeks	E18.5	90weeks	Bbx	0.582537	0.666667	0	ctx	astro
merged	E18.5-90weeks	E18.5	90weeks	Filip1l	0.637609	0.666667	0	ctx	astro
merged	E18.5-90weeks	E18.5	90weeks	Gm11146	0.51065	1	0.4	ctx	astro
merged	E18.5-90weeks	E18.5	90weeks	App	1.67041	1	0	ctx	astro
merged	E18.5-90weeks	E18.5	90weeks	Hunk	0.537628	0.666667	0	ctx	astro
merged	E18.5-90weeks	E18.5	90weeks	Ttc3	0.660334	1	0.2	ctx	astro
merged	E18.5-90weeks	E18.5	90weeks	Airn	0.945959	0.666667	0	ctx	astro
merged	E18.5-90weeks	E18.5	90weeks	Ddx39b	0.61945	0.666667	0	ctx	astro
merged	E18.5-90weeks	E18.5	90weeks	Slc25a27	0.69279	0.666667	0	ctx	astro
merged	E18.5-90weeks	E18.5	90weeks	Ptprs	0.635839	0.666667	0	ctx	astro
merged	E18.5-90weeks	E18.5	90weeks	Eml4	0.606448	0.666667	0	ctx	astro
merged	E18.5-90weeks	E18.5	90weeks	Sema6a	0.947021	0.333333	0	ctx	astro
merged	E18.5-90weeks	E18.5	90weeks	Sncaip	1.86948	1	0	ctx	astro
merged	E18.5-90weeks	E18.5	90weeks	Lmnb1	1.27052	0.666667	0	ctx	astro
merged	E18.5-90weeks	E18.5	90weeks	Dcc	0.573923	1	1	ctx	astro
merged	E18.5-90weeks	E18.5	90weeks	Setbp1	0.843159	1	1	ctx	astro
merged	E18.5-90weeks	E18.5	90weeks	Uhrf2	0.58044	1	0	ctx	astro
merged	E18.5-90weeks	E18.5	90weeks	Prkg1	1.53535	0.666667	0	ctx	astro
merged	E18.5-90weeks	E18.5	90weeks	Plce1	0.714666	1	0	ctx	astro
merged	E18.5-90weeks	E18.5	90weeks	Sorcs1	1.86916	1	0	ctx	astro
merged	E18.5-90weeks	E18.5	90weeks	Gpc4	0.955241	1	0	ctx	astro
merged	E18.5-90weeks	E18.5	90weeks	Atp11c	0.590711	0.333333	0	ctx	astro
merged	E18.5-90weeks	E18.5	90weeks	Pola1	0.928554	1	0	ctx	astro
merged	E18.5-90weeks	E18.5	90weeks	Gm47283	0.503541	1	0.6	ctx	astro
merged	E18.5-P4	P4	E18.5	Igfbp2	0.606216	0.75	0	ctx	astro
merged	E18.5-P4	P4	E18.5	Serpine2	0.945827	1	0	ctx	astro
merged	E18.5-P4	P4	E18.5	Dner	0.580497	0.75	0	ctx	astro
merged	E18.5-P4	P4	E18.5	Atp2b4	0.65406	0.5	0	ctx	astro
merged	E18.5-P4	P4	E18.5	Colgalt2	0.513878	0.75	0	ctx	astro
merged	E18.5-P4	P4	E18.5	Glul	0.931204	1	0	ctx	astro
merged	E18.5-P4	P4	E18.5	Rgs7	1.53856	1	0	ctx	astro
merged	E18.5-P4	P4	E18.5	Slc30a10	0.636921	0.75	0	ctx	astro
merged	E18.5-P4	P4	E18.5	Frmd4a	0.716898	1	1	ctx	astro
merged	E18.5-P4	P4	E18.5	Nebl	1.19139	1	0	ctx	astro
merged	E18.5-P4	P4	E18.5	Lrp1b	0.563503	1	0	ctx	astro
merged	E18.5-P4	P4	E18.5	Lrrc4c	0.507799	1	1	ctx	astro
merged	E18.5-P4	P4	E18.5	Slc1a2	0.719289	1	1	ctx	astro
merged	E18.5-P4	P4	E18.5	Sema6d	0.612296	1	1	ctx	astro
merged	E18.5-P4	P4	E18.5	Mertk	0.990974	1	0	ctx	astro
merged	E18.5-P4	P4	E18.5	Rrbp1	0.524842	1	0	ctx	astro
merged	E18.5-P4	P4	E18.5	Cst3	0.946886	1	0	ctx	astro
merged	E18.5-P4	P4	E18.5	Ptprt	0.976888	1	0	ctx	astro
merged	E18.5-P4	P4	E18.5	Prex1	0.524211	1	0	ctx	astro
merged	E18.5-P4	P4	E18.5	Slc7a11	0.915112	0.75	0	ctx	astro
merged	E18.5-P4	P4	E18.5	Dclk1	0.591303	1	1	ctx	astro
merged	E18.5-P4	P4	E18.5	Gm21954	0.616327	1	0	ctx	astro
merged	E18.5-P4	P4	E18.5	Arhgef26	0.543272	1	0	ctx	astro
merged	E18.5-P4	P4	E18.5	Gria2	0.553725	1	1	ctx	astro
merged	E18.5-P4	P4	E18.5	Bcan	0.666719	1	0	ctx	astro
merged	E18.5-P4	P4	E18.5	Unc5c	0.698401	0.25	0	ctx	astro
merged	E18.5-P4	P4	E18.5	Pdlim5	0.61636	1	0	ctx	astro
merged	E18.5-P4	P4	E18.5	St6galnac5	0.706419	1	0.333333	ctx	astro
merged	E18.5-P4	P4	E18.5	Car8	1.39887	1	0	ctx	astro
merged	E18.5-P4	P4	E18.5	Frmpd1	1.25102	0.5	0	ctx	astro
merged	E18.5-P4	P4	E18.5	Gabbr2	1.58904	0.75	0	ctx	astro
merged	E18.5-P4	P4	E18.5	Grin3a	0.852906	0.75	0	ctx	astro
merged	E18.5-P4	P4	E18.5	Id3	0.84139	1	0	ctx	astro
merged	E18.5-P4	P4	E18.5	9330182L06Rik	0.591025	0.5	0	ctx	astro
merged	E18.5-P4	P4	E18.5	Grm3	0.989843	1	0.333333	ctx	astro
merged	E18.5-P4	P4	E18.5	Sema3c	0.87011	0.75	0	ctx	astro
merged	E18.5-P4	P4	E18.5	Prkag2	0.523174	0.75	0	ctx	astro
merged	E18.5-P4	P4	E18.5	Fgfr3	0.738489	0.25	0	ctx	astro
merged	E18.5-P4	P4	E18.5	Pcdh7	0.660155	1	0.333333	ctx	astro
merged	E18.5-P4	P4	E18.5	Arap2	0.617613	1	0	ctx	astro
merged	E18.5-P4	P4	E18.5	Atp8a1	0.57182	1	0	ctx	astro
merged	E18.5-P4	P4	E18.5	Adgrl3	0.737437	1	0	ctx	astro
merged	E18.5-P4	P4	E18.5	Slc4a4	0.906908	1	0.333333	ctx	astro
merged	E18.5-P4	P4	E18.5	Sparcl1	0.844035	1	0	ctx	astro
merged	E18.5-P4	P4	E18.5	Sez6l	0.927779	0.75	0	ctx	astro
merged	E18.5-P4	P4	E18.5	Grk3	0.673039	1	0	ctx	astro
merged	E18.5-P4	P4	E18.5	Ptn	0.534167	1	1	ctx	astro
merged	E18.5-P4	P4	E18.5	Gng12	0.565188	1	0.333333	ctx	astro
merged	E18.5-P4	P4	E18.5	Aldh1l1	0.62016	1	0	ctx	astro
merged	E18.5-P4	P4	E18.5	Lrig1	0.836834	1	0	ctx	astro
merged	E18.5-P4	P4	E18.5	Chl1	1.0067	0.75	0	ctx	astro
merged	E18.5-P4	P4	E18.5	Slc6a11	0.825939	1	0	ctx	astro
merged	E18.5-P4	P4	E18.5	Slc6a1	0.699642	1	0	ctx	astro
merged	E18.5-P4	P4	E18.5	Itpr2	0.724282	0.75	0	ctx	astro
merged	E18.5-P4	P4	E18.5	Apoe	0.614481	1	0.666667	ctx	astro
merged	E18.5-P4	P4	E18.5	Slc7a10	1.00063	0.5	0	ctx	astro
merged	E18.5-P4	P4	E18.5	Grm5	0.85205	1	0	ctx	astro
merged	E18.5-P4	P4	E18.5	Acer3	0.658858	0.5	0	ctx	astro
merged	E18.5-P4	P4	E18.5	Gsg1l	0.796501	0.75	0	ctx	astro
merged	E18.5-P4	P4	E18.5	Mfhas1	0.858134	0.75	0	ctx	astro
merged	E18.5-P4	P4	E18.5	Wdr17	0.528885	1	1	ctx	astro
merged	E18.5-P4	P4	E18.5	Cpe	0.68199	1	0.333333	ctx	astro
merged	E18.5-P4	P4	E18.5	Csgalnact1	0.714861	1	0	ctx	astro
merged	E18.5-P4	P4	E18.5	Ntm	0.644789	1	1	ctx	astro
merged	E18.5-P4	P4	E18.5	Gm15520	0.697396	0.5	0	ctx	astro
merged	E18.5-P4	P4	E18.5	Il18	0.612519	0.75	0	ctx	astro
merged	E18.5-P4	P4	E18.5	Myo6	0.536736	1	0.333333	ctx	astro
merged	E18.5-P4	P4	E18.5	Slc9a9	0.608034	0.75	0	ctx	astro
merged	E18.5-P4	P4	E18.5	Rasa2	0.694506	1	0	ctx	astro
merged	E18.5-P4	P4	E18.5	Mras	0.520827	0.75	0	ctx	astro
merged	E18.5-P4	P4	E18.5	Slc38a3	0.582923	0.75	0	ctx	astro
merged	E18.5-P4	P4	E18.5	Cspg5	0.582223	1	0.333333	ctx	astro
merged	E18.5-P4	P4	E18.5	Plekhg1	0.529223	1	0.333333	ctx	astro
merged	E18.5-P4	P4	E18.5	Syne1	0.590787	0.75	0	ctx	astro
merged	E18.5-P4	P4	E18.5	Nhsl1	0.508195	1	0	ctx	astro
merged	E18.5-P4	P4	E18.5	Pde7b	0.953195	1	0	ctx	astro
merged	E18.5-P4	P4	E18.5	Cep85l	0.503389	0.75	0	ctx	astro
merged	E18.5-P4	P4	E18.5	Phyhipl	0.868345	1	0	ctx	astro
merged	E18.5-P4	P4	E18.5	Slc25a3	0.569707	1	0	ctx	astro
merged	E18.5-P4	P4	E18.5	Grip1os2	0.55603	1	0	ctx	astro
merged	E18.5-P4	P4	E18.5	Srgap1	0.611523	0.25	0	ctx	astro
merged	E18.5-P4	P4	E18.5	Cpeb4	0.558319	1	0	ctx	astro
merged	E18.5-P4	P4	E18.5	Abr	0.701273	0.75	0	ctx	astro
merged	E18.5-P4	P4	E18.5	Etv4	0.706438	1	0	ctx	astro
merged	E18.5-P4	P4	E18.5	H3f3b	0.76247	1	0	ctx	astro
merged	E18.5-P4	P4	E18.5	Trim9	0.91326	1	0.333333	ctx	astro
merged	E18.5-P4	P4	E18.5	Gm48747	0.911035	1	0.666667	ctx	astro
merged	E18.5-P4	P4	E18.5	Dpf3	0.552452	0.75	0	ctx	astro
merged	E18.5-P4	P4	E18.5	Ckb	0.514384	1	0.333333	ctx	astro
merged	E18.5-P4	P4	E18.5	Rreb1	0.675844	0.75	0	ctx	astro
merged	E18.5-P4	P4	E18.5	Ptch1	0.551438	1	0	ctx	astro
merged	E18.5-P4	P4	E18.5	Arhgef3	0.597248	1	0	ctx	astro
merged	E18.5-P4	P4	E18.5	Glud1	0.790727	1	0.333333	ctx	astro
merged	E18.5-P4	P4	E18.5	Grid1	0.662762	1	0.333333	ctx	astro
merged	E18.5-P4	P4	E18.5	Ddhd1	0.509386	1	0	ctx	astro
merged	E18.5-P4	P4	E18.5	Ndrg2	0.537087	0.5	0	ctx	astro
merged	E18.5-P4	P4	E18.5	Tnfrsf19	0.702545	1	0.333333	ctx	astro
merged	E18.5-P4	P4	E18.5	Gm41168	0.700344	0.5	0	ctx	astro
merged	E18.5-P4	P4	E18.5	Gm6145	0.6628	1	0	ctx	astro
merged	E18.5-P4	P4	E18.5	Gpc5	1.19278	1	0	ctx	astro
merged	E18.5-P4	P4	E18.5	Gm20713	1.30403	1	0	ctx	astro
merged	E18.5-P4	P4	E18.5	Ghr	0.560166	0.75	0	ctx	astro
merged	E18.5-P4	P4	E18.5	Angpt1	0.562816	0.75	0	ctx	astro
merged	E18.5-P4	P4	E18.5	Hacd2	0.505495	0.75	0	ctx	astro
merged	E18.5-P4	P4	E18.5	Lsamp	0.595493	1	1	ctx	astro
merged	E18.5-P4	P4	E18.5	Kcnj6	1.3428	0.5	0	ctx	astro
merged	E18.5-P4	P4	E18.5	Pde9a	0.510244	0.5	0	ctx	astro
merged	E18.5-P4	P4	E18.5	Gabbr1	0.860536	1	0	ctx	astro
merged	E18.5-P4	P4	E18.5	Gm42418	0.536556	0.75	0	ctx	astro
merged	E18.5-P4	P4	E18.5	Ptchd4	0.757383	1	0	ctx	astro
merged	E18.5-P4	P4	E18.5	Pla2g7	0.919619	1	0	ctx	astro
merged	E18.5-P4	P4	E18.5	Nrxn1	1.03802	1	1	ctx	astro
merged	E18.5-P4	P4	E18.5	Aqp4	0.821906	0.75	0	ctx	astro
merged	E18.5-P4	P4	E18.5	Arhgap26	0.513944	1	0	ctx	astro
merged	E18.5-P4	P4	E18.5	Sema6a	0.543307	1	0.333333	ctx	astro
merged	E18.5-P4	P4	E18.5	Tnfaip8	0.628472	1	0	ctx	astro
merged	E18.5-P4	P4	E18.5	C030005K06Rik	0.83373	1	0	ctx	astro
merged	E18.5-P4	P4	E18.5	Kank1	1.09937	0.75	0	ctx	astro
merged	E18.5-P4	P4	E18.5	Sat1	0.744417	0.75	0	ctx	astro
merged	E18.5-P4	P4	E18.5	mt-Nd1	0.542416	1	0	ctx	astro
merged	E18.5-P4	P4	E18.5	mt-Nd2	0.866744	0.75	0	ctx	astro
merged	E18.5-P4	P4	E18.5	mt-Co2	0.504131	1	0.666667	ctx	astro
merged	E18.5-P4	P4	E18.5	mt-Atp6	0.546665	1	0.666667	ctx	astro
merged	P4-P14	P4	P14	Gm29260	0.549013	1	0	ctx	astro
merged	P4-P14	P4	P14	Igfbp2	0.541487	0.75	0	ctx	astro
merged	P4-P14	P4	P14	Epha4	1.25459	1	0	ctx	astro
merged	P4-P14	P4	P14	Agap1	0.672386	1	0	ctx	astro
merged	P4-P14	P4	P14	Atp2b4	0.958818	0.5	0	ctx	astro
merged	P4-P14	P4	P14	Nav1	1.15863	1	0	ctx	astro
merged	P4-P14	P4	P14	Tgfb2	0.665505	1	0	ctx	astro
merged	P4-P14	P4	P14	Cacnb2	0.963831	0.5	0	ctx	astro
merged	P4-P14	P4	P14	Pbx3	0.674032	0.75	0	ctx	astro
merged	P4-P14	P4	P14	Tanc1	0.543903	0.75	0	ctx	astro
merged	P4-P14	P4	P14	Ralgapa2	1.12673	1	0	ctx	astro
merged	P4-P14	P4	P14	Nnat	0.50202	1	0	ctx	astro
merged	P4-P14	P4	P14	Zfp704	1.00371	1	0	ctx	astro
merged	P4-P14	P4	P14	Syt11	0.77285	1	0	ctx	astro
merged	P4-P14	P4	P14	Ntng1	1.04144	1	0	ctx	astro
merged	P4-P14	P4	P14	Tnc	1.20321	1	0.5	ctx	astro
merged	P4-P14	P4	P14	Dock7	0.529401	1	0.25	ctx	astro
merged	P4-P14	P4	P14	Csmd2	0.945763	1	0.25	ctx	astro
merged	P4-P14	P4	P14	Srsf10	0.515021	1	0.5	ctx	astro
merged	P4-P14	P4	P14	Ctnnbip1	0.609145	1	0	ctx	astro
merged	P4-P14	P4	P14	Sema3c	0.512144	0.75	0.25	ctx	astro
merged	P4-P14	P4	P14	Epha5	0.748657	1	0.25	ctx	astro
merged	P4-P14	P4	P14	2025-09-11	0.568059	0.5	0	ctx	astro
merged	P4-P14	P4	P14	Sez6l	1.44454	0.75	0	ctx	astro
merged	P4-P14	P4	P14	Vps37b	0.7879	0.75	0	ctx	astro
merged	P4-P14	P4	P14	Tmem132b	1.23257	0.5	0	ctx	astro
merged	P4-P14	P4	P14	Cttnbp2	0.602726	1	0.25	ctx	astro
merged	P4-P14	P4	P14	Dgki	0.543854	1	1	ctx	astro
merged	P4-P14	P4	P14	1700111E14Rik	0.514647	1	0	ctx	astro
merged	P4-P14	P4	P14	Creb5	0.828004	1	0	ctx	astro
merged	P4-P14	P4	P14	Pde1c	0.642438	0.5	0	ctx	astro
merged	P4-P14	P4	P14	Lrig1	0.62346	1	0.75	ctx	astro
merged	P4-P14	P4	P14	Pdzrn3	1.0505	1	0	ctx	astro
merged	P4-P14	P4	P14	Gm26911	0.995247	0.5	0	ctx	astro
merged	P4-P14	P4	P14	Cd9	1.30967	1	0	ctx	astro
merged	P4-P14	P4	P14	Ccnd2	1.03077	1	0	ctx	astro
merged	P4-P14	P4	P14	Plekha5	0.708569	1	0	ctx	astro
merged	P4-P14	P4	P14	Pde3a	0.699516	1	0	ctx	astro
merged	P4-P14	P4	P14	Gabrg3	0.82832	0.5	0	ctx	astro
merged	P4-P14	P4	P14	Mir9-3hg	0.633327	1	1	ctx	astro
merged	P4-P14	P4	P14	Grm5	1.48464	1	0.25	ctx	astro
merged	P4-P14	P4	P14	Prkcb	0.823337	1	0	ctx	astro
merged	P4-P14	P4	P14	Gsg1l	0.748162	0.75	0	ctx	astro
merged	P4-P14	P4	P14	Csmd1	0.894033	1	1	ctx	astro
merged	P4-P14	P4	P14	Unc5d	1.41599	0.5	0	ctx	astro
merged	P4-P14	P4	P14	Nrg1	1.72549	1	0	ctx	astro
merged	P4-P14	P4	P14	Ncan	0.626927	1	0.75	ctx	astro
merged	P4-P14	P4	P14	Cdh13	0.737189	0.5	0	ctx	astro
merged	P4-P14	P4	P14	Eepd1	0.942568	1	0	ctx	astro
merged	P4-P14	P4	P14	Nkain2	0.711219	1	0.25	ctx	astro
merged	P4-P14	P4	P14	Marcks	0.949508	1	0	ctx	astro
merged	P4-P14	P4	P14	Slc35f1	0.673942	1	0.25	ctx	astro
merged	P4-P14	P4	P14	Fabp7	1.45871	1	0	ctx	astro
merged	P4-P14	P4	P14	Phyhipl	0.596141	1	1	ctx	astro
merged	P4-P14	P4	P14	Grip1os2	0.54924	1	0	ctx	astro
merged	P4-P14	P4	P14	Emid1	0.690357	1	0	ctx	astro
merged	P4-P14	P4	P14	Slc1a4	0.500969	1	0	ctx	astro
merged	P4-P14	P4	P14	Chd3	0.661607	0.5	0	ctx	astro
merged	P4-P14	P4	P14	H3f3b	1.04047	1	0	ctx	astro
merged	P4-P14	P4	P14	Sipa1l1	1.05622	0.25	0	ctx	astro
merged	P4-P14	P4	P14	Kcnk10	1.10824	0.75	0	ctx	astro
merged	P4-P14	P4	P14	2610307P16Rik	1.24151	1	0	ctx	astro
merged	P4-P14	P4	P14	Vcan	1.00249	1	0	ctx	astro
merged	P4-P14	P4	P14	Adamts6	0.615603	1	0	ctx	astro
merged	P4-P14	P4	P14	Arhgef3	0.745383	1	0	ctx	astro
merged	P4-P14	P4	P14	Fbxl7	0.732967	1	0	ctx	astro
merged	P4-P14	P4	P14	Ncald	0.670933	1	0	ctx	astro
merged	P4-P14	P4	P14	Slc2a13	0.958424	0.75	0	ctx	astro
merged	P4-P14	P4	P14	Sema5b	0.865678	1	0	ctx	astro
merged	P4-P14	P4	P14	Ccdc80	0.576217	0.75	0	ctx	astro
merged	P4-P14	P4	P14	Robo2	0.644633	1	0.25	ctx	astro
merged	P4-P14	P4	P14	Kcnj6	1.37514	0.5	0	ctx	astro
merged	P4-P14	P4	P14	Airn	0.637576	0.75	0	ctx	astro
merged	P4-P14	P4	P14	Notch3	0.511746	0.5	0	ctx	astro
merged	P4-P14	P4	P14	Ptprs	0.515645	0.5	0	ctx	astro
merged	P4-P14	P4	P14	Vit	1.01552	0.75	0	ctx	astro
merged	P4-P14	P4	P14	Sema6a	0.949755	1	0	ctx	astro
merged	P4-P14	P4	P14	Tnfaip8	0.535308	1	1	ctx	astro
merged	P4-P14	P4	P14	C030005K06Rik	0.584674	1	1	ctx	astro
merged	P4-P14	P4	P14	Sncaip	0.802856	1	0	ctx	astro
merged	P4-P14	P4	P14	Setbp1	0.517908	1	1	ctx	astro
merged	P4-P14	P4	P14	Dok6	0.502543	1	0.5	ctx	astro
merged	P4-P14	P4	P14	Apba1	0.502382	0.75	0	ctx	astro
merged	P4-P14	P4	P14	Prkg1	0.641711	1	0.25	ctx	astro
merged	P4-P14	P4	P14	Sorcs1	1.23204	1	0	ctx	astro
merged	P4-P14	P4	P14	Gm47283	0.51204	1	0.5	ctx	astro
merged	P4-P32	P4	P32	Stau2	0.633407	0.75	0	ctx	astro
merged	P4-P32	P4	P32	Gm29260	0.7689	1	0	ctx	astro
merged	P4-P32	P4	P32	Igfbp2	0.515129	0.75	0	ctx	astro
merged	P4-P32	P4	P32	Epha4	1.3317	1	0	ctx	astro
merged	P4-P32	P4	P32	Agap1	0.812598	1	0	ctx	astro
merged	P4-P32	P4	P32	Dbi	1.1977	0.75	0	ctx	astro
merged	P4-P32	P4	P32	Atp2b4	1.19885	0.5	0	ctx	astro
merged	P4-P32	P4	P32	Nav1	1.29244	1	0	ctx	astro
merged	P4-P32	P4	P32	1700025G04Rik	1.07695	0.5	0	ctx	astro
merged	P4-P32	P4	P32	Rasal2	0.600775	1	0.333333	ctx	astro
merged	P4-P32	P4	P32	Tgfb2	0.606596	1	0	ctx	astro
merged	P4-P32	P4	P32	Cacnb2	1.07051	0.5	0	ctx	astro
merged	P4-P32	P4	P32	Pbx3	0.86315	0.75	0	ctx	astro
merged	P4-P32	P4	P32	Tanc1	0.641024	0.75	0	ctx	astro
merged	P4-P32	P4	P32	Osbpl6	0.648074	1	0	ctx	astro
merged	P4-P32	P4	P32	Ralgapa2	1.30842	1	0	ctx	astro
merged	P4-P32	P4	P32	Cst3	1.40977	1	0	ctx	astro
merged	P4-P32	P4	P32	Abhd12	0.537564	0.75	0	ctx	astro
merged	P4-P32	P4	P32	Nnat	0.670805	1	0	ctx	astro
merged	P4-P32	P4	P32	Gnas	0.704615	0.5	0	ctx	astro
merged	P4-P32	P4	P32	Zfp704	0.998727	1	0	ctx	astro
merged	P4-P32	P4	P32	Dclk2	0.515509	1	0.333333	ctx	astro
merged	P4-P32	P4	P32	Syt11	0.647096	1	0	ctx	astro
merged	P4-P32	P4	P32	Kcnd3	0.534391	1	0	ctx	astro
merged	P4-P32	P4	P32	Ntng1	1.47712	1	0	ctx	astro
merged	P4-P32	P4	P32	Tspan5	0.585563	1	0.333333	ctx	astro
merged	P4-P32	P4	P32	St6galnac5	0.507385	1	1	ctx	astro
merged	P4-P32	P4	P32	Car8	0.631249	1	0	ctx	astro
merged	P4-P32	P4	P32	Tnc	1.60481	1	0	ctx	astro
merged	P4-P32	P4	P32	Csmd2	1.93506	1	0	ctx	astro
merged	P4-P32	P4	P32	Srsf10	0.584155	1	0	ctx	astro
merged	P4-P32	P4	P32	Ctnnbip1	0.540077	1	0	ctx	astro
merged	P4-P32	P4	P32	Prkag2	0.777221	0.75	0	ctx	astro
merged	P4-P32	P4	P32	Nsd2	0.637976	1	0	ctx	astro
merged	P4-P32	P4	P32	Atp8a1	0.510091	1	0.333333	ctx	astro
merged	P4-P32	P4	P32	Epha5	0.882146	1	0	ctx	astro
merged	P4-P32	P4	P32	2025-09-11	0.738242	0.5	0	ctx	astro
merged	P4-P32	P4	P32	Sez6l	1.44454	0.75	0	ctx	astro
merged	P4-P32	P4	P32	Vps37b	1.02011	0.75	0	ctx	astro
merged	P4-P32	P4	P32	Tmem132b	1.30955	0.5	0	ctx	astro
merged	P4-P32	P4	P32	Cttnbp2	0.856499	1	0	ctx	astro
merged	P4-P32	P4	P32	Ptprz1	0.52411	1	1	ctx	astro
merged	P4-P32	P4	P32	Ptn	0.719807	1	1	ctx	astro
merged	P4-P32	P4	P32	Dgki	0.94151	1	0	ctx	astro
merged	P4-P32	P4	P32	1700111E14Rik	0.748382	1	0	ctx	astro
merged	P4-P32	P4	P32	Creb5	0.951696	1	0	ctx	astro
merged	P4-P32	P4	P32	Pde1c	0.645734	0.5	0	ctx	astro
merged	P4-P32	P4	P32	Ctnna2	0.544553	1	1	ctx	astro
merged	P4-P32	P4	P32	Lrig1	0.81416	1	0	ctx	astro
merged	P4-P32	P4	P32	Pdzrn3	1.11987	1	0	ctx	astro
merged	P4-P32	P4	P32	Gm26911	1.11729	0.5	0	ctx	astro
merged	P4-P32	P4	P32	Chl1	0.927429	0.75	0	ctx	astro
merged	P4-P32	P4	P32	Rimklb	0.50127	1	0	ctx	astro
merged	P4-P32	P4	P32	Cd9	1.30967	1	0	ctx	astro
merged	P4-P32	P4	P32	Ccnd2	0.978076	1	0	ctx	astro
merged	P4-P32	P4	P32	Plekha5	0.846141	1	0	ctx	astro
merged	P4-P32	P4	P32	Pde3a	0.837975	1	0	ctx	astro
merged	P4-P32	P4	P32	Apoe	0.657615	1	0.666667	ctx	astro
merged	P4-P32	P4	P32	Gabrg3	0.747778	0.5	0	ctx	astro
merged	P4-P32	P4	P32	Ntrk3	1.13583	1	0	ctx	astro
merged	P4-P32	P4	P32	Mir9-3hg	0.600623	1	1	ctx	astro
merged	P4-P32	P4	P32	Grm5	2.23026	1	0	ctx	astro
merged	P4-P32	P4	P32	Prkcb	1.04351	1	0	ctx	astro
merged	P4-P32	P4	P32	Gsg1l	1.24268	0.75	0	ctx	astro
merged	P4-P32	P4	P32	Csmd1	1.69534	1	0.333333	ctx	astro
merged	P4-P32	P4	P32	Unc5d	1.61144	0.5	0	ctx	astro
merged	P4-P32	P4	P32	Nrg1	1.45628	1	0	ctx	astro
merged	P4-P32	P4	P32	Ncan	0.588234	1	0	ctx	astro
merged	P4-P32	P4	P32	Cbfb	0.528056	1	0	ctx	astro
merged	P4-P32	P4	P32	Eepd1	1.09047	1	0	ctx	astro
merged	P4-P32	P4	P32	Nkain2	1.87258	1	0	ctx	astro
merged	P4-P32	P4	P32	Marcks	1.18777	1	0	ctx	astro
merged	P4-P32	P4	P32	Slc35f1	0.887796	1	0	ctx	astro
merged	P4-P32	P4	P32	Fabp7	1.87913	1	0	ctx	astro
merged	P4-P32	P4	P32	Phyhipl	0.628912	1	1	ctx	astro
merged	P4-P32	P4	P32	Cdk17	0.627383	0.75	0	ctx	astro
merged	P4-P32	P4	P32	Grip1	0.580713	1	1	ctx	astro
merged	P4-P32	P4	P32	Grip1os2	0.631565	1	0	ctx	astro
merged	P4-P32	P4	P32	Emid1	1.19938	1	0	ctx	astro
merged	P4-P32	P4	P32	Sgcd	0.634226	1	0	ctx	astro
merged	P4-P32	P4	P32	Chd3	0.671709	0.5	0	ctx	astro
merged	P4-P32	P4	P32	Ppm1e	0.521046	1	0	ctx	astro
merged	P4-P32	P4	P32	Cep112	0.579735	1	0	ctx	astro
merged	P4-P32	P4	P32	H3f3b	1.43201	1	0	ctx	astro
merged	P4-P32	P4	P32	Sipa1l1	1.1725	0.25	0	ctx	astro
merged	P4-P32	P4	P32	Nrxn3	0.754395	1	0	ctx	astro
merged	P4-P32	P4	P32	Kcnk10	0.630073	0.75	0	ctx	astro
merged	P4-P32	P4	P32	2610307P16Rik	1.12516	1	0	ctx	astro
merged	P4-P32	P4	P32	Vcan	1.08836	1	0	ctx	astro
merged	P4-P32	P4	P32	Adamts6	0.508927	1	0	ctx	astro
merged	P4-P32	P4	P32	Arhgef3	1.198	1	0	ctx	astro
merged	P4-P32	P4	P32	Gm41168	0.523073	0.5	0	ctx	astro
merged	P4-P32	P4	P32	Fgf14	0.673205	1	0.333333	ctx	astro
merged	P4-P32	P4	P32	Fbxl7	0.657788	1	0	ctx	astro
merged	P4-P32	P4	P32	Ncald	1.43531	1	0	ctx	astro
merged	P4-P32	P4	P32	Oxr1	0.668877	1	0.333333	ctx	astro
merged	P4-P32	P4	P32	Angpt1	0.596422	0.75	0	ctx	astro
merged	P4-P32	P4	P32	Asap1	0.54004	1	0.333333	ctx	astro
merged	P4-P32	P4	P32	Slc2a13	0.992316	0.75	0	ctx	astro
merged	P4-P32	P4	P32	Sema5b	1.02744	1	0	ctx	astro
merged	P4-P32	P4	P32	Cmss1	0.716666	0.5	0	ctx	astro
merged	P4-P32	P4	P32	Robo2	0.528428	1	0.333333	ctx	astro
merged	P4-P32	P4	P32	Kcnj6	1.37514	0.5	0	ctx	astro
merged	P4-P32	P4	P32	Airn	0.664373	0.75	0	ctx	astro
merged	P4-P32	P4	P32	Notch3	0.950493	0.5	0	ctx	astro
merged	P4-P32	P4	P32	AY036118	0.521959	1	0	ctx	astro
merged	P4-P32	P4	P32	Vit	0.924379	0.75	0	ctx	astro
merged	P4-P32	P4	P32	Sema6a	1.14895	1	0	ctx	astro
merged	P4-P32	P4	P32	Tnfaip8	0.926998	1	0	ctx	astro
merged	P4-P32	P4	P32	C030005K06Rik	0.955272	1	0	ctx	astro
merged	P4-P32	P4	P32	Sncaip	1.1896	1	0	ctx	astro
merged	P4-P32	P4	P32	Ldlrad4	0.514949	1	0	ctx	astro
merged	P4-P32	P4	P32	Setbp1	0.531538	1	1	ctx	astro
merged	P4-P32	P4	P32	Dok6	0.97141	1	0	ctx	astro
merged	P4-P32	P4	P32	Apba1	0.548906	0.75	0	ctx	astro
merged	P4-P32	P4	P32	Prkg1	1.26933	1	0	ctx	astro
merged	P4-P32	P4	P32	Plce1	0.513288	1	0	ctx	astro
merged	P4-P32	P4	P32	Sorcs1	1.43332	1	0	ctx	astro
merged	P4-P32	P4	P32	Atrnl1	0.532731	1	0.333333	ctx	astro
merged	P4-P90	P4	P90	Gm29260	1.38793	1	0	ctx	astro
merged	P4-P90	P4	P90	Igfbp2	0.603975	0.75	0	ctx	astro
merged	P4-P90	P4	P90	Epha4	1.39816	1	0	ctx	astro
merged	P4-P90	P4	P90	Agap1	0.909839	1	0	ctx	astro
merged	P4-P90	P4	P90	Dbi	0.835065	0.75	0	ctx	astro
merged	P4-P90	P4	P90	Atp2b4	1.19885	0.5	0	ctx	astro
merged	P4-P90	P4	P90	Nav1	1.67636	1	0	ctx	astro
merged	P4-P90	P4	P90	1700025G04Rik	1.00903	0.5	0	ctx	astro
merged	P4-P90	P4	P90	Tgfb2	0.63229	1	0	ctx	astro
merged	P4-P90	P4	P90	Cacnb2	1.12098	0.5	0	ctx	astro
merged	P4-P90	P4	P90	Pbx3	0.992501	0.75	0	ctx	astro
merged	P4-P90	P4	P90	Tanc1	0.697679	0.75	0	ctx	astro
merged	P4-P90	P4	P90	Osbpl6	0.826487	1	0	ctx	astro
merged	P4-P90	P4	P90	Sema6d	0.540054	1	1	ctx	astro
merged	P4-P90	P4	P90	Ralgapa2	1.18375	1	0	ctx	astro
merged	P4-P90	P4	P90	Cst3	0.513407	1	0	ctx	astro
merged	P4-P90	P4	P90	Zfp704	0.984024	1	0	ctx	astro
merged	P4-P90	P4	P90	Dclk2	0.612355	1	0	ctx	astro
merged	P4-P90	P4	P90	Syt11	0.996425	1	0	ctx	astro
merged	P4-P90	P4	P90	Kcnd3	0.951314	1	0	ctx	astro
merged	P4-P90	P4	P90	Ntng1	1.47712	1	0	ctx	astro
merged	P4-P90	P4	P90	Tspan5	0.507754	1	0.5	ctx	astro
merged	P4-P90	P4	P90	Car8	0.699927	1	0	ctx	astro
merged	P4-P90	P4	P90	Grin3a	0.542748	0.75	0	ctx	astro
merged	P4-P90	P4	P90	Tnc	1.95644	1	0	ctx	astro
merged	P4-P90	P4	P90	Zdhhc21	0.508512	1	0	ctx	astro
merged	P4-P90	P4	P90	Csmd2	1.93506	1	0	ctx	astro
merged	P4-P90	P4	P90	Srsf10	0.614221	1	0	ctx	astro
merged	P4-P90	P4	P90	Ctnnbip1	0.554128	1	0	ctx	astro
merged	P4-P90	P4	P90	Prkag2	0.534341	0.75	0	ctx	astro
merged	P4-P90	P4	P90	Nsd2	0.563392	1	0	ctx	astro
merged	P4-P90	P4	P90	2025-09-11	0.576309	0.5	0	ctx	astro
merged	P4-P90	P4	P90	Sez6l	1.44454	0.75	0	ctx	astro
merged	P4-P90	P4	P90	Vps37b	0.835675	0.75	0	ctx	astro
merged	P4-P90	P4	P90	Tmem132b	1.30955	0.5	0	ctx	astro
merged	P4-P90	P4	P90	Cttnbp2	0.699072	1	0	ctx	astro
merged	P4-P90	P4	P90	Ptprz1	0.57422	1	1	ctx	astro
merged	P4-P90	P4	P90	Ptn	0.572427	1	1	ctx	astro
merged	P4-P90	P4	P90	Dgki	0.758862	1	0.5	ctx	astro
merged	P4-P90	P4	P90	1700111E14Rik	0.822426	1	0	ctx	astro
merged	P4-P90	P4	P90	Ezh2	0.503064	0.5	0	ctx	astro
merged	P4-P90	P4	P90	Creb5	1.13386	1	0	ctx	astro
merged	P4-P90	P4	P90	Pde1c	0.661437	0.5	0	ctx	astro
merged	P4-P90	P4	P90	Lrig1	0.905821	1	0	ctx	astro
merged	P4-P90	P4	P90	Pdzrn3	1.15847	1	0	ctx	astro
merged	P4-P90	P4	P90	Gm26911	1.24575	0.5	0	ctx	astro
merged	P4-P90	P4	P90	Chl1	1.55375	0.75	0	ctx	astro
merged	P4-P90	P4	P90	Cd9	1.30967	1	0	ctx	astro
merged	P4-P90	P4	P90	Ccnd2	0.974029	1	0	ctx	astro
merged	P4-P90	P4	P90	Plekha5	0.566931	1	0	ctx	astro
merged	P4-P90	P4	P90	Pde3a	1.25425	1	0	ctx	astro
merged	P4-P90	P4	P90	Apoe	0.516681	1	0.5	ctx	astro
merged	P4-P90	P4	P90	Gabrg3	0.520294	0.5	0	ctx	astro
merged	P4-P90	P4	P90	Ntrk3	1.64599	1	0	ctx	astro
merged	P4-P90	P4	P90	Mir9-3hg	0.52999	1	1	ctx	astro
merged	P4-P90	P4	P90	Grm5	2.47205	1	0	ctx	astro
merged	P4-P90	P4	P90	Prkcb	1.49721	1	0	ctx	astro
merged	P4-P90	P4	P90	Gsg1l	1.24268	0.75	0	ctx	astro
merged	P4-P90	P4	P90	Csmd1	2.61535	1	0	ctx	astro
merged	P4-P90	P4	P90	Unc5d	1.61144	0.5	0	ctx	astro
merged	P4-P90	P4	P90	Nrg1	2.62303	1	0	ctx	astro
merged	P4-P90	P4	P90	Ncan	0.61154	1	0	ctx	astro
merged	P4-P90	P4	P90	Cbfb	0.542838	1	0	ctx	astro
merged	P4-P90	P4	P90	Cdh13	1.31138	0.5	0	ctx	astro
merged	P4-P90	P4	P90	Eepd1	1.1901	1	0	ctx	astro
merged	P4-P90	P4	P90	Nkain2	2.06912	1	0	ctx	astro
merged	P4-P90	P4	P90	Marcks	1.18777	1	0	ctx	astro
merged	P4-P90	P4	P90	Slc35f1	1.10714	1	0	ctx	astro
merged	P4-P90	P4	P90	Fabp7	1.56535	1	0	ctx	astro
merged	P4-P90	P4	P90	Phyhipl	0.602798	1	1	ctx	astro
merged	P4-P90	P4	P90	Grip1	0.694665	1	1	ctx	astro
merged	P4-P90	P4	P90	Grip1os2	0.821801	1	0	ctx	astro
merged	P4-P90	P4	P90	Emid1	1.27606	1	0	ctx	astro
merged	P4-P90	P4	P90	Slc1a4	0.520849	1	0	ctx	astro
merged	P4-P90	P4	P90	Sgcd	0.917401	1	0	ctx	astro
merged	P4-P90	P4	P90	Cep112	0.578883	1	0	ctx	astro
merged	P4-P90	P4	P90	H3f3b	1.40672	1	0	ctx	astro
merged	P4-P90	P4	P90	Sipa1l1	1.1725	0.25	0	ctx	astro
merged	P4-P90	P4	P90	Nrxn3	2.10965	1	0	ctx	astro
merged	P4-P90	P4	P90	Kcnk10	0.53307	0.75	0	ctx	astro
merged	P4-P90	P4	P90	Traf3	0.500238	1	0	ctx	astro
merged	P4-P90	P4	P90	2610307P16Rik	1.44664	1	0	ctx	astro
merged	P4-P90	P4	P90	Vcan	1.06297	1	0	ctx	astro
merged	P4-P90	P4	P90	Rnf180	0.576053	1	0	ctx	astro
merged	P4-P90	P4	P90	Arhgef3	1.56203	1	0	ctx	astro
merged	P4-P90	P4	P90	Tnfrsf19	0.552916	1	1	ctx	astro
merged	P4-P90	P4	P90	Gm41168	0.614987	0.5	0	ctx	astro
merged	P4-P90	P4	P90	Fbxl7	0.775377	1	0	ctx	astro
merged	P4-P90	P4	P90	Ncald	1.44016	1	0	ctx	astro
merged	P4-P90	P4	P90	Oxr1	0.674608	1	0	ctx	astro
merged	P4-P90	P4	P90	Angpt1	0.73395	0.75	0	ctx	astro
merged	P4-P90	P4	P90	Slc2a13	1.11909	0.75	0	ctx	astro
merged	P4-P90	P4	P90	Slc38a2	0.549643	0.75	0	ctx	astro
merged	P4-P90	P4	P90	Sema5b	1.07573	1	0	ctx	astro
merged	P4-P90	P4	P90	Cmss1	1.04192	0.5	0	ctx	astro
merged	P4-P90	P4	P90	Ttc3	0.560076	1	0	ctx	astro
merged	P4-P90	P4	P90	Kcnj6	1.37514	0.5	0	ctx	astro
merged	P4-P90	P4	P90	Tiam2	0.50699	0.75	0	ctx	astro
merged	P4-P90	P4	P90	Airn	0.814085	0.75	0	ctx	astro
merged	P4-P90	P4	P90	Notch3	0.887662	0.5	0	ctx	astro
merged	P4-P90	P4	P90	Plcl2	0.760451	0.5	0	ctx	astro
merged	P4-P90	P4	P90	Vit	1.21681	0.75	0	ctx	astro
merged	P4-P90	P4	P90	Sema6a	1.15465	1	0	ctx	astro
merged	P4-P90	P4	P90	Tnfaip8	0.689181	1	1	ctx	astro
merged	P4-P90	P4	P90	C030005K06Rik	0.666589	1	1	ctx	astro
merged	P4-P90	P4	P90	Sncaip	1.39621	1	0	ctx	astro
merged	P4-P90	P4	P90	Setbp1	0.532042	1	1	ctx	astro
merged	P4-P90	P4	P90	Dok6	0.754522	1	0	ctx	astro
merged	P4-P90	P4	P90	Pcx	0.504278	1	0	ctx	astro
merged	P4-P90	P4	P90	Prkg1	1.75594	1	0	ctx	astro
merged	P4-P90	P4	P90	Plce1	0.759982	1	0	ctx	astro
merged	P4-P90	P4	P90	Sorcs1	1.43332	1	0	ctx	astro
merged	P4-P90	P4	P90	Gm47283	0.585827	1	0	ctx	astro
merged	P4-P90	P4	P90	mt-Nd1	0.632178	1	0	ctx	astro
merged	P4-P90	P4	P90	mt-Cytb	0.526658	1	0	ctx	astro
merged	P4-90weeks	P4	90weeks	Stau2	0.588982	0.75	0	ctx	astro
merged	P4-90weeks	P4	90weeks	Gm29260	1.7132	1	0	ctx	astro
merged	P4-90weeks	P4	90weeks	Igfbp2	0.655458	0.75	0	ctx	astro
merged	P4-90weeks	P4	90weeks	Epha4	1.25412	1	0	ctx	astro
merged	P4-90weeks	P4	90weeks	Agap1	1.17122	1	0	ctx	astro
merged	P4-90weeks	P4	90weeks	Dbi	1.19989	0.75	0	ctx	astro
merged	P4-90weeks	P4	90weeks	Atp2b4	1.19885	0.5	0	ctx	astro
merged	P4-90weeks	P4	90weeks	Nav1	1.81323	1	0	ctx	astro
merged	P4-90weeks	P4	90weeks	Gm26936	0.522481	1	0	ctx	astro
merged	P4-90weeks	P4	90weeks	1700025G04Rik	0.910076	0.5	0	ctx	astro
merged	P4-90weeks	P4	90weeks	Nme7	0.726013	0.75	0	ctx	astro
merged	P4-90weeks	P4	90weeks	Tgfb2	0.724871	1	0	ctx	astro
merged	P4-90weeks	P4	90weeks	Cacnb2	0.535357	0.5	0	ctx	astro
merged	P4-90weeks	P4	90weeks	Pbx3	1.09735	0.75	0	ctx	astro
merged	P4-90weeks	P4	90weeks	Tanc1	0.791726	0.75	0	ctx	astro
merged	P4-90weeks	P4	90weeks	Osbpl6	0.768094	1	0	ctx	astro
merged	P4-90weeks	P4	90weeks	Sema6d	0.839151	1	1	ctx	astro
merged	P4-90weeks	P4	90weeks	Ralgapa2	1.1335	1	0	ctx	astro
merged	P4-90weeks	P4	90weeks	Cst3	1.40977	1	0	ctx	astro
merged	P4-90weeks	P4	90weeks	Gnas	0.71372	0.5	0	ctx	astro
merged	P4-90weeks	P4	90weeks	Zfp704	0.912779	1	0	ctx	astro
merged	P4-90weeks	P4	90weeks	Gm16337	0.552646	0.5	0	ctx	astro
merged	P4-90weeks	P4	90weeks	Sox2ot	0.620754	1	0	ctx	astro
merged	P4-90weeks	P4	90weeks	Dclk2	0.607976	1	0	ctx	astro
merged	P4-90weeks	P4	90weeks	Syt11	1.00313	1	0	ctx	astro
merged	P4-90weeks	P4	90weeks	Kcnd3	0.562818	1	0	ctx	astro
merged	P4-90weeks	P4	90weeks	Ntng1	1.47712	1	0	ctx	astro
merged	P4-90weeks	P4	90weeks	Car8	0.76209	1	0	ctx	astro
merged	P4-90weeks	P4	90weeks	Gm11867	0.607964	0.5	0.2	ctx	astro
merged	P4-90weeks	P4	90weeks	Grin3a	0.745749	0.75	0	ctx	astro
merged	P4-90weeks	P4	90weeks	Tnc	2.42134	1	0	ctx	astro
merged	P4-90weeks	P4	90weeks	Zdhhc21	0.562742	1	0	ctx	astro
merged	P4-90weeks	P4	90weeks	Csmd2	1.93506	1	0	ctx	astro
merged	P4-90weeks	P4	90weeks	Srsf10	0.731994	1	0	ctx	astro
merged	P4-90weeks	P4	90weeks	Id3	0.525871	1	0	ctx	astro
merged	P4-90weeks	P4	90weeks	Ctnnbip1	0.536371	1	0	ctx	astro
merged	P4-90weeks	P4	90weeks	Agrn	0.671151	1	0	ctx	astro
merged	P4-90weeks	P4	90weeks	9330182L06Rik	0.590497	0.5	0	ctx	astro
merged	P4-90weeks	P4	90weeks	Sema3c	1.18344	0.75	0	ctx	astro
merged	P4-90weeks	P4	90weeks	Prkag2	0.749306	0.75	0	ctx	astro
merged	P4-90weeks	P4	90weeks	Nsd2	0.548065	1	0	ctx	astro
merged	P4-90weeks	P4	90weeks	2025-09-11	0.632099	0.5	0	ctx	astro
merged	P4-90weeks	P4	90weeks	Sez6l	1.44454	0.75	0	ctx	astro
merged	P4-90weeks	P4	90weeks	Vps37b	1.19964	0.75	0	ctx	astro
merged	P4-90weeks	P4	90weeks	Tmem132b	1.30955	0.5	0	ctx	astro
merged	P4-90weeks	P4	90weeks	Cttnbp2	0.500534	1	0	ctx	astro
merged	P4-90weeks	P4	90weeks	Ptprz1	0.551774	1	1	ctx	astro
merged	P4-90weeks	P4	90weeks	Ptn	0.686587	1	1	ctx	astro
merged	P4-90weeks	P4	90weeks	Dgki	0.911096	1	0	ctx	astro
merged	P4-90weeks	P4	90weeks	1700111E14Rik	0.998392	1	0	ctx	astro
merged	P4-90weeks	P4	90weeks	Ezh2	0.547016	0.5	0	ctx	astro
merged	P4-90weeks	P4	90weeks	Creb5	1.48599	1	0	ctx	astro
merged	P4-90weeks	P4	90weeks	Pde1c	0.714341	0.5	0	ctx	astro
[truncated: 17,976 more rows]

## Sheet: mouse_astro_adegs_P4-P90_unipro
region	comparison	higher_group	lower_group	DEG_name	logFC	higher_group_reps	lower_group_reps	protein_name	GO_CellCompart	GO_MolFunction	GO_BiolProcess
cortex	P4-P90	P4	P90	Gm29260	1.38793	1	0
cortex	P4-P90	P4	P90	Igfbp2	0.603975	0.75	0	Insulin-like growth factor-binding protein 2	apical plasma membrane,extracellular region,extracellular space	insulin-like growth factor binding,insulin-like growth factor I binding,insulin-like growth factor II binding,protein phosphatase inhibitor activity,receptor ligand inhibitor activity,signaling receptor inhibitor activity	cellular response to hormone stimulus,female pregnancy,osteoblast differentiation,positive regulation of activated T cell proliferation,regulation of insulin-like growth factor receptor signaling pathway,response to estradiol,response to estrogen,response to glucocorticoid,response to mechanical stimulus,response to nutrient,response to retinoic acid,response to xenobiotic stimulus
cortex	P4-P90	P4	P90	Epha4	1.39816	1	0	Ephrin type-A receptor 4	adherens junction,axon,axon terminus,axonal growth cone,cell surface,cytoplasm,dendrite,dendritic shaft,dendritic spine,early endosome membrane,filopodium,glutamatergic synapse,mitochondrial outer membrane,neuromuscular junction,perikaryon,plasma membrane,postsynaptic density membrane,postsynaptic membrane,presynaptic membrane,Schaffer collateral - CA1 synapse	ATP binding,boss receptor activity,brain-derived neurotrophic factor receptor activity,DH domain binding,ephrin receptor binding,epidermal growth factor receptor activity,fibroblast growth factor receptor activity,GPI-linked ephrin receptor activity,hepatocyte growth factor receptor activity,histone H2AXY142 kinase activity,histone H3Y41 kinase activity,identical protein binding,insulin receptor …	adherens junction organization,adult walking behavior,axon guidance,cell adhesion,cellular response to amyloid-beta,cochlea development,corticospinal tract morphogenesis,fasciculation of motor neuron axon,fasciculation of sensory neuron axon,glial cell migration,innervation,motor neuron axon guidance,negative regulation of axon regeneration,negative regulation of cell adhesion,negative regulation…
cortex	P4-P90	P4	P90	Agap1	0.909839	1	0	Arf-GAP with GTPase, ANK repeat and PH domain-containing protein 1	cytosol	GTP binding,GTPase activator activity,GTPase activity,metal ion binding	protein transport
cortex	P4-P90	P4	P90	Dbi	0.835065	0.75	0	Acyl-CoA-binding protein	endoplasmic reticulum,extracellular space,Golgi apparatus,mitochondrion,synaptic vesicle	fatty-acyl-CoA binding	behavioral fear response,hair follicle development,lateral ventricle development,learning or memory,long-term synaptic potentiation,regulation of synaptic transmission, GABAergic,skin development,triglyceride metabolic process
cortex	P4-P90	P4	P90	Atp2b4	1.19885	0.5	0	Plasma membrane calcium-transporting ATPase 4	basolateral plasma membrane,glutamatergic synapse,membrane raft,plasma membrane,presynaptic active zone membrane,sarcolemma,sperm flagellum,sperm principal piece,T-tubule,Z disc	ATP binding,ATP hydrolysis activity,calmodulin binding,metal ion binding,nitric-oxide synthase binding,nitric-oxide synthase inhibitor activity,P-type calcium transporter activity,PDZ domain binding,protein kinase binding,protein phosphatase 2B binding	calcium ion export,calcium ion transport,cellular response to acetylcholine,cellular response to epinephrine stimulus,flagellated sperm motility,hippocampus development,intracellular calcium ion homeostasis,negative regulation of adenylate cyclase-activating adrenergic receptor signaling pathway,negative regulation of angiogenesis,negative regulation of arginine catabolic process,negative regulat…
cortex	P4-P90	P4	P90	Nav1	1.67636	1	0	Neuron navigator 1	axon initial segment,cytoplasm,microtubule,microtubule cytoskeleton	ATP hydrolysis activity	microtubule bundle formation,neuron migration
cortex	P4-P90	P4	P90	1700025G04Rik	1.00903	0.5	0
cortex	P4-P90	P4	P90	Tgfb2	0.63229	1	0	Transforming growth factor beta-2 proprotein	axon,endosome,extracellular matrix,extracellular region,extracellular space,neuronal cell body	amyloid-beta binding,growth factor activity,protein homodimerization activity,signaling receptor binding,transforming growth factor beta receptor binding,type II transforming growth factor beta receptor binding,type III transforming growth factor beta receptor binding	activation-induced cell death of T cells,ascending aorta morphogenesis,atrial septum morphogenesis,atrial septum primum morphogenesis,atrioventricular valve morphogenesis,axon guidance,blood vessel development,blood vessel remodeling,cardiac epithelial to mesenchymal transition,cardiac left ventricle morphogenesis,cardiac muscle cell proliferation,cardiac right ventricle morphogenesis,cardioblast…
cortex	P4-P90	P4	P90	Cacnb2	1.12098	0.5	0	Voltage-dependent L-type calcium channel subunit beta-2	L-type voltage-gated calcium channel complex,photoreceptor ribbon synapse,plasma membrane,presynapse,voltage-gated calcium channel complex	actin filament binding,high voltage-gated calcium channel activity,voltage-gated calcium channel activity involved in AV node cell action potential,voltage-gated calcium channel activity involved in regulation of presynaptic cytosolic calcium levels	calcium ion import,calcium ion transmembrane transport,chemical synaptic transmission,membrane depolarization during atrial cardiac muscle cell action potential,membrane depolarization during AV node cell action potential,positive regulation of calcium ion transmembrane transport via high voltage-gated calcium channel,positive regulation of high voltage-gated calcium channel activity,positive reg…
cortex	P4-P90	P4	P90	Pbx3	0.992501	0.75	0	Pre-B-cell leukemia transcription factor 3	nucleus,transcription regulator complex	DNA-binding transcription activator activity, RNA polymerase II-specific,RNA polymerase II cis-regulatory region sequence-specific DNA binding,sequence-specific DNA binding	adult locomotory behavior,dorsal spinal cord development,neuron development,positive regulation of transcription by RNA polymerase II,regulation of respiratory gaseous exchange by nervous system process,respiratory gaseous exchange by respiratory system
cortex	P4-P90	P4	P90	Tanc1	0.697679	0.75	0	Protein TANC1	axon terminus,dendrite,neuronal cell body,postsynaptic density		dendritic spine maintenance,myoblast fusion,visual learning
cortex	P4-P90	P4	P90	Osbpl6	0.826487	1	0	Oxysterol-binding protein-related protein 6	cytosol,endoplasmic reticulum membrane,endosome membrane,nuclear envelope,plasma membrane	lipid binding	lipid transport
cortex	P4-P90	P4	P90	Sema6d	0.540054	1	1	Semaphorin-6D	collagen-containing extracellular matrix,Golgi apparatus,plasma membrane	receptor ligand activity,semaphorin receptor binding	cell differentiation,negative regulation of smooth muscle cell migration,positive regulation of smooth muscle cell migration,semaphorin-plexin signaling pathway,smooth muscle cell migration,T cell activation via T cell receptor contact with antigen bound to MHC molecule on antigen presenting cell,ventricular system development
cortex	P4-P90	P4	P90	Ralgapa2	1.18375	1	0	Ral GTPase-activating protein subunit alpha-2	cytoplasm,cytosol,nucleus	GTPase activator activity,protein heterodimerization activity	activation of GTPase activity,Ral protein signal transduction,regulation of exocyst localization,regulation of protein localization,regulation of small GTPase mediated signal transduction
cortex	P4-P90	P4	P90	Cst3	0.513407	1	0	Cystatin-C	collagen-containing extracellular matrix,extracellular space	cysteine-type endopeptidase inhibitor activity
cortex	P4-P90	P4	P90	Zfp704	0.984024	1	0	Zinc finger protein 704	nucleus	cis-regulatory region sequence-specific DNA binding,metal ion binding	regulation of transcription by RNA polymerase II
cortex	P4-P90	P4	P90	Dclk2	0.612355	1	0	Serine/threonine-protein kinase DCLK2	cytoplasm,cytoskeleton	3-phosphoinositide-dependent protein kinase activity,AMP-activated protein kinase activity,ATP binding,DNA-dependent protein kinase activity,eukaryotic translation initiation factor 2alpha kinase activity,histone H2AS1 kinase activity,histone H2AS121 kinase activity,histone H2AT120 kinase activity,histone H2AXS139 kinase activity,histone H2BS14 kinase activity,histone H2BS36 kinase activity,histo…	hippocampus development,intracellular signal transduction,microtubule cytoskeleton organization,negative regulation of protein localization to nucleus,protein localization to nucleus,pyramidal neuron development
cortex	P4-P90	P4	P90	Syt11	0.996425	1	0	Synaptotagmin-11	axon,clathrin-coated vesicle membrane,cytoplasm,dendrite,dopaminergic synapse,early phagosome,lysosomal membrane,lysosome,perikaryon,phagocytic cup,phagocytic vesicle,plasma membrane,postsynaptic density,recycling endosome,recycling endosome membrane,trans-Golgi network,vesicle	beta-tubulin binding,identical protein binding,metal ion binding,SNARE binding,translation initiation factor binding,ubiquitin protein ligase binding	autophagy,calcium ion regulated lysosome exocytosis,establishment of vesicle localization,learning,memory,negative regulation of cytokine production,negative regulation of dopamine secretion,negative regulation of endocytosis,negative regulation of interleukin-6 production,negative regulation of microglial cell activation,negative regulation of phagocytosis,negative regulation of tumor necrosis f…
cortex	P4-P90	P4	P90	Kcnd3	0.951314	1	0	A-type voltage-gated potassium channel KCND3	dendrite,GABA-ergic synapse,Kv4.3-KChIP1 channel complex,membrane,postsynaptic specialization membrane,sarcolemma,voltage-gated potassium channel complex	A-type (transient outward) potassium channel activity,metal ion binding,voltage-gated potassium channel activity involved in cardiac muscle cell action potential repolarization,voltage-gated potassium channel activity involved in ventricular cardiac muscle cell action potential repolarization	cardiac muscle cell action potential involved in contraction,cell communication involved in cardiac conduction,chemical synaptic transmission,establishment of localization in cell,membrane repolarization,muscle contraction,potassium ion export across plasma membrane,protein homooligomerization,protein tetramerization,regulation of heart contraction,regulation of heart rate by cardiac conduction
cortex	P4-P90	P4	P90	Ntng1	1.47712	1	0	Netrin-G1	glutamatergic synapse,plasma membrane,presynaptic active zone membrane,Schaffer collateral - CA1 synapse,side of membrane	cell-cell adhesion mediator activity	axonogenesis,modulation of chemical synaptic transmission,regulation of neuron migration,regulation of neuron projection arborization,regulation of neuron projection development,synaptic membrane adhesion
cortex	P4-P90	P4	P90	Tspan5	0.507754	1	0.5	Tetraspanin-5	actin cytoskeleton,nucleoplasm,plasma membrane	enzyme binding	positive regulation of Notch signaling pathway,protein localization to plasma membrane,protein maturation,regulation of membrane protein ectodomain proteolysis
cortex	P4-P90	P4	P90	Car8	0.699927	1	0	Carbonic anhydrase-related protein	cytoplasm	carbonate dehydratase activity,zinc ion binding	positive regulation of calcium-mediated signaling
cortex	P4-P90	P4	P90	Grin3a	0.542748	0.75	0	Glutamate receptor ionotropic, NMDA 3A	cytoplasm,glutamatergic synapse,neuron projection,neuronal cell body,NMDA selective glutamate receptor complex,postsynaptic density membrane,postsynaptic membrane,presynapse	calcium channel activity,glycine binding,identical protein binding,NMDA glutamate receptor activity,protein phosphatase 2A binding,serine binding,transmitter-gated monoatomic ion channel activity involved in regulation of postsynaptic membrane potential	calcium ion transport,dendrite development,negative regulation of dendritic spine development,prepulse inhibition,presynaptic modulation of chemical synaptic transmission,response to ethanol,rhythmic process
cortex	P4-P90	P4	P90	Tnc	1.95644	1	0	Tenascin	basement membrane,collagen-containing extracellular matrix,extracellular matrix of synaptic cleft,extracellular region,glutamatergic synapse,interstitial matrix,perisynaptic extracellular matrix,tenascin complex	fibronectin binding,integrin binding,syndecan binding	bud outgrowth involved in lung branching,cell adhesion,cellular response to prostaglandin D stimulus,cellular response to retinoic acid,cellular response to vitamin D,mesenchymal-epithelial cell signaling involved in prostate gland development,morphogenesis of an epithelium,negative regulation of cell adhesion,neuromuscular junction development,odontogenesis of dentin-containing tooth,peripheral …
cortex	P4-P90	P4	P90	Zdhhc21	0.508512	1	0	Palmitoyltransferase ZDHHC21	Golgi apparatus,Golgi membrane,plasma membrane	palmitoyltransferase activity,protein-cysteine S-palmitoyltransferase activity	adrenergic receptor signaling pathway,hair follicle development,peptidyl-L-cysteine S-palmitoylation,regulation of establishment of endothelial barrier,regulation of leukocyte adhesion to arterial endothelial cell,regulation of vascular associated smooth muscle contraction,sebaceous gland development
cortex	P4-P90	P4	P90	Csmd2	1.93506	1	0	Csmd2	glutamatergic synapse,postsynaptic density membrane		maintenance of postsynaptic density structure,postsynaptic density assembly
cortex	P4-P90	P4	P90	Srsf10	0.614221	1	0	Serine/arginine-rich splicing factor 10	axon terminus,cytosol,dendrite,neuronal cell body,nuclear speck,nucleoplasm	RNA binding,unfolded protein binding	cytosolic transport,mRNA splice site recognition,negative regulation of mRNA splicing, via spliceosome,regulation of DNA-templated transcription,RNA splicing, via transesterification reactions
cortex	P4-P90	P4	P90	Ctnnbip1	0.554128	1	0	Beta-catenin-interacting protein 1	beta-catenin destruction complex,beta-catenin-ICAT complex,cytoplasm,cytosol,nucleus	armadillo repeat domain binding,beta-catenin binding	anterior/posterior pattern specification,branching involved in ureteric bud morphogenesis,negative regulation of canonical Wnt signaling pathway,negative regulation of DNA binding,negative regulation of DNA-binding transcription factor activity,negative regulation of mesenchymal cell proliferation,negative regulation of protein-containing complex assembly,negative regulation of smooth muscle cell…
cortex	P4-P90	P4	P90	Prkag2	0.534341	0.75	0	5'-AMP-activated protein kinase subunit gamma-2	cytosol,nucleoplasm,nucleotide-activated protein kinase complex	ADP binding,AMP binding,AMP-activated protein kinase activity,ATP binding,cAMP-dependent protein kinase inhibitor activity,phosphorylase kinase regulator activity,protein kinase activator activity,protein kinase binding,protein kinase regulator activity	cellular response to nutrient levels,fatty acid biosynthetic process,glycogen metabolic process,intracellular signal transduction,regulation of fatty acid metabolic process,regulation of glycolytic process
cortex	P4-P90	P4	P90	Nsd2	0.563392	1	0	Histone-lysine N-methyltransferase NSD2	chromosome,nucleoplasm,nucleus	chromatin binding,histone H3K36 dimethyltransferase activity,histone H3K36 methyltransferase activity,histone H3K36 trimethyltransferase activity,histone methyltransferase activity,metal ion binding,sequence-specific DNA binding	atrial septum primum morphogenesis,atrial septum secundum morphogenesis,bone development,membranous septum morphogenesis,methylation,negative regulation of transcription by RNA polymerase II,positive regulation of isotype switching to IgA isotypes,regulation of DNA-templated transcription,regulation of double-strand break repair via nonhomologous end joining,regulation of establishment of protein…
cortex	P4-P90	P4	P90	2025-09-11	0.576309	0.5	0	Septin-11	axon,dendritic spine,septin complex	GTP binding	cell division
cortex	P4-P90	P4	P90	Sez6l	1.44454	0.75	0	Seizure 6-like protein	endoplasmic reticulum,endoplasmic reticulum membrane,glutamatergic synapse,neuronal cell body,postsynaptic membrane		adult locomotory behavior,cerebellar Purkinje cell layer development,synapse maturation
cortex	P4-P90	P4	P90	Vps37b	0.835675	0.75	0	Vacuolar protein sorting-associated protein 37B	ESCRT I complex,late endosome membrane,midbody,plasma membrane	calcium-dependent protein binding	catabolic process,positive regulation of viral budding via host ESCRT complex,protein transport,viral release from host cell
cortex	P4-P90	P4	P90	Tmem132b	1.30955	0.5	0	Tmem132b	membrane
cortex	P4-P90	P4	P90	Cttnbp2	0.699072	1	0	Cortactin-binding protein 2	cell cortex,dendritic spine,FAR/SIN/STRIPAK complex,glutamatergic synapse,postsynaptic actin cytoskeleton,synaptic vesicle	SH3 domain binding	regulation of modification of postsynaptic actin cytoskeleton
cortex	P4-P90	P4	P90	Ptprz1	0.57422	1	1	Receptor-type tyrosine-protein phosphatase zeta	extracellular matrix,extracellular region,perineuronal net,plasma membrane,synapse	histone H2AXY142 phosphatase activity,integrin binding,non-membrane spanning protein tyrosine phosphatase activity,phosphatase activity,protein tyrosine phosphatase activity,protein tyrosine phosphatase activity, metal-dependent	axonogenesis,hematopoietic progenitor cell differentiation,learning or memory,negative regulation of neuron apoptotic process,oligodendrocyte differentiation,peptidyl-tyrosine dephosphorylation,positive regulation of oligodendrocyte differentiation,regulation of myelination,regulation of oligodendrocyte progenitor proliferation
cortex	P4-P90	P4	P90	Ptn	0.572427	1	1	Pleiotrophin	endoplasmic reticulum,extracellular matrix,extracellular region,extracellular space,plasma membrane,protein-containing complex,Schaffer collateral - CA1 synapse	chondroitin sulfate binding,growth factor activity,heparin binding,integrin binding,protein kinase binding,protein phosphatase inhibitor activity	bone mineralization,decidualization,dendrite arborization,dendrite regeneration,estrous cycle,integrin-mediated signaling pathway,learning,leukocyte chemotaxis involved in inflammatory response,memory,modulation of chemical synaptic transmission,negative regulation of long-term synaptic potentiation,negative regulation of neuroblast proliferation,oogenesis,ossification,ossification involved in bo…
cortex	P4-P90	P4	P90	Dgki	0.758862	1	0.5	Diacylglycerol kinase iota	axon terminus,cytoplasm,cytosol,dendritic spine,excitatory synapse,glutamatergic synapse,guanyl-nucleotide exchange factor complex,neuronal cell body,nucleus,perinuclear region of cytoplasm,postsynaptic density,presynaptic active zone,protein-containing complex,Schaffer collateral - CA1 synapse,synapse,synaptic membrane,synaptic vesicle,synaptic vesicle membrane	ATP binding,ATP-dependent diacylglycerol kinase activity,GTPase inhibitor activity,metal ion binding,small GTPase binding	excitatory postsynaptic potential,glycerolipid metabolic process,habituation,neurotransmitter secretion,phospholipase C-activating G protein-coupled receptor signaling pathway,positive regulation of Ras protein signal transduction,presynaptic modulation of chemical synaptic transmission,Ras protein signal transduction,regulation of long-term synaptic depression,regulation of synaptic transmission…
cortex	P4-P90	P4	P90	1700111E14Rik	0.822426	1	0
cortex	P4-P90	P4	P90	Ezh2	0.503064	0.5	0	Histone-lysine N-methyltransferase EZH2	chromatin silencing complex,chromosome, telomeric region,ESC/E(Z) complex,nucleoplasm,nucleus,pericentric heterochromatin,pronucleus,synapse	chromatin binding,chromatin DNA binding,DNA binding,histone binding,histone H3K27 methyltransferase activity,histone H3K27 trimethyltransferase activity,histone methyltransferase activity,lncRNA binding,nucleosome binding,primary miRNA binding,promoter-specific chromatin binding,protein-lysine N-methyltransferase activity,ribonucleoprotein complex binding,RNA binding,RNA polymerase II cis-regulat…	B cell differentiation,cardiac muscle hypertrophy in response to stress,cellular response to hydrogen peroxide,cellular response to trichostatin A,cerebellar cortex development,DNA methylation-dependent constitutive heterochromatin formation,epidermal cell differentiation,facultative heterochromatin formation,G1 to G0 transition,G1/S transition of mitotic cell cycle,hemopoiesis,hepatocyte homeost…
cortex	P4-P90	P4	P90	Creb5	1.13386	1	0	Cyclic AMP-responsive element-binding protein 5	nucleus	DNA binding,DNA-binding transcription activator activity, RNA polymerase II-specific,DNA-binding transcription factor activity	adipose tissue development,fat cell differentiation,positive regulation of DNA-templated transcription,positive regulation of transcription by RNA polymerase II,white fat cell differentiation
cortex	P4-P90	P4	P90	Pde1c	0.661437	0.5	0	Dual specificity calcium/calmodulin-dependent 3',5'-cyclic nucleotide phosphodiesterase 1C	cilium,lysosome	3',5'-cyclic-AMP phosphodiesterase activity,3',5'-cyclic-GMP phosphodiesterase activity,calmodulin binding,calmodulin-activated 3',5'-cyclic-GMP phosphodiesterase activity,calmodulin-activated dual specificity 3',5'-cyclic-GMP, 3',5'-cyclic-AMP phosphodiesterase activity,metal ion binding	response to calcium ion,sensory perception of smell,signal transduction
cortex	P4-P90	P4	P90	Lrig1	0.905821	1	0	Leucine-rich repeats and immunoglobulin-like domains protein 1	plasma membrane		hair cycle process,innervation,otolith morphogenesis,sensory perception of sound
cortex	P4-P90	P4	P90	Pdzrn3	1.15847	1	0	E3 ubiquitin-protein ligase PDZRN3	cytoplasm,neuromuscular junction	ubiquitin protein ligase activity,ubiquitin-protein transferase activity,zinc ion binding	neuromuscular junction development,protein ubiquitination
cortex	P4-P90	P4	P90	Gm26911	1.24575	0.5	0
cortex	P4-P90	P4	P90	Chl1	1.55375	0.75	0	Neural cell adhesion molecule L1-like protein	apical part of cell,dendrite,extracellular region,plasma membrane	protease binding	adult locomotory behavior,axon guidance,axon regeneration,cell adhesion,cognition,exploration behavior,negative regulation of neuron apoptotic process,neuron migration,neuron projection development
cortex	P4-P90	P4	P90	Cd9	1.30967	1	0	CD9 antigen	cell surface,external side of plasma membrane,extracellular exosome,membrane,plasma membrane,protein-containing complex	integrin binding	cell adhesion,cell population proliferation,cellular response to low-density lipoprotein particle stimulus,fusion of sperm to egg plasma membrane involved in single fertilization,glial cell migration,myoblast fusion involved in skeletal muscle regeneration,negative regulation of cell population proliferation,negative regulation of platelet aggregation,paranodal junction assembly,receptor internal…
cortex	P4-P90	P4	P90	Ccnd2	0.974029	1	0	G1/S-specific cyclin-D2	chromatin,cyclin D2-CDK4 complex,cytosol,nuclear membrane,nucleolus,nucleoplasm,nucleus	cyclin-dependent protein serine/threonine kinase activator activity,protein kinase binding	adult locomotory behavior,cell division,cellular response to X-ray,G1/S transition of mitotic cell cycle,long-term memory,negative regulation of apoptotic process,positive regulation of cell population proliferation,positive regulation of G1/S transition of mitotic cell cycle,regulation of cell cycle
cortex	P4-P90	P4	P90	Plekha5	0.566931	1	0	Plekha5	cytosol,glutamatergic synapse,postsynaptic density	phosphatidylinositol-3,5-bisphosphate binding,phosphatidylinositol-3-phosphate binding,phosphatidylinositol-4-phosphate binding,phosphatidylinositol-5-phosphate binding	reproductive system development
cortex	P4-P90	P4	P90	Pde3a	1.25425	1	0	cGMP-inhibited 3',5'-cyclic phosphodiesterase 3A	cytosol,membrane	3',5'-cGMP-inhibited cyclic-nucleotide phosphodiesterase activity,3',5'-cGMP-stimulated cyclic-nucleotide phosphodiesterase activity,3',5'-cyclic-AMP phosphodiesterase activity,3',5'-cyclic-GMP phosphodiesterase activity,estrogen binding,metal ion binding,nuclear estrogen receptor activity	apoptotic signaling pathway,cellular response to cGMP,cellular response to transforming growth factor beta stimulus,cGMP-mediated signaling,negative regulation of adenylate cyclase-activating G protein-coupled receptor signaling pathway,negative regulation of apoptotic process,negative regulation of cAMP-mediated signaling,negative regulation of vascular permeability,oocyte development,oocyte mat…
cortex	P4-P90	P4	P90	Apoe	0.516681	1	0.5	Apolipoprotein E	chylomicron remnant,cytosol,endoplasmic reticulum,extracellular exosome,extracellular matrix,extracellular region,extracellular space,glutamatergic synapse,Golgi apparatus,high-density lipoprotein particle,intermediate-density lipoprotein particle,low-density lipoprotein particle,melanosome,multivesicular body, internal vesicle,synaptic cleft,very-low-density lipoprotein particle	amyloid-beta binding,antioxidant activity,cholesterol transfer activity,enzyme binding,heparan sulfate proteoglycan binding,heparin binding,identical protein binding,lipoprotein particle binding,low-density lipoprotein particle receptor binding,metal chelating activity,phosphatidylcholine-sterol O-acyltransferase activator activity,phospholipid binding,protein homodimerization activity,receptor l…	amyloid precursor protein metabolic process,artery morphogenesis,cellular response to lipoprotein particle stimulus,cholesterol catabolic process,cholesterol efflux,cholesterol homeostasis,cholesterol metabolic process,chylomicron remnant clearance,circulatory system development,fatty acid homeostasis,G protein-coupled receptor signaling pathway,gene expression,high-density lipoprotein particle a…
cortex	P4-P90	P4	P90	Gabrg3	0.520294	0.5	0	Gamma-aminobutyric acid receptor subunit gamma-3	chloride channel complex,GABA-ergic synapse,microtubule cytoskeleton,nucleolus,postsynaptic membrane,synaptic membrane	GABA-A receptor activity,GABA-gated chloride ion channel activity,transmitter-gated monoatomic ion channel activity involved in regulation of postsynaptic membrane potential	gamma-aminobutyric acid signaling pathway,response to xenobiotic stimulus
cortex	P4-P90	P4	P90	Ntrk3	1.64599	1	0	NT-3 growth factor receptor	cytoplasm,cytosol,mitochondrial outer membrane,plasma membrane,receptor complex	ATP binding,boss receptor activity,brain-derived neurotrophic factor receptor activity,epidermal growth factor receptor activity,fibroblast growth factor receptor activity,GPI-linked ephrin receptor activity,hepatocyte growth factor receptor activity,histone H2AXY142 kinase activity,histone H3Y41 kinase activity,insulin receptor activity,insulin-like growth factor receptor activity,macrophage col…	axon extension involved in regeneration,circadian rhythm,heart development,lens fiber cell differentiation,mechanoreceptor differentiation,myelination in peripheral nervous system,neuronal action potential propagation,positive regulation of apoptotic process,positive regulation of axon extension involved in regeneration,positive regulation of synapse assembly
cortex	P4-P90	P4	P90	Mir9-3hg	0.52999	1	1
cortex	P4-P90	P4	P90	Grm5	2.47205	1	0	Metabotropic glutamate receptor 5	astrocyte projection,cytoplasm,dendrite,dendritic shaft,dendritic spine,glutamatergic synapse,neuron projection,neuronal cell body,plasma membrane,postsynaptic membrane,Schaffer collateral - CA1 synapse	A2A adenosine receptor binding,G protein-coupled receptor activity,glutamate receptor activity,identical protein binding,PLC activating G protein-coupled glutamate receptor activity,protein tyrosine kinase activator activity,protein tyrosine kinase binding	cellular response to amyloid-beta,chemical synaptic transmission,desensitization of G protein-coupled receptor signaling pathway,G protein-coupled glutamate receptor signaling pathway,learning,learning or memory,locomotory behavior,modulation of chemical synaptic transmission,positive regulation of calcium-mediated signaling,positive regulation of long-term neuronal synaptic plasticity,positive r…
cortex	P4-P90	P4	P90	Prkcb	1.49721	1	0	Protein kinase C beta type	brush border membrane,calyx of Held,centrosome,cytoplasm,membrane,nucleoplasm,nucleus,plasma membrane,presynaptic cytosol,spectrin	ATP binding,calcium channel regulator activity,calcium,diacylglycerol-dependent serine/threonine kinase activity,chromatin binding,diacylglycerol-dependent serine/threonine kinase activity,diacylglycerol-dependent, calcium-independent serine/threonine kinase activity,histone binding,histone H3T6 kinase activity,nuclear androgen receptor binding,nuclear receptor coactivator activity,protein kinase…	adaptive immune response,apoptotic process,B cell activation,B cell receptor signaling pathway,calcium ion transport,cellular response to carbohydrate stimulus,dibenzo-p-dioxin metabolic process,intracellular calcium ion homeostasis,negative regulation of D-glucose transmembrane transport,negative regulation of insulin receptor signaling pathway,phospholipase C-activating G protein-coupled acetyl…
cortex	P4-P90	P4	P90	Gsg1l	1.24268	0.75	0	Germ cell-specific gene 1-like protein	asymmetric synapse,glutamatergic synapse,postsynaptic density membrane,Schaffer collateral - CA1 synapse		regulation of postsynaptic neurotransmitter receptor internalization
cortex	P4-P90	P4	P90	Csmd1	2.61535	1	0	CUB and sushi domain-containing protein 1	membrane		conditioned place preference,female gonad development,gene expression,glucose homeostasis,male gonad development,mammary gland branching involved in pregnancy,mammary gland development,mammary gland duct morphogenesis,memory,oviduct epithelium development,startle response
cortex	P4-P90	P4	P90	Unc5d	1.61144	0.5	0	Netrin receptor UNC5D	cell surface,plasma membrane	netrin receptor activity	apoptotic process,axon guidance,cell-cell adhesion via plasma-membrane adhesion molecules,pyramidal neuron differentiation,regulation of neuron migration
cortex	P4-P90	P4	P90	Nrg1	2.62303	1	0	Pro-neuregulin-1, membrane-bound isoform	axon,cytoplasm,external side of plasma membrane,extracellular space,GABA-ergic synapse,glutamatergic synapse,mossy fiber rosette,neuromuscular junction,plasma membrane,postsynapse,postsynaptic density membrane,presynaptic active zone membrane,synapse	chemorepellent activity,ErbB-2 class receptor binding,growth factor activity,receptor ligand activity,receptor tyrosine kinase binding,transcription coregulator activity	cardiac conduction system development,cardiac muscle cell differentiation,cardiac muscle tissue development,cell morphogenesis,chemorepulsion involved in interneuron migration from the subpallium to the cortex,detection of temperature stimulus involved in sensory perception of pain,ERBB2-ERBB3 signaling pathway,ERBB2-ERBB4 signaling pathway,ERBB4 signaling pathway,ERBB4-ERBB4 signaling pathway,gl…
cortex	P4-P90	P4	P90	Ncan	0.61154	1	0	Neurocan core protein	extracellular region,GABA-ergic synapse,glutamatergic synapse,perisynaptic extracellular matrix,plasma membrane	calcium ion binding,carbohydrate binding,hyaluronic acid binding	cell adhesion,modulation of chemical synaptic transmission,regulation of postsynapse organization,regulation of synapse structural plasticity
cortex	P4-P90	P4	P90	Cbfb	0.542838	1	0	Core-binding factor subunit beta	core-binding factor complex,nucleoplasm,nucleus,protein-containing complex	DNA binding,transcription coactivator activity	cell maturation,definitive hemopoiesis,lymphocyte differentiation,myeloid cell differentiation,negative regulation of CD4-positive, alpha-beta T cell differentiation,negative regulation of transcription by RNA polymerase II,ossification,osteoblast differentiation,positive regulation of CD8-positive, alpha-beta T cell differentiation,positive regulation of transcription by RNA polymerase II,protei…
cortex	P4-P90	P4	P90	Cdh13	1.31138	0.5	0	Cadherin-13	caveola,external side of plasma membrane,extracellular space,GABA-ergic synapse,neuron projection,perinuclear region of cytoplasm,plasma membrane	adiponectin binding,cadherin binding,calcium ion binding,identical protein binding,low-density lipoprotein particle binding	calcium-dependent cell-cell adhesion via plasma membrane cell adhesion molecules,endothelial cell migration,homophilic cell adhesion via plasma membrane adhesion molecules,keratinocyte proliferation,lamellipodium assembly,localization within membrane,low-density lipoprotein particle mediated signaling,negative regulation of cell adhesion,negative regulation of cell population proliferation,positi…
cortex	P4-P90	P4	P90	Eepd1	1.1901	1	0	Endonuclease/exonuclease/phosphatase family domain-containing protein 1	plasma membrane	catalytic activity,DNA binding	DNA repair,positive regulation of cholesterol efflux
cortex	P4-P90	P4	P90	Nkain2	2.06912	1	0	Sodium/potassium-transporting ATPase subunit beta-1-interacting protein 2	plasma membrane
cortex	P4-P90	P4	P90	Marcks	1.18777	1	0	Myristoylated alanine-rich C-kinase substrate	actin filament bundle,cell cortex,centrosome,cytoplasm,germinal vesicle,membrane,organelle,plasma membrane	actin filament binding,calmodulin binding,identical protein binding,protein kinase C binding	actin crosslink formation,actin filament bundle assembly,apoptotic process,mitochondrion organization,neural tube development,neurogenesis,response to endoplasmic reticulum stress
cortex	P4-P90	P4	P90	Slc35f1	1.10714	1	0	Solute carrier family 35 member F1	synaptic vesicle membrane	transmembrane transporter activity
cortex	P4-P90	P4	P90	Fabp7	1.56535	1	0	Fatty acid-binding protein, brain	cell periphery,cell projection,cell-cell junction,cytosol,neuronal cell body	fatty acid binding	cell proliferation in forebrain,neurogenesis,prepulse inhibition,startle response
cortex	P4-P90	P4	P90	Phyhipl	0.602798	1	1	Phytanoyl-CoA hydroxylase-interacting protein-like	mitochondrion
cortex	P4-P90	P4	P90	Grip1	0.694665	1	1	Glutamate receptor-interacting protein 1	cytoplasmic vesicle,dendrite,endoplasmic reticulum membrane,glutamatergic synapse,membrane raft,neuron projection,perikaryon,plasma membrane,postsynaptic density,postsynaptic membrane,recycling endosome		neurotransmitter receptor transport, endosome to postsynaptic membrane,protein localization,vesicle-mediated transport in synapse
cortex	P4-P90	P4	P90	Grip1os2	0.821801	1	0
cortex	P4-P90	P4	P90	Emid1	1.27606	1	0	EMI domain-containing protein 1	collagen trimer,collagen-containing extracellular matrix,endoplasmic reticulum,extracellular matrix,extracellular region,Golgi apparatus
cortex	P4-P90	P4	P90	Slc1a4	0.520849	1	0	Neutral amino acid transporter A	centrosome,dendrite,intermediate filament,melanosome,neuronal cell body,plasma membrane	chloride channel activity,L-alanine transmembrane transporter activity,L-aspartate transmembrane transporter activity,L-cystine transmembrane transporter activity,L-hydroxyproline transmembrane transporter activity,L-proline transmembrane transporter activity,L-serine transmembrane transporter activity,L-threonine transmembrane transporter activity,neutral L-amino acid transmembrane transporter a…	cognition,L-alanine import across plasma membrane,L-aspartate import across plasma membrane,L-serine import across plasma membrane,proline transport,serine import across plasma membrane
cortex	P4-P90	P4	P90	Sgcd	0.917401	1	0	Delta-sarcoglycan	cytoskeleton,dystroglycan complex,plasma membrane,sarcoglycan complex,sarcolemma,sarcoplasmic reticulum		calcium ion homeostasis,calcium-mediated signaling,cardiac muscle cell contraction,cardiac muscle cell development,cardiac muscle contraction,coronary vasculature morphogenesis,heart process,membrane organization,protein-containing complex localization
cortex	P4-P90	P4	P90	Cep112	0.578883	1	0	Centrosomal protein of 112 kDa	centrosome,cytoplasm,inhibitory synapse,plasma membrane		receptor localization to synapse
cortex	P4-P90	P4	P90	H3f3b	1.40672	1	0	Histone H3.3	Barr body,chromatin,chromosome,chromosome, centromeric region,chromosome, telomeric region,inner kinetochore,nucleoplasm,nucleosome,nucleus	nucleosomal DNA binding,protein heterodimerization activity,RNA polymerase II cis-regulatory region sequence-specific DNA binding,RNA polymerase II core promoter sequence-specific DNA binding,structural constituent of chromatin	cell population proliferation,embryo implantation,male gonad development,multicellular organism growth,muscle cell differentiation,negative regulation of chromosome condensation,nucleosome assembly,nucleus organization,oocyte maturation,oogenesis,osteoblast differentiation,pericentric heterochromatin formation,positive regulation of cell growth,regulation of centromere complex assembly,single fer…
cortex	P4-P90	P4	P90	Sipa1l1	1.1725	0.25	0	Signal-induced proliferation-associated 1-like protein 1	actin cytoskeleton,cytoplasm,dendritic spine,plasma membrane,postsynaptic density	ephrin receptor binding,GTPase activator activity	actin cytoskeleton organization,activation of GTPase activity,ephrin receptor signaling pathway,regulation of axonogenesis,regulation of dendritic spine morphogenesis,regulation of GTPase activity,regulation of small GTPase mediated signal transduction,regulation of synaptic plasticity
cortex	P4-P90	P4	P90	Nrxn3	2.10965	1	0	Neurexin-3-beta	cell projection,GABA-ergic synapse,glutamatergic synapse,presynaptic active zone membrane,presynaptic membrane,protein-containing complex,trans-synaptic protein complex	calcium channel regulator activity,metal ion binding	angiogenesis,cell adhesion,chemical synaptic transmission,neurotransmitter receptor localization to postsynaptic specialization membrane,neurotransmitter secretion,postsynaptic density assembly,presynaptic modulation of chemical synaptic transmission,regulation of postsynaptic membrane neurotransmitter receptor levels,synapse assembly,trans-synaptic signaling,trans-synaptic signaling, modulating …
cortex	P4-P90	P4	P90	Kcnk10	0.53307	0.75	0	Potassium channel subfamily K member 10	plasma membrane	mechanosensitive potassium channel activity,metal ion binding,outward rectifier potassium channel activity,potassium ion leak channel activity	cellular response to arachidonate,memory
cortex	P4-P90	P4	P90	Traf3	0.500238	1	0	TNF receptor-associated factor 3	CD40 receptor complex,cytoplasmic side of plasma membrane,endosome membrane,mitochondrion	identical protein binding,protein kinase binding,protein phosphatase binding,thioesterase binding,tumor necrosis factor receptor binding,ubiquitin protein ligase activity,ubiquitin protein ligase binding,zinc ion binding	apoptotic process,innate immune response,negative regulation of NF-kappaB transcription factor activity,positive regulation of type I interferon production,regulation of apoptotic process,regulation of cytokine production,regulation of defense response to virus,regulation of interferon-beta production,regulation of proteolysis,Toll signaling pathway,toll-like receptor 4 signaling pathway,toll-lik…
cortex	P4-P90	P4	P90	2610307P16Rik	1.44664	1	0
cortex	P4-P90	P4	P90	Vcan	1.06297	1	0	Versican core protein	collagen-containing extracellular matrix,extracellular matrix,extracellular region,interphotoreceptor matrix,photoreceptor outer segment	calcium ion binding,carbohydrate binding,hyaluronic acid binding,protein phosphatase binding	cell adhesion,heart development,ureteric bud development
cortex	P4-P90	P4	P90	Rnf180	0.576053	1	0	E3 ubiquitin-protein ligase RNF180	endoplasmic reticulum membrane,nuclear envelope	metal ion binding,ubiquitin conjugating enzyme binding,ubiquitin protein ligase activity	adult behavior,norepinephrine metabolic process,positive regulation of proteasomal ubiquitin-dependent protein catabolic process,positive regulation of protein ubiquitination,protein polyubiquitination,serotonin metabolic process
cortex	P4-P90	P4	P90	Arhgef3	1.56203	1	0	Rho guanine nucleotide exchange factor 3	cytoplasm	guanyl-nucleotide exchange factor activity	intracellular signal transduction
cortex	P4-P90	P4	P90	Tnfrsf19	0.552916	1	1	Tumor necrosis factor receptor superfamily member 19	extracellular region,plasma membrane	signaling receptor activity	hair follicle development,positive regulation of canonical NF-kappaB signal transduction,positive regulation of JNK cascade
cortex	P4-P90	P4	P90	Gm41168	0.614987	0.5	0
cortex	P4-P90	P4	P90	Fbxl7	0.775377	1	0	F-box/LRR-repeat protein 7	centrosome,cytoplasm,SCF ubiquitin ligase complex		cell division,G2/M transition of mitotic cell cycle,mitotic cell cycle,protein polyubiquitination,protein ubiquitination,SCF-dependent proteasomal ubiquitin-dependent protein catabolic process
cortex	P4-P90	P4	P90	Ncald	1.44016	1	0	Neurocalcin-delta		actin binding,alpha-tubulin binding,calcium ion binding,clathrin binding	calcium-mediated signaling,regulation of systemic arterial blood pressure
cortex	P4-P90	P4	P90	Oxr1	0.674608	1	0	Oxidation resistance protein 1	mitochondrion,nucleolus	oxidoreductase activity	adult walking behavior,cellular response to hydroperoxide,negative regulation of cellular response to oxidative stress,negative regulation of neuron apoptotic process,negative regulation of peptidyl-cysteine S-nitrosylation,neuron apoptotic process
cortex	P4-P90	P4	P90	Angpt1	0.73395	0.75	0	Angiopoietin-1	extracellular space,membrane raft,microvillus,plasma membrane	identical protein binding,receptor ligand activity,receptor tyrosine kinase binding,signaling receptor binding,vascular endothelial growth factor receptor binding	angiogenesis,blood coagulation,branching involved in blood vessel morphogenesis,cardiac muscle tissue morphogenesis,cell surface receptor protein tyrosine kinase signaling pathway,cell-substrate adhesion,endocardium morphogenesis,endoderm development,glomerulus vasculature development,hemopoiesis,heparin biosynthetic process,in utero embryonic development,negative regulation of cell adhesion,nega…
cortex	P4-P90	P4	P90	Slc2a13	1.11909	0.75	0	Proton myo-inositol cotransporter	astrocyte end-foot,cell body,cytoplasm,growth cone,intracellular membrane-bounded organelle,organelle membrane,plasma membrane	ATPase binding,myo-inositol:proton symporter activity,protease binding	positive regulation of amyloid-beta formation
cortex	P4-P90	P4	P90	Slc38a2	0.549643	0.75	0	Sodium-coupled neutral amino acid symporter 2	axon,brush border,cytoplasm,dendrite,neuronal cell body,plasma membrane,sarcolemma	acidic amino acid transmembrane transporter activity,alanine:sodium symporter activity,amino acid transmembrane transporter activity,amino acid:sodium symporter activity,L-glutamine transmembrane transporter activity,L-serine transmembrane transporter activity,neutral L-amino acid transmembrane transporter activity,neutral L-amino acid:sodium symporter activity,proline:sodium symporter activity	alanine transport,amino acid import,amino acid transport,cellular response to amino acid starvation,cellular response to arsenite(3-),cellular response to mechanical stimulus,cerebral cortex development,female pregnancy,glutamine transport,glycine betaine transport,L-glutamine import across plasma membrane,L-proline import across plasma membrane,L-serine import across plasma membrane,positive reg…
cortex	P4-P90	P4	P90	Sema5b	1.07573	1	0	Semaphorin-5B	membrane	semaphorin receptor binding	axon extension,detection of light stimulus involved in visual perception,neuron projection extension,neuron projection guidance
cortex	P4-P90	P4	P90	Cmss1	1.04192	0.5	0	Protein CMSS1
cortex	P4-P90	P4	P90	Ttc3	0.560076	1	0	E3 ubiquitin-protein ligase TTC3	Golgi apparatus,nucleus,vacuole	metal ion binding,ubiquitin-protein transferase activity	negative regulation of axon extension,negative regulation of neuron differentiation,protein K48-linked ubiquitination,ubiquitin-dependent protein catabolic process
cortex	P4-P90	P4	P90	Kcnj6	1.37514	0.5	0	G protein-activated inward rectifier potassium channel 2	membrane,monoatomic ion channel complex,parallel fiber to Purkinje cell synapse,postsynapse,presynapse,presynaptic membrane	G-protein activated inward rectifier potassium channel activity,inward rectifier potassium channel activity,potassium channel activity,voltage-gated monoatomic ion channel activity involved in regulation of presynaptic membrane potential	negative regulation of insulin secretion
cortex	P4-P90	P4	P90	Tiam2	0.50699	0.75	0	Rho guanine nucleotide exchange factor TIAM2	cytoplasm,filopodium,growth cone,lamellipodium,membrane,perikaryon	GTPase activator activity,guanyl-nucleotide exchange factor activity	small GTPase-mediated signal transduction
cortex	P4-P90	P4	P90	Airn	0.814085	0.75	0	Airn
cortex	P4-P90	P4	P90	Notch3	0.887662	0.5	0	Neurogenic locus notch homolog protein 3	cytosol,nucleoplasm,plasma membrane,receptor complex	calcium ion binding,enzyme binding,identical protein binding,signaling receptor activity	artery morphogenesis,forebrain development,glomerular capillary formation,negative regulation of cell differentiation,negative regulation of neuron differentiation,negative regulation of transcription by RNA polymerase II,neuroblast differentiation,neuron differentiation,neuron fate commitment,Notch signaling pathway,positive regulation of miRNA transcription,positive regulation of smooth muscle …
cortex	P4-P90	P4	P90	Plcl2	0.760451	0.5	0	Inactive phospholipase C-like protein 2	cytoplasm	GABA receptor binding,inositol 1,4,5 trisphosphate binding,phosphatidylinositol phospholipase C activity	B cell proliferation involved in immune response,B-1a B cell differentiation,gamma-aminobutyric acid signaling pathway,intracellular signal transduction,lipid metabolic process,negative regulation of B cell receptor signaling pathway,negative regulation of cold-induced thermogenesis,regulation of synaptic transmission, GABAergic
cortex	P4-P90	P4	P90	Vit	1.21681	0.75	0	Vitrin	extracellular matrix,extracellular region,interstitial matrix	glycosaminoglycan binding	extracellular matrix organization,positive regulation of cell-substrate adhesion,spinal cord development
cortex	P4-P90	P4	P90	Sema6a	1.15465	1	0	Semaphorin-6A	axon,membrane,plasma membrane	identical protein binding,semaphorin receptor binding,transmembrane signaling receptor activity	apoptotic process,axon guidance,cell surface receptor signaling pathway,centrosome localization,neuron migration,positive regulation of neuron migration,semaphorin-plexin signaling pathway
cortex	P4-P90	P4	P90	Tnfaip8	0.689181	1	1	Tumor necrosis factor alpha-induced protein 8	cytoplasm	cysteine-type endopeptidase inhibitor activity involved in apoptotic process,molecular sequestering activity,small molecule binding	apoptotic process,defense response to Gram-positive bacterium,positive regulation of apoptotic process
cortex	P4-P90	P4	P90	C030005K06Rik	0.666589	1	1
cortex	P4-P90	P4	P90	Sncaip	1.39621	1	0	Synphilin-1	cytoplasm	identical protein binding,ubiquitin protein ligase binding	dopamine metabolic process,regulation of inclusion body assembly,regulation of neurotransmitter secretion
cortex	P4-P90	P4	P90	Setbp1	0.532042	1	1	SET-binding protein	cytosol,nuclear body,nucleus	DNA binding
cortex	P4-P90	P4	P90	Dok6	0.754522	1	0	Docking protein 6
cortex	P4-P90	P4	P90	Pcx	0.504278	1	0	Pyruvate carboxylase, mitochondrial	mitochondrial inner membrane,mitochondrial matrix,mitochondrion	ATP binding,metal ion binding,pyruvate carboxylase activity	gluconeogenesis,glyceraldehyde-3-phosphate biosynthetic process,lipid metabolic process,pyruvate metabolic process
cortex	P4-P90	P4	P90	Prkg1	1.75594	1	0	cGMP-dependent protein kinase 1	acrosomal vesicle,cytoplasm,Golgi apparatus,nucleoplasm,plasma membrane,sarcolemma	ATP binding,calcium channel regulator activity,cGMP binding,cGMP-dependent protein kinase activity,identical protein binding,mitogen-activated protein kinase p38 binding,protein kinase activity,protein serine kinase activity,protein serine/threonine kinase activity	cell growth involved in cardiac muscle cell development,cerebellum development,cGMP-mediated signaling,collateral sprouting,dendrite development,forebrain development,negative regulation of glutamate secretion,negative regulation of inositol phosphate biosynthetic process,negative regulation of platelet aggregation,negative regulation of smooth muscle contraction,negative regulation of vascular a…
cortex	P4-P90	P4	P90	Plce1	0.759982	1	0	1-phosphatidylinositol 4,5-bisphosphate phosphodiesterase epsilon-1	cytosol,Golgi membrane,lamellipodium,plasma membrane	enzyme binding,guanyl-nucleotide exchange factor activity,metal ion binding,phosphatidylinositol phospholipase C activity,phospholipase C activity	diacylglycerol biosynthetic process,epidermal growth factor receptor signaling pathway,intracellular signal transduction,lipid catabolic process,phospholipase C-activating G protein-coupled receptor signaling pathway,positive regulation of lamellipodium assembly,small GTPase-mediated signal transduction
cortex	P4-P90	P4	P90	Sorcs1	1.43332	1	0	VPS10 domain-containing receptor SorCS1	membrane
cortex	P4-P90	P4	P90	Gm47283	0.585827	1	0
cortex	P4-P90	P4	P90	mt-Nd1	0.632178	1	0
cortex	P4-P90	P4	P90	mt-Cytb	0.526658	1	0
cortex	P4-P90	P90	P4	Prex2	0.996337	1	0	Phosphatidylinositol 3,4,5-trisphosphate-dependent Rac exchanger 2 protein	plasma membrane	GTPase activator activity,guanyl-nucleotide exchange factor activity	adult locomotory behavior,dendrite morphogenesis,G protein-coupled receptor signaling pathway,phosphatidylinositol 3-kinase/protein kinase B signal transduction
cortex	P4-P90	P90	P4	Npas2	1.25556	1	0	Neuronal PAS domain-containing protein 2	cytosol,nucleoplasm,nucleus,transcription regulator complex	DNA binding,DNA-binding transcription factor activity, RNA polymerase II-specific,metal ion binding,protein dimerization activity,RNA polymerase II cis-regulatory region sequence-specific DNA binding	circadian regulation of gene expression,circadian rhythm,circadian sleep/wake cycle,DNA damage response,locomotor rhythm,positive regulation of behavioral fear response,positive regulation of DNA repair,positive regulation of DNA-templated transcription,positive regulation of transcription by RNA polymerase II,regulation of circadian rhythm,response to redox state,response to xenobiotic stimulus
cortex	P4-P90	P90	P4	Plcd4	0.519396	1	0	1-phosphatidylinositol 4,5-bisphosphate phosphodiesterase delta-4	cytosol,endoplasmic reticulum,nucleus,plasma membrane	calcium ion binding,G-protein alpha-subunit binding,phosphatidylinositol phospholipase C activity,phospholipase C activity	acrosome reaction,intracellular signal transduction,lipid catabolic process,phosphatidylinositol metabolic process,signal transduction
cortex	P4-P90	P90	P4	Acsl3	1.2434	1	0	Fatty acid CoA ligase Acsl3	endoplasmic reticulum membrane,Golgi apparatus,lipid droplet,mitochondrial outer membrane,perinuclear region of cytoplasm,peroxisomal membrane	arachidonate-CoA ligase activity,ATP binding,long-chain fatty acid-CoA ligase activity,medium-chain fatty acid-CoA ligase activity,protein domain specific binding,protein kinase binding	long-chain fatty acid import into cell,long-chain fatty acid metabolic process,positive regulation of Golgi to plasma membrane protein transport,positive regulation of phosphatidylcholine biosynthetic process,positive regulation of secretion,very-low-density lipoprotein particle assembly
cortex	P4-P90	P90	P4	Cdh19	1.34187	1	0	Cdh19	plasma membrane	calcium ion binding	homophilic cell adhesion via plasma membrane adhesion molecules
cortex	P4-P90	P90	P4	Gpr37l1	0.737951	0.5	0	G-protein coupled receptor 37-like 1	ciliary membrane,plasma membrane,receptor complex	G protein-coupled peptide receptor activity,G protein-coupled receptor activity,peptide binding	adenylate cyclase-inhibiting G protein-coupled receptor signaling pathway,Bergmann glial cell differentiation,cellular response to reactive oxygen species,negative regulation of astrocyte differentiation,negative regulation of neuron differentiation,negative regulation of smoothened signaling pathway,negative regulation of systemic arterial blood pressure,positive regulation of cerebellar granule…
cortex	P4-P90	P90	P4	Csrp1	0.52007	1	0	Cysteine and glycine-rich protein 1	actin cytoskeleton,nucleoplasm	metal ion binding	actin cytoskeleton organization
cortex	P4-P90	P90	P4	Brinp3	0.67112	1	0	BMP/retinoic acid-inducible neural-specific protein 3	dendrite,extracellular region,mitochondrion,neuronal cell body		cellular response to retinoic acid,central nervous system neuron differentiation,exploration behavior,multicellular organism growth,negative regulation of mitotic cell cycle,nervous system development,positive regulation of neuron differentiation,social behavior
cortex	P4-P90	P90	P4	Prdx6	0.597571	1	0	Peroxiredoxin-5, mitochondrial	cytoplasm,mitochondrion,peroxisomal matrix	antioxidant activity,signaling receptor binding,thioredoxin peroxidase activity,thioredoxin-dependent peroxiredoxin activity	cellular response to oxidative stress,hydrogen peroxide catabolic process,response to oxidative stress
cortex	P4-P90	P90	P4	Slc39a12	0.747005	1	0	Zinc transporter ZIP12	perinuclear region of cytoplasm,plasma membrane	zinc ion transmembrane transporter activity	neural tube formation,neuron projection extension,positive regulation of sprouting angiogenesis,regulation of microtubule polymerization,regulation of neuron projection development,response to decreased oxygen levels,signal transduction,zinc ion import across plasma membrane
cortex	P4-P90	P90	P4	Pnpla7	0.92757	1	0	Patatin-like phospholipase domain-containing protein 7	endoplasmic reticulum,endoplasmic reticulum membrane,lipid droplet	lysophospholipase activity	phosphatidylcholine catabolic process
cortex	P4-P90	P90	P4	Lypd6	1.16885	1	0	Ly6/PLAUR domain-containing protein 6	cytoplasm,dendrite,extracellular region,membrane raft,perikaryon,plasma membrane,side of membrane,synapse	acetylcholine receptor inhibitor activity,acetylcholine receptor regulator activity
cortex	P4-P90	P90	P4	Slc1a2	0.658811	1	1	Excitatory amino acid transporter 2	astrocyte projection,axolemma,axon,cell body,cell surface,glutamatergic synapse,membrane,membrane protein complex,membrane raft,neuron projection terminus,plasma membrane,presynaptic membrane,synapse,vesicle	cysteine transmembrane transporter activity,glutamate:sodium symporter activity,high-affinity L-glutamate transmembrane transporter activity,L-glutamate transmembrane transporter activity,metal ion binding,monoatomic anion transmembrane transporter activity	adult behavior,cellular response to cocaine,D-aspartate import across plasma membrane,glutathione biosynthetic process,L-aspartate import across plasma membrane,L-glutamate import across plasma membrane,L-glutamate transmembrane transport,monoatomic anion transmembrane transport,multicellular organism growth,nervous system development,neurotransmitter reuptake,positive regulation of D-glucose imp…
cortex	P4-P90	P90	P4	Gm13872	0.551122	1	0
cortex	P4-P90	P90	P4	Lgr4	0.85063	1	0	Leucine-rich repeat-containing G-protein coupled receptor 4	plasma membrane	protein-hormone receptor activity,transmembrane signaling receptor activity	bone mineralization,bone remodeling,circadian regulation of gene expression,circadian rhythm,digestive tract development,epithelial cell proliferation,epithelial cell proliferation involved in renal tubule morphogenesis,G protein-coupled receptor signaling pathway,hair follicle development,innate immune response,intestinal stem cell homeostasis,male genitalia development,metanephric glomerulus de…
cortex	P4-P90	P90	P4	Mertk	0.860772	1	1	Tyrosine-protein kinase Mer	cytoplasm,extracellular space,photoreceptor outer segment,plasma membrane	ATP binding,boss receptor activity,brain-derived neurotrophic factor receptor activity,epidermal growth factor receptor activity,fibroblast growth factor receptor activity,GPI-linked ephrin receptor activity,hepatocyte growth factor receptor activity,histone H2AXY142 kinase activity,histone H3Y41 kinase activity,insulin receptor activity,insulin-like growth factor receptor activity,macrophage col…	apoptotic cell clearance,establishment of localization in cell,lymphocyte activation,natural killer cell differentiation,negative regulation of cytokine production,negative regulation of leukocyte apoptotic process,negative regulation of lymphocyte activation,neutrophil clearance,platelet activation,positive regulation of phagocytosis,positive regulation of phosphatidylinositol 3-kinase/protein k…
cortex	P4-P90	P90	P4	Plcb1	1.28324	1	0	1-phosphatidylinositol 4,5-bisphosphate phosphodiesterase beta-1	chromatin,cytoplasm,GABA-ergic synapse,glutamatergic synapse,myelin sheath,nuclear membrane,nuclear speck,nucleus,plasma membrane,postsynaptic cytosol,protein-containing complex	calcium ion binding,calmodulin binding,enzyme binding,GTPase activator activity,identical protein binding,lamin binding,phosphatidylinositol phospholipase C activity,phosphatidylinositol-4,5-bisphosphate binding	activation of meiosis involved in egg activation,brain development,cell adhesion,cellular response to fluoride,cellular response to glyceraldehyde,cellular response to ionomycin,cellular response to vasopressin,cerebral cortex development,erythrocyte differentiation,fat cell differentiation,G protein-coupled acetylcholine receptor signaling pathway,G2/M transition of mitotic cell cycle,glutamate …
cortex	P4-P90	P90	P4	9630028H03Rik	1.21259	1	0
cortex	P4-P90	P90	P4	Tox2	0.591846	0.5	0	Tox2	nucleoplasm	DNA binding,transcription coactivator activity	positive regulation of transcription by RNA polymerase II
cortex	P4-P90	P90	P4	Phactr3	0.674373	1	0.25	Phosphatase and actin regulator 3	nuclear matrix,nucleoplasm	actin binding,protein phosphatase inhibitor activity
cortex	P4-P90	P90	P4	Sycp2	0.744783	1	0	Synaptonemal complex protein 2	lateral element,nucleoplasm,synaptonemal complex	DNA binding	animal organ morphogenesis,apoptotic process,cell division,ectopic germ cell programmed cell death,female meiotic nuclear division,fertilization,male genitalia morphogenesis,male meiotic nuclear division,negative regulation of apoptotic process,negative regulation of developmental process,negative regulation of reproductive process
cortex	P4-P90	P90	P4	Ahcyl1	0.537162	1	1	S-adenosylhomocysteine hydrolase-like protein 1	apical plasma membrane,cytoplasm,cytosol,endoplasmic reticulum,intracellular membrane-bounded organelle,mitochondria-associated endoplasmic reticulum membrane contact site	enzyme regulator activity,identical protein binding,RNA binding	angiotensin-activated signaling pathway,apoptotic process,epithelial fluid transport,mitochondrion-endoplasmic reticulum membrane tethering,one-carbon metabolic process,positive regulation of sodium ion transport,protein export from nucleus,regulation of monoatomic anion transport,regulation of mRNA 3'-end processing,response to calcium ion
cortex	P4-P90	P90	P4	S1pr1	0.56634	1	0	Sphingosine 1-phosphate receptor 1	endosome,external side of plasma membrane,membrane raft,nucleoplasm,plasma membrane,presynapse	G protein-coupled receptor binding,sphingolipid binding,sphingosine-1-phosphate receptor activity	actin cytoskeleton organization,adenylate cyclase-inhibiting G protein-coupled receptor signaling pathway,angiogenesis,blood vessel maturation,brain development,cardiac muscle tissue growth involved in heart morphogenesis,cell migration,cell population proliferation,chemotaxis,endothelial cell differentiation,heart trabecula morphogenesis,lamellipodium assembly,leukocyte chemotaxis,negative regul…
cortex	P4-P90	P90	P4	F3	0.611079	1	0	Tissue factor	membrane		blood coagulation
cortex	P4-P90	P90	P4	Usp53	0.688652	1	0	Inactive ubiquitin carboxyl-terminal hydrolase 53	bicellular tight junction,cell-cell junction		action potential,epithelial cell apoptotic process,neuron apoptotic process,outer hair cell apoptotic process,response to auditory stimulus,sensory perception of sound
cortex	P4-P90	P90	P4	Ank2	0.582974	1	1	Ankyrin-2	A band,costamere,cytoplasm,cytoskeleton,early endosome,extrinsic component of cytoplasmic side of plasma membrane,intercalated disc,lysosome,M band,mitochondrion,paranodal junction,perinuclear region of cytoplasm,plasma membrane,postsynaptic density,postsynaptic membrane,recycling endosome,sarcolemma,T-tubule,Z disc	ATPase binding,potassium channel regulator activity,protein-macromolecule adaptor activity,transmembrane transporter binding	atrial cardiac muscle cell action potential,atrial cardiac muscle cell to AV node cell communication,cardiac muscle contraction,endocytosis,intracellular calcium ion homeostasis,positive regulation of calcium ion transmembrane transporter activity,positive regulation of calcium ion transport,positive regulation of cation channel activity,positive regulation of gene expression,positive regulation …
cortex	P4-P90	P90	P4	Alpk1	0.862525	1	0	Alpha-protein kinase 1	centrosome,cytosol,photoreceptor connecting cilium,spindle pole	3-phosphoinositide-dependent protein kinase activity,AMP-activated protein kinase activity,ATP binding,DNA-dependent protein kinase activity,eukaryotic translation initiation factor 2alpha kinase activity,histone H2AS1 kinase activity,histone H2AS121 kinase activity,histone H2AT120 kinase activity,histone H2AXS139 kinase activity,histone H2BS14 kinase activity,histone H2BS36 kinase activity,histo…	cilium assembly,cytoplasmic pattern recognition receptor signaling pathway,innate immune response,positive regulation of canonical NF-kappaB signal transduction,response to bacterium
cortex	P4-P90	P90	P4	Etnppl	1.26219	0.5	0	Ethanolamine-phosphate phospho-lyase	membrane,mitochondrion	ethanolamine-phosphate phospho-lyase activity,pyridoxal phosphate binding,transaminase activity	cellular response to glucocorticoid stimulus,ceramide phosphoethanolamine catabolic process,lipid homeostasis,phospholipid transfer to membrane,response to food
cortex	P4-P90	P90	P4	Acot11	1.05999	0.5	0	Acyl-coenzyme A thioesterase 11	cytoplasm,mitochondrial matrix	carboxylic ester hydrolase activity,fatty acyl-CoA hydrolase activity,lipid binding,long-chain fatty acyl-CoA hydrolase activity	fatty acid metabolic process,intracellular signal transduction,negative regulation of cold-induced thermogenesis,response to cold,response to temperature stimulus
cortex	P4-P90	P90	P4	Hivep3	1.29594	1	0	Transcription factor HIVEP3	cytosol,nucleus	DNA binding,metal ion binding	positive regulation of DNA-templated transcription,skeletal muscle cell differentiation
cortex	P4-P90	P90	P4	Arhgef19	1.24018	1	0	Rho guanine nucleotide exchange factor 19		GTPase activator activity,guanyl-nucleotide exchange factor activity	regulation of actin cytoskeleton organization,wound healing
cortex	P4-P90	P90	P4	Gabrb1	0.50814	1	1	Gamma-aminobutyric acid receptor subunit beta-1	chloride channel complex,dendrite,GABA-A receptor complex,GABA-ergic synapse,nuclear envelope,plasma membrane,postsynaptic specialization membrane,presynaptic active zone membrane,Schaffer collateral - CA1 synapse	G protein-coupled neurotransmitter receptor activity involved in regulation of presynaptic membrane potential,GABA receptor binding,GABA-A receptor activity,GABA-gated chloride ion channel activity,ligand-gated monoatomic ion channel activity,ligand-gated monoatomic ion channel activity involved in regulation of presynaptic membrane potential,transmitter-gated monoatomic ion channel activity invo…	cellular response to histamine,central nervous system neuron development,gamma-aminobutyric acid signaling pathway,monoatomic ion transport,ovulation cycle,response to progesterone,response to toxic substance
cortex	P4-P90	P90	P4	Mapk10	0.629964	1	0.25	Mitogen-activated protein kinase 10	cytoplasm,mitochondrion,nucleus,plasma membrane,postsynaptic density	ATP binding,JUN kinase activity,protein serine kinase activity	JNK cascade,locomotor rhythm,protein phosphorylation,regulation of circadian rhythm,response to light stimulus
cortex	P4-P90	P90	P4	Phkg1	1.03333	1	0	Phosphorylase b kinase gamma catalytic chain, skeletal muscle/heart isoform	phosphorylase kinase complex	3-phosphoinositide-dependent protein kinase activity,AMP-activated protein kinase activity,ATP binding,calmodulin binding,DNA-dependent protein kinase activity,enzyme binding,eukaryotic translation initiation factor 2alpha kinase activity,histone H2AS1 kinase activity,histone H2AS121 kinase activity,histone H2AT120 kinase activity,histone H2AXS139 kinase activity,histone H2BS14 kinase activity,hi…	glycogen catabolic process,positive regulation of glycogen catabolic process
cortex	P4-P90	P90	P4	Wasf3	0.604609	1	0.25	Actin-binding protein WASF3	cytoplasm,cytoskeleton,glial cell projection,glutamatergic synapse,lamellipodium,postsynapse	actin binding	actin cytoskeleton organization,cytoskeleton organization,lamellipodium assembly,modification of postsynaptic actin cytoskeleton,oligodendrocyte development,positive regulation of myelination,regulation of cell shape
cortex	P4-P90	P90	P4	Lncpint	1.67574	1	0	Lncpint
cortex	P4-P90	P90	P4	2210408F21Rik	1.37493	1	0
cortex	P4-P90	P90	P4	Nat8f3	0.927404	1	0	N-acetyltransferase family 8 member 3	endoplasmic reticulum,Golgi apparatus,membrane,nuclear membrane,nucleus,perinuclear region of cytoplasm	histone H2AK5 acetyltransferase activity,histone H2AK9 acetyltransferase activity,histone H2BK12 acetyltransferase activity,histone H2BK5 acetyltransferase activity,histone H3K122 acetyltransferase activity,histone H3K14 acetyltransferase activity,histone H3K18 acetyltransferase activity,histone H3K23 acetyltransferase activity,histone H3K27 acetyltransferase activity,histone H3K36 acetyltransfer…	axis elongation,gastrulation with mouth forming second,negative regulation of cell adhesion
cortex	P4-P90	P90	P4	Tprkb	0.779749	1	0	EKC/KEOPS complex subunit Tprkb	cytoplasm,cytosol,EKC/KEOPS complex,nucleus	protein kinase binding	tRNA threonylcarbamoyladenosine modification
cortex	P4-P90	P90	P4	Mgll	0.820187	1	0	Monoglyceride lipase	axon,cerebellar climbing fiber to Purkinje cell synapse,cytosol,membrane,parallel fiber to Purkinje cell synapse,presynapse,synapse,varicosity	monoacylglycerol lipase activity	acylglycerol catabolic process,arachidonate metabolic process,fatty acid biosynthetic process,long-term synaptic depression,monoacylglycerol catabolic process,regulation of axon extension,regulation of endocannabinoid signaling pathway,regulation of inflammatory response,regulation of retrograde trans-synaptic signaling by endocanabinoid,regulation of sensory perception of pain,regulation of sign…
cortex	P4-P90	P90	P4	Irak2	0.809108	1	0	Interleukin-1 receptor-associated kinase-like 2		ATP binding,protein heterodimerization activity,protein homodimerization activity,protein kinase activity,signaling adaptor activity	canonical NF-kappaB signal transduction,interleukin-1-mediated signaling pathway,lipopolysaccharide-mediated signaling pathway,regulation of cytokine-mediated signaling pathway,toll-like receptor 4 signaling pathway
cortex	P4-P90	P90	P4	Eps8	0.754892	1	0	Epidermal growth factor receptor kinase substrate 8	brush border,cell cortex,cytosol,glutamatergic synapse,growth cone,NMDA selective glutamate receptor complex,postsynaptic density,ruffle membrane,stereocilium,stereocilium bundle,stereocilium tip,synapse	actin binding,small GTPase binding	actin crosslink formation,actin cytoskeleton organization,actin filament bundle assembly,actin polymerization-dependent cell motility,adult locomotory behavior,barbed-end actin filament capping,behavioral response to ethanol,cellular response to leukemia inhibitory factor,dendritic cell migration,exit from mitosis,Rac protein signal transduction,regulation of actin filament length,regulation of c…
cortex	P4-P90	P90	P4	Hif3a	1.315	1	0	Hypoxia-inducible factor 3-alpha	chromatin,cytoplasm,cytosol,mitochondrion,nuclear speck,nucleus,plasma membrane	DNA binding,DNA-binding transcription factor activity,DNA-binding transcription factor activity, RNA polymerase II-specific,protein dimerization activity,RNA polymerase II cis-regulatory region sequence-specific DNA binding	angiogenesis,apoptotic process,response to hypoxia,transcription by RNA polymerase II
cortex	P4-P90	P90	P4	Otud7a	0.911996	1	0	OTU domain-containing protein 7A	cytoplasm,nucleus	cysteine-type deubiquitinase activity,DNA binding,zinc ion binding	protein K11-linked deubiquitination,proteolysis
cortex	P4-P90	P90	P4	Tjp1	0.62392	1	1	Tight junction protein 1	adherens junction,apical junction complex,apical part of cell,apical plasma membrane,apicolateral plasma membrane,basolateral plasma membrane,bicellular tight junction,cell junction,cell surface,cell-cell junction,cytoplasm,cytosol,gap junction,I band,intercalated disc,intercellular canaliculus,membrane,nucleus,plasma membrane,protein-containing complex,tight junction	beta-catenin binding,calmodulin binding,connexin binding,protein domain specific binding,transmembrane transporter binding	ameloblast differentiation,blastocyst formation,cellular response to glucose stimulus,negative regulation of stress fiber assembly,negative regulation of vascular permeability,positive regulation of sprouting angiogenesis,protein localization to cell-cell junction,response to ethanol,response to lipopolysaccharide,response to magnetism,response to xenobiotic stimulus,sensory perception of sound
cortex	P4-P90	P90	P4	Mical2	0.512049	1	0.5	[F-actin]-monooxygenase MICAL2	actin filament,cytoplasm,nucleus	actin binding,F-actin monooxygenase activity,FAD binding,metal ion binding,mitogen-activated protein kinase binding,NAD(P)H oxidase H2O2-forming activity,oxidoreductase activity,oxidoreductase activity, acting on paired donors, with incorporation or reduction of molecular oxygen, NAD(P)H as one donor, and incorporation of one atom of oxygen	actin filament depolymerization,cytoskeleton organization,heart development,heart looping,positive regulation of transcription by RNA polymerase II,sulfur oxidation
cortex	P4-P90	P90	P4	Htra1	0.592706	1	0.75	Serine protease HTRA1	collagen-containing extracellular matrix,cytosol,extracellular region,plasma membrane	growth factor binding,identical protein binding,serine-type endopeptidase activity,serine-type peptidase activity	chorionic trophoblast cell differentiation,negative regulation of BMP signaling pathway,negative regulation of transforming growth factor beta receptor signaling pathway,placenta development,proteolysis
cortex	P4-P90	P90	P4	4930488L21Rik	1.12656	1	0
cortex	P4-P90	P90	P4	St3gal4	0.615942	1	1	CMP-N-acetylneuraminate-beta-galactosamide-alpha-2,3-sialyltransferase 4	Golgi cisterna membrane	beta-D-galactosyl-(1->3)-N-acetyl-beta-D-galactosaminide alpha-2,3- sialyltransferase,beta-galactoside (CMP) alpha-2,3-sialyltransferase activity,N-acetyllactosaminide alpha-2,3-sialyltransferase activity	cognition,glycolipid biosynthetic process,lipid glycosylation,oligosaccharide biosynthetic process,positive regulation of blood coagulation,positive regulation of leukocyte tethering or rolling,protein glycosylation,sialylation
cortex	P4-P90	P90	P4	Cadm1	0.703662	1	1	Cell adhesion molecule 1	axon,basolateral plasma membrane,cell body fiber,cell-cell junction,dendrite,glutamatergic synapse,plasma membrane,postsynaptic membrane,presynaptic membrane,Schaffer collateral - CA1 synapse,synapse,synaptic vesicle,varicosity	PDZ domain binding,protein homodimerization activity,signaling receptor binding	apoptotic process,bone development,calcium-independent cell-cell adhesion via plasma membrane cell-adhesion molecules,cell adhesion,cell differentiation,cell recognition,detection of stimulus,heterophilic cell-cell adhesion via plasma membrane cell adhesion molecules,homophilic cell adhesion via plasma membrane adhesion molecules,lymphocyte migration into lymphoid organs,maintenance of postsynapt…
cortex	P4-P90	P90	P4	Zbtb16	1.19723	0.5	0	Zbtb16	male germ cell nucleus,nucleus,transcription repressor complex	DNA binding,metal ion binding	anterior/posterior pattern specification,cell population proliferation,embryonic hindlimb morphogenesis,embryonic pattern specification,forelimb morphogenesis,hindlimb morphogenesis,male germ-line stem cell asymmetric division,negative regulation of cell population proliferation,negative regulation of DNA-templated transcription,positive regulation of apoptotic process,regulation of DNA-templated…
cortex	P4-P90	P90	P4	Unc13c	1.6125	1	0	Protein unc-13 homolog C	calyx of Held,cytoplasm,parallel fiber to Purkinje cell synapse,plasma membrane,presynapse,presynaptic membrane	calcium ion binding,diacylglycerol binding,non-kinase phorbol ester receptor activity,phospholipid binding	chemical synaptic transmission,negative regulation of synaptic plasticity,synaptic vesicle exocytosis
cortex	P4-P90	P90	P4	Syne1	0.630252	1	0.75	Nesprin-1	cytoskeleton,nuclear envelope,nuclear outer membrane,sarcomere	actin filament binding,identical protein binding,protein homodimerization activity	cell differentiation,centrosome localization,nuclear migration,regulation of cilium assembly,spermatogenesis
cortex	P4-P90	P90	P4	Lama2	0.652963	1	0	Laminin subunit alpha-2	basement membrane,collagen-containing extracellular matrix,dendritic spine,extracellular region,neuromuscular junction,protein complex involved in cell-matrix adhesion,sarcolemma,synaptic cleft	signaling receptor binding	axon guidance,cell adhesion,positive regulation of cell adhesion,positive regulation of integrin-mediated signaling pathway,positive regulation of muscle cell differentiation,positive regulation of synaptic transmission, cholinergic,regulation of basement membrane organization,regulation of cell migration,regulation of embryonic development,Schwann cell differentiation
cortex	P4-P90	P90	P4	9330159F19Rik	0.957916	1	0
cortex	P4-P90	P90	P4	Ddo	0.886852	1	0	D-aspartate oxidase	cytosol,peroxisomal matrix	D-aspartate oxidase activity,D-glutamate oxidase activity,FAD binding	aspartate metabolic process,D-amino acid catabolic process,grooming behavior,hormone metabolic process,insemination,nervous system process,regulation of cell communication
cortex	P4-P90	P90	P4	Gm35552	1.16251	1	0
cortex	P4-P90	P90	P4	Gja1	0.649461	1	0	Gap junction alpha-1 protein	apical plasma membrane,cell junction,cell-cell junction,connexin complex,contractile muscle fiber,cytoplasm,cytosol,early endosome,endoplasmic reticulum,fascia adherens,gap junction,Golgi apparatus,intercalated disc,intermediate filament,lateral plasma membrane,membrane,membrane raft,mitochondrial outer membrane,mitochondrion,multivesicular body,nucleoplasm,plasma membrane,tight junction	beta-catenin binding,beta-tubulin binding,connexin binding,disordered domain specific binding,efflux transmembrane transporter activity,gap junction channel activity,gap junction channel activity involved in cardiac conduction electrical coupling,gap junction hemi-channel activity,glutathione transmembrane transporter activity,monoatomic ion transmembrane transporter activity,PDZ domain binding,p…	adult heart development,ATP transport,atrial ventricular junction remodeling,blood vessel morphogenesis,bone development,bone remodeling,cardiac conduction,cell communication by chemical coupling,cell communication by electrical coupling,cell-cell junction organization,cell-cell signaling,cellular response to amyloid-beta,cellular response to mechanical stimulus,cellular response to parathyroid h…
cortex	P4-P90	P90	P4	Appl2	0.747648	1	0.25	Amyloid beta precursor like protein 2	nucleus,plasma membrane,spine apparatus	DNA binding,heparin binding,transition metal ion binding	cholesterol metabolic process,extracellular matrix organization,forebrain development,intracellular copper ion homeostasis,locomotory behavior,mating behavior,midbrain development,neuromuscular process controlling balance,suckling behavior
cortex	P4-P90	P90	P4	Rmst	1.73778	1	0
cortex	P4-P90	P90	P4	Mgat4c	0.687652	1	0	Alpha-1,3-mannosyl-glycoprotein 4-beta-N-acetylglucosaminyltransferase C	Golgi membrane	alpha-1,3-mannosylglycoprotein 4-beta-N-acetylglucosaminyltransferase activity,metal ion binding	protein glycosylation
cortex	P4-P90	P90	P4	Ccdc85a	0.829626	1	0	Coiled-coil domain-containing protein 85A	adherens junction
cortex	P4-P90	P90	P4	Crlf3	0.519377	1	0	Cytokine receptor-like factor 3	cytoplasm,cytosol,plasma membrane	identical protein binding	negative regulation of cell growth,negative regulation of G1/S transition of mitotic cell cycle,positive regulation of DNA-templated transcription,positive regulation of receptor signaling pathway via JAK-STAT,positive regulation of transcription by RNA polymerase II
cortex	P4-P90	P90	P4	Asic2	1.34866	1	0	Acid-sensing ion channel 2	dendritic spine,membrane,neuron projection,neuronal cell body,plasma membrane,postsynaptic density membrane,synapse	ligand-gated sodium channel activity,monoatomic cation channel activity,monoatomic ion channel activity,monoatomic ion-gated channel activity,voltage-gated sodium channel activity	cellular response to acidic pH,cellular response to xenobiotic stimulus,detection of mechanical stimulus involved in sensory perception,establishment of localization in cell,monoatomic cation transport,monoatomic ion transmembrane transport,negative regulation of apoptotic process,phototransduction,positive regulation of synapse assembly,protein localization to synapse,regulation of membrane pote…
cortex	P4-P90	P90	P4	Mapt	0.855017	1	0	Microtubule-associated protein tau	axon,axoneme,cell body,cytoplasm,cytosol,dendrite,extracellular region,glial cell projection,growth cone,membrane raft,microtubule,microtubule cytoskeleton,nucleus,plasma membrane,postsynaptic density,tubulin complex	DNA binding,enzyme binding,microtubule binding,protein kinase binding	adult walking behavior,axo-dendritic transport,axon extension,axonogenesis,DNA damage response,intracellular transport,microtubule cytoskeleton organization,mitochondrion transport along microtubule,negative regulation of intracellular transport,negative regulation of tubulin deacetylation,neuron migration,positive regulation of axon extension,positive regulation of microtubule polymerization,reg…
cortex	P4-P90	P90	P4	Fam20a	0.684041	1	0	Pseudokinase FAM20A	cytoplasm,endoplasmic reticulum,extracellular space,Golgi apparatus	protein serine/threonine kinase activator activity	biomineral tissue development,calcium ion homeostasis,enamel mineralization,positive regulation of protein phosphorylation,response to bacterium,tooth eruption
cortex	P4-P90	P90	P4	Grin2c	1.51868	1	0	Glutamate receptor ionotropic, NMDA 2C	glutamatergic synapse,NMDA selective glutamate receptor complex,plasma membrane,postsynaptic density membrane,postsynaptic membrane	glutamate-gated calcium ion channel activity,monoatomic cation channel activity,NMDA glutamate receptor activity,transmitter-gated monoatomic ion channel activity involved in regulation of postsynaptic membrane potential	calcium ion transmembrane import into cytosol,directional locomotion,excitatory postsynaptic potential,ionotropic glutamate receptor signaling pathway,monoatomic cation transmembrane transport,negative regulation of protein catabolic process,neuromuscular process controlling balance,positive regulation of excitatory postsynaptic potential,positive regulation of synaptic transmission, glutamatergi…
cortex	P4-P90	P90	P4	Ntsr2	1.44012	1	0	Neurotensin receptor type 2	membrane,plasma membrane	G protein-coupled neurotensin receptor activity	phospholipase C-activating G protein-coupled receptor signaling pathway,regulation of membrane potential
cortex	P4-P90	P90	P4	Clmn	1.80316	1	0	Calmin	cytoplasm,membrane	actin binding	negative regulation of cell population proliferation,neuron projection development
cortex	P4-P90	P90	P4	Pfkp	1.24873	1	0	ATP-dependent 6-phosphofructokinase, platelet type	6-phosphofructokinase complex,cytosol	6-phosphofructokinase activity,ATP binding,fructose-6-phosphate binding,identical protein binding,metal ion binding,protein-containing complex binding	cellular response to leukemia inhibitory factor,fructose 1,6-bisphosphate metabolic process,fructose 6-phosphate metabolic process,glycolytic process through fructose-6-phosphate
cortex	P4-P90	P90	P4	Phactr1	0.817675	1	0	Phosphatase and actin regulator 1	cytosol,nucleus,synapse	actin binding,protein phosphatase inhibitor activity	actin cytoskeleton organization,actomyosin structure organization,cell motility,cerebral cortex development,dendrite arborization,regulation of neuron migration,stress fiber assembly
cortex	P4-P90	P90	P4	Wnk2	0.516164	1	0.5	Serine/threonine-protein kinase WNK2	cytoplasm,plasma membrane	3-phosphoinositide-dependent protein kinase activity,AMP-activated protein kinase activity,ATP binding,DNA-dependent protein kinase activity,eukaryotic translation initiation factor 2alpha kinase activity,histone H2AS1 kinase activity,histone H2AS121 kinase activity,histone H2AT120 kinase activity,histone H2AXS139 kinase activity,histone H2BS14 kinase activity,histone H2BS36 kinase activity,histo…	protein phosphorylation
cortex	P4-P90	P90	P4	Adcy2	0.795063	1	0.25	Adenylate cyclase type 2	cytoplasm,dendrite,membrane,plasma membrane	adenylate cyclase activity,adenylate cyclase binding,ATP binding,magnesium ion binding,manganese ion binding	adenylate cyclase-activating G protein-coupled receptor signaling pathway,adenylate cyclase-modulating G protein-coupled receptor signaling pathway,cAMP biosynthetic process,cellular response to forskolin,intracellular signal transduction
cortex	P4-P90	P90	P4	Hapln1	0.637775	0.5	0	Hyaluronan and proteoglycan link protein 1	collagen-containing extracellular matrix,extracellular matrix,extracellular region,synapse	hyaluronic acid binding	cell adhesion
cortex	P4-P90	P90	P4	Pde8b	0.969922	1	0	High affinity cAMP-specific and IBMX-insensitive 3',5'-cyclic phosphodiesterase 8B		3',5'-cyclic-AMP phosphodiesterase activity,metal ion binding	behavioral fear response,cAMP catabolic process,negative regulation of insulin secretion involved in cellular response to glucose stimulus,negative regulation of steroid hormone biosynthetic process,neuromuscular process controlling balance,operant conditioning,signal transduction,visual learning
cortex	P4-P90	P90	P4	Pik3r1	0.63277	1	0.25	Phosphatidylinositol 3-kinase regulatory subunit alpha	cell-cell junction,cis-Golgi network,cytoplasm,cytosol,membrane,nucleus,perinuclear endoplasmic reticulum membrane,perinuclear region of cytoplasm,phosphatidylinositol 3-kinase complex,phosphatidylinositol 3-kinase complex, class IA	1-phosphatidylinositol-3-kinase activity,1-phosphatidylinositol-3-kinase regulator activity,ErbB-3 class receptor binding,insulin binding,insulin receptor binding,insulin receptor substrate binding,insulin-like growth factor receptor binding,kinase activator activity,neurotrophin TRKA receptor binding,phosphatidylinositol 3-kinase regulator activity,phosphatidylinositol 3-kinase regulatory subuni…	B cell differentiation,cellular response to insulin stimulus,cellular response to UV,extrinsic apoptotic signaling pathway via death domain receptors,growth hormone receptor signaling pathway,insulin receptor signaling pathway,insulin-like growth factor receptor signaling pathway,interleukin-18-mediated signaling pathway,intracellular glucose homeostasis,intrinsic apoptotic signaling pathway in r…
cortex	P4-P90	P90	P4	Fam107a	1.37792	1	0	Actin-associated protein FAM107A	actin cytoskeleton,cytoplasm,focal adhesion,glutamatergic synapse,neuron projection,nucleus,postsynaptic actin cytoskeleton,presynaptic actin cytoskeleton,ruffle membrane,stress fiber,synapse	actin binding	actin filament bundle assembly,actin filament polymerization,cellular response to glucocorticoid stimulus,cellular response to nutrient levels,cognition,negative regulation of focal adhesion assembly,negative regulation of G1/S transition of mitotic cell cycle,negative regulation of long-term synaptic potentiation,positive regulation of protein ubiquitination,regulation of actin cytoskeleton orga…
cortex	P4-P90	P90	P4	Thrb	0.568762	1	0.25	Thyroid hormone receptor beta	nuclear body,nucleus,RNA polymerase II transcription regulator complex	chromatin binding,chromatin DNA binding,DNA-binding transcription factor activity,enzyme binding,nuclear receptor activity,sequence-specific double-stranded DNA binding,thyroid hormone binding,transcription coactivator binding,zinc ion binding	animal organ morphogenesis,cellular response to thyroid hormone stimulus,female courtship behavior,mRNA transcription by RNA polymerase II,negative regulation of DNA-templated transcription,negative regulation of female receptivity,negative regulation of transcription by RNA polymerase II,positive regulation of thyroid hormone receptor signaling pathway,positive regulation of transcription by RNA…
cortex	P4-P90	P90	P4	Vcl	0.634617	1	0.25	Vinculin	actin cytoskeleton,adherens junction,brush border,cell projection,cell-cell junction,costamere,cytoplasm,fascia adherens,focal adhesion,inner dense plaque of desmosome,outer dense plaque of desmosome,plasma membrane,podosome,podosome ring,protein-containing complex,sarcolemma,terminal web,zonula adherens	actin filament binding,alpha-catenin binding,dystroglycan binding,structural molecule activity,ubiquitin protein ligase binding	adherens junction assembly,apical junction assembly,axon extension,cell adhesion,epithelial cell-cell adhesion,lamellipodium assembly,morphogenesis of an epithelium,protein localization to cell surface,regulation of cell migration,regulation of establishment of endothelial barrier,regulation of focal adhesion assembly,regulation of protein localization to adherens junction
cortex	P4-P90	P90	P4	Kcnma1	0.795869	1	0	Calcium-activated potassium channel subunit alpha-1	apical plasma membrane,endoplasmic reticulum,external side of plasma membrane,membrane,plasma membrane,postsynaptic membrane,sarcoplasm,terminal bouton,voltage-gated potassium channel complex	calcium-activated potassium channel activity,identical protein binding,large conductance calcium-activated potassium channel activity,metal ion binding,potassium channel activity,voltage-gated potassium channel activity	adult walking behavior,chemical synaptic transmission,circadian rhythm,columnar/cuboidal epithelial cell maturation,eye blink reflex,inner ear auditory receptor cell differentiation,locomotor rhythm,micturition,negative regulation of cell volume,neuromuscular process controlling balance,neuron maturation,neuronal action potential,potassium ion transport,regulation of aldosterone metabolic process…
cortex	P4-P90	P90	P4	Ndrg2	0.572786	1	0.5	Protein NDRG2	cytoplasm,Golgi apparatus,growth cone,nucleus,perinuclear region of cytoplasm		cell differentiation,negative regulation of cytokine production,negative regulation of ERK1 and ERK2 cascade,negative regulation of vascular associated smooth muscle cell proliferation,nervous system development,regulation of platelet-derived growth factor production,regulation of vascular endothelial growth factor production,vascular associated smooth muscle cell proliferation,Wnt signaling path…
cortex	P4-P90	P90	P4	Gjb6	1.26002	1	0	Gap junction beta-6 protein	actin filament,apical plasma membrane,connexin complex,gap junction	actin filament binding,beta-tubulin binding,gap junction channel activity involved in cell communication by electrical coupling,microtubule binding	cellular response to glucose stimulus,ear morphogenesis,gap junction assembly,gap junction-mediated intercellular transport,inner ear development,negative regulation of cell population proliferation,response to electrical stimulus,response to lipopolysaccharide,sensory perception of sound
cortex	P4-P90	P90	P4	Dach1	0.543708	1	0	Dachshund homolog 1	cytoplasm,cytosol,Golgi apparatus,nuclear speck,nucleus,transcription regulator complex	DNA-binding transcription factor activity,DNA-binding transcription factor activity, RNA polymerase II-specific,DNA-binding transcription repressor activity, RNA polymerase II-specific,RNA polymerase II cis-regulatory region sequence-specific DNA binding	development of primary female sexual characteristics,epithelial cell proliferation,negative regulation of cell migration,negative regulation of cell proliferation involved in contact inhibition,negative regulation of DNA biosynthetic process,negative regulation of fibroblast proliferation,negative regulation of transcription by competitive promoter binding,negative regulation of transcription by …
cortex	P4-P90	P90	P4	Gm6145	0.508285	1	1
cortex	P4-P90	P90	P4	Gpc5	0.576567	1	1	Glypican-5	collagen-containing extracellular matrix,extracellular region,Golgi lumen,plasma membrane,side of membrane		regulation of signal transduction
cortex	P4-P90	P90	P4	Farp1	0.553314	1	1	FERM, ARHGEF and pleckstrin domain-containing protein 1	cytoplasmic side of plasma membrane,cytoskeleton,cytosol,dendrite,dendritic spine,extrinsic component of postsynaptic membrane,filopodium,glutamatergic synapse	cytoskeletal protein binding,guanyl-nucleotide exchange factor activity,small GTPase binding	dendrite morphogenesis,enzyme-linked receptor protein signaling pathway,positive regulation of skeletal muscle acetylcholine-gated channel clustering,postsynaptic actin cytoskeleton organization,Rac protein signal transduction,regulation of presynapse assembly,retrograde trans-synaptic signaling by trans-synaptic protein complex,synapse assembly
cortex	P4-P90	P90	P4	Ranbp3l	0.7878	1	0	Ran-binding protein 3-like	cytoplasm,nucleus	SMAD binding	intracellular transport,mesenchymal cell differentiation involved in bone development,negative regulation of osteoblast differentiation,positive regulation of myoblast differentiation
cortex	P4-P90	P90	P4	Kcnq3	1.20346	1	0	Potassium voltage-gated channel subfamily KQT member 3	axon initial segment,cell surface,mitochondrion,node of Ranvier,plasma membrane,synapse,voltage-gated potassium channel complex	calmodulin binding,potassium channel activity,voltage-gated monoatomic cation channel activity,voltage-gated monoatomic ion channel activity,voltage-gated potassium channel activity	action potential initiation,apoptosome assembly,cellular response to calcium ion,cellular response to xenobiotic stimulus,endocytosis,establishment of localization in cell,excitatory chemical synaptic transmission,exocytosis,gene expression,inhibitory chemical synaptic transmission,membrane hyperpolarization,mitochondrial depolarization,monoatomic ion transmembrane transport,nerve development,neu…
cortex	P4-P90	P90	P4	Grina	1.35656	1	0	Protein lifeguard 1	endoplasmic reticulum,Golgi apparatus,membrane	transmembrane transporter binding	endoplasmic reticulum calcium ion homeostasis,negative regulation of endoplasmic reticulum stress-induced intrinsic apoptotic signaling pathway
cortex	P4-P90	P90	P4	Cntn1	1.58833	1	0	Contactin-1	glutamatergic synapse,myelin sheath,plasma membrane,postsynaptic membrane,presynaptic membrane,side of membrane,synapse	carbohydrate binding	cell adhesion,central nervous system myelin formation,cerebellum development,gene expression,locomotory behavior,myelination,neuron projection development,Notch signaling pathway,positive regulation of gene expression,positive regulation of neuron projection development,positive regulation of sodium ion transport
cortex	P4-P90	P90	P4	Rapgef3	0.932292	1	0	Rap guanine nucleotide exchange factor 3	cortical actin cytoskeleton,filopodium,lamellipodium,microvillus,plasma membrane	cAMP binding,guanyl-nucleotide exchange factor activity,protein domain specific binding	angiogenesis,associative learning,cellular response to cAMP,establishment of endothelial barrier,negative regulation of syncytium formation by plasma membrane fusion,positive regulation of angiogenesis,positive regulation of GTPase activity,positive regulation of protein export from nucleus,positive regulation of stress fiber assembly,positive regulation of syncytium formation by plasma membrane …
cortex	P4-P90	P90	P4	Aifm3	0.663122	0.5	0	Apoptosis-inducing factor 3	cytosol,endoplasmic reticulum,mitochondrial inner membrane,mitochondrion	2 iron, 2 sulfur cluster binding,metal ion binding,oxidoreductase activity	execution phase of apoptosis
cortex	P4-P90	P90	P4	Prodh	0.700026	1	0	Proline dehydrogenase 1, mitochondrial	mitochondrial inner membrane,mitochondrial matrix,mitochondrion	amino acid binding,FAD binding,proline dehydrogenase activity	proline catabolic process to glutamate
cortex	P4-P90	P90	P4	Kalrn	0.571984	1	0	Kalirin	cytoskeleton,cytosol,nucleoplasm	3-phosphoinositide-dependent protein kinase activity,AMP-activated protein kinase activity,ATP binding,DNA-dependent protein kinase activity,eukaryotic translation initiation factor 2alpha kinase activity,guanyl-nucleotide exchange factor activity,histone H2AS1 kinase activity,histone H2AS121 kinase activity,histone H2AT120 kinase activity,histone H2AXS139 kinase activity,histone H2BS14 kinase ac…	adult locomotory behavior,habituation,lactation,maternal behavior,maternal process involved in parturition,memory,negative regulation of growth hormone secretion,neuromuscular junction development,positive regulation of dendritic spine morphogenesis,social behavior
cortex	P4-P90	P90	P4	Gm28750	0.540764	1	0
cortex	P4-P90	P90	P4	Gm26873	0.618872	1	0
cortex	P4-P90	P90	P4	Lix1	0.654747	1	0	Protein limb expression 1 homolog
cortex	P4-P90	P90	P4	Rcan2	1.42413	1	0	Calcipressin-2		nucleic acid binding	calcineurin-NFAT signaling cascade,locomotion involved in locomotory behavior,Notch signaling pathway,response to oxidative stress,response to stress,short-term memory
cortex	P4-P90	P90	P4	Ccnd3	0.992149	1	0	G1/S-specific cyclin-D3	cyclin D3-CDK4 complex,cyclin D3-CDK6 complex,cytoplasm,nucleoplasm,nucleus	cyclin-dependent protein serine/threonine kinase activator activity,cyclin-dependent protein serine/threonine kinase activity,protein kinase binding	cell division,G1/S transition of mitotic cell cycle,negative regulation of transcription by RNA polymerase II,regulation of cell cycle,regulation of cell population proliferation,signal transduction,T cell proliferation
cortex	P4-P90	P90	P4	Daam2	0.528665	1	0.5	Disheveled-associated activator of morphogenesis 2		actin binding,small GTPase binding	actin cytoskeleton organization,determination of left/right symmetry,dorsal spinal cord development,negative regulation of oligodendrocyte differentiation,podocyte cell migration,positive regulation of canonical Wnt signaling pathway,positive regulation of cell migration,regulation of actin filament polymerization,regulation of canonical Wnt signaling pathway,regulation of filopodium assembly,reg…
cortex	P4-P90	P90	P4	Cables1	1.0528	1	0	CDK5 and ABL1 enzyme substrate 1	cytosol,growth cone,nucleoplasm		cell division,G1/S transition of mitotic cell cycle,nervous system development,regulation of cell cycle
cortex	P4-P90	P90	P4	Lama3	1.35232	1	0	Laminin subunit alpha-3	adherens junction,basement membrane,collagen-containing extracellular matrix,endoplasmic reticulum,extracellular region,hemidesmosome,laminin-3 complex,laminin-5 complex	signaling receptor binding	cell-cell adhesion,endodermal cell differentiation,hemidesmosome assembly,regulation of cell adhesion,regulation of cell migration,regulation of embryonic development
cortex	P4-P90	P90	P4	Garem1	0.533588	1	0.25	GRB2-associated and regulator of MAPK protein		proline-rich region binding	cellular response to epidermal growth factor stimulus,epidermal growth factor receptor signaling pathway,positive regulation of cell division,positive regulation of cell population proliferation,positive regulation of ERK1 and ERK2 cascade
cortex	P4-P90	P90	P4	Nol4	0.511509	1	0.25	Nucleolar protein 4	nucleolus
cortex	P4-P90	P90	P4	Mapre2	0.532026	1	0	Microtubule-associated protein RP/EB family member 2	cytoplasm,focal adhesion,microtubule	identical protein binding,microtubule plus-end binding,protein kinase binding	cell division,positive regulation of ARF protein signal transduction,positive regulation of focal adhesion disassembly,positive regulation of GTPase activity,positive regulation of keratinocyte migration
cortex	P4-P90	P90	P4	Psd2	0.735243	1	0	PH and SEC7 domain-containing protein 2	cleavage furrow,dendrite,glutamatergic synapse,neuronal cell body,postsynapse,ruffle membrane	guanyl-nucleotide exchange factor activity,phospholipid binding	regulation of ARF protein signal transduction
cortex	P4-P90	P90	P4	Kcnn2	0.797824	1	0.5	Small conductance calcium-activated potassium channel protein 2	dendritic spine,glutamatergic synapse,plasma membrane,postsynaptic membrane,sarcolemma,smooth endoplasmic reticulum,T-tubule,Z disc	calmodulin binding,monoatomic ion channel activity,small conductance calcium-activated potassium channel activity	membrane repolarization during atrial cardiac muscle cell action potential,modulation of chemical synaptic transmission,monoatomic ion transport,potassium ion transmembrane transport,potassium ion transport
cortex	P4-P90	P90	P4	Neat1	0.64085	1	0
cortex	P4-P90	P90	P4	Trpm3	1.62725	1	0	Transient receptor potential cation channel subfamily M member 3	plasma membrane	calcium channel activity,calmodulin binding,G-protein beta/gamma-subunit complex binding,monoatomic cation channel activity,phosphatidylinositol-4,5-bisphosphate binding,temperature-gated ion channel activity,zinc ion transmembrane transporter activity	calcium ion transmembrane transport,monoatomic cation transport,protein homotetramerization,sodium ion transport,zinc ion transmembrane transport
cortex	P4-P90	P90	P4	Glis3	0.543879	1	0.25	Zinc finger protein GLIS3	nucleus	DNA binding,DNA-binding transcription activator activity, RNA polymerase II-specific,DNA-binding transcription factor activity,DNA-binding transcription repressor activity, RNA polymerase II-specific,metal ion binding,RNA polymerase II cis-regulatory region sequence-specific DNA binding,RNA polymerase II transcription regulatory region sequence-specific DNA binding	negative regulation of transcription by RNA polymerase II,positive regulation of transcription by RNA polymerase II,transcription by RNA polymerase II
cortex	P4-P90	P90	P4	Lgi1	1.28559	1	0	Leucine-rich glioma-inactivated protein 1	axon initial segment,cytoplasm,dendrite,endoplasmic reticulum,extracellular space,glutamatergic synapse,Golgi apparatus,synaptic cleft	signaling receptor binding	axon guidance,neurotransmitter receptor localization to postsynaptic specialization membrane,positive regulation of cell growth,positive regulation of synaptic transmission
cortex	P4-P90	P90	P4	Xpnpep1	0.581961	1	0	Xaa-Pro aminopeptidase 1	cytoplasm,cytosol	aminopeptidase activity,manganese ion binding,metalloaminopeptidase activity	bradykinin catabolic process,negative regulation of programmed cell death,proteolysis
cortex	P4-P90	P90	P4	Add3	0.578319	1	0.25	Gamma-adducin	brush border,cell cortex,cell-cell junction,condensed nuclear chromosome,cytoplasm,cytoskeleton,membrane,plasma membrane,postsynaptic density	actin binding,calmodulin binding,protein kinase C binding,structural constituent of cytoskeleton	positive regulation of cytoskeleton organization,positive regulation of vasoconstriction,response to xenobiotic stimulus
cortex	P4-P90	P90	P4	Gm31356	0.775613	1	0.25
cortex	P4-P90	P90	P4	Ablim1	0.727943	1	0	Actin-binding LIM protein 1	actin cytoskeleton,cytoplasm,lamellipodium,postsynaptic density,stress fiber	actin binding,metal ion binding	axon guidance,cilium assembly,cytoskeleton organization,lamellipodium assembly,positive regulation of transcription by RNA polymerase II,transcription by RNA polymerase II
cortex	P4-P90	P90	P4	Gfra1	0.593216	1	0	GDNF family receptor alpha-1	axon,external side of plasma membrane,extracellular space,extrinsic component of membrane,Golgi apparatus,multivesicular body,neuronal cell body,plasma membrane,plasma membrane protein complex,receptor complex	glial cell-derived neurotrophic factor receptor activity,integrin binding,neurotrophin receptor activity,signaling receptor activity	anatomical structure morphogenesis,cell migration,cell surface receptor protein tyrosine kinase signaling pathway,glial cell-derived neurotrophic factor receptor signaling pathway,kidney development,male gonad development,nervous system development,neuron projection development,positive regulation of peptidyl-tyrosine phosphorylation
cortex	P4-P90	P90	P4	Gk	0.574718	1	0	Hexokinase-4	cytosol,mitochondrion,nucleus	ATP binding,D-glucose binding,fructokinase activity,glucokinase activity,hexokinase activity,mannokinase activity	calcium ion import,carbohydrate phosphorylation,fructose 6-phosphate metabolic process,glucose catabolic process,glucose homeostasis,glucose metabolic process,glycolytic process,intracellular glucose homeostasis,mannose metabolic process,NADP metabolic process,negative regulation of gluconeogenesis,positive regulation of glycogen biosynthetic process,positive regulation of insulin secretion,regul…
cortex	P4-P90	P90	P4	Sat1	0.549774	1	0.75	Diamine acetyltransferase 1	cytosol	diamine N-acetyltransferase activity,N-acetyltransferase activity	polyamine biosynthetic process,putrescine catabolic process,regulation of cell population proliferation,spermidine acetylation,spermine catabolic process
striatum	P4-P90	P4	P90	Gm29260	0.502663	0.6	0
striatum	P4-P90	P4	P90	Agap1	0.614909	1	0	Arf-GAP with GTPase, ANK repeat and PH domain-containing protein 1	cytosol	GTP binding,GTPase activator activity,GTPase activity,metal ion binding	protein transport
striatum	P4-P90	P4	P90	Sema6d	0.524176	1	0.666667	Semaphorin-6D	collagen-containing extracellular matrix,Golgi apparatus,plasma membrane	receptor ligand activity,semaphorin receptor binding	cell differentiation,negative regulation of smooth muscle cell migration,positive regulation of smooth muscle cell migration,semaphorin-plexin signaling pathway,smooth muscle cell migration,T cell activation via T cell receptor contact with antigen bound to MHC molecule on antigen presenting cell,ventricular system development
striatum	P4-P90	P4	P90	Cst3	1.26346	0.6	0	Cystatin-C	collagen-containing extracellular matrix,extracellular space	cysteine-type endopeptidase inhibitor activity
striatum	P4-P90	P4	P90	Kcnd3	0.703045	0.8	0	A-type voltage-gated potassium channel KCND3	dendrite,GABA-ergic synapse,Kv4.3-KChIP1 channel complex,membrane,postsynaptic specialization membrane,sarcolemma,voltage-gated potassium channel complex	A-type (transient outward) potassium channel activity,metal ion binding,voltage-gated potassium channel activity involved in cardiac muscle cell action potential repolarization,voltage-gated potassium channel activity involved in ventricular cardiac muscle cell action potential repolarization	cardiac muscle cell action potential involved in contraction,cell communication involved in cardiac conduction,chemical synaptic transmission,establishment of localization in cell,membrane repolarization,muscle contraction,potassium ion export across plasma membrane,protein homooligomerization,protein tetramerization,regulation of heart contraction,regulation of heart rate by cardiac conduction
striatum	P4-P90	P4	P90	Tnc	1.4376	1	0	Tenascin	basement membrane,collagen-containing extracellular matrix,extracellular matrix of synaptic cleft,extracellular region,glutamatergic synapse,interstitial matrix,perisynaptic extracellular matrix,tenascin complex	fibronectin binding,integrin binding,syndecan binding	bud outgrowth involved in lung branching,cell adhesion,cellular response to prostaglandin D stimulus,cellular response to retinoic acid,cellular response to vitamin D,mesenchymal-epithelial cell signaling involved in prostate gland development,morphogenesis of an epithelium,negative regulation of cell adhesion,neuromuscular junction development,odontogenesis of dentin-containing tooth,peripheral …
striatum	P4-P90	P4	P90	Csmd2	1.11023	1	0	Csmd2	glutamatergic synapse,postsynaptic density membrane		maintenance of postsynaptic density structure,postsynaptic density assembly
striatum	P4-P90	P4	P90	Sema3c	0.58965	0.8	0.333333	Semaphorin-3C	collagen-containing extracellular matrix,extracellular space	semaphorin receptor binding	axon guidance,blood vessel remodeling,cardiac endothelial to mesenchymal transition,cardiac right ventricle morphogenesis,dichotomous subdivision of terminal units involved in salivary gland branching,heart development,limb bud formation,neural crest cell migration,neural tube development,outflow tract morphogenesis,outflow tract septum morphogenesis,positive regulation of cardiac neural crest ce…
striatum	P4-P90	P4	P90	Dpp6	0.835359	0.4	0	A-type potassium channel modulatory protein DPP6	membrane,plasma membrane,synapse,voltage-gated potassium channel complex	potassium channel regulator activity,serine-type peptidase activity	establishment of localization in cell,neuronal action potential,positive regulation of potassium ion transmembrane transport,potassium ion transmembrane transport,protein localization to plasma membrane,proteolysis,regulation of membrane potential,regulation of postsynaptic membrane potential,regulation of potassium ion transmembrane transport,regulation of potassium ion transport
striatum	P4-P90	P4	P90	Kcnip4	1.0239	0.6	0	Kv channel-interacting protein 4	cytosol,dendrite,neuronal cell body,peroxisome,plasma membrane,voltage-gated potassium channel complex	calcium ion binding,potassium channel activity,potassium channel regulator activity	protein localization to plasma membrane,regulation of potassium ion transmembrane transport
striatum	P4-P90	P4	P90	Vps37b	0.613749	0.6	0	Vacuolar protein sorting-associated protein 37B	ESCRT I complex,late endosome membrane,midbody,plasma membrane	calcium-dependent protein binding	catabolic process,positive regulation of viral budding via host ESCRT complex,protein transport,viral release from host cell
striatum	P4-P90	P4	P90	Tmem132b	0.955082	0.4	0	Tmem132b	membrane
striatum	P4-P90	P4	P90	Kcnd2	0.610392	1	0.333333	A-type voltage-gated potassium channel KCND2	anchoring junction,caveola,dendrite,dendritic spine,GABA-ergic synapse,glutamatergic synapse,Kv4.2-KChIP2 channel complex,membrane,neuronal cell body,neuronal cell body membrane,perikaryon,plasma membrane,plasma membrane raft,postsynaptic membrane,postsynaptic specialization membrane,sarcolemma,T-tubule,voltage-gated potassium channel complex	A-type (transient outward) potassium channel activity,metal ion binding,voltage-gated monoatomic ion channel activity involved in regulation of postsynaptic membrane potential,voltage-gated potassium channel activity	action potential,cardiac muscle cell action potential,cellular response to hypoxia,locomotor rhythm,membrane repolarization,muscle contraction,neuronal action potential,potassium ion transmembrane transport,protein homooligomerization,regulation of heart contraction,sensory perception of pain
striatum	P4-P90	P4	P90	Dgki	0.531538	1	0	Diacylglycerol kinase iota	axon terminus,cytoplasm,cytosol,dendritic spine,excitatory synapse,glutamatergic synapse,guanyl-nucleotide exchange factor complex,neuronal cell body,nucleus,perinuclear region of cytoplasm,postsynaptic density,presynaptic active zone,protein-containing complex,Schaffer collateral - CA1 synapse,synapse,synaptic membrane,synaptic vesicle,synaptic vesicle membrane	ATP binding,ATP-dependent diacylglycerol kinase activity,GTPase inhibitor activity,metal ion binding,small GTPase binding	excitatory postsynaptic potential,glycerolipid metabolic process,habituation,neurotransmitter secretion,phospholipase C-activating G protein-coupled receptor signaling pathway,positive regulation of Ras protein signal transduction,presynaptic modulation of chemical synaptic transmission,Ras protein signal transduction,regulation of long-term synaptic depression,regulation of synaptic transmission…
striatum	P4-P90	P4	P90	1700111E14Rik	0.679185	1	0
striatum	P4-P90	P4	P90	Creb5	0.787592	0.6	0	Cyclic AMP-responsive element-binding protein 5	nucleus	DNA binding,DNA-binding transcription activator activity, RNA polymerase II-specific,DNA-binding transcription factor activity	adipose tissue development,fat cell differentiation,positive regulation of DNA-templated transcription,positive regulation of transcription by RNA polymerase II,white fat cell differentiation
striatum	P4-P90	P4	P90	Lrig1	0.797888	1	0.333333	Leucine-rich repeats and immunoglobulin-like domains protein 1	plasma membrane		hair cycle process,innervation,otolith morphogenesis,sensory perception of sound
striatum	P4-P90	P4	P90	Cacna1c	0.594747	0.4	0	Voltage-dependent L-type calcium channel subunit alpha-1C	caveolar macromolecular signaling complex,dendritic shaft,L-type voltage-gated calcium channel complex,membrane,neuronal cell body,perikaryon,plasma membrane,postsynaptic density membrane,T-tubule,voltage-gated calcium channel complex,Z disc	alpha-actinin binding,calmodulin binding,enzyme binding,high voltage-gated calcium channel activity,metal ion binding,voltage-gated calcium channel activity,voltage-gated calcium channel activity involved in AV node cell action potential,voltage-gated calcium channel activity involved in cardiac muscle cell action potential	adult walking behavior,calcium ion import across plasma membrane,calcium ion transmembrane transport,calcium ion transmembrane transport via high voltage-gated calcium channel,calcium ion transport,calcium ion transport into cytosol,calcium-ion regulated exocytosis,cardiac conduction,cardiac muscle cell action potential involved in contraction,cell communication involved in cardiac conduction,che…
striatum	P4-P90	P4	P90	Cd9	0.826209	0.2	0	CD9 antigen	cell surface,external side of plasma membrane,extracellular exosome,membrane,plasma membrane,protein-containing complex	integrin binding	cell adhesion,cell population proliferation,cellular response to low-density lipoprotein particle stimulus,fusion of sperm to egg plasma membrane involved in single fertilization,glial cell migration,myoblast fusion involved in skeletal muscle regeneration,negative regulation of cell population proliferation,negative regulation of platelet aggregation,paranodal junction assembly,receptor internal…
striatum	P4-P90	P4	P90	Ntrk3	1.15476	1	0	NT-3 growth factor receptor	cytoplasm,cytosol,mitochondrial outer membrane,plasma membrane,receptor complex	ATP binding,boss receptor activity,brain-derived neurotrophic factor receptor activity,epidermal growth factor receptor activity,fibroblast growth factor receptor activity,GPI-linked ephrin receptor activity,hepatocyte growth factor receptor activity,histone H2AXY142 kinase activity,histone H3Y41 kinase activity,insulin receptor activity,insulin-like growth factor receptor activity,macrophage col…	axon extension involved in regeneration,circadian rhythm,heart development,lens fiber cell differentiation,mechanoreceptor differentiation,myelination in peripheral nervous system,neuronal action potential propagation,positive regulation of apoptotic process,positive regulation of axon extension involved in regeneration,positive regulation of synapse assembly
striatum	P4-P90	P4	P90	Grm5	2.05111	1	0	Metabotropic glutamate receptor 5	astrocyte projection,cytoplasm,dendrite,dendritic shaft,dendritic spine,glutamatergic synapse,neuron projection,neuronal cell body,plasma membrane,postsynaptic membrane,Schaffer collateral - CA1 synapse	A2A adenosine receptor binding,G protein-coupled receptor activity,glutamate receptor activity,identical protein binding,PLC activating G protein-coupled glutamate receptor activity,protein tyrosine kinase activator activity,protein tyrosine kinase binding	cellular response to amyloid-beta,chemical synaptic transmission,desensitization of G protein-coupled receptor signaling pathway,G protein-coupled glutamate receptor signaling pathway,learning,learning or memory,locomotory behavior,modulation of chemical synaptic transmission,positive regulation of calcium-mediated signaling,positive regulation of long-term neuronal synaptic plasticity,positive r…
striatum	P4-P90	P4	P90	Prkcb	0.673811	1	0	Protein kinase C beta type	brush border membrane,calyx of Held,centrosome,cytoplasm,membrane,nucleoplasm,nucleus,plasma membrane,presynaptic cytosol,spectrin	ATP binding,calcium channel regulator activity,calcium,diacylglycerol-dependent serine/threonine kinase activity,chromatin binding,diacylglycerol-dependent serine/threonine kinase activity,diacylglycerol-dependent, calcium-independent serine/threonine kinase activity,histone binding,histone H3T6 kinase activity,nuclear androgen receptor binding,nuclear receptor coactivator activity,protein kinase…	adaptive immune response,apoptotic process,B cell activation,B cell receptor signaling pathway,calcium ion transport,cellular response to carbohydrate stimulus,dibenzo-p-dioxin metabolic process,intracellular calcium ion homeostasis,negative regulation of D-glucose transmembrane transport,negative regulation of insulin receptor signaling pathway,phospholipase C-activating G protein-coupled acetyl…
striatum	P4-P90	P4	P90	Csmd1	0.649106	1	0.666667	CUB and sushi domain-containing protein 1	membrane		conditioned place preference,female gonad development,gene expression,glucose homeostasis,male gonad development,mammary gland branching involved in pregnancy,mammary gland development,mammary gland duct morphogenesis,memory,oviduct epithelium development,startle response
striatum	P4-P90	P4	P90	Unc5d	1.52218	0.4	0	Netrin receptor UNC5D	cell surface,plasma membrane	netrin receptor activity	apoptotic process,axon guidance,cell-cell adhesion via plasma-membrane adhesion molecules,pyramidal neuron differentiation,regulation of neuron migration
striatum	P4-P90	P4	P90	Nrg1	0.748605	0.8	0.333333	Pro-neuregulin-1, membrane-bound isoform	axon,cytoplasm,external side of plasma membrane,extracellular space,GABA-ergic synapse,glutamatergic synapse,mossy fiber rosette,neuromuscular junction,plasma membrane,postsynapse,postsynaptic density membrane,presynaptic active zone membrane,synapse	chemorepellent activity,ErbB-2 class receptor binding,growth factor activity,receptor ligand activity,receptor tyrosine kinase binding,transcription coregulator activity	cardiac conduction system development,cardiac muscle cell differentiation,cardiac muscle tissue development,cell morphogenesis,chemorepulsion involved in interneuron migration from the subpallium to the cortex,detection of temperature stimulus involved in sensory perception of pain,ERBB2-ERBB3 signaling pathway,ERBB2-ERBB4 signaling pathway,ERBB4 signaling pathway,ERBB4-ERBB4 signaling pathway,gl…
striatum	P4-P90	P4	P90	Cacna1a	0.543029	0.6	0	Voltage-dependent P/Q-type calcium channel subunit alpha-1A	dendrite,glutamatergic synapse,neuronal cell body,postsynaptic membrane,presynaptic active zone membrane,voltage-gated calcium channel complex	high voltage-gated calcium channel activity,metal ion binding,voltage-gated calcium channel activity,voltage-gated calcium channel activity involved in regulation of presynaptic cytosolic calcium levels	adult walking behavior,behavioral response to pain,calcium ion transmembrane transport,calcium ion transport,calcium ion-regulated exocytosis of neurotransmitter,calcium-ion regulated exocytosis,central nervous system neuron differentiation,cerebellar molecular layer development,cerebellar Purkinje cell differentiation,cerebellar Purkinje cell layer development,cerebellum maturation,chemical syna…
striatum	P4-P90	P4	P90	Cdh13	1.4803	0.6	0	Cadherin-13	caveola,external side of plasma membrane,extracellular space,GABA-ergic synapse,neuron projection,perinuclear region of cytoplasm,plasma membrane	adiponectin binding,cadherin binding,calcium ion binding,identical protein binding,low-density lipoprotein particle binding	calcium-dependent cell-cell adhesion via plasma membrane cell adhesion molecules,endothelial cell migration,homophilic cell adhesion via plasma membrane adhesion molecules,keratinocyte proliferation,lamellipodium assembly,localization within membrane,low-density lipoprotein particle mediated signaling,negative regulation of cell adhesion,negative regulation of cell population proliferation,positi…
striatum	P4-P90	P4	P90	Eepd1	0.835515	1	0	Endonuclease/exonuclease/phosphatase family domain-containing protein 1	plasma membrane	catalytic activity,DNA binding	DNA repair,positive regulation of cholesterol efflux
striatum	P4-P90	P4	P90	Slc35f1	0.518504	0.8	0	Solute carrier family 35 member F1	synaptic vesicle membrane	transmembrane transporter activity
striatum	P4-P90	P4	P90	Fabp7	1.42747	1	0	Fatty acid-binding protein, brain	cell periphery,cell projection,cell-cell junction,cytosol,neuronal cell body	fatty acid binding	cell proliferation in forebrain,neurogenesis,prepulse inhibition,startle response
striatum	P4-P90	P4	P90	Grip1	0.724879	1	0.333333	Glutamate receptor-interacting protein 1	cytoplasmic vesicle,dendrite,endoplasmic reticulum membrane,glutamatergic synapse,membrane raft,neuron projection,perikaryon,plasma membrane,postsynaptic density,postsynaptic membrane,recycling endosome		neurotransmitter receptor transport, endosome to postsynaptic membrane,protein localization,vesicle-mediated transport in synapse
striatum	P4-P90	P4	P90	Grip1os2	0.870774	0.8	0
striatum	P4-P90	P4	P90	Sgcd	0.801498	1	0	Delta-sarcoglycan	cytoskeleton,dystroglycan complex,plasma membrane,sarcoglycan complex,sarcolemma,sarcoplasmic reticulum		calcium ion homeostasis,calcium-mediated signaling,cardiac muscle cell contraction,cardiac muscle cell development,cardiac muscle contraction,coronary vasculature morphogenesis,heart process,membrane organization,protein-containing complex localization
striatum	P4-P90	P4	P90	H3f3b	1.03784	1	0	Histone H3.3	Barr body,chromatin,chromosome,chromosome, centromeric region,chromosome, telomeric region,inner kinetochore,nucleoplasm,nucleosome,nucleus	nucleosomal DNA binding,protein heterodimerization activity,RNA polymerase II cis-regulatory region sequence-specific DNA binding,RNA polymerase II core promoter sequence-specific DNA binding,structural constituent of chromatin	cell population proliferation,embryo implantation,male gonad development,multicellular organism growth,muscle cell differentiation,negative regulation of chromosome condensation,nucleosome assembly,nucleus organization,oocyte maturation,oogenesis,osteoblast differentiation,pericentric heterochromatin formation,positive regulation of cell growth,regulation of centromere complex assembly,single fer…
striatum	P4-P90	P4	P90	Sipa1l1	0.704217	0.6	0	Signal-induced proliferation-associated 1-like protein 1	actin cytoskeleton,cytoplasm,dendritic spine,plasma membrane,postsynaptic density	ephrin receptor binding,GTPase activator activity	actin cytoskeleton organization,activation of GTPase activity,ephrin receptor signaling pathway,regulation of axonogenesis,regulation of dendritic spine morphogenesis,regulation of GTPase activity,regulation of small GTPase mediated signal transduction,regulation of synaptic plasticity
striatum	P4-P90	P4	P90	2610307P16Rik	0.623155	1	0
striatum	P4-P90	P4	P90	Vcan	0.823651	1	0	Versican core protein	collagen-containing extracellular matrix,extracellular matrix,extracellular region,interphotoreceptor matrix,photoreceptor outer segment	calcium ion binding,carbohydrate binding,hyaluronic acid binding,protein phosphatase binding	cell adhesion,heart development,ureteric bud development
striatum	P4-P90	P4	P90	Arhgef3	1.04876	0.6	0	Rho guanine nucleotide exchange factor 3	cytoplasm	guanyl-nucleotide exchange factor activity	intracellular signal transduction
striatum	P4-P90	P4	P90	Erc2	1.34353	0.4	0	ERC protein 2	cytoskeleton,GABA-ergic synapse,glutamatergic synapse,growth cone,presynaptic active zone cytoplasmic component,presynaptic membrane,synapse	structural constituent of presynaptic active zone	regulation of calcium-dependent activation of synaptic vesicle fusion,regulation of presynaptic cytosolic calcium ion concentration,synaptic vesicle priming
striatum	P4-P90	P4	P90	Fbxl7	0.715794	0.8	0	F-box/LRR-repeat protein 7	centrosome,cytoplasm,SCF ubiquitin ligase complex		cell division,G2/M transition of mitotic cell cycle,mitotic cell cycle,protein polyubiquitination,protein ubiquitination,SCF-dependent proteasomal ubiquitin-dependent protein catabolic process
striatum	P4-P90	P4	P90	1700109K24Rik	0.52876	0.2	0
striatum	P4-P90	P4	P90	Sema5b	0.612138	1	0	Semaphorin-5B	membrane	semaphorin receptor binding	axon extension,detection of light stimulus involved in visual perception,neuron projection extension,neuron projection guidance
striatum	P4-P90	P4	P90	Cmss1	0.714593	0.4	0	Protein CMSS1
striatum	P4-P90	P4	P90	Slc8a1	0.639764	0.6	0	Sodium/calcium exchanger 1	axon terminus,basolateral plasma membrane,membrane,plasma membrane,postsynaptic density,sarcolemma,synapse,T-tubule	ankyrin binding,calcium ion binding,calcium:sodium antiporter activity,calmodulin binding,transmembrane transporter binding	calcium ion export,calcium ion homeostasis,calcium ion import,calcium ion transmembrane transport,calcium ion transport,calcium ion transport into cytosol,cardiac muscle cell development,cardiac muscle contraction,cell communication,cellular response to caffeine,embryonic heart tube development,embryonic placenta development,heart morphogenesis,muscle cell development,negative regulation of cytos…
striatum	P4-P90	P4	P90	Sema6a	0.582601	1	0	Semaphorin-6A	axon,membrane,plasma membrane	identical protein binding,semaphorin receptor binding,transmembrane signaling receptor activity	apoptotic process,axon guidance,cell surface receptor signaling pathway,centrosome localization,neuron migration,positive regulation of neuron migration,semaphorin-plexin signaling pathway
striatum	P4-P90	P4	P90	Dok6	0.718809	0.8	0	Docking protein 6
striatum	P4-P90	P4	P90	Prkg1	1.45074	0.8	0	cGMP-dependent protein kinase 1	acrosomal vesicle,cytoplasm,Golgi apparatus,nucleoplasm,plasma membrane,sarcolemma	ATP binding,calcium channel regulator activity,cGMP binding,cGMP-dependent protein kinase activity,identical protein binding,mitogen-activated protein kinase p38 binding,protein kinase activity,protein serine kinase activity,protein serine/threonine kinase activity	cell growth involved in cardiac muscle cell development,cerebellum development,cGMP-mediated signaling,collateral sprouting,dendrite development,forebrain development,negative regulation of glutamate secretion,negative regulation of inositol phosphate biosynthetic process,negative regulation of platelet aggregation,negative regulation of smooth muscle contraction,negative regulation of vascular a…
striatum	P4-P90	P4	P90	Sorcs1	1.43749	0.8	0	VPS10 domain-containing receptor SorCS1	membrane
striatum	P4-P90	P4	P90	mt-Nd1	0.554706	1	0
striatum	P4-P90	P90	P4	Prex2	0.930025	1	0.4	Phosphatidylinositol 3,4,5-trisphosphate-dependent Rac exchanger 2 protein	plasma membrane	GTPase activator activity,guanyl-nucleotide exchange factor activity	adult locomotory behavior,dendrite morphogenesis,G protein-coupled receptor signaling pathway,phosphatidylinositol 3-kinase/protein kinase B signal transduction
striatum	P4-P90	P90	P4	Npas2	1.13814	0.666667	0	Neuronal PAS domain-containing protein 2	cytosol,nucleoplasm,nucleus,transcription regulator complex	DNA binding,DNA-binding transcription factor activity, RNA polymerase II-specific,metal ion binding,protein dimerization activity,RNA polymerase II cis-regulatory region sequence-specific DNA binding	circadian regulation of gene expression,circadian rhythm,circadian sleep/wake cycle,DNA damage response,locomotor rhythm,positive regulation of behavioral fear response,positive regulation of DNA repair,positive regulation of DNA-templated transcription,positive regulation of transcription by RNA polymerase II,regulation of circadian rhythm,response to redox state,response to xenobiotic stimulus
striatum	P4-P90	P90	P4	Acsl3	0.989259	1	0	Fatty acid CoA ligase Acsl3	endoplasmic reticulum membrane,Golgi apparatus,lipid droplet,mitochondrial outer membrane,perinuclear region of cytoplasm,peroxisomal membrane	arachidonate-CoA ligase activity,ATP binding,long-chain fatty acid-CoA ligase activity,medium-chain fatty acid-CoA ligase activity,protein domain specific binding,protein kinase binding	long-chain fatty acid import into cell,long-chain fatty acid metabolic process,positive regulation of Golgi to plasma membrane protein transport,positive regulation of phosphatidylcholine biosynthetic process,positive regulation of secretion,very-low-density lipoprotein particle assembly
striatum	P4-P90	P90	P4	Cdh19	1.01021	0.666667	0	Cdh19	plasma membrane	calcium ion binding	homophilic cell adhesion via plasma membrane adhesion molecules
striatum	P4-P90	P90	P4	Prdx6	0.502842	0.333333	0	Peroxiredoxin-5, mitochondrial	cytoplasm,mitochondrion,peroxisomal matrix	antioxidant activity,signaling receptor binding,thioredoxin peroxidase activity,thioredoxin-dependent peroxiredoxin activity	cellular response to oxidative stress,hydrogen peroxide catabolic process,response to oxidative stress
striatum	P4-P90	P90	P4	A330023F24Rik	0.554874	0.666667	0
striatum	P4-P90	P90	P4	Pnpla7	0.862511	1	0.2	Patatin-like phospholipase domain-containing protein 7	endoplasmic reticulum,endoplasmic reticulum membrane,lipid droplet	lysophospholipase activity	phosphatidylcholine catabolic process
striatum	P4-P90	P90	P4	Slc1a2	0.604499	1	1	Excitatory amino acid transporter 2	astrocyte projection,axolemma,axon,cell body,cell surface,glutamatergic synapse,membrane,membrane protein complex,membrane raft,neuron projection terminus,plasma membrane,presynaptic membrane,synapse,vesicle	cysteine transmembrane transporter activity,glutamate:sodium symporter activity,high-affinity L-glutamate transmembrane transporter activity,L-glutamate transmembrane transporter activity,metal ion binding,monoatomic anion transmembrane transporter activity	adult behavior,cellular response to cocaine,D-aspartate import across plasma membrane,glutathione biosynthetic process,L-aspartate import across plasma membrane,L-glutamate import across plasma membrane,L-glutamate transmembrane transport,monoatomic anion transmembrane transport,multicellular organism growth,nervous system development,neurotransmitter reuptake,positive regulation of D-glucose imp…
striatum	P4-P90	P90	P4	Mertk	0.831171	1	0.6	Tyrosine-protein kinase Mer	cytoplasm,extracellular space,photoreceptor outer segment,plasma membrane	ATP binding,boss receptor activity,brain-derived neurotrophic factor receptor activity,epidermal growth factor receptor activity,fibroblast growth factor receptor activity,GPI-linked ephrin receptor activity,hepatocyte growth factor receptor activity,histone H2AXY142 kinase activity,histone H3Y41 kinase activity,insulin receptor activity,insulin-like growth factor receptor activity,macrophage col…	apoptotic cell clearance,establishment of localization in cell,lymphocyte activation,natural killer cell differentiation,negative regulation of cytokine production,negative regulation of leukocyte apoptotic process,negative regulation of lymphocyte activation,neutrophil clearance,platelet activation,positive regulation of phagocytosis,positive regulation of phosphatidylinositol 3-kinase/protein k…
striatum	P4-P90	P90	P4	Plcb1	0.607102	1	0.6	1-phosphatidylinositol 4,5-bisphosphate phosphodiesterase beta-1	chromatin,cytoplasm,GABA-ergic synapse,glutamatergic synapse,myelin sheath,nuclear membrane,nuclear speck,nucleus,plasma membrane,postsynaptic cytosol,protein-containing complex	calcium ion binding,calmodulin binding,enzyme binding,GTPase activator activity,identical protein binding,lamin binding,phosphatidylinositol phospholipase C activity,phosphatidylinositol-4,5-bisphosphate binding	activation of meiosis involved in egg activation,brain development,cell adhesion,cellular response to fluoride,cellular response to glyceraldehyde,cellular response to ionomycin,cellular response to vasopressin,cerebral cortex development,erythrocyte differentiation,fat cell differentiation,G protein-coupled acetylcholine receptor signaling pathway,G2/M transition of mitotic cell cycle,glutamate …
striatum	P4-P90	P90	P4	9630028H03Rik	0.545119	0.333333	0
striatum	P4-P90	P90	P4	F3	0.579684	0.333333	0	Tissue factor	membrane		blood coagulation
striatum	P4-P90	P90	P4	Hivep3	0.826719	0.666667	0	Transcription factor HIVEP3	cytosol,nucleus	DNA binding,metal ion binding	positive regulation of DNA-templated transcription,skeletal muscle cell differentiation
striatum	P4-P90	P90	P4	Crot	0.532558	0.666667	0.2	Peroxisomal carnitine O-octanoyltransferase	mitochondrion,peroxisome	carnitine O-octanoyltransferase activity	carnitine metabolic process,coenzyme A metabolic process,fatty acid beta-oxidation,fatty acid metabolic process,fatty acid transport,generation of precursor metabolites and energy,medium-chain fatty acid metabolic process
striatum	P4-P90	P90	P4	Gabrb1	0.508842	1	0.8	Gamma-aminobutyric acid receptor subunit beta-1	chloride channel complex,dendrite,GABA-A receptor complex,GABA-ergic synapse,nuclear envelope,plasma membrane,postsynaptic specialization membrane,presynaptic active zone membrane,Schaffer collateral - CA1 synapse	G protein-coupled neurotransmitter receptor activity involved in regulation of presynaptic membrane potential,GABA receptor binding,GABA-A receptor activity,GABA-gated chloride ion channel activity,ligand-gated monoatomic ion channel activity,ligand-gated monoatomic ion channel activity involved in regulation of presynaptic membrane potential,transmitter-gated monoatomic ion channel activity invo…	cellular response to histamine,central nervous system neuron development,gamma-aminobutyric acid signaling pathway,monoatomic ion transport,ovulation cycle,response to progesterone,response to toxic substance
striatum	P4-P90	P90	P4	Sparcl1	0.571176	0.666667	0.4	SPARC-like protein 1	collagen-containing extracellular matrix,extracellular space,glutamatergic synapse	calcium ion binding	signal transduction,synaptic membrane adhesion
striatum	P4-P90	P90	P4	Phkg1	0.580916	0.666667	0	Phosphorylase b kinase gamma catalytic chain, skeletal muscle/heart isoform	phosphorylase kinase complex	3-phosphoinositide-dependent protein kinase activity,AMP-activated protein kinase activity,ATP binding,calmodulin binding,DNA-dependent protein kinase activity,enzyme binding,eukaryotic translation initiation factor 2alpha kinase activity,histone H2AS1 kinase activity,histone H2AS121 kinase activity,histone H2AT120 kinase activity,histone H2AXS139 kinase activity,histone H2BS14 kinase activity,hi…	glycogen catabolic process,positive regulation of glycogen catabolic process
striatum	P4-P90	P90	P4	Lncpint	0.976104	0.666667	0	Lncpint
striatum	P4-P90	P90	P4	Tprkb	0.696927	0.333333	0	EKC/KEOPS complex subunit Tprkb	cytoplasm,cytosol,EKC/KEOPS complex,nucleus	protein kinase binding	tRNA threonylcarbamoyladenosine modification
striatum	P4-P90	P90	P4	Mical2	0.541736	1	0.4	[F-actin]-monooxygenase MICAL2	actin filament,cytoplasm,nucleus	actin binding,F-actin monooxygenase activity,FAD binding,metal ion binding,mitogen-activated protein kinase binding,NAD(P)H oxidase H2O2-forming activity,oxidoreductase activity,oxidoreductase activity, acting on paired donors, with incorporation or reduction of molecular oxygen, NAD(P)H as one donor, and incorporation of one atom of oxygen	actin filament depolymerization,cytoskeleton organization,heart development,heart looping,positive regulation of transcription by RNA polymerase II,sulfur oxidation
striatum	P4-P90	P90	P4	Crym	0.858851	0.333333	0	Ketimine reductase mu-crystallin	cytosol,mitochondrion,nucleus	hormone binding,NADP binding,protein homodimerization activity,thiomorpholine-carboxylate dehydrogenase activity,thyroid hormone binding,transcription corepressor activity	negative regulation of transcription by RNA polymerase II,sensory perception of sound,thyroid hormone metabolic process,thyroid hormone transport
striatum	P4-P90	P90	P4	Htra1	0.766384	1	0	Serine protease HTRA1	collagen-containing extracellular matrix,cytosol,extracellular region,plasma membrane	growth factor binding,identical protein binding,serine-type endopeptidase activity,serine-type peptidase activity	chorionic trophoblast cell differentiation,negative regulation of BMP signaling pathway,negative regulation of transforming growth factor beta receptor signaling pathway,placenta development,proteolysis
striatum	P4-P90	P90	P4	4930488L21Rik	0.832196	1	0
striatum	P4-P90	P90	P4	St3gal4	0.685385	1	1	CMP-N-acetylneuraminate-beta-galactosamide-alpha-2,3-sialyltransferase 4	Golgi cisterna membrane	beta-D-galactosyl-(1->3)-N-acetyl-beta-D-galactosaminide alpha-2,3- sialyltransferase,beta-galactoside (CMP) alpha-2,3-sialyltransferase activity,N-acetyllactosaminide alpha-2,3-sialyltransferase activity	cognition,glycolipid biosynthetic process,lipid glycosylation,oligosaccharide biosynthetic process,positive regulation of blood coagulation,positive regulation of leukocyte tethering or rolling,protein glycosylation,sialylation
striatum	P4-P90	P90	P4	Cadm1	0.602559	1	0.8	Cell adhesion molecule 1	axon,basolateral plasma membrane,cell body fiber,cell-cell junction,dendrite,glutamatergic synapse,plasma membrane,postsynaptic membrane,presynaptic membrane,Schaffer collateral - CA1 synapse,synapse,synaptic vesicle,varicosity	PDZ domain binding,protein homodimerization activity,signaling receptor binding	apoptotic process,bone development,calcium-independent cell-cell adhesion via plasma membrane cell-adhesion molecules,cell adhesion,cell differentiation,cell recognition,detection of stimulus,heterophilic cell-cell adhesion via plasma membrane cell adhesion molecules,homophilic cell adhesion via plasma membrane adhesion molecules,lymphocyte migration into lymphoid organs,maintenance of postsynapt…
striatum	P4-P90	P90	P4	Lama2	0.55301	1	0.8	Laminin subunit alpha-2	basement membrane,collagen-containing extracellular matrix,dendritic spine,extracellular region,neuromuscular junction,protein complex involved in cell-matrix adhesion,sarcolemma,synaptic cleft	signaling receptor binding	axon guidance,cell adhesion,positive regulation of cell adhesion,positive regulation of integrin-mediated signaling pathway,positive regulation of muscle cell differentiation,positive regulation of synaptic transmission, cholinergic,regulation of basement membrane organization,regulation of cell migration,regulation of embryonic development,Schwann cell differentiation
striatum	P4-P90	P90	P4	9330159F19Rik	0.823077	0.666667	0.2
striatum	P4-P90	P90	P4	Gja1	0.599571	1	0	Gap junction alpha-1 protein	apical plasma membrane,cell junction,cell-cell junction,connexin complex,contractile muscle fiber,cytoplasm,cytosol,early endosome,endoplasmic reticulum,fascia adherens,gap junction,Golgi apparatus,intercalated disc,intermediate filament,lateral plasma membrane,membrane,membrane raft,mitochondrial outer membrane,mitochondrion,multivesicular body,nucleoplasm,plasma membrane,tight junction	beta-catenin binding,beta-tubulin binding,connexin binding,disordered domain specific binding,efflux transmembrane transporter activity,gap junction channel activity,gap junction channel activity involved in cardiac conduction electrical coupling,gap junction hemi-channel activity,glutathione transmembrane transporter activity,monoatomic ion transmembrane transporter activity,PDZ domain binding,p…	adult heart development,ATP transport,atrial ventricular junction remodeling,blood vessel morphogenesis,bone development,bone remodeling,cardiac conduction,cell communication by chemical coupling,cell communication by electrical coupling,cell-cell junction organization,cell-cell signaling,cellular response to amyloid-beta,cellular response to mechanical stimulus,cellular response to parathyroid h…
striatum	P4-P90	P90	P4	Appl2	0.547405	0.666667	0.2	Amyloid beta precursor like protein 2	nucleus,plasma membrane,spine apparatus	DNA binding,heparin binding,transition metal ion binding	cholesterol metabolic process,extracellular matrix organization,forebrain development,intracellular copper ion homeostasis,locomotory behavior,mating behavior,midbrain development,neuromuscular process controlling balance,suckling behavior
striatum	P4-P90	P90	P4	Rmst	0.85478	0.666667	0
striatum	P4-P90	P90	P4	Mgat4c	0.567986	0.333333	0	Alpha-1,3-mannosyl-glycoprotein 4-beta-N-acetylglucosaminyltransferase C	Golgi membrane	alpha-1,3-mannosylglycoprotein 4-beta-N-acetylglucosaminyltransferase activity,metal ion binding	protein glycosylation
striatum	P4-P90	P90	P4	Gm12239	0.538089	1	0.2
striatum	P4-P90	P90	P4	Crlf3	0.513574	0.666667	0	Cytokine receptor-like factor 3	cytoplasm,cytosol,plasma membrane	identical protein binding	negative regulation of cell growth,negative regulation of G1/S transition of mitotic cell cycle,positive regulation of DNA-templated transcription,positive regulation of receptor signaling pathway via JAK-STAT,positive regulation of transcription by RNA polymerase II
striatum	P4-P90	P90	P4	Fam20a	0.60653	0.666667	0.2	Pseudokinase FAM20A	cytoplasm,endoplasmic reticulum,extracellular space,Golgi apparatus	protein serine/threonine kinase activator activity	biomineral tissue development,calcium ion homeostasis,enamel mineralization,positive regulation of protein phosphorylation,response to bacterium,tooth eruption
striatum	P4-P90	P90	P4	Ntsr2	0.929997	0.666667	0	Neurotensin receptor type 2	membrane,plasma membrane	G protein-coupled neurotensin receptor activity	phospholipase C-activating G protein-coupled receptor signaling pathway,regulation of membrane potential
striatum	P4-P90	P90	P4	Rgs6	0.591138	1	0.2	Regulator of G-protein signaling 6	cytosol,membrane,nucleus,plasma membrane	GTPase activator activity	G protein-coupled receptor signaling pathway,intracellular signal transduction,negative regulation of signal transduction,positive regulation of GTPase activity,regulation of G protein-coupled receptor signaling pathway
striatum	P4-P90	P90	P4	Clmn	1.35197	0.333333	0	Calmin	cytoplasm,membrane	actin binding	negative regulation of cell population proliferation,neuron projection development
striatum	P4-P90	P90	P4	Pde8b	0.696622	1	0	High affinity cAMP-specific and IBMX-insensitive 3',5'-cyclic phosphodiesterase 8B		3',5'-cyclic-AMP phosphodiesterase activity,metal ion binding	behavioral fear response,cAMP catabolic process,negative regulation of insulin secretion involved in cellular response to glucose stimulus,negative regulation of steroid hormone biosynthetic process,neuromuscular process controlling balance,operant conditioning,signal transduction,visual learning
striatum	P4-P90	P90	P4	Thrb	0.61092	1	0.2	Thyroid hormone receptor beta	nuclear body,nucleus,RNA polymerase II transcription regulator complex	chromatin binding,chromatin DNA binding,DNA-binding transcription factor activity,enzyme binding,nuclear receptor activity,sequence-specific double-stranded DNA binding,thyroid hormone binding,transcription coactivator binding,zinc ion binding	animal organ morphogenesis,cellular response to thyroid hormone stimulus,female courtship behavior,mRNA transcription by RNA polymerase II,negative regulation of DNA-templated transcription,negative regulation of female receptivity,negative regulation of transcription by RNA polymerase II,positive regulation of thyroid hormone receptor signaling pathway,positive regulation of transcription by RNA…
striatum	P4-P90	P90	P4	Vcl	0.684626	1	0	Vinculin	actin cytoskeleton,adherens junction,brush border,cell projection,cell-cell junction,costamere,cytoplasm,fascia adherens,focal adhesion,inner dense plaque of desmosome,outer dense plaque of desmosome,plasma membrane,podosome,podosome ring,protein-containing complex,sarcolemma,terminal web,zonula adherens	actin filament binding,alpha-catenin binding,dystroglycan binding,structural molecule activity,ubiquitin protein ligase binding	adherens junction assembly,apical junction assembly,axon extension,cell adhesion,epithelial cell-cell adhesion,lamellipodium assembly,morphogenesis of an epithelium,protein localization to cell surface,regulation of cell migration,regulation of establishment of endothelial barrier,regulation of focal adhesion assembly,regulation of protein localization to adherens junction
striatum	P4-P90	P90	P4	Kcnma1	0.644853	0.333333	0.2	Calcium-activated potassium channel subunit alpha-1	apical plasma membrane,endoplasmic reticulum,external side of plasma membrane,membrane,plasma membrane,postsynaptic membrane,sarcoplasm,terminal bouton,voltage-gated potassium channel complex	calcium-activated potassium channel activity,identical protein binding,large conductance calcium-activated potassium channel activity,metal ion binding,potassium channel activity,voltage-gated potassium channel activity	adult walking behavior,chemical synaptic transmission,circadian rhythm,columnar/cuboidal epithelial cell maturation,eye blink reflex,inner ear auditory receptor cell differentiation,locomotor rhythm,micturition,negative regulation of cell volume,neuromuscular process controlling balance,neuron maturation,neuronal action potential,potassium ion transport,regulation of aldosterone metabolic process…
striatum	P4-P90	P90	P4	Prxl2a	0.980556	0.333333	0	Peroxiredoxin-like 2A	extracellular region,mitochondrion	antioxidant activity
striatum	P4-P90	P90	P4	Ndrg2	0.635705	1	0.2	Protein NDRG2	cytoplasm,Golgi apparatus,growth cone,nucleus,perinuclear region of cytoplasm		cell differentiation,negative regulation of cytokine production,negative regulation of ERK1 and ERK2 cascade,negative regulation of vascular associated smooth muscle cell proliferation,nervous system development,regulation of platelet-derived growth factor production,regulation of vascular endothelial growth factor production,vascular associated smooth muscle cell proliferation,Wnt signaling path…
striatum	P4-P90	P90	P4	Gpc5	0.519983	1	0.8	Glypican-5	collagen-containing extracellular matrix,extracellular region,Golgi lumen,plasma membrane,side of membrane		regulation of signal transduction
striatum	P4-P90	P90	P4	Farp1	0.526647	1	1	FERM, ARHGEF and pleckstrin domain-containing protein 1	cytoplasmic side of plasma membrane,cytoskeleton,cytosol,dendrite,dendritic spine,extrinsic component of postsynaptic membrane,filopodium,glutamatergic synapse	cytoskeletal protein binding,guanyl-nucleotide exchange factor activity,small GTPase binding	dendrite morphogenesis,enzyme-linked receptor protein signaling pathway,positive regulation of skeletal muscle acetylcholine-gated channel clustering,postsynaptic actin cytoskeleton organization,Rac protein signal transduction,regulation of presynapse assembly,retrograde trans-synaptic signaling by trans-synaptic protein complex,synapse assembly
striatum	P4-P90	P90	P4	Lix1	0.639215	0.333333	0	Protein limb expression 1 homolog
striatum	P4-P90	P90	P4	Rcan2	1.38518	0.333333	0	Calcipressin-2		nucleic acid binding	calcineurin-NFAT signaling cascade,locomotion involved in locomotory behavior,Notch signaling pathway,response to oxidative stress,response to stress,short-term memory
striatum	P4-P90	P90	P4	Ccnd3	0.677105	0.666667	0	G1/S-specific cyclin-D3	cyclin D3-CDK4 complex,cyclin D3-CDK6 complex,cytoplasm,nucleoplasm,nucleus	cyclin-dependent protein serine/threonine kinase activator activity,cyclin-dependent protein serine/threonine kinase activity,protein kinase binding	cell division,G1/S transition of mitotic cell cycle,negative regulation of transcription by RNA polymerase II,regulation of cell cycle,regulation of cell population proliferation,signal transduction,T cell proliferation
striatum	P4-P90	P90	P4	Daam2	0.516437	0.333333	0	Disheveled-associated activator of morphogenesis 2		actin binding,small GTPase binding	actin cytoskeleton organization,determination of left/right symmetry,dorsal spinal cord development,negative regulation of oligodendrocyte differentiation,podocyte cell migration,positive regulation of canonical Wnt signaling pathway,positive regulation of cell migration,regulation of actin filament polymerization,regulation of canonical Wnt signaling pathway,regulation of filopodium assembly,reg…
striatum	P4-P90	P90	P4	Garem1	0.504579	0.666667	0	GRB2-associated and regulator of MAPK protein		proline-rich region binding	cellular response to epidermal growth factor stimulus,epidermal growth factor receptor signaling pathway,positive regulation of cell division,positive regulation of cell population proliferation,positive regulation of ERK1 and ERK2 cascade
striatum	P4-P90	P90	P4	Kcnn2	0.643912	1	0.4	Small conductance calcium-activated potassium channel protein 2	dendritic spine,glutamatergic synapse,plasma membrane,postsynaptic membrane,sarcolemma,smooth endoplasmic reticulum,T-tubule,Z disc	calmodulin binding,monoatomic ion channel activity,small conductance calcium-activated potassium channel activity	membrane repolarization during atrial cardiac muscle cell action potential,modulation of chemical synaptic transmission,monoatomic ion transport,potassium ion transmembrane transport,potassium ion transport
striatum	P4-P90	P90	P4	A330093E20Rik	0.531215	0.666667	0
striatum	P4-P90	P90	P4	Trpm3	1.00035	1	0.2	Transient receptor potential cation channel subfamily M member 3	plasma membrane	calcium channel activity,calmodulin binding,G-protein beta/gamma-subunit complex binding,monoatomic cation channel activity,phosphatidylinositol-4,5-bisphosphate binding,temperature-gated ion channel activity,zinc ion transmembrane transporter activity	calcium ion transmembrane transport,monoatomic cation transport,protein homotetramerization,sodium ion transport,zinc ion transmembrane transport
striatum	P4-P90	P90	P4	C330002G04Rik	0.902901	0.333333	0
striatum	P4-P90	P90	P4	Sat1	0.728414	0.333333	0	Diamine acetyltransferase 1	cytosol	diamine N-acetyltransferase activity,N-acetyltransferase activity	polyamine biosynthetic process,putrescine catabolic process,regulation of cell population proliferation,spermidine acetylation,spermine catabolic process
thalamus	P4-P90	P4	P90	Pard3bos1	0.63563	1	0.333333
thalamus	P4-P90	P4	P90	Dock10	1.06805	1	0	Dedicator of cytokinesis protein 10	cytoplasm,cytosol,dendritic spine,glutamatergic synapse,nucleoplasm,nucleus,postsynapse	guanyl-nucleotide exchange factor activity,small GTPase binding	B cell homeostasis,dendritic spine morphogenesis,marginal zone B cell differentiation,positive regulation of GTPase activity,regulation of cell migration,regulation of postsynapse assembly,small GTPase-mediated signal transduction
thalamus	P4-P90	P4	P90	Dbi	0.514629	0.8	0	Acyl-CoA-binding protein	endoplasmic reticulum,extracellular space,Golgi apparatus,mitochondrion,synaptic vesicle	fatty-acyl-CoA binding	behavioral fear response,hair follicle development,lateral ventricle development,learning or memory,long-term synaptic potentiation,regulation of synaptic transmission, GABAergic,skin development,triglyceride metabolic process
thalamus	P4-P90	P4	P90	Nckap5	0.606689	1	1	Nckap5
thalamus	P4-P90	P4	P90	Srgap2	0.757587	0.8	0	SLIT-ROBO Rho GTPase-activating protein 2	cytosol,dendritic spine,dendritic spine head,glutamatergic synapse,lamellipodium,mitochondrial inner membrane,nucleus,phagocytic vesicle,plasma membrane,postsynaptic density,postsynaptic membrane	GTPase activator activity,protein homodimerization activity,small GTPase binding	actin filament severing,dendritic spine development,excitatory synapse assembly,extension of a leading process involved in cell motility in cerebral cortex radial glia guided migration,filopodium assembly,inhibitory synapse assembly,negative regulation of neuron migration,neuron projection morphogenesis,positive regulation of GTPase activity,regulation of cell migration,regulation of synapse asse…
thalamus	P4-P90	P4	P90	Nav1	1.36647	1	0	Neuron navigator 1	axon initial segment,cytoplasm,microtubule,microtubule cytoskeleton	ATP hydrolysis activity	microtubule bundle formation,neuron migration
thalamus	P4-P90	P4	P90	1700025G04Rik	0.972253	0.8	0
thalamus	P4-P90	P4	P90	Plxna2	1.07396	0.6	0	Plexin-A2	collagen-containing extracellular matrix,plasma membrane	identical protein binding,semaphorin receptor activity	cell surface receptor signaling pathway,centrosome localization,cerebellar granule cell precursor tangential migration,limb bud formation,neural tube development,pharyngeal system development,regulation of cell migration,semaphorin-plexin signaling pathway,somitogenesis
thalamus	P4-P90	P4	P90	Cacnb2	0.771006	1	0	Voltage-dependent L-type calcium channel subunit beta-2	L-type voltage-gated calcium channel complex,photoreceptor ribbon synapse,plasma membrane,presynapse,voltage-gated calcium channel complex	actin filament binding,high voltage-gated calcium channel activity,voltage-gated calcium channel activity involved in AV node cell action potential,voltage-gated calcium channel activity involved in regulation of presynaptic cytosolic calcium levels	calcium ion import,calcium ion transmembrane transport,chemical synaptic transmission,membrane depolarization during atrial cardiac muscle cell action potential,membrane depolarization during AV node cell action potential,positive regulation of calcium ion transmembrane transport via high voltage-gated calcium channel,positive regulation of high voltage-gated calcium channel activity,positive reg…
thalamus	P4-P90	P4	P90	Pbx3	0.921702	0.4	0	Pre-B-cell leukemia transcription factor 3	nucleus,transcription regulator complex	DNA-binding transcription activator activity, RNA polymerase II-specific,RNA polymerase II cis-regulatory region sequence-specific DNA binding,sequence-specific DNA binding	adult locomotory behavior,dorsal spinal cord development,neuron development,positive regulation of transcription by RNA polymerase II,regulation of respiratory gaseous exchange by nervous system process,respiratory gaseous exchange by respiratory system
thalamus	P4-P90	P4	P90	Tanc1	1.02649	0.6	0	Protein TANC1	axon terminus,dendrite,neuronal cell body,postsynaptic density		dendritic spine maintenance,myoblast fusion,visual learning
thalamus	P4-P90	P4	P90	Stk39	0.577637	0.8	0	STE20/SPS1-related proline-alanine-rich protein kinase	apical plasma membrane,basolateral plasma membrane,cell body,cell cortex,cytosol,membrane,nucleoplasm	3-phosphoinositide-dependent protein kinase activity,AMP-activated protein kinase activity,ATP binding,DNA-dependent protein kinase activity,eukaryotic translation initiation factor 2alpha kinase activity,histone H2AS1 kinase activity,histone H2AS121 kinase activity,histone H2AT120 kinase activity,histone H2AXS139 kinase activity,histone H2BS14 kinase activity,histone H2BS36 kinase activity,histo…	cell volume homeostasis,cellular hyperosmotic response,cellular hypotonic response,cellular response to potassium ion,chemokine (C-X-C motif) ligand 12 signaling pathway,inflammatory response,intracellular chloride ion homeostasis,intracellular signal transduction,macrophage activation,maintenance of lens transparency,monoatomic ion homeostasis,negative regulation of pancreatic juice secretion,ne…
thalamus	P4-P90	P4	P90	Osbpl6	0.555373	0.4	0	Oxysterol-binding protein-related protein 6	cytosol,endoplasmic reticulum membrane,endosome membrane,nuclear envelope,plasma membrane	lipid binding	lipid transport
thalamus	P4-P90	P4	P90	Fam171b	0.547446	0.6	0	Protein FAM171B	membrane,synapse
thalamus	P4-P90	P4	P90	Gatm	0.825822	0.6	0	Glycine amidinotransferase, mitochondrial	mitochondrial inner membrane,mitochondrial intermembrane space,mitochondrion	amidinotransferase activity,glycine amidinotransferase activity	creatine biosynthetic process,learning or memory,muscle atrophy,positive regulation of cold-induced thermogenesis
thalamus	P4-P90	P4	P90	Slc24a3	0.89779	1	0	Sodium/potassium/calcium exchanger 3	cell periphery,plasma membrane	calcium, potassium:sodium antiporter activity,symporter activity	bone mineralization,intracellular calcium ion homeostasis,negative regulation of gene expression,positive regulation of gene expression
thalamus	P4-P90	P4	P90	Ralgapa2	0.955114	0.8	0	Ral GTPase-activating protein subunit alpha-2	cytoplasm,cytosol,nucleus	GTPase activator activity,protein heterodimerization activity	activation of GTPase activity,Ral protein signal transduction,regulation of exocyst localization,regulation of protein localization,regulation of small GTPase mediated signal transduction
thalamus	P4-P90	P4	P90	Tshz2	0.866969	0.8	0	Teashirt homolog 2	nucleus	DNA binding,metal ion binding	regulation of gene expression
thalamus	P4-P90	P4	P90	Gm16337	0.669171	0.8	0
thalamus	P4-P90	P4	P90	Ralyl	1.31592	0.8	0	RNA-binding Raly-like protein	nucleoplasm	identical protein binding,RNA binding
thalamus	P4-P90	P4	P90	Sh3d19	1.16634	0.8	0	SH3 domain-containing protein 19	cytoplasm		cytoskeleton organization,regulation of cell morphogenesis
thalamus	P4-P90	P4	P90	Syt11	1.07378	0.4	0	Synaptotagmin-11	axon,clathrin-coated vesicle membrane,cytoplasm,dendrite,dopaminergic synapse,early phagosome,lysosomal membrane,lysosome,perikaryon,phagocytic cup,phagocytic vesicle,plasma membrane,postsynaptic density,recycling endosome,recycling endosome membrane,trans-Golgi network,vesicle	beta-tubulin binding,identical protein binding,metal ion binding,SNARE binding,translation initiation factor binding,ubiquitin protein ligase binding	autophagy,calcium ion regulated lysosome exocytosis,establishment of vesicle localization,learning,memory,negative regulation of cytokine production,negative regulation of dopamine secretion,negative regulation of endocytosis,negative regulation of interleukin-6 production,negative regulation of microglial cell activation,negative regulation of phagocytosis,negative regulation of tumor necrosis f…
thalamus	P4-P90	P4	P90	Kcnd3	0.742571	0.8	0	A-type voltage-gated potassium channel KCND3	dendrite,GABA-ergic synapse,Kv4.3-KChIP1 channel complex,membrane,postsynaptic specialization membrane,sarcolemma,voltage-gated potassium channel complex	A-type (transient outward) potassium channel activity,metal ion binding,voltage-gated potassium channel activity involved in cardiac muscle cell action potential repolarization,voltage-gated potassium channel activity involved in ventricular cardiac muscle cell action potential repolarization	cardiac muscle cell action potential involved in contraction,cell communication involved in cardiac conduction,chemical synaptic transmission,establishment of localization in cell,membrane repolarization,muscle contraction,potassium ion export across plasma membrane,protein homooligomerization,protein tetramerization,regulation of heart contraction,regulation of heart rate by cardiac conduction
thalamus	P4-P90	P4	P90	Vcam1	0.521832	0.6	0	Vascular cell adhesion protein 1	apical plasma membrane,cell periphery,extracellular region	integrin binding	cell adhesion,cellular response to glucose stimulus,chorio-allantoic fusion,embryonic placenta morphogenesis,heart development,heterophilic cell-cell adhesion via plasma membrane cell adhesion molecules,leukocyte cell-cell adhesion,visceral serous pericardium development
thalamus	P4-P90	P4	P90	Rap1gds1	0.661385	0.8	0	Rap1 GTPase-GDP dissociation stimulator 1	cytosol,endoplasmic reticulum,extracellular space,mitochondrion,nucleus	GTPase regulator activity,guanyl-nucleotide exchange factor activity	angiotensin-activated signaling pathway involved in heart process,CAAX-box protein maturation,cardiac muscle hypertrophy,myosin filament assembly,negative regulation of endoplasmic reticulum calcium ion concentration,positive regulation of mitochondrial calcium ion concentration,protein localization to nucleus,regulation of ERK5 cascade,regulation of matrix metallopeptidase secretion,regulation o…
thalamus	P4-P90	P4	P90	Lrrc7	1.34862	1	0	Leucine-rich repeat-containing protein 7	cytoplasm,postsynaptic density
thalamus	P4-P90	P4	P90	Gm11867	0.640845	1	0.666667
thalamus	P4-P90	P4	P90	Unc13b	0.777661	0.6	0	Protein unc-13 homolog B	calyx of Held,early phagosome,glutamatergic synapse,Golgi apparatus,hippocampal mossy fiber to CA3 synapse,neuromuscular junction,plasma membrane,presynapse,presynaptic active zone,ribbon synapse,terminal bouton	calcium ion binding,diacylglycerol binding,non-kinase phorbol ester receptor activity,phospholipid binding	chemical synaptic transmission,innervation,negative regulation of synaptic plasticity,neuromuscular junction development,neuronal dense core vesicle exocytosis,phagosome maturation,positive regulation of defense response to bacterium,positive regulation of inhibitory postsynaptic potential,positive regulation of synaptic vesicle priming,regulation of short-term neuronal synaptic plasticity,synapt…
thalamus	P4-P90	P4	P90	Tnc	1.72565	0.8	0	Tenascin	basement membrane,collagen-containing extracellular matrix,extracellular matrix of synaptic cleft,extracellular region,glutamatergic synapse,interstitial matrix,perisynaptic extracellular matrix,tenascin complex	fibronectin binding,integrin binding,syndecan binding	bud outgrowth involved in lung branching,cell adhesion,cellular response to prostaglandin D stimulus,cellular response to retinoic acid,cellular response to vitamin D,mesenchymal-epithelial cell signaling involved in prostate gland development,morphogenesis of an epithelium,negative regulation of cell adhesion,neuromuscular junction development,odontogenesis of dentin-containing tooth,peripheral …
thalamus	P4-P90	P4	P90	Csmd2	0.855363	1	0	Csmd2	glutamatergic synapse,postsynaptic density membrane		maintenance of postsynaptic density structure,postsynaptic density assembly
thalamus	P4-P90	P4	P90	Srsf10	0.561171	1	0	Serine/arginine-rich splicing factor 10	axon terminus,cytosol,dendrite,neuronal cell body,nuclear speck,nucleoplasm	RNA binding,unfolded protein binding	cytosolic transport,mRNA splice site recognition,negative regulation of mRNA splicing, via spliceosome,regulation of DNA-templated transcription,RNA splicing, via transesterification reactions
thalamus	P4-P90	P4	P90	Hes5	0.53662	1	0	Transcription factor HES-5	nucleoplasm	chromatin binding,DNA-binding transcription repressor activity, RNA polymerase II-specific,protein dimerization activity,sequence-specific double-stranded DNA binding	astrocyte differentiation,BMP signaling pathway,brain development,camera-type eye development,cartilage development,cell adhesion,cell maturation,central nervous system myelination,comma-shaped body morphogenesis,establishment of epithelial cell polarity,forebrain radial glial cell differentiation,glial cell fate commitment,inner ear auditory receptor cell differentiation,inner ear receptor cell …
thalamus	P4-P90	P4	P90	Sema3c	0.933093	0.6	0.333333	Semaphorin-3C	collagen-containing extracellular matrix,extracellular space	semaphorin receptor binding	axon guidance,blood vessel remodeling,cardiac endothelial to mesenchymal transition,cardiac right ventricle morphogenesis,dichotomous subdivision of terminal units involved in salivary gland branching,heart development,limb bud formation,neural crest cell migration,neural tube development,outflow tract morphogenesis,outflow tract septum morphogenesis,positive regulation of cardiac neural crest ce…
thalamus	P4-P90	P4	P90	Phtf2	0.526054	1	0	Protein PHTF2	endoplasmic reticulum,membrane
thalamus	P4-P90	P4	P90	Dpp6	1.66712	1	0	A-type potassium channel modulatory protein DPP6	membrane,plasma membrane,synapse,voltage-gated potassium channel complex	potassium channel regulator activity,serine-type peptidase activity	establishment of localization in cell,neuronal action potential,positive regulation of potassium ion transmembrane transport,potassium ion transmembrane transport,protein localization to plasma membrane,proteolysis,regulation of membrane potential,regulation of postsynaptic membrane potential,regulation of potassium ion transmembrane transport,regulation of potassium ion transport
thalamus	P4-P90	P4	P90	Nsd2	0.518516	0.8	0	Histone-lysine N-methyltransferase NSD2	chromosome,nucleoplasm,nucleus	chromatin binding,histone H3K36 dimethyltransferase activity,histone H3K36 methyltransferase activity,histone H3K36 trimethyltransferase activity,histone methyltransferase activity,metal ion binding,sequence-specific DNA binding	atrial septum primum morphogenesis,atrial septum secundum morphogenesis,bone development,membranous septum morphogenesis,methylation,negative regulation of transcription by RNA polymerase II,positive regulation of isotype switching to IgA isotypes,regulation of DNA-templated transcription,regulation of double-strand break repair via nonhomologous end joining,regulation of establishment of protein…
thalamus	P4-P90	P4	P90	C530008M17Rik	0.568583	1	0
thalamus	P4-P90	P4	P90	Epha5	0.774548	0.8	0	Ephrin type-A receptor 5	adherens junction,axon,cell periphery,dendrite,plasma membrane	ATP binding,boss receptor activity,brain-derived neurotrophic factor receptor activity,ephrin receptor activity,epidermal growth factor receptor activity,fibroblast growth factor receptor activity,GPI-linked ephrin receptor activity,hepatocyte growth factor receptor activity,histone H2AXY142 kinase activity,histone H3Y41 kinase activity,insulin receptor activity,insulin-like growth factor recepto…	axon guidance,cellular response to follicle-stimulating hormone stimulus,cellular response to forskolin,ephrin receptor signaling pathway,hippocampus development,negative regulation of cell adhesion,positive regulation of CREB transcription factor activity,regulation of actin cytoskeleton organization,regulation of GTPase activity,regulation of insulin secretion involved in cellular response to g…
thalamus	P4-P90	P4	P90	2025-09-11	0.547872	0.6	0	Septin-11	axon,dendritic spine,septin complex	GTP binding	cell division
thalamus	P4-P90	P4	P90	Sez6l	0.775553	0.8	0	Seizure 6-like protein	endoplasmic reticulum,endoplasmic reticulum membrane,glutamatergic synapse,neuronal cell body,postsynaptic membrane		adult locomotory behavior,cerebellar Purkinje cell layer development,synapse maturation
thalamus	P4-P90	P4	P90	Vps37b	0.777097	0.8	0	Vacuolar protein sorting-associated protein 37B	ESCRT I complex,late endosome membrane,midbody,plasma membrane	calcium-dependent protein binding	catabolic process,positive regulation of viral budding via host ESCRT complex,protein transport,viral release from host cell
thalamus	P4-P90	P4	P90	Sdk1	1.35283	0.8	0	Protein sidekick-1	plasma membrane,synapse	identical protein binding	behavioral response to cocaine,homophilic cell adhesion via plasma membrane adhesion molecules,regulation of dendritic spine development,retina layer formation,synapse assembly
thalamus	P4-P90	P4	P90	Cttnbp2	1.22633	1	0	Cortactin-binding protein 2	cell cortex,dendritic spine,FAR/SIN/STRIPAK complex,glutamatergic synapse,postsynaptic actin cytoskeleton,synaptic vesicle	SH3 domain binding	regulation of modification of postsynaptic actin cytoskeleton
thalamus	P4-P90	P4	P90	Ptprz1	0.58036	1	1	Receptor-type tyrosine-protein phosphatase zeta	extracellular matrix,extracellular region,perineuronal net,plasma membrane,synapse	histone H2AXY142 phosphatase activity,integrin binding,non-membrane spanning protein tyrosine phosphatase activity,phosphatase activity,protein tyrosine phosphatase activity,protein tyrosine phosphatase activity, metal-dependent	axonogenesis,hematopoietic progenitor cell differentiation,learning or memory,negative regulation of neuron apoptotic process,oligodendrocyte differentiation,peptidyl-tyrosine dephosphorylation,positive regulation of oligodendrocyte differentiation,regulation of myelination,regulation of oligodendrocyte progenitor proliferation
thalamus	P4-P90	P4	P90	Ptn	0.943613	1	1	Pleiotrophin	endoplasmic reticulum,extracellular matrix,extracellular region,extracellular space,plasma membrane,protein-containing complex,Schaffer collateral - CA1 synapse	chondroitin sulfate binding,growth factor activity,heparin binding,integrin binding,protein kinase binding,protein phosphatase inhibitor activity	bone mineralization,decidualization,dendrite arborization,dendrite regeneration,estrous cycle,integrin-mediated signaling pathway,learning,leukocyte chemotaxis involved in inflammatory response,memory,modulation of chemical synaptic transmission,negative regulation of long-term synaptic potentiation,negative regulation of neuroblast proliferation,oogenesis,ossification,ossification involved in bo…
thalamus	P4-P90	P4	P90	Dgki	1.51025	1	0	Diacylglycerol kinase iota	axon terminus,cytoplasm,cytosol,dendritic spine,excitatory synapse,glutamatergic synapse,guanyl-nucleotide exchange factor complex,neuronal cell body,nucleus,perinuclear region of cytoplasm,postsynaptic density,presynaptic active zone,protein-containing complex,Schaffer collateral - CA1 synapse,synapse,synaptic membrane,synaptic vesicle,synaptic vesicle membrane	ATP binding,ATP-dependent diacylglycerol kinase activity,GTPase inhibitor activity,metal ion binding,small GTPase binding	excitatory postsynaptic potential,glycerolipid metabolic process,habituation,neurotransmitter secretion,phospholipase C-activating G protein-coupled receptor signaling pathway,positive regulation of Ras protein signal transduction,presynaptic modulation of chemical synaptic transmission,Ras protein signal transduction,regulation of long-term synaptic depression,regulation of synaptic transmission…
thalamus	P4-P90	P4	P90	1700111E14Rik	1.26869	0.8	0
thalamus	P4-P90	P4	P90	Pde1c	0.801709	0.8	0	Dual specificity calcium/calmodulin-dependent 3',5'-cyclic nucleotide phosphodiesterase 1C	cilium,lysosome	3',5'-cyclic-AMP phosphodiesterase activity,3',5'-cyclic-GMP phosphodiesterase activity,calmodulin binding,calmodulin-activated 3',5'-cyclic-GMP phosphodiesterase activity,calmodulin-activated dual specificity 3',5'-cyclic-GMP, 3',5'-cyclic-AMP phosphodiesterase activity,metal ion binding	response to calcium ion,sensory perception of smell,signal transduction
thalamus	P4-P90	P4	P90	Ctnna2	0.778729	1	0.666667	Catenin alpha-2	actin cytoskeleton,adherens junction,axon,basolateral plasma membrane,cytoplasm,extrinsic component of postsynaptic membrane,extrinsic component of presynaptic membrane,hippocampal mossy fiber to CA3 synapse,lamellipodium,nucleus,parallel fiber to Purkinje cell synapse,postsynaptic density,postsynaptic density, intracellular component,presynaptic active zone cytoplasmic component	actin filament binding,cadherin binding,identical protein binding,structural molecule activity	axonogenesis,brain morphogenesis,cell-cell adhesion,dendrite morphogenesis,modification of postsynaptic actin cytoskeleton,negative regulation of Arp2/3 complex-mediated actin nucleation,prepulse inhibition,radial glia guided migration of Purkinje cell,regulation of neuron migration,regulation of neuron projection development,regulation of synapse structural plasticity
thalamus	P4-P90	P4	P90	Cacna1c	1.54384	1	0	Voltage-dependent L-type calcium channel subunit alpha-1C	caveolar macromolecular signaling complex,dendritic shaft,L-type voltage-gated calcium channel complex,membrane,neuronal cell body,perikaryon,plasma membrane,postsynaptic density membrane,T-tubule,voltage-gated calcium channel complex,Z disc	alpha-actinin binding,calmodulin binding,enzyme binding,high voltage-gated calcium channel activity,metal ion binding,voltage-gated calcium channel activity,voltage-gated calcium channel activity involved in AV node cell action potential,voltage-gated calcium channel activity involved in cardiac muscle cell action potential	adult walking behavior,calcium ion import across plasma membrane,calcium ion transmembrane transport,calcium ion transmembrane transport via high voltage-gated calcium channel,calcium ion transport,calcium ion transport into cytosol,calcium-ion regulated exocytosis,cardiac conduction,cardiac muscle cell action potential involved in contraction,cell communication involved in cardiac conduction,che…
thalamus	P4-P90	P4	P90	Gabrg3	0.879055	1	0	Gamma-aminobutyric acid receptor subunit gamma-3	chloride channel complex,GABA-ergic synapse,microtubule cytoskeleton,nucleolus,postsynaptic membrane,synaptic membrane	GABA-A receptor activity,GABA-gated chloride ion channel activity,transmitter-gated monoatomic ion channel activity involved in regulation of postsynaptic membrane potential	gamma-aminobutyric acid signaling pathway,response to xenobiotic stimulus
thalamus	P4-P90	P4	P90	Gm26827	0.638182	0.8	0
thalamus	P4-P90	P4	P90	Nr2f2	0.562268	0.6	0	COUP transcription factor 2	cytosol,nucleoplasm,nucleus	DNA binding,nuclear receptor activity,protein homodimerization activity,retinoic acid binding,sequence-specific DNA binding,zinc ion binding	anterior/posterior pattern specification,blood vessel morphogenesis,female gonad development,fertilization,forebrain development,in utero embryonic development,interneuron migration,lymph vessel development,lymphatic endothelial cell fate commitment,maternal placenta development,negative regulation of endothelial cell migration,negative regulation of endothelial cell proliferation,negative regula…
thalamus	P4-P90	P4	P90	Mir9-3hg	0.682742	1	0.666667
thalamus	P4-P90	P4	P90	Grm5	1.82104	1	0	Metabotropic glutamate receptor 5	astrocyte projection,cytoplasm,dendrite,dendritic shaft,dendritic spine,glutamatergic synapse,neuron projection,neuronal cell body,plasma membrane,postsynaptic membrane,Schaffer collateral - CA1 synapse	A2A adenosine receptor binding,G protein-coupled receptor activity,glutamate receptor activity,identical protein binding,PLC activating G protein-coupled glutamate receptor activity,protein tyrosine kinase activator activity,protein tyrosine kinase binding	cellular response to amyloid-beta,chemical synaptic transmission,desensitization of G protein-coupled receptor signaling pathway,G protein-coupled glutamate receptor signaling pathway,learning,learning or memory,locomotory behavior,modulation of chemical synaptic transmission,positive regulation of calcium-mediated signaling,positive regulation of long-term neuronal synaptic plasticity,positive r…
thalamus	P4-P90	P4	P90	Gsg1l	1.19126	1	0	Germ cell-specific gene 1-like protein	asymmetric synapse,glutamatergic synapse,postsynaptic density membrane,Schaffer collateral - CA1 synapse		regulation of postsynaptic neurotransmitter receptor internalization
thalamus	P4-P90	P4	P90	Myo16	0.727764	0.4	0	Unconventional myosin-XVI	cytoplasm,myosin complex,nucleoplasm,perinuclear region of cytoplasm,plasma membrane	actin filament binding,ATP binding,cytoskeletal motor activity	cerebellum development,negative regulation of cell population proliferation,negative regulation of G1/S transition of mitotic cell cycle,neuron projection morphogenesis,phosphatidylinositol 3-kinase/protein kinase B signal transduction
thalamus	P4-P90	P4	P90	Csmd1	1.65817	1	0	CUB and sushi domain-containing protein 1	membrane		conditioned place preference,female gonad development,gene expression,glucose homeostasis,male gonad development,mammary gland branching involved in pregnancy,mammary gland development,mammary gland duct morphogenesis,memory,oviduct epithelium development,startle response
thalamus	P4-P90	P4	P90	Zdhhc2	0.67836	0.8	0	Palmitoyltransferase ZDHHC2	endoplasmic reticulum membrane,glutamatergic synapse,Golgi apparatus,Golgi membrane,plasma membrane,postsynaptic density,postsynaptic recycling endosome,postsynaptic recycling endosome membrane,recycling endosome membrane	palmitoyltransferase activity,protein homodimerization activity,protein-cysteine S-myristoyltransferase activity,protein-cysteine S-palmitoyltransferase activity,protein-cysteine S-stearoyltransferase activity	peptidyl-L-cysteine S-palmitoylation,positive regulation of AMPA glutamate receptor clustering,positive regulation of endosome to plasma membrane protein transport,positive regulation of long-term synaptic potentiation,protein localization to membrane raft,protein localization to plasma membrane,protein localization to postsynaptic membrane,regulation of cell-cell adhesion,regulation of neuronal …
thalamus	P4-P90	P4	P90	Ncan	0.719464	1	0	Neurocan core protein	extracellular region,GABA-ergic synapse,glutamatergic synapse,perisynaptic extracellular matrix,plasma membrane	calcium ion binding,carbohydrate binding,hyaluronic acid binding	cell adhesion,modulation of chemical synaptic transmission,regulation of postsynapse organization,regulation of synapse structural plasticity
thalamus	P4-P90	P4	P90	Cacna1a	0.650208	1	0	Voltage-dependent P/Q-type calcium channel subunit alpha-1A	dendrite,glutamatergic synapse,neuronal cell body,postsynaptic membrane,presynaptic active zone membrane,voltage-gated calcium channel complex	high voltage-gated calcium channel activity,metal ion binding,voltage-gated calcium channel activity,voltage-gated calcium channel activity involved in regulation of presynaptic cytosolic calcium levels	adult walking behavior,behavioral response to pain,calcium ion transmembrane transport,calcium ion transport,calcium ion-regulated exocytosis of neurotransmitter,calcium-ion regulated exocytosis,central nervous system neuron differentiation,cerebellar molecular layer development,cerebellar Purkinje cell differentiation,cerebellar Purkinje cell layer development,cerebellum maturation,chemical syna…
thalamus	P4-P90	P4	P90	Cdh13	1.73589	1	0	Cadherin-13	caveola,external side of plasma membrane,extracellular space,GABA-ergic synapse,neuron projection,perinuclear region of cytoplasm,plasma membrane	adiponectin binding,cadherin binding,calcium ion binding,identical protein binding,low-density lipoprotein particle binding	calcium-dependent cell-cell adhesion via plasma membrane cell adhesion molecules,endothelial cell migration,homophilic cell adhesion via plasma membrane adhesion molecules,keratinocyte proliferation,lamellipodium assembly,localization within membrane,low-density lipoprotein particle mediated signaling,negative regulation of cell adhesion,negative regulation of cell population proliferation,positi…
thalamus	P4-P90	P4	P90	Eepd1	1.03594	0.8	0	Endonuclease/exonuclease/phosphatase family domain-containing protein 1	plasma membrane	catalytic activity,DNA binding	DNA repair,positive regulation of cholesterol efflux
thalamus	P4-P90	P4	P90	Opcml	2.09805	1	0	Ig-like domain-containing protein	plasma membrane,side of membrane		cell adhesion
thalamus	P4-P90	P4	P90	Ephb1	1.37384	0.6	0	Ephrin type-B receptor 1	axon,cytoplasm,cytosol,dendrite,early endosome membrane,endoplasmic reticulum,filopodium tip,glutamatergic synapse,membrane,membrane raft,plasma membrane	ATP binding,axon guidance receptor activity,boss receptor activity,brain-derived neurotrophic factor receptor activity,epidermal growth factor receptor activity,fibroblast growth factor receptor activity,GPI-linked ephrin receptor activity,hepatocyte growth factor receptor activity,histone H2AXY142 kinase activity,histone H3Y41 kinase activity,insulin receptor activity,insulin-like growth factor …	angiogenesis,axon guidance,camera-type eye morphogenesis,cell chemotaxis,cell-substrate adhesion,central nervous system projection neuron axonogenesis,cranial nerve development,dendritic spine development,dendritic spine morphogenesis,detection of temperature stimulus involved in sensory perception of pain,ephrin receptor signaling pathway,establishment of cell polarity,hindbrain tangential cell …
thalamus	P4-P90	P4	P90	Ust	0.685995	1	0	Uronyl 2-sulfotransferase	Golgi membrane	3'-phosphoadenosine 5'-phosphosulfate binding,chondroitin 2-O-sulfotransferase activity	establishment of cell polarity,regulation of axonogenesis
thalamus	P4-P90	P4	P90	Ptprk	0.697425	0.6	0	Receptor-type tyrosine-protein phosphatase kappa	axon,dendrite,membrane,neuronal cell body,photoreceptor outer segment	histone H2AXY142 phosphatase activity,non-membrane spanning protein tyrosine phosphatase activity,protein tyrosine phosphatase activity,protein tyrosine phosphatase activity, metal-dependent
thalamus	P4-P90	P4	P90	Nkain2	1.14185	0.8	0	Sodium/potassium-transporting ATPase subunit beta-1-interacting protein 2	plasma membrane
thalamus	P4-P90	P4	P90	Marcks	1.06627	0.8	0	Myristoylated alanine-rich C-kinase substrate	actin filament bundle,cell cortex,centrosome,cytoplasm,germinal vesicle,membrane,organelle,plasma membrane	actin filament binding,calmodulin binding,identical protein binding,protein kinase C binding	actin crosslink formation,actin filament bundle assembly,apoptotic process,mitochondrion organization,neural tube development,neurogenesis,response to endoplasmic reticulum stress
thalamus	P4-P90	P4	P90	Slc35f1	1.39472	0.8	0	Solute carrier family 35 member F1	synaptic vesicle membrane	transmembrane transporter activity
thalamus	P4-P90	P4	P90	Fabp7	1.4659	0.8	0	Fatty acid-binding protein, brain	cell periphery,cell projection,cell-cell junction,cytosol,neuronal cell body	fatty acid binding	cell proliferation in forebrain,neurogenesis,prepulse inhibition,startle response
thalamus	P4-P90	P4	P90	Anks1b	1.39758	0.4	0	Ankyrin repeat and sterile alpha motif domain-containing protein 1B	cytoplasm,dendritic spine,nucleus,postsynaptic density,Schaffer collateral - CA1 synapse		chemical synaptic transmission, postsynaptic,receptor localization to synapse,regulation of synaptic plasticity by receptor localization to synapse
thalamus	P4-P90	P4	P90	Ptprq	0.722979	0.4	0	Phosphatidylinositol phosphatase PTPRQ	apical plasma membrane,basal plasma membrane,stereocilium base,stereocilium bundle	histone H2AXY142 phosphatase activity,non-membrane spanning protein tyrosine phosphatase activity,phosphatidylinositol-3,4,5-trisphosphate 3-phosphatase activity,phosphatidylinositol-3,4,5-trisphosphate 5-phosphatase activity,phosphatidylinositol-3,5-bisphosphate 3-phosphatase activity,phosphatidylinositol-3,5-bisphosphate 5-phosphatase activity,phosphatidylinositol-4,5-bisphosphate 5-phosphatase…	detection of mechanical stimulus involved in sensory perception of sound,hematopoietic progenitor cell differentiation,inner ear morphogenesis,neuromuscular process controlling balance,regulation of fat cell differentiation,vestibular receptor cell morphogenesis
thalamus	P4-P90	P4	P90	Grip1	1.73636	1	0	Glutamate receptor-interacting protein 1	cytoplasmic vesicle,dendrite,endoplasmic reticulum membrane,glutamatergic synapse,membrane raft,neuron projection,perikaryon,plasma membrane,postsynaptic density,postsynaptic membrane,recycling endosome		neurotransmitter receptor transport, endosome to postsynaptic membrane,protein localization,vesicle-mediated transport in synapse
thalamus	P4-P90	P4	P90	Grip1os2	1.28442	1	0
thalamus	P4-P90	P4	P90	Egfros	0.611926	0.8	0
thalamus	P4-P90	P4	P90	Sgcd	0.937567	1	0	Delta-sarcoglycan	cytoskeleton,dystroglycan complex,plasma membrane,sarcoglycan complex,sarcolemma,sarcoplasmic reticulum		calcium ion homeostasis,calcium-mediated signaling,cardiac muscle cell contraction,cardiac muscle cell development,cardiac muscle contraction,coronary vasculature morphogenesis,heart process,membrane organization,protein-containing complex localization
thalamus	P4-P90	P4	P90	Gm12296	0.702493	0.6	0
thalamus	P4-P90	P4	P90	Shisa6	0.737833	1	0	Protein shisa-6	AMPA glutamate receptor complex,asymmetric, glutamatergic, excitatory synapse,glutamatergic synapse,postsynaptic density,postsynaptic density membrane	ionotropic glutamate receptor binding,PDZ domain binding	excitatory chemical synaptic transmission,negative regulation of canonical Wnt signaling pathway,postsynaptic neurotransmitter receptor diffusion trapping,regulation of AMPA glutamate receptor clustering,spermatogenesis,Wnt signaling pathway
thalamus	P4-P90	P4	P90	Gas7	0.894264	0.6	0	Growth arrest-specific protein 7	actin filament,cytoplasm,ruffle	actin filament binding	actin filament bundle assembly,actin filament polymerization,neuron differentiation,neuron projection morphogenesis,regulation of cell shape
thalamus	P4-P90	P4	P90	Glp2r	1.01927	0.6	0	Glucagon-like peptide 2 receptor	plasma membrane	glucagon receptor activity	adenylate cyclase-modulating G protein-coupled receptor signaling pathway,cell surface receptor signaling pathway
thalamus	P4-P90	P4	P90	Etv4	0.581468	0.8	0	ETS translocation variant 4	nucleus	DNA binding,DNA-binding transcription factor activity,sequence-specific DNA binding	branching involved in mammary gland duct morphogenesis,motor neuron axon guidance,negative regulation of mammary gland epithelial cell proliferation,positive regulation of DNA-templated transcription,positive regulation of gene expression,positive regulation of keratinocyte differentiation,positive regulation of transcription by RNA polymerase II,stem cell differentiation,transcription by RNA pol…
thalamus	P4-P90	P4	P90	Cep112	0.841917	0.6	0	Centrosomal protein of 112 kDa	centrosome,cytoplasm,inhibitory synapse,plasma membrane		receptor localization to synapse
thalamus	P4-P90	P4	P90	Kif19a	0.774319	0.6	0	Kinesin-like protein KIF19	axoneme,cilium,microtubule	ATP binding,microtubule binding,plus-end-directed microtubule motor activity	axonemal microtubule depolymerization,microtubule-based movement,plus-end specific microtubule depolymerization
thalamus	P4-P90	P4	P90	H3f3b	1.34152	0.8	0	Histone H3.3	Barr body,chromatin,chromosome,chromosome, centromeric region,chromosome, telomeric region,inner kinetochore,nucleoplasm,nucleosome,nucleus	nucleosomal DNA binding,protein heterodimerization activity,RNA polymerase II cis-regulatory region sequence-specific DNA binding,RNA polymerase II core promoter sequence-specific DNA binding,structural constituent of chromatin	cell population proliferation,embryo implantation,male gonad development,multicellular organism growth,muscle cell differentiation,negative regulation of chromosome condensation,nucleosome assembly,nucleus organization,oocyte maturation,oogenesis,osteoblast differentiation,pericentric heterochromatin formation,positive regulation of cell growth,regulation of centromere complex assembly,single fer…
thalamus	P4-P90	P4	P90	Hdac9	0.806146	0.8	0	Histone deacetylase 9	cytoplasm,histone deacetylase complex,histone methyltransferase complex,nucleus	DNA-binding transcription factor binding,histone deacetylase activity,histone H3K14 deacetylase activity, hydrolytic mechanism,histone H3K9 deacetylase activity, hydrolytic mechanism,transcription corepressor activity	B cell activation,B cell differentiation,chromatin organization,determination of adult lifespan,DNA repair,heart development,inflammatory response,negative regulation of DNA-templated transcription,negative regulation of gene expression, epigenetic,negative regulation of striated muscle tissue development,negative regulation of transcription by RNA polymerase II,nervous system development,regulat…
thalamus	P4-P90	P4	P90	Nrxn3	0.560485	1	1	Neurexin-3-beta	cell projection,GABA-ergic synapse,glutamatergic synapse,presynaptic active zone membrane,presynaptic membrane,protein-containing complex,trans-synaptic protein complex	calcium channel regulator activity,metal ion binding	angiogenesis,cell adhesion,chemical synaptic transmission,neurotransmitter receptor localization to postsynaptic specialization membrane,neurotransmitter secretion,postsynaptic density assembly,presynaptic modulation of chemical synaptic transmission,regulation of postsynaptic membrane neurotransmitter receptor levels,synapse assembly,trans-synaptic signaling,trans-synaptic signaling, modulating …
thalamus	P4-P90	P4	P90	Unc79	0.641693	1	0	Protein unc-79 homolog	plasma membrane		adult behavior,behavioral response to ethanol,multicellular organism growth,suckling behavior
thalamus	P4-P90	P4	P90	Amph	1.16552	0.8	0	Amphiphysin	cytoskeleton,glutamatergic synapse,photoreceptor ribbon synapse,presynapse,presynaptic endocytic zone,synaptic vesicle,synaptic vesicle membrane		learning,synaptic vesicle endocytosis
thalamus	P4-P90	P4	P90	Elmo1	1.50709	1	0	Engulfment and cell motility protein 1	cytoplasm,glutamatergic synapse,guanyl-nucleotide exchange factor complex,plasma membrane,postsynapse	guanyl-nucleotide exchange factor activity,SH3 domain binding	actin cytoskeleton organization,actin filament-based process,apoptotic process,cell motility,phagocytosis,phagocytosis, engulfment,Rac protein signal transduction,regulation of postsynapse assembly
thalamus	P4-P90	P4	P90	2610307P16Rik	0.67726	0.8	0
thalamus	P4-P90	P4	P90	Vcan	1.18896	1	0	Versican core protein	collagen-containing extracellular matrix,extracellular matrix,extracellular region,interphotoreceptor matrix,photoreceptor outer segment	calcium ion binding,carbohydrate binding,hyaluronic acid binding,protein phosphatase binding	cell adhesion,heart development,ureteric bud development
thalamus	P4-P90	P4	P90	Iqgap2	0.832454	0.6	0	Ras GTPase-activating-like protein IQGAP2	cell surface,cytoplasm,filopodium,lamellipodium,microvillus	actin filament binding,Arp2/3 complex binding,calmodulin binding,phosphatidylinositol-3,4,5-trisphosphate binding,small GTPase binding	Arp2/3 complex-mediated actin nucleation,regulation of actin cytoskeleton organization,thrombin-activated receptor signaling pathway
thalamus	P4-P90	P4	P90	Rnf180	0.589508	0.8	0	E3 ubiquitin-protein ligase RNF180	endoplasmic reticulum membrane,nuclear envelope	metal ion binding,ubiquitin conjugating enzyme binding,ubiquitin protein ligase activity	adult behavior,norepinephrine metabolic process,positive regulation of proteasomal ubiquitin-dependent protein catabolic process,positive regulation of protein ubiquitination,protein polyubiquitination,serotonin metabolic process
thalamus	P4-P90	P4	P90	Il17rd	0.72857	0.8	0	Interleukin-17 receptor D	Golgi membrane,nucleoplasm,plasma membrane	interleukin-17 receptor activity	negative regulation of epithelial to mesenchymal transition,negative regulation of transforming growth factor beta receptor signaling pathway
thalamus	P4-P90	P4	P90	Arhgef3	1.38319	0.8	0	Rho guanine nucleotide exchange factor 3	cytoplasm	guanyl-nucleotide exchange factor activity	intracellular signal transduction
thalamus	P4-P90	P4	P90	Erc2	1.45346	0.8	0	ERC protein 2	cytoskeleton,GABA-ergic synapse,glutamatergic synapse,growth cone,presynaptic active zone cytoplasmic component,presynaptic membrane,synapse	structural constituent of presynaptic active zone	regulation of calcium-dependent activation of synaptic vesicle fusion,regulation of presynaptic cytosolic calcium ion concentration,synaptic vesicle priming
thalamus	P4-P90	P4	P90	Otx2os1	0.795652	0.8	0
thalamus	P4-P90	P4	P90	Trim35	0.836894	0.8	0	E3 ubiquitin-protein ligase TRIM35	cytoplasm,nucleus	transferase activity,zinc ion binding	myeloid cell apoptotic process,negative regulation of cell population proliferation,positive regulation of myeloid cell apoptotic process,protein ubiquitination
thalamus	P4-P90	P4	P90	Tsc22d1	0.781203	0.6	0	TSC22 domain family protein 1	cytoplasm,mitochondrion,nucleus,plasma membrane		negative regulation of apoptotic process,negative regulation of hematopoietic stem cell proliferation,negative regulation of programmed cell death,positive regulation of apoptotic process,positive regulation of cell population proliferation,positive regulation of programmed cell death,positive regulation of transcription by RNA polymerase II,positive regulation of transforming growth factor beta …
thalamus	P4-P90	P4	P90	Hs6st3	1.61776	0.8	0	Heparan-sulfate 6-O-sulfotransferase 3	Golgi apparatus,membrane	heparan sulfate 6-O-sulfotransferase activity	heparan sulfate proteoglycan biosynthetic process,heparan sulfate proteoglycan biosynthetic process, enzymatic modification
thalamus	P4-P90	P4	P90	Cdh6	1.1334	0.8	0	Cadherin-6	glutamatergic synapse,nucleoplasm,plasma membrane,synapse	calcium ion binding	homophilic cell adhesion via plasma membrane adhesion molecules,Notch signaling pathway,synaptic membrane adhesion
thalamus	P4-P90	P4	P90	Pabpc1	0.504849	0.8	0	Polyadenylate-binding protein 1	cell leading edge,cytoplasm,cytoplasmic stress granule,cytosol,dendrite,lamellipodium,mCRD-mediated mRNA stability complex,nucleus,ribonucleoprotein complex,spliceosomal complex,synapse	mRNA binding,poly(A) binding,poly(U) RNA binding	CRD-mediated mRNA stabilization,mRNA processing,negative regulation of nuclear-transcribed mRNA catabolic process, deadenylation-dependent decay,negative regulation of nuclear-transcribed mRNA catabolic process, nonsense-mediated decay,nuclear-transcribed mRNA catabolic process, nonsense-mediated decay,positive regulation of cytoplasmic translation,positive regulation of nuclear-transcribed mRNA …
thalamus	P4-P90	P4	P90	Ncald	1.26012	0.8	0	Neurocalcin-delta		actin binding,alpha-tubulin binding,calcium ion binding,clathrin binding	calcium-mediated signaling,regulation of systemic arterial blood pressure
thalamus	P4-P90	P4	P90	Oxr1	0.844066	1	0	Oxidation resistance protein 1	mitochondrion,nucleolus	oxidoreductase activity	adult walking behavior,cellular response to hydroperoxide,negative regulation of cellular response to oxidative stress,negative regulation of neuron apoptotic process,negative regulation of peptidyl-cysteine S-nitrosylation,neuron apoptotic process
thalamus	P4-P90	P4	P90	Csmd3	0.595491	1	0.666667	CUB and sushi domain-containing protein 3	plasma membrane		regulation of dendrite development
thalamus	P4-P90	P4	P90	Puf60	0.509504	0.4	0	Poly(U)-binding-splicing factor PUF60	cell junction,nucleoplasm,ribonucleoprotein complex	DNA binding,identical protein binding,RNA binding	apoptotic process,mRNA processing,regulation of alternative mRNA splicing, via spliceosome,RNA splicing
thalamus	P4-P90	P4	P90	Scn8a	0.7911	1	0	Sodium channel protein type 8 subunit alpha	anchoring junction,cytoplasmic vesicle,dendrite,membrane,neuronal cell body,node of Ranvier,podosome,sodium channel complex,voltage-gated sodium channel complex,Z disc	sodium ion binding,voltage-gated sodium channel activity	adult walking behavior,locomotory behavior,muscle organ development,nerve development,response to toxic substance,sensory perception of sound,sodium ion transport
thalamus	P4-P90	P4	P90	Rbfox1	1.39714	0.6	0	RNA binding protein fox-1 homolog 1	cytoplasm,nucleoplasm,nucleus	mRNA 3'-UTR binding,RNA binding	mRNA processing,nervous system development,neuromuscular process controlling balance,regulation of alternative mRNA splicing, via spliceosome,regulation of skeletal muscle cell differentiation,RNA splicing
thalamus	P4-P90	P4	P90	Fgf12	0.96716	0.8	0	Fibroblast growth factor 12	nucleus,synapse	growth factor activity,heparin binding	adult locomotory behavior,chemical synaptic transmission,JNK cascade,neuromuscular process,positive regulation of sodium ion transport,regulation of neuronal action potential,regulation of voltage-gated sodium channel activity
thalamus	P4-P90	P4	P90	Sema5b	0.768291	0.8	0	Semaphorin-5B	membrane	semaphorin receptor binding	axon extension,detection of light stimulus involved in visual perception,neuron projection extension,neuron projection guidance
thalamus	P4-P90	P4	P90	Htr1f	0.703716	0.4	0	5-hydroxytryptamine receptor 1F	plasma membrane	G protein-coupled serotonin receptor activity,Gi/o-coupled serotonin receptor activity,serotonin binding,serotonin receptor activity	adenylate cyclase-inhibiting G protein-coupled receptor signaling pathway,adenylate cyclase-inhibiting serotonin receptor signaling pathway
thalamus	P4-P90	P4	P90	Robo1	1.16665	1	0	Roundabout homolog 1	axolemma,endoplasmic reticulum-Golgi intermediate compartment membrane,plasma membrane	axon guidance receptor activity	aorta development,aortic valve morphogenesis,axon guidance,axon midline choice point recognition,chemotaxis,coronary vasculature development,endocardial cushion formation,heart development,heart induction,kidney development,mammary duct terminal end bud growth,negative regulation of cell migration,negative regulation of cell population proliferation,negative regulation of gene expression,olfactor…
thalamus	P4-P90	P4	P90	Robo2	0.631546	0.6	0	Roundabout homolog 2	axolemma,cell surface,glutamatergic synapse,plasma membrane,postsynaptic density membrane	identical protein binding	aorta development,aortic valve morphogenesis,axon guidance,axon midline choice point recognition,brain development,chemotaxis,endocardial cushion formation,heart induction,homophilic cell adhesion via plasma membrane adhesion molecules,metanephros development,olfactory bulb interneuron development,outflow tract septum morphogenesis,positive regulation of axonogenesis,positive regulation of Notch …
thalamus	P4-P90	P4	P90	Ttc3	0.609867	0.8	0	E3 ubiquitin-protein ligase TTC3	Golgi apparatus,nucleus,vacuole	metal ion binding,ubiquitin-protein transferase activity	negative regulation of axon extension,negative regulation of neuron differentiation,protein K48-linked ubiquitination,ubiquitin-dependent protein catabolic process
thalamus	P4-P90	P4	P90	Ptchd4	0.552589	0.8	0	Patched domain-containing protein 4	membrane
thalamus	P4-P90	P4	P90	Sema6a	1.88307	0.8	0	Semaphorin-6A	axon,membrane,plasma membrane	identical protein binding,semaphorin receptor binding,transmembrane signaling receptor activity	apoptotic process,axon guidance,cell surface receptor signaling pathway,centrosome localization,neuron migration,positive regulation of neuron migration,semaphorin-plexin signaling pathway
thalamus	P4-P90	P4	P90	Sncaip	0.883775	1	0	Synphilin-1	cytoplasm	identical protein binding,ubiquitin protein ligase binding	dopamine metabolic process,regulation of inclusion body assembly,regulation of neurotransmitter secretion
thalamus	P4-P90	P4	P90	2025-03-03	0.570197	1	0	E3 ubiquitin-protein ligase MARCHF3	early endosome membrane,endosome,lysosome	transferase activity,zinc ion binding	endocytosis,protein ubiquitination
thalamus	P4-P90	P4	P90	Dcc	1.50537	0.8	0	Netrin receptor DCC	axon,plasma membrane,postsynaptic density membrane,Schaffer collateral - CA1 synapse		anterior/posterior axon guidance,apoptotic process,dorsal/ventral axon guidance,neuron migration,postsynaptic modulation of chemical synaptic transmission,spinal cord ventral commissure morphogenesis
thalamus	P4-P90	P4	P90	Slc14a2	0.685764	0.8	0	Urea transporter 2	apical plasma membrane,basolateral plasma membrane,membrane	cell adhesion molecule binding,urea transmembrane transporter activity
thalamus	P4-P90	P4	P90	Setbp1	0.726693	1	0	SET-binding protein	cytosol,nuclear body,nucleus	DNA binding
thalamus	P4-P90	P4	P90	Dok6	0.700008	1	0.333333	Docking protein 6
thalamus	P4-P90	P4	P90	Apba1	0.774529	0.8	0	Amyloid-beta A4 precursor protein-binding family A member 1	cytosol,glutamatergic synapse,Golgi apparatus,membrane,nucleus,perinuclear region of cytoplasm,presynaptic active zone membrane,Schaffer collateral - CA1 synapse		chemical synaptic transmission,establishment of localization in cell,gamma-aminobutyric acid secretion,glutamate secretion,in utero embryonic development,intracellular protein transport,locomotory behavior,multicellular organism growth,presynaptic modulation of chemical synaptic transmission,regulation of gene expression
thalamus	P4-P90	P4	P90	Prkg1	1.40903	1	0	cGMP-dependent protein kinase 1	acrosomal vesicle,cytoplasm,Golgi apparatus,nucleoplasm,plasma membrane,sarcolemma	ATP binding,calcium channel regulator activity,cGMP binding,cGMP-dependent protein kinase activity,identical protein binding,mitogen-activated protein kinase p38 binding,protein kinase activity,protein serine kinase activity,protein serine/threonine kinase activity	cell growth involved in cardiac muscle cell development,cerebellum development,cGMP-mediated signaling,collateral sprouting,dendrite development,forebrain development,negative regulation of glutamate secretion,negative regulation of inositol phosphate biosynthetic process,negative regulation of platelet aggregation,negative regulation of smooth muscle contraction,negative regulation of vascular a…
thalamus	P4-P90	P4	P90	Sorcs1	1.27973	1	0	VPS10 domain-containing receptor SorCS1	membrane
thalamus	P4-P90	P4	P90	Afap1l2	0.50539	0.4	0	Actin filament-associated protein 1-like 2	cytosol,plasma membrane	protein tyrosine kinase activator activity,SH2 domain binding,SH3 domain binding	inflammatory response,positive regulation of DNA-templated transcription,positive regulation of epidermal growth factor receptor signaling pathway,positive regulation of interleukin-8 production,regulation of interleukin-6 production,regulation of mitotic cell cycle
thalamus	P4-P90	P4	P90	Sh3kbp1	0.56725	0.8	0	SH3 domain-containing kinase-binding protein 1	cell-cell junction,cytoplasmic vesicle membrane,cytoskeleton,endocytic vesicle,focal adhesion,GABA-ergic synapse,glutamatergic synapse,neuron projection,postsynaptic density	molecular adaptor activity,SH3 domain binding,ubiquitin protein ligase binding	apoptotic process,cell migration,cytoskeleton organization,positive regulation of B cell activation,regulation of cell shape,ubiquitin-dependent endocytosis
thalamus	P4-P90	P90	P4	Prex2	0.762265	1	0.6	Phosphatidylinositol 3,4,5-trisphosphate-dependent Rac exchanger 2 protein	plasma membrane	GTPase activator activity,guanyl-nucleotide exchange factor activity	adult locomotory behavior,dendrite morphogenesis,G protein-coupled receptor signaling pathway,phosphatidylinositol 3-kinase/protein kinase B signal transduction
thalamus	P4-P90	P90	P4	Npas2	1.295	1	0.2	Neuronal PAS domain-containing protein 2	cytosol,nucleoplasm,nucleus,transcription regulator complex	DNA binding,DNA-binding transcription factor activity, RNA polymerase II-specific,metal ion binding,protein dimerization activity,RNA polymerase II cis-regulatory region sequence-specific DNA binding	circadian regulation of gene expression,circadian rhythm,circadian sleep/wake cycle,DNA damage response,locomotor rhythm,positive regulation of behavioral fear response,positive regulation of DNA repair,positive regulation of DNA-templated transcription,positive regulation of transcription by RNA polymerase II,regulation of circadian rhythm,response to redox state,response to xenobiotic stimulus
thalamus	P4-P90	P90	P4	Plcl1	0.523579	1	0	Inactive phospholipase C-like protein 1	cytoplasm	GABA receptor binding,phosphatidylinositol phospholipase C activity	gamma-aminobutyric acid signaling pathway,intracellular signal transduction,lipid metabolic process,negative regulation of cold-induced thermogenesis,regulation of synaptic transmission, GABAergic
thalamus	P4-P90	P90	P4	Acsl3	0.942715	1	1	Fatty acid CoA ligase Acsl3	endoplasmic reticulum membrane,Golgi apparatus,lipid droplet,mitochondrial outer membrane,perinuclear region of cytoplasm,peroxisomal membrane	arachidonate-CoA ligase activity,ATP binding,long-chain fatty acid-CoA ligase activity,medium-chain fatty acid-CoA ligase activity,protein domain specific binding,protein kinase binding	long-chain fatty acid import into cell,long-chain fatty acid metabolic process,positive regulation of Golgi to plasma membrane protein transport,positive regulation of phosphatidylcholine biosynthetic process,positive regulation of secretion,very-low-density lipoprotein particle assembly
thalamus	P4-P90	P90	P4	Utp14b	0.831805	1	0	U3 small nucleolar RNA-associated protein 14 homolog B	nucleolus,small-subunit processome		cell differentiation,meiotic cell cycle,rRNA processing,spermatogenesis
thalamus	P4-P90	P90	P4	Hdac4	0.515425	1	0	Histone deacetylase 4	A band,actomyosin,cytoplasm,cytosol,neuromuscular junction,nuclear speck,nucleoplasm,nucleus,sarcomere,Z disc	chromatin binding,DNA binding,DNA-binding transcription factor binding,histone deacetylase activity,histone H3K14 deacetylase activity, hydrolytic mechanism,histone H3K4 deacetylase activity, hydrolytic mechanism,histone H3K9 deacetylase activity, hydrolytic mechanism,histone H4K12 deacetylase activity, hydrolytic mechanism,histone H4K16 deacetylase activity, hydrolytic mechanism,histone H4K5 dea…	cell population proliferation,chromatin organization,negative regulation of cell population proliferation,negative regulation of DNA-templated transcription,negative regulation of glycolytic process,negative regulation of miRNA transcription,negative regulation of osteoblast differentiation,negative regulation of transcription by RNA polymerase II,osteoblast development,osteoblast differentiation…
thalamus	P4-P90	P90	P4	Cdh19	1.33257	1	0	Cdh19	plasma membrane	calcium ion binding	homophilic cell adhesion via plasma membrane adhesion molecules
thalamus	P4-P90	P90	P4	Gpr37l1	0.871482	0.666667	0	G-protein coupled receptor 37-like 1	ciliary membrane,plasma membrane,receptor complex	G protein-coupled peptide receptor activity,G protein-coupled receptor activity,peptide binding	adenylate cyclase-inhibiting G protein-coupled receptor signaling pathway,Bergmann glial cell differentiation,cellular response to reactive oxygen species,negative regulation of astrocyte differentiation,negative regulation of neuron differentiation,negative regulation of smoothened signaling pathway,negative regulation of systemic arterial blood pressure,positive regulation of cerebellar granule…
thalamus	P4-P90	P90	P4	Csrp1	0.755421	1	0	Cysteine and glycine-rich protein 1	actin cytoskeleton,nucleoplasm	metal ion binding	actin cytoskeleton organization
thalamus	P4-P90	P90	P4	Brinp3	0.602385	1	0.6	BMP/retinoic acid-inducible neural-specific protein 3	dendrite,extracellular region,mitochondrion,neuronal cell body		cellular response to retinoic acid,central nervous system neuron differentiation,exploration behavior,multicellular organism growth,negative regulation of mitotic cell cycle,nervous system development,positive regulation of neuron differentiation,social behavior
thalamus	P4-P90	P90	P4	Glul	0.595876	1	0.2	Glutamine synthetase	cell body,cytoplasm,cytosol,endoplasmic reticulum,glial cell projection,mitochondrion,myelin sheath,plasma membrane	ATP binding,glutamine synthetase activity,identical protein binding,metal ion binding,protein-cysteine S-palmitoyltransferase activity	angiogenesis,cell population proliferation,cellular response to starvation,glutamine biosynthetic process,protein palmitoylation,regulation of endothelial cell migration,regulation of protein localization to nucleolus,regulation of sprouting angiogenesis,response to glucose,ribosome biogenesis
thalamus	P4-P90	P90	P4	Prdx6	0.606624	1	0	Peroxiredoxin-5, mitochondrial	cytoplasm,mitochondrion,peroxisomal matrix	antioxidant activity,signaling receptor binding,thioredoxin peroxidase activity,thioredoxin-dependent peroxiredoxin activity	cellular response to oxidative stress,hydrogen peroxide catabolic process,response to oxidative stress
thalamus	P4-P90	P90	P4	Esrrg	0.626671	1	0	Estrogen-related receptor gamma	nucleus	calmodulin binding,DNA binding,DNA-binding transcription activator activity, RNA polymerase II-specific,estrogen response element binding,nuclear receptor activity,nuclear steroid receptor activity,RNA polymerase II transcription regulatory region sequence-specific DNA binding,steroid binding,zinc ion binding	positive regulation of cold-induced thermogenesis,positive regulation of DNA-templated transcription,positive regulation of transcription by RNA polymerase II,regulation of DNA-templated transcription,retinoic acid receptor signaling pathway
thalamus	P4-P90	P90	P4	Nebl	0.506365	1	0.8	Nebulette	Z disc	actin filament binding
thalamus	P4-P90	P90	P4	Pnpla7	0.957687	1	0	Patatin-like phospholipase domain-containing protein 7	endoplasmic reticulum,endoplasmic reticulum membrane,lipid droplet	lysophospholipase activity	phosphatidylcholine catabolic process
thalamus	P4-P90	P90	P4	Kcnt1	0.842764	1	0	Potassium channel subfamily T member 1	plasma membrane,postsynaptic density membrane	outward rectifier potassium channel activity	potassium ion transmembrane transport,protein homotetramerization,regulation of postsynaptic membrane potential
thalamus	P4-P90	P90	P4	Phyhd1	1.0673	1	0	Phytanoyl-CoA dioxygenase domain-containing protein 1		2-oxoglutarate-dependent dioxygenase activity,metal ion binding
thalamus	P4-P90	P90	P4	Slc1a2	0.6089	1	1	Excitatory amino acid transporter 2	astrocyte projection,axolemma,axon,cell body,cell surface,glutamatergic synapse,membrane,membrane protein complex,membrane raft,neuron projection terminus,plasma membrane,presynaptic membrane,synapse,vesicle	cysteine transmembrane transporter activity,glutamate:sodium symporter activity,high-affinity L-glutamate transmembrane transporter activity,L-glutamate transmembrane transporter activity,metal ion binding,monoatomic anion transmembrane transporter activity	adult behavior,cellular response to cocaine,D-aspartate import across plasma membrane,glutathione biosynthetic process,L-aspartate import across plasma membrane,L-glutamate import across plasma membrane,L-glutamate transmembrane transport,monoatomic anion transmembrane transport,multicellular organism growth,nervous system development,neurotransmitter reuptake,positive regulation of D-glucose imp…
thalamus	P4-P90	P90	P4	Mertk	0.522015	1	0.8	Tyrosine-protein kinase Mer	cytoplasm,extracellular space,photoreceptor outer segment,plasma membrane	ATP binding,boss receptor activity,brain-derived neurotrophic factor receptor activity,epidermal growth factor receptor activity,fibroblast growth factor receptor activity,GPI-linked ephrin receptor activity,hepatocyte growth factor receptor activity,histone H2AXY142 kinase activity,histone H3Y41 kinase activity,insulin receptor activity,insulin-like growth factor receptor activity,macrophage col…	apoptotic cell clearance,establishment of localization in cell,lymphocyte activation,natural killer cell differentiation,negative regulation of cytokine production,negative regulation of leukocyte apoptotic process,negative regulation of lymphocyte activation,neutrophil clearance,platelet activation,positive regulation of phagocytosis,positive regulation of phosphatidylinositol 3-kinase/protein k…
thalamus	P4-P90	P90	P4	Plcb1	1.48142	1	0.4	1-phosphatidylinositol 4,5-bisphosphate phosphodiesterase beta-1	chromatin,cytoplasm,GABA-ergic synapse,glutamatergic synapse,myelin sheath,nuclear membrane,nuclear speck,nucleus,plasma membrane,postsynaptic cytosol,protein-containing complex	calcium ion binding,calmodulin binding,enzyme binding,GTPase activator activity,identical protein binding,lamin binding,phosphatidylinositol phospholipase C activity,phosphatidylinositol-4,5-bisphosphate binding	activation of meiosis involved in egg activation,brain development,cell adhesion,cellular response to fluoride,cellular response to glyceraldehyde,cellular response to ionomycin,cellular response to vasopressin,cerebral cortex development,erythrocyte differentiation,fat cell differentiation,G protein-coupled acetylcholine receptor signaling pathway,G2/M transition of mitotic cell cycle,glutamate …
thalamus	P4-P90	P90	P4	9630028H03Rik	1.33905	0.666667	0
thalamus	P4-P90	P90	P4	Rin2	0.592229	0.666667	0	Ras and Rab interactor 2	cytoplasm	GTPase activator activity,guanyl-nucleotide exchange factor activity	endocytosis,positive regulation of endothelial cell migration,positive regulation of endothelial cell-matrix adhesion via fibronectin,positive regulation of vasculogenesis,signal transduction
thalamus	P4-P90	P90	P4	Acss2	0.535491	1	0.2	Acetyl-coenzyme A synthetase, cytoplasmic	cytoplasm,cytosol,nucleus	acetate-CoA ligase activity,ATP binding,chromatin binding,propionate-CoA ligase activity,transcription coactivator activity	acetyl-CoA biosynthetic process,lipid metabolic process,long-term memory
thalamus	P4-P90	P90	P4	Elmo2	1.05916	1	0	Engulfment and cell motility protein 2	cytosol,membrane	receptor tyrosine kinase binding,SH3 domain binding	apoptotic process,cell chemotaxis,phagocytosis
thalamus	P4-P90	P90	P4	Mfn1	0.505054	1	0.6	Mitofusin-1	mitochondrial outer membrane,mitochondrion,outer mitochondrial membrane protein complex	GTP binding,GTPase activity,identical protein binding,membrane scission GTPase motor activity	GTP metabolic process,mitochondrial fusion,mitochondrion localization,positive regulation of mitochondrial membrane potential
thalamus	P4-P90	P90	P4	Foxo1	0.909354	1	0	Forkhead box protein O1	cytoplasm,nucleoplasm,nucleus	beta-catenin binding,chromatin DNA binding,DNA binding,DNA-binding transcription activator activity, RNA polymerase II-specific,DNA-binding transcription factor activity,DNA-binding transcription repressor activity, RNA polymerase II-specific,promoter-specific chromatin binding,protein phosphatase 2A binding,RNA polymerase II cis-regulatory region sequence-specific DNA binding,sequence-specific D…	apoptotic process,autophagy,blood vessel development,canonical Wnt signaling pathway,cell differentiation,cellular response to dexamethasone stimulus,cellular response to hydrogen peroxide,cellular response to hyperoxia,cellular response to insulin stimulus,cellular response to nitric oxide,cellular response to oxidative stress,cellular response to starvation,DNA damage response,enamel mineraliza…
thalamus	P4-P90	P90	P4	Vav3	0.562237	0.666667	0.2	Guanine nucleotide exchange factor VAV3	cytoplasm,immunological synapse,plasma membrane	epidermal growth factor receptor binding,guanyl-nucleotide exchange factor activity,metal ion binding	angiogenesis,B cell receptor signaling pathway,cell migration,cell projection assembly,DNA damage response,integrin-mediated signaling pathway,lamellipodium assembly,neutrophil chemotaxis,positive regulation of B cell proliferation,positive regulation of cell adhesion,positive regulation of phosphatidylinositol 3-kinase/protein kinase B signal transduction,regulation of cell size,response to xeno…
thalamus	P4-P90	P90	P4	F3	0.655915	1	0.4	Tissue factor	membrane		blood coagulation
thalamus	P4-P90	P90	P4	Usp53	0.872321	1	0	Inactive ubiquitin carboxyl-terminal hydrolase 53	bicellular tight junction,cell-cell junction		action potential,epithelial cell apoptotic process,neuron apoptotic process,outer hair cell apoptotic process,response to auditory stimulus,sensory perception of sound
thalamus	P4-P90	P90	P4	Ank2	0.712553	1	0.8	Ankyrin-2	A band,costamere,cytoplasm,cytoskeleton,early endosome,extrinsic component of cytoplasmic side of plasma membrane,intercalated disc,lysosome,M band,mitochondrion,paranodal junction,perinuclear region of cytoplasm,plasma membrane,postsynaptic density,postsynaptic membrane,recycling endosome,sarcolemma,T-tubule,Z disc	ATPase binding,potassium channel regulator activity,protein-macromolecule adaptor activity,transmembrane transporter binding	atrial cardiac muscle cell action potential,atrial cardiac muscle cell to AV node cell communication,cardiac muscle contraction,endocytosis,intracellular calcium ion homeostasis,positive regulation of calcium ion transmembrane transporter activity,positive regulation of calcium ion transport,positive regulation of cation channel activity,positive regulation of gene expression,positive regulation …
thalamus	P4-P90	P90	P4	Etnppl	1.72066	1	0	Ethanolamine-phosphate phospho-lyase	membrane,mitochondrion	ethanolamine-phosphate phospho-lyase activity,pyridoxal phosphate binding,transaminase activity	cellular response to glucocorticoid stimulus,ceramide phosphoethanolamine catabolic process,lipid homeostasis,phospholipid transfer to membrane,response to food
thalamus	P4-P90	P90	P4	Megf9	0.765576	1	0	Multiple epidermal growth factor-like domains protein 9	basement membrane,membrane
thalamus	P4-P90	P90	P4	Cyp2j9	0.677877	1	0	Cyp2j9	endoplasmic reticulum,endoplasmic reticulum membrane	heme binding,iron ion binding,oxidoreductase activity, acting on paired donors, with incorporation or reduction of molecular oxygen, reduced flavin or flavoprotein as one donor, and incorporation of one atom of oxygen
thalamus	P4-P90	P90	P4	Pgm1	0.620076	1	0	Phosphopentomutase	cytosol	magnesium ion binding,phosphoglucomutase activity,phosphopentomutase activity	glucose metabolic process,glycogen biosynthetic process,glycogen catabolic process
thalamus	P4-P90	P90	P4	Acot11	1.2625	1	0	Acyl-coenzyme A thioesterase 11	cytoplasm,mitochondrial matrix	carboxylic ester hydrolase activity,fatty acyl-CoA hydrolase activity,lipid binding,long-chain fatty acyl-CoA hydrolase activity	fatty acid metabolic process,intracellular signal transduction,negative regulation of cold-induced thermogenesis,response to cold,response to temperature stimulus
thalamus	P4-P90	P90	P4	Tesk2	0.700698	1	0	Dual specificity testis-specific protein kinase 2	nuclear body,nucleus	ATP binding,histone H2AXY142 kinase activity,histone H3Y41 kinase activity,metal ion binding,protein serine kinase activity,protein serine/threonine kinase activity,protein serine/threonine/tyrosine kinase activity	actin cytoskeleton organization,focal adhesion assembly,protein phosphorylation,spermatogenesis
thalamus	P4-P90	P90	P4	Hivep3	1.29212	1	0	Transcription factor HIVEP3	cytosol,nucleus	DNA binding,metal ion binding	positive regulation of DNA-templated transcription,skeletal muscle cell differentiation
thalamus	P4-P90	P90	P4	Per3	0.504224	1	0.4	Period circadian protein homolog 3	cytoplasm,nucleus	kinase binding,ubiquitin protein ligase binding	circadian rhythm,negative regulation of transcription by RNA polymerase II,protein stabilization,regulation of circadian sleep/wake cycle, sleep
thalamus	P4-P90	P90	P4	Jakmip1	1.23086	0.333333	0	Janus kinase and microtubule-interacting protein 1	cytoplasm,membrane,microtubule,microtubule cytoskeleton,ribonucleoprotein complex	GABA receptor binding,kinase binding,kinesin binding,microtubule binding,RNA binding	protein transport
thalamus	P4-P90	P90	P4	Gabrb1	0.895145	1	0.8	Gamma-aminobutyric acid receptor subunit beta-1	chloride channel complex,dendrite,GABA-A receptor complex,GABA-ergic synapse,nuclear envelope,plasma membrane,postsynaptic specialization membrane,presynaptic active zone membrane,Schaffer collateral - CA1 synapse	G protein-coupled neurotransmitter receptor activity involved in regulation of presynaptic membrane potential,GABA receptor binding,GABA-A receptor activity,GABA-gated chloride ion channel activity,ligand-gated monoatomic ion channel activity,ligand-gated monoatomic ion channel activity involved in regulation of presynaptic membrane potential,transmitter-gated monoatomic ion channel activity invo…	cellular response to histamine,central nervous system neuron development,gamma-aminobutyric acid signaling pathway,monoatomic ion transport,ovulation cycle,response to progesterone,response to toxic substance
thalamus	P4-P90	P90	P4	Sparcl1	0.544222	1	1	SPARC-like protein 1	collagen-containing extracellular matrix,extracellular space,glutamatergic synapse	calcium ion binding	signal transduction,synaptic membrane adhesion
thalamus	P4-P90	P90	P4	Pitpnm2	0.629644	1	0	Membrane-associated phosphatidylinositol transfer protein 2	cytoplasm,cytoskeleton,endomembrane system,membrane	calcium ion binding,phosphatidylinositol transfer activity,phospholipid binding,receptor tyrosine kinase binding
thalamus	P4-P90	P90	P4	Phkg1	0.673191	1	0.2	Phosphorylase b kinase gamma catalytic chain, skeletal muscle/heart isoform	phosphorylase kinase complex	3-phosphoinositide-dependent protein kinase activity,AMP-activated protein kinase activity,ATP binding,calmodulin binding,DNA-dependent protein kinase activity,enzyme binding,eukaryotic translation initiation factor 2alpha kinase activity,histone H2AS1 kinase activity,histone H2AS121 kinase activity,histone H2AT120 kinase activity,histone H2AXS139 kinase activity,histone H2BS14 kinase activity,hi…	glycogen catabolic process,positive regulation of glycogen catabolic process
thalamus	P4-P90	P90	P4	Wasf3	0.53288	1	0.4	Actin-binding protein WASF3	cytoplasm,cytoskeleton,glial cell projection,glutamatergic synapse,lamellipodium,postsynapse	actin binding	actin cytoskeleton organization,cytoskeleton organization,lamellipodium assembly,modification of postsynaptic actin cytoskeleton,oligodendrocyte development,positive regulation of myelination,regulation of cell shape
thalamus	P4-P90	P90	P4	Fry	0.568945	1	1	Protein furry homolog	centrosome,cytoplasm,spindle pole	enzyme inhibitor activity	cell morphogenesis,negative regulation of tubulin deacetylation
thalamus	P4-P90	P90	P4	Lncpint	1.68344	1	0	Lncpint
thalamus	P4-P90	P90	P4	2210408F21Rik	1.38891	1	0
thalamus	P4-P90	P90	P4	Mpp6	0.574065	1	0.8	Protein PALS2	membrane,plasma membrane	guanylate kinase activity
thalamus	P4-P90	P90	P4	Tprkb	0.889035	1	0	EKC/KEOPS complex subunit Tprkb	cytoplasm,cytosol,EKC/KEOPS complex,nucleus	protein kinase binding	tRNA threonylcarbamoyladenosine modification
thalamus	P4-P90	P90	P4	9530026P05Rik	1.15626	1	0
thalamus	P4-P90	P90	P4	Tafa1	0.623953	0.666667	0.2	Chemokine-like protein TAFA-1	endoplasmic reticulum,extracellular space	receptor ligand activity	neuroblast differentiation,regulation of neuroblast proliferation,regulation of signaling receptor activity
thalamus	P4-P90	P90	P4	Itpr1	0.580184	1	0	Inositol 1,4,5-trisphosphate-gated calcium channel ITPR1	calcineurin complex,cytoplasm,endoplasmic reticulum,endoplasmic reticulum membrane,nuclear envelope,nuclear inner membrane,nucleolus,perinuclear region of cytoplasm,platelet dense granule membrane,platelet dense tubular network,postsynaptic density,protein-containing complex,sarcoplasmic reticulum,Schaffer collateral - CA1 synapse,synapse,transport vesicle membrane	ATP binding,calcium channel inhibitor activity,inositol 1,4,5 trisphosphate binding,inositol 1,4,5-trisphosphate receptor activity involved in regulation of postsynaptic cytosolic calcium levels,inositol 1,4,5-trisphosphate-gated calcium channel activity,intracellularly gated calcium channel activity,metal ion binding,phosphatidylinositol binding,protein domain specific binding,protein homodimeri…	calcium import into the mitochondrion,calcium ion transport,cell morphogenesis,endoplasmic reticulum calcium ion homeostasis,epithelial fluid transport,intrinsic apoptotic signaling pathway in response to endoplasmic reticulum stress,ion channel modulating, G protein-coupled receptor signaling pathway,ligand-gated ion channel signaling pathway,negative regulation of calcium-mediated signaling,pho…
thalamus	P4-P90	P90	P4	Irak2	0.743907	1	0.2	Interleukin-1 receptor-associated kinase-like 2		ATP binding,protein heterodimerization activity,protein homodimerization activity,protein kinase activity,signaling adaptor activity	canonical NF-kappaB signal transduction,interleukin-1-mediated signaling pathway,lipopolysaccharide-mediated signaling pathway,regulation of cytokine-mediated signaling pathway,toll-like receptor 4 signaling pathway
thalamus	P4-P90	P90	P4	Atp2b2	1.32189	1	0	Plasma membrane calcium-transporting ATPase 2	apical plasma membrane,basolateral plasma membrane,cilium,cytoplasm,dendritic spine membrane,endoplasmic reticulum,glutamatergic synapse,neuron projection,neuronal cell body,photoreceptor ribbon synapse,plasma membrane,presynaptic membrane	ATP binding,ATP hydrolysis activity,calcium ion binding,calcium-dependent ATPase activity,calmodulin binding,P-type calcium transporter activity,PDZ domain binding	auditory receptor cell stereocilium organization,calcium ion transport,cell morphogenesis,cerebellar granule cell differentiation,cerebellar Purkinje cell differentiation,cerebellar Purkinje cell layer morphogenesis,cerebellum development,cGMP metabolic process,cochlea development,detection of mechanical stimulus involved in sensory perception of sound,establishment of localization in cell,inner …
thalamus	P4-P90	P90	P4	Washc2	0.564376	0.666667	0	WASH complex subunit 2	cytosol,early endosome,early endosome membrane,endosome,plasma membrane,WASH complex		endosomal transport,protein localization to endosome,protein transport,regulation of Arp2/3 complex-mediated actin nucleation,retrograde transport, endosome to Golgi
thalamus	P4-P90	P90	P4	Slco1c1	0.701049	0.666667	0	Solute carrier organic anion transporter family member 1C1	basolateral plasma membrane	organic anion transmembrane transporter activity,thyroid hormone transmembrane transporter activity	lipid transport,monoatomic ion transport,positive regulation of thyroid hormone generation
thalamus	P4-P90	P90	P4	Hif3a	0.875856	1	0	Hypoxia-inducible factor 3-alpha	chromatin,cytoplasm,cytosol,mitochondrion,nuclear speck,nucleus,plasma membrane	DNA binding,DNA-binding transcription factor activity,DNA-binding transcription factor activity, RNA polymerase II-specific,protein dimerization activity,RNA polymerase II cis-regulatory region sequence-specific DNA binding	angiogenesis,apoptotic process,response to hypoxia,transcription by RNA polymerase II
thalamus	P4-P90	P90	P4	Tjp1	0.623863	1	0.8	Tight junction protein 1	adherens junction,apical junction complex,apical part of cell,apical plasma membrane,apicolateral plasma membrane,basolateral plasma membrane,bicellular tight junction,cell junction,cell surface,cell-cell junction,cytoplasm,cytosol,gap junction,I band,intercalated disc,intercellular canaliculus,membrane,nucleus,plasma membrane,protein-containing complex,tight junction	beta-catenin binding,calmodulin binding,connexin binding,protein domain specific binding,transmembrane transporter binding	ameloblast differentiation,blastocyst formation,cellular response to glucose stimulus,negative regulation of stress fiber assembly,negative regulation of vascular permeability,positive regulation of sprouting angiogenesis,protein localization to cell-cell junction,response to ethanol,response to lipopolysaccharide,response to magnetism,response to xenobiotic stimulus,sensory perception of sound
thalamus	P4-P90	P90	P4	Folh1	0.578632	1	0.4	Glutamate carboxypeptidase 2	cell surface,membrane,plasma membrane	Ac-Asp-Glu binding,carboxypeptidase activity,dipeptidase activity,metal ion binding,metallocarboxypeptidase activity,peptidase activity,tetrahydrofolyl-poly(glutamate) polymer binding	folic acid-containing compound metabolic process,proteolysis
thalamus	P4-P90	P90	P4	Galnt18	0.529141	1	1	Polypeptide N-acetylgalactosaminyltransferase 18	Golgi membrane	carbohydrate binding,metal ion binding,polypeptide N-acetylgalactosaminyltransferase activity	protein O-linked glycosylation
thalamus	P4-P90	P90	P4	Mical2	0.511683	1	0.8	[F-actin]-monooxygenase MICAL2	actin filament,cytoplasm,nucleus	actin binding,F-actin monooxygenase activity,FAD binding,metal ion binding,mitogen-activated protein kinase binding,NAD(P)H oxidase H2O2-forming activity,oxidoreductase activity,oxidoreductase activity, acting on paired donors, with incorporation or reduction of molecular oxygen, NAD(P)H as one donor, and incorporation of one atom of oxygen	actin filament depolymerization,cytoskeleton organization,heart development,heart looping,positive regulation of transcription by RNA polymerase II,sulfur oxidation
thalamus	P4-P90	P90	P4	Tmc7	0.571369	1	0	Transmembrane channel-like protein 7	plasma membrane	ion channel inhibitor activity	sensory perception of mechanical stimulus
thalamus	P4-P90	P90	P4	Gprc5b	0.679833	1	0	G-protein coupled receptor family C group 5 member B	cell surface,cytoplasmic vesicle membrane,membrane raft,plasma membrane	G protein-coupled receptor activity,protein kinase activator activity,protein kinase binding,protein kinase inhibitor activity	cell volume homeostasis,glucose homeostasis,locomotory behavior,positive regulation of canonical NF-kappaB signal transduction,positive regulation of canonical Wnt signaling pathway,positive regulation of inflammatory response,positive regulation of macrophage cytokine production,positive regulation of neuron differentiation,positive regulation of neuron projection development,positive regulation…
thalamus	P4-P90	P90	P4	Htra1	0.856159	1	0.2	Serine protease HTRA1	collagen-containing extracellular matrix,cytosol,extracellular region,plasma membrane	growth factor binding,identical protein binding,serine-type endopeptidase activity,serine-type peptidase activity	chorionic trophoblast cell differentiation,negative regulation of BMP signaling pathway,negative regulation of transforming growth factor beta receptor signaling pathway,placenta development,proteolysis
thalamus	P4-P90	P90	P4	Irf2	0.506509	1	0	Interferon regulatory factor 2	cytosol,focal adhesion,nucleoplasm	DNA-binding transcription activator activity, RNA polymerase II-specific,DNA-binding transcription factor activity,RNA polymerase II transcription regulatory region sequence-specific DNA binding	defense response to virus,regulation of transcription by RNA polymerase II,toll-like receptor 3 signaling pathway
thalamus	P4-P90	P90	P4	Rhou	1.27612	0.666667	0	Rho-related GTP-binding protein RhoU	cell projection,focal adhesion,Golgi membrane,plasma membrane,podosome	GTP binding,GTPase activity,metal ion binding	actin cytoskeleton organization,cytoskeleton organization,G1/S transition of mitotic cell cycle,Rac protein signal transduction,regulation of cell shape
thalamus	P4-P90	P90	P4	Pdgfd	0.519186	1	0	Platelet-derived growth factor D	extracellular space,membrane	growth factor activity,platelet-derived growth factor receptor binding	cellular response to amino acid stimulus,cellular response to hydrogen peroxide,cellular response to platelet-derived growth factor stimulus,cellular response to transforming growth factor beta stimulus,positive regulation of cell division,positive regulation of fibroblast proliferation,positive regulation of glomerular mesangial cell proliferation,positive regulation of monocyte extravasation,po…
thalamus	P4-P90	P90	P4	St3gal4	0.816395	1	0.6	CMP-N-acetylneuraminate-beta-galactosamide-alpha-2,3-sialyltransferase 4	Golgi cisterna membrane	beta-D-galactosyl-(1->3)-N-acetyl-beta-D-galactosaminide alpha-2,3- sialyltransferase,beta-galactoside (CMP) alpha-2,3-sialyltransferase activity,N-acetyllactosaminide alpha-2,3-sialyltransferase activity	cognition,glycolipid biosynthetic process,lipid glycosylation,oligosaccharide biosynthetic process,positive regulation of blood coagulation,positive regulation of leukocyte tethering or rolling,protein glycosylation,sialylation
thalamus	P4-P90	P90	P4	Cadm1	0.878803	1	0.4	Cell adhesion molecule 1	axon,basolateral plasma membrane,cell body fiber,cell-cell junction,dendrite,glutamatergic synapse,plasma membrane,postsynaptic membrane,presynaptic membrane,Schaffer collateral - CA1 synapse,synapse,synaptic vesicle,varicosity	PDZ domain binding,protein homodimerization activity,signaling receptor binding	apoptotic process,bone development,calcium-independent cell-cell adhesion via plasma membrane cell-adhesion molecules,cell adhesion,cell differentiation,cell recognition,detection of stimulus,heterophilic cell-cell adhesion via plasma membrane cell adhesion molecules,homophilic cell adhesion via plasma membrane adhesion molecules,lymphocyte migration into lymphoid organs,maintenance of postsynapt…
thalamus	P4-P90	P90	P4	Zbtb16	1.4103	1	0	Zbtb16	male germ cell nucleus,nucleus,transcription repressor complex	DNA binding,metal ion binding	anterior/posterior pattern specification,cell population proliferation,embryonic hindlimb morphogenesis,embryonic pattern specification,forelimb morphogenesis,hindlimb morphogenesis,male germ-line stem cell asymmetric division,negative regulation of cell population proliferation,negative regulation of DNA-templated transcription,positive regulation of apoptotic process,regulation of DNA-templated…
thalamus	P4-P90	P90	P4	Gm16759	0.693956	1	0
thalamus	P4-P90	P90	P4	Unc13c	1.17575	0.666667	0	Protein unc-13 homolog C	calyx of Held,cytoplasm,parallel fiber to Purkinje cell synapse,plasma membrane,presynapse,presynaptic membrane	calcium ion binding,diacylglycerol binding,non-kinase phorbol ester receptor activity,phospholipid binding	chemical synaptic transmission,negative regulation of synaptic plasticity,synaptic vesicle exocytosis
thalamus	P4-P90	P90	P4	Fam214a	0.632385	1	0.4	Atos homolog protein A	nucleus
thalamus	P4-P90	P90	P4	Tmod2	0.505967	1	0.4	Tropomodulin-2	cytoplasm,cytoskeleton,synapse	actin binding,tropomyosin binding	learning or memory,neuron-neuron synaptic transmission,pointed-end actin filament capping,positive regulation of G protein-coupled receptor signaling pathway
thalamus	P4-P90	P90	P4	Lama2	0.568063	1	0.6	Laminin subunit alpha-2	basement membrane,collagen-containing extracellular matrix,dendritic spine,extracellular region,neuromuscular junction,protein complex involved in cell-matrix adhesion,sarcolemma,synaptic cleft	signaling receptor binding	axon guidance,cell adhesion,positive regulation of cell adhesion,positive regulation of integrin-mediated signaling pathway,positive regulation of muscle cell differentiation,positive regulation of synaptic transmission, cholinergic,regulation of basement membrane organization,regulation of cell migration,regulation of embryonic development,Schwann cell differentiation
thalamus	P4-P90	P90	P4	9330159F19Rik	0.792996	1	0
thalamus	P4-P90	P90	P4	Ddo	0.901579	1	0	D-aspartate oxidase	cytosol,peroxisomal matrix	D-aspartate oxidase activity,D-glutamate oxidase activity,FAD binding	aspartate metabolic process,D-amino acid catabolic process,grooming behavior,hormone metabolic process,insemination,nervous system process,regulation of cell communication
thalamus	P4-P90	P90	P4	Gja1	0.62591	1	0.4	Gap junction alpha-1 protein	apical plasma membrane,cell junction,cell-cell junction,connexin complex,contractile muscle fiber,cytoplasm,cytosol,early endosome,endoplasmic reticulum,fascia adherens,gap junction,Golgi apparatus,intercalated disc,intermediate filament,lateral plasma membrane,membrane,membrane raft,mitochondrial outer membrane,mitochondrion,multivesicular body,nucleoplasm,plasma membrane,tight junction	beta-catenin binding,beta-tubulin binding,connexin binding,disordered domain specific binding,efflux transmembrane transporter activity,gap junction channel activity,gap junction channel activity involved in cardiac conduction electrical coupling,gap junction hemi-channel activity,glutathione transmembrane transporter activity,monoatomic ion transmembrane transporter activity,PDZ domain binding,p…	adult heart development,ATP transport,atrial ventricular junction remodeling,blood vessel morphogenesis,bone development,bone remodeling,cardiac conduction,cell communication by chemical coupling,cell communication by electrical coupling,cell-cell junction organization,cell-cell signaling,cellular response to amyloid-beta,cellular response to mechanical stimulus,cellular response to parathyroid h…
thalamus	P4-P90	P90	P4	Chpt1	0.584739	1	0.2	Cholinephosphotransferase 1	Golgi apparatus,Golgi membrane	diacylglycerol cholinephosphotransferase activity,metal ion binding,phosphotransferase activity, for other substituted phosphate groups	phosphatidylcholine biosynthetic process,platelet activating factor biosynthetic process
thalamus	P4-P90	P90	P4	Acss3	1.06703	0.666667	0	Acyl-CoA synthetase short-chain family member 3, mitochondrial	mitochondrial matrix,mitochondrion	acetate-CoA ligase activity,ATP binding,medium-chain fatty acid-CoA ligase activity,propionate-CoA ligase activity	lipid metabolic process
thalamus	P4-P90	P90	P4	Acsl6	0.695642	1	0.4	Long-chain-fatty-acid--CoA ligase 6	endoplasmic reticulum,endoplasmic reticulum membrane,mitochondrial outer membrane,mitochondrion,peroxisomal membrane	arachidonate-CoA ligase activity,ATP binding,long-chain fatty acid-CoA ligase activity,protein homodimerization activity	neuroblast proliferation
thalamus	P4-P90	P90	P4	Gm12239	0.596303	1	0.6
thalamus	P4-P90	P90	P4	Gria1	1.9193	1	0	Glutamate receptor 1	AMPA glutamate receptor complex,axonal spine,cell body,cell surface,cell-cell junction,cytosol,dendrite,dendrite membrane,dendritic shaft,dendritic spine,dendritic spine membrane,early endosome membrane,endoplasmic reticulum,endoplasmic reticulum membrane,excitatory synapse,external side of plasma membrane,glutamatergic synapse,ionotropic glutamate receptor complex,membrane,neuromuscular junction…	adenylate cyclase binding,AMPA glutamate receptor activity,amyloid-beta binding,beta-2 adrenergic receptor binding,G-protein alpha-subunit binding,G-protein beta-subunit binding,glutamate receptor binding,glutamate-gated calcium ion channel activity,glutamate-gated receptor activity,identical protein binding,immunoglobulin binding,ligand-gated monoatomic ion channel activity involved in regulatio…	behavioral response to pain,cellular response to amine stimulus,cellular response to ammonium ion,cellular response to brain-derived neurotrophic factor stimulus,cellular response to dsRNA,cellular response to L-glutamate,cellular response to peptide hormone stimulus,cerebral cortex development,chemical synaptic transmission,conditioned place preference,long-term memory,long-term synaptic depress…
thalamus	P4-P90	P90	P4	Nxn	0.578277	1	0.4	Nucleoredoxin	cytosol,nucleus	thioredoxin-disulfide reductase (NADPH) activity	cell differentiation,circulatory system development,in utero embryonic development,negative regulation of protein ubiquitination,negative regulation of Wnt signaling pathway,Wnt signaling pathway
thalamus	P4-P90	P90	P4	Abr	0.834513	1	1	Active breakpoint cluster region-related protein	axon,cytosol,dendritic spine,glutamatergic synapse,plasma membrane,Schaffer collateral - CA1 synapse	GTPase activator activity,guanyl-nucleotide exchange factor activity	actin cytoskeleton organization,activation of GTPase activity,brain development,cell migration,establishment of localization in cell,inner ear morphogenesis,intracellular signal transduction,macrophage migration,modulation of chemical synaptic transmission,negative regulation of blood vessel remodeling,negative regulation of cellular extravasation,negative regulation of inflammatory response,nega…
thalamus	P4-P90	P90	P4	Aldoc	0.618464	1	0	Fructose-bisphosphate aldolase C	mitochondrion	cytoskeletal protein binding,fructose-bisphosphate aldolase activity	epithelial cell differentiation,fructose 1,6-bisphosphate metabolic process,gluconeogenesis,glycolytic process
thalamus	P4-P90	P90	P4	Car10	0.748439	0.666667	0.2	Carbonic anhydrase-related protein 10		carbonate dehydratase activity,zinc ion binding
thalamus	P4-P90	P90	P4	Mapt	0.709597	0.666667	0.2	Microtubule-associated protein tau	axon,axoneme,cell body,cytoplasm,cytosol,dendrite,extracellular region,glial cell projection,growth cone,membrane raft,microtubule,microtubule cytoskeleton,nucleus,plasma membrane,postsynaptic density,tubulin complex	DNA binding,enzyme binding,microtubule binding,protein kinase binding	adult walking behavior,axo-dendritic transport,axon extension,axonogenesis,DNA damage response,intracellular transport,microtubule cytoskeleton organization,mitochondrion transport along microtubule,negative regulation of intracellular transport,negative regulation of tubulin deacetylation,neuron migration,positive regulation of axon extension,positive regulation of microtubule polymerization,reg…
thalamus	P4-P90	P90	P4	Pitpnc1	0.58476	1	1	Cytoplasmic phosphatidylinositol transfer protein 1	cytoplasm,nucleus	lipid binding,phosphatidic acid transfer activity,phosphatidylinositol binding,phosphatidylinositol transfer activity	phosphatidylinositol metabolic process,signal transduction
thalamus	P4-P90	P90	P4	Fam20a	1.23391	1	0	Pseudokinase FAM20A	cytoplasm,endoplasmic reticulum,extracellular space,Golgi apparatus	protein serine/threonine kinase activator activity	biomineral tissue development,calcium ion homeostasis,enamel mineralization,positive regulation of protein phosphorylation,response to bacterium,tooth eruption
thalamus	P4-P90	P90	P4	Grin2c	1.18895	0.333333	0	Glutamate receptor ionotropic, NMDA 2C	glutamatergic synapse,NMDA selective glutamate receptor complex,plasma membrane,postsynaptic density membrane,postsynaptic membrane	glutamate-gated calcium ion channel activity,monoatomic cation channel activity,NMDA glutamate receptor activity,transmitter-gated monoatomic ion channel activity involved in regulation of postsynaptic membrane potential	calcium ion transmembrane import into cytosol,directional locomotion,excitatory postsynaptic potential,ionotropic glutamate receptor signaling pathway,monoatomic cation transmembrane transport,negative regulation of protein catabolic process,neuromuscular process controlling balance,positive regulation of excitatory postsynaptic potential,positive regulation of synaptic transmission, glutamatergi…
thalamus	P4-P90	P90	P4	Aatk	1.17654	1	0	Serine/threonine-protein kinase LMTK1	dendrite,endoplasmic reticulum,growth cone,membrane,perinuclear region of cytoplasm	3-phosphoinositide-dependent protein kinase activity,AMP-activated protein kinase activity,ATP binding,DNA-dependent protein kinase activity,eukaryotic translation initiation factor 2alpha kinase activity,histone H2AS1 kinase activity,histone H2AS121 kinase activity,histone H2AT120 kinase activity,histone H2AXS139 kinase activity,histone H2BS14 kinase activity,histone H2BS36 kinase activity,histo…	apoptotic process,brain development,neuron apoptotic process
thalamus	P4-P90	P90	P4	Efr3b	0.647272	1	0	Protein EFR3 homolog B	actin cytoskeleton,cytosol,plasma membrane		phosphatidylinositol phosphate biosynthetic process,protein localization to plasma membrane,social behavior,transmission of nerve impulse
thalamus	P4-P90	P90	P4	Ntsr2	1.05051	1	0	Neurotensin receptor type 2	membrane,plasma membrane	G protein-coupled neurotensin receptor activity	phospholipase C-activating G protein-coupled receptor signaling pathway,regulation of membrane potential
thalamus	P4-P90	P90	P4	Rgs6	0.963194	1	0.6	Regulator of G-protein signaling 6	cytosol,membrane,nucleus,plasma membrane	GTPase activator activity	G protein-coupled receptor signaling pathway,intracellular signal transduction,negative regulation of signal transduction,positive regulation of GTPase activity,regulation of G protein-coupled receptor signaling pathway
thalamus	P4-P90	P90	P4	Meg3	0.698079	0.333333	0
thalamus	P4-P90	P90	P4	Pfkp	1.43136	1	0	ATP-dependent 6-phosphofructokinase, platelet type	6-phosphofructokinase complex,cytosol	6-phosphofructokinase activity,ATP binding,fructose-6-phosphate binding,identical protein binding,metal ion binding,protein-containing complex binding	cellular response to leukemia inhibitory factor,fructose 1,6-bisphosphate metabolic process,fructose 6-phosphate metabolic process,glycolytic process through fructose-6-phosphate
thalamus	P4-P90	P90	P4	Gpld1	1.21044	1	0	Phosphatidylinositol-glycan-specific phospholipase D	cytoplasm,extracellular matrix,extracellular region,extracellular space,high-density lipoprotein particle,intracellular membrane-bounded organelle	glycosylphosphatidylinositol phospholipase D activity,sodium channel regulator activity	cell migration involved in sprouting angiogenesis,cellular response to cholesterol,cellular response to insulin stimulus,cellular response to pH,cellular response to triglyceride,cellular response to xenobiotic stimulus,chondrocyte differentiation,complement receptor mediated signaling pathway,insulin receptor signaling pathway,negative regulation of cell population proliferation,negative regulat…
thalamus	P4-P90	P90	P4	A330076C08Rik	1.40996	1	0
thalamus	P4-P90	P90	P4	Wnk2	0.603849	1	0	Serine/threonine-protein kinase WNK2	cytoplasm,plasma membrane	3-phosphoinositide-dependent protein kinase activity,AMP-activated protein kinase activity,ATP binding,DNA-dependent protein kinase activity,eukaryotic translation initiation factor 2alpha kinase activity,histone H2AS1 kinase activity,histone H2AS121 kinase activity,histone H2AT120 kinase activity,histone H2AXS139 kinase activity,histone H2BS14 kinase activity,histone H2BS36 kinase activity,histo…	protein phosphorylation
thalamus	P4-P90	P90	P4	Pde8b	0.581625	1	0	High affinity cAMP-specific and IBMX-insensitive 3',5'-cyclic phosphodiesterase 8B		3',5'-cyclic-AMP phosphodiesterase activity,metal ion binding	behavioral fear response,cAMP catabolic process,negative regulation of insulin secretion involved in cellular response to glucose stimulus,negative regulation of steroid hormone biosynthetic process,neuromuscular process controlling balance,operant conditioning,signal transduction,visual learning
thalamus	P4-P90	P90	P4	Mast4	0.571066	1	0.8	Microtubule-associated serine/threonine-protein kinase 4	cytoplasm	3-phosphoinositide-dependent protein kinase activity,AMP-activated protein kinase activity,ATP binding,DNA-dependent protein kinase activity,eukaryotic translation initiation factor 2alpha kinase activity,histone H2AS1 kinase activity,histone H2AS121 kinase activity,histone H2AT120 kinase activity,histone H2AXS139 kinase activity,histone H2BS14 kinase activity,histone H2BS36 kinase activity,histo…
thalamus	P4-P90	P90	P4	Thrb	0.682208	1	0.6	Thyroid hormone receptor beta	nuclear body,nucleus,RNA polymerase II transcription regulator complex	chromatin binding,chromatin DNA binding,DNA-binding transcription factor activity,enzyme binding,nuclear receptor activity,sequence-specific double-stranded DNA binding,thyroid hormone binding,transcription coactivator binding,zinc ion binding	animal organ morphogenesis,cellular response to thyroid hormone stimulus,female courtship behavior,mRNA transcription by RNA polymerase II,negative regulation of DNA-templated transcription,negative regulation of female receptivity,negative regulation of transcription by RNA polymerase II,positive regulation of thyroid hormone receptor signaling pathway,positive regulation of transcription by RNA…
thalamus	P4-P90	P90	P4	Vcl	0.556217	1	0.4	Vinculin	actin cytoskeleton,adherens junction,brush border,cell projection,cell-cell junction,costamere,cytoplasm,fascia adherens,focal adhesion,inner dense plaque of desmosome,outer dense plaque of desmosome,plasma membrane,podosome,podosome ring,protein-containing complex,sarcolemma,terminal web,zonula adherens	actin filament binding,alpha-catenin binding,dystroglycan binding,structural molecule activity,ubiquitin protein ligase binding	adherens junction assembly,apical junction assembly,axon extension,cell adhesion,epithelial cell-cell adhesion,lamellipodium assembly,morphogenesis of an epithelium,protein localization to cell surface,regulation of cell migration,regulation of establishment of endothelial barrier,regulation of focal adhesion assembly,regulation of protein localization to adherens junction
thalamus	P4-P90	P90	P4	Adk	0.703675	1	0.8	Adenosine kinase	cytosol,nucleoplasm,nucleus,plasma membrane	adenosine kinase activity,ATP binding,deoxyadenosine kinase activity,metal ion binding	AMP salvage,dAMP salvage,dATP biosynthetic process,GMP salvage,purine ribonucleoside salvage
thalamus	P4-P90	P90	P4	Lrmda	0.823107	1	0	Leucine-rich melanocyte differentiation-associated protein			melanocyte differentiation
thalamus	P4-P90	P90	P4	Itih3	1.40379	1	0	Inter-alpha-trypsin inhibitor heavy chain H3	collagen-containing extracellular matrix,extracellular region	serine-type endopeptidase inhibitor activity	hyaluronan metabolic process
thalamus	P4-P90	P90	P4	Ndrg2	0.703191	1	1	Protein NDRG2	cytoplasm,Golgi apparatus,growth cone,nucleus,perinuclear region of cytoplasm		cell differentiation,negative regulation of cytokine production,negative regulation of ERK1 and ERK2 cascade,negative regulation of vascular associated smooth muscle cell proliferation,nervous system development,regulation of platelet-derived growth factor production,regulation of vascular endothelial growth factor production,vascular associated smooth muscle cell proliferation,Wnt signaling path…
thalamus	P4-P90	P90	P4	Gjb6	1.3746	1	0	Gap junction beta-6 protein	actin filament,apical plasma membrane,connexin complex,gap junction	actin filament binding,beta-tubulin binding,gap junction channel activity involved in cell communication by electrical coupling,microtubule binding	cellular response to glucose stimulus,ear morphogenesis,gap junction assembly,gap junction-mediated intercellular transport,inner ear development,negative regulation of cell population proliferation,response to electrical stimulus,response to lipopolysaccharide,sensory perception of sound
thalamus	P4-P90	P90	P4	Gpc5	0.526241	1	1	Glypican-5	collagen-containing extracellular matrix,extracellular region,Golgi lumen,plasma membrane,side of membrane		regulation of signal transduction
thalamus	P4-P90	P90	P4	Farp1	0.669552	1	1	FERM, ARHGEF and pleckstrin domain-containing protein 1	cytoplasmic side of plasma membrane,cytoskeleton,cytosol,dendrite,dendritic spine,extrinsic component of postsynaptic membrane,filopodium,glutamatergic synapse	cytoskeletal protein binding,guanyl-nucleotide exchange factor activity,small GTPase binding	dendrite morphogenesis,enzyme-linked receptor protein signaling pathway,positive regulation of skeletal muscle acetylcholine-gated channel clustering,postsynaptic actin cytoskeleton organization,Rac protein signal transduction,regulation of presynapse assembly,retrograde trans-synaptic signaling by trans-synaptic protein complex,synapse assembly
thalamus	P4-P90	P90	P4	Selenop	0.614649	0.666667	0.2	Selenoprotein P	extracellular region,extracellular space	selenium binding	brain development,locomotory behavior,post-embryonic development,regulation of growth,response to selenium ion,selenium compound metabolic process,sexual reproduction
thalamus	P4-P90	P90	P4	5031439G07Rik	1.03379	1	0
thalamus	P4-P90	P90	P4	Cntn1	1.72216	1	0	Contactin-1	glutamatergic synapse,myelin sheath,plasma membrane,postsynaptic membrane,presynaptic membrane,side of membrane,synapse	carbohydrate binding	cell adhesion,central nervous system myelin formation,cerebellum development,gene expression,locomotory behavior,myelination,neuron projection development,Notch signaling pathway,positive regulation of gene expression,positive regulation of neuron projection development,positive regulation of sodium ion transport
thalamus	P4-P90	P90	P4	Rapgef3	0.826679	1	0	Rap guanine nucleotide exchange factor 3	cortical actin cytoskeleton,filopodium,lamellipodium,microvillus,plasma membrane	cAMP binding,guanyl-nucleotide exchange factor activity,protein domain specific binding	angiogenesis,associative learning,cellular response to cAMP,establishment of endothelial barrier,negative regulation of syncytium formation by plasma membrane fusion,positive regulation of angiogenesis,positive regulation of GTPase activity,positive regulation of protein export from nucleus,positive regulation of stress fiber assembly,positive regulation of syncytium formation by plasma membrane …
thalamus	P4-P90	P90	P4	Aifm3	0.846685	1	0	Apoptosis-inducing factor 3	cytosol,endoplasmic reticulum,mitochondrial inner membrane,mitochondrion	2 iron, 2 sulfur cluster binding,metal ion binding,oxidoreductase activity	execution phase of apoptosis
thalamus	P4-P90	P90	P4	Hacd2	0.55179	1	0.4	Very-long-chain (3R)-3-hydroxyacyl-CoA dehydratase 2	endoplasmic reticulum,endoplasmic reticulum membrane	enzyme binding,very-long-chain (3R)-3-hydroxyacyl-CoA dehydratase activity	fatty acid elongation,sphingolipid biosynthetic process,very long-chain fatty acid biosynthetic process
thalamus	P4-P90	P90	P4	Gm1604a	1.35142	1	0
thalamus	P4-P90	P90	P4	Ccnd3	0.941997	1	0	G1/S-specific cyclin-D3	cyclin D3-CDK4 complex,cyclin D3-CDK6 complex,cytoplasm,nucleoplasm,nucleus	cyclin-dependent protein serine/threonine kinase activator activity,cyclin-dependent protein serine/threonine kinase activity,protein kinase binding	cell division,G1/S transition of mitotic cell cycle,negative regulation of transcription by RNA polymerase II,regulation of cell cycle,regulation of cell population proliferation,signal transduction,T cell proliferation
thalamus	P4-P90	P90	P4	Daam2	0.608459	1	0.2	Disheveled-associated activator of morphogenesis 2		actin binding,small GTPase binding	actin cytoskeleton organization,determination of left/right symmetry,dorsal spinal cord development,negative regulation of oligodendrocyte differentiation,podocyte cell migration,positive regulation of canonical Wnt signaling pathway,positive regulation of cell migration,regulation of actin filament polymerization,regulation of canonical Wnt signaling pathway,regulation of filopodium assembly,reg…
thalamus	P4-P90	P90	P4	Cables1	0.977968	1	0	CDK5 and ABL1 enzyme substrate 1	cytosol,growth cone,nucleoplasm		cell division,G1/S transition of mitotic cell cycle,nervous system development,regulation of cell cycle
thalamus	P4-P90	P90	P4	Mapre2	0.503321	1	0	Microtubule-associated protein RP/EB family member 2	cytoplasm,focal adhesion,microtubule	identical protein binding,microtubule plus-end binding,protein kinase binding	cell division,positive regulation of ARF protein signal transduction,positive regulation of focal adhesion disassembly,positive regulation of GTPase activity,positive regulation of keratinocyte migration
thalamus	P4-P90	P90	P4	Psd2	1.02385	1	0	PH and SEC7 domain-containing protein 2	cleavage furrow,dendrite,glutamatergic synapse,neuronal cell body,postsynapse,ruffle membrane	guanyl-nucleotide exchange factor activity,phospholipid binding	regulation of ARF protein signal transduction
thalamus	P4-P90	P90	P4	Nrg2	0.707976	0.666667	0	Pro-neuregulin-2, membrane-bound isoform	extracellular region,extracellular space,plasma membrane	ErbB-4 class receptor binding,growth factor activity,receptor ligand activity	cell surface receptor signaling pathway,ERBB2-ERBB3 signaling pathway,ERBB4 signaling pathway,ERBB4-ERBB4 signaling pathway,nervous system development
thalamus	P4-P90	P90	P4	Kcnn2	0.852014	1	0.6	Small conductance calcium-activated potassium channel protein 2	dendritic spine,glutamatergic synapse,plasma membrane,postsynaptic membrane,sarcolemma,smooth endoplasmic reticulum,T-tubule,Z disc	calmodulin binding,monoatomic ion channel activity,small conductance calcium-activated potassium channel activity	membrane repolarization during atrial cardiac muscle cell action potential,modulation of chemical synaptic transmission,monoatomic ion transport,potassium ion transmembrane transport,potassium ion transport
thalamus	P4-P90	P90	P4	Mapk4	0.657913	1	1	Mitogen-activated protein kinase 4	cytoplasm,nucleus	ATP binding,JUN kinase activity,protein heterodimerization activity,protein homodimerization activity,protein kinase binding,protein serine kinase activity
thalamus	P4-P90	P90	P4	Gm9925	1.01556	1	0
thalamus	P4-P90	P90	P4	C730002L08Rik	1.36014	0.666667	0
thalamus	P4-P90	P90	P4	Aldh1a1	1.53418	1	0	Aldehyde dehydrogenase 1A1	axon,cytosol,synapse	3-chloroallyl aldehyde dehydrogenase activity,3-deoxyglucosone dehydrogenase activity,aldehyde dehydrogenase (NAD+) activity,aminobutyraldehyde dehydrogenase (NAD+) activity,benzaldehyde dehydrogenase (NAD+) activity,NAD binding,retinal dehydrogenase activity	9-cis-retinoic acid biosynthetic process,apoptotic process,cellular detoxification of aldehyde,embryonic eye morphogenesis,fructosamine catabolic process,fructose catabolic process,gamma-aminobutyric acid biosynthetic process,maintenance of lens transparency,negative regulation of cold-induced thermogenesis,optic cup morphogenesis involved in camera-type eye development,positive regulation of apo…
thalamus	P4-P90	P90	P4	Trpm3	1.12178	1	1	Transient receptor potential cation channel subfamily M member 3	plasma membrane	calcium channel activity,calmodulin binding,G-protein beta/gamma-subunit complex binding,monoatomic cation channel activity,phosphatidylinositol-4,5-bisphosphate binding,temperature-gated ion channel activity,zinc ion transmembrane transporter activity	calcium ion transmembrane transport,monoatomic cation transport,protein homotetramerization,sodium ion transport,zinc ion transmembrane transport
thalamus	P4-P90	P90	P4	C330002G04Rik	0.867668	0.666667	0
thalamus	P4-P90	P90	P4	Klf9	0.536146	1	0.4	Krueppel-like factor 9	nucleus	DNA binding,DNA-binding transcription activator activity, RNA polymerase II-specific,DNA-binding transcription factor activity,metal ion binding,RNA polymerase II transcription regulatory region sequence-specific DNA binding	cellular response to cortisol stimulus,embryo implantation,negative regulation of keratinocyte proliferation,positive regulation of transcription by RNA polymerase II,progesterone receptor signaling pathway,regulation of DNA-templated transcription,rhythmic process
thalamus	P4-P90	P90	P4	Lgi1	1.72672	1	0	Leucine-rich glioma-inactivated protein 1	axon initial segment,cytoplasm,dendrite,endoplasmic reticulum,extracellular space,glutamatergic synapse,Golgi apparatus,synaptic cleft	signaling receptor binding	axon guidance,neurotransmitter receptor localization to postsynaptic specialization membrane,positive regulation of cell growth,positive regulation of synaptic transmission
thalamus	P4-P90	P90	P4	Cnnm2	0.624416	0.666667	0.2	Metal transporter CNNM2	basolateral plasma membrane,glutamatergic synapse,plasma membrane,synapse	ATP binding,magnesium ion transmembrane transporter activity	magnesium ion homeostasis,magnesium ion transport
thalamus	P4-P90	P90	P4	Nt5c2	0.519404	1	0.6	Cytosolic purine 5'-nucleotidase	cytosol	5'-nucleotidase activity,ATP binding,GMP 5'-nucleotidase activity,identical protein binding,IMP 5'-nucleotidase activity,metal ion binding,nucleoside phosphotransferase activity,XMP 5'-nucleosidase activity	allantoin metabolic process,amide catabolic process,dGMP catabolic process,GMP catabolic process,GMP catabolic process to guanine,IMP catabolic process,IMP metabolic process
thalamus	P4-P90	P90	P4	Ablim1	0.626412	1	0.4	Actin-binding LIM protein 1	actin cytoskeleton,cytoplasm,lamellipodium,postsynaptic density,stress fiber	actin binding,metal ion binding	axon guidance,cilium assembly,cytoskeleton organization,lamellipodium assembly,positive regulation of transcription by RNA polymerase II,transcription by RNA polymerase II
thalamus	P4-P90	P90	P4	Phka1	0.527424	1	1	Phosphorylase b kinase regulatory subunit alpha, skeletal muscle isoform	plasma membrane	calmodulin binding	glycogen metabolic process,positive regulation of glycogen catabolic process
thalamus	P4-P90	P90	P4	Tsc22d3	0.759016	0.666667	0	TSC22 domain family protein 3	cytoplasm,nucleus	MRF binding	negative regulation of activation-induced cell death of T cells,negative regulation of skeletal muscle tissue development,negative regulation of transcription by RNA polymerase II,regulation of transcription by RNA polymerase II,response to osmotic stress
thalamus	P4-P90	P90	P4	Sat1	0.654711	1	0.2	Diamine acetyltransferase 1	cytosol	diamine N-acetyltransferase activity,N-acetyltransferase activity	polyamine biosynthetic process,putrescine catabolic process,regulation of cell population proliferation,spermidine acetylation,spermine catabolic process

## Sheet: astro_adegs_groupCA-RS
replicate	comparison	higher_group	lower_group	DEG_name	logFC	cell_type	region
merged	E18.5-P4	P4	E18.5	Sema3c	0.8701102936428347	Astrocyte	cortex
merged	E18.5-P4	P4	E18.5	H3f3b	0.7624695188052727	Astrocyte	cortex
merged	P4-P14	P4	P14	Sema3c	0.5121443968893211	Astrocyte	cortex
merged	P4-P14	P4	P14	H3f3b	1.0404686206946705	Astrocyte	cortex
merged	P4-P14	P4	P14	Vcan	1.0024895263723264	Astrocyte	cortex
merged	P4-P32	P4	P32	H3f3b	1.4320068483795183	Astrocyte	cortex
merged	P4-P32	P4	P32	Vcan	1.08836	Astrocyte	cortex
merged	P4-P32	P4	P32	Oxr1	0.6688771554772465	Astrocyte	cortex
merged	P4-P90	P4	P90	H3f3b	1.406719894296859	Astrocyte	cortex
merged	P4-P90	P4	P90	Vcan	1.0629705517506598	Astrocyte	cortex
merged	P4-P90	P4	P90	Oxr1	0.6746077836166833	Astrocyte	cortex
merged	P4-90weeks	P4	90weeks	Gm11867	0.6079637092232238	Astrocyte	cortex
merged	P4-90weeks	P4	90weeks	Sema3c	1.1834389371793848	Astrocyte	cortex
merged	P4-90weeks	P4	90weeks	H3f3b	1.2908385560526463	Astrocyte	cortex
merged	P4-90weeks	P4	90weeks	Vcan	1.1320710111415266	Astrocyte	cortex
merged	E18.5-P14	P14	E18.5	Lncpint	1.551027147542288	Astrocyte	cortex
merged	E18.5-P14	P14	E18.5	Unc13c	1.736693447633632	Astrocyte	cortex
merged	P4-P14	P14	P4	Lncpint	1.6186982405522865	Astrocyte	cortex
merged	P4-P14	P14	P4	Unc13c	1.8717159059359212	Astrocyte	cortex
merged	P14-90weeks	P14	90weeks	Sema3c	0.6712945402900636	Astrocyte	cortex
merged	E18.5-P32	P32	E18.5	Sema3c	0.9881137693789688	Astrocyte	cortex
merged	E18.5-P32	P32	E18.5	Lncpint	1.681846908358597	Astrocyte	cortex
merged	E18.5-P32	P32	E18.5	Unc13c	1.347078621840487	Astrocyte	cortex
merged	P4-P32	P32	P4	Lncpint	1.7495180013685954	Astrocyte	cortex
merged	P4-P32	P32	P4	Unc13c	1.4821010801427763	Astrocyte	cortex
merged	P14-P32	P32	P14	Sema3c	0.6301478726254552	Astrocyte	cortex
merged	P32-P90	P32	P90	Sema3c	0.6179221501771615	Astrocyte	cortex
merged	P32-90weeks	P32	90weeks	Gm11867	0.6321614692817185	Astrocyte	cortex
merged	P32-90weeks	P32	90weeks	Sema3c	1.3014424129155189	Astrocyte	cortex
merged	E18.5-P90	P90	E18.5	Lncpint	1.6080708113520548	Astrocyte	cortex
merged	E18.5-P90	P90	E18.5	Unc13c	1.477476438243689	Astrocyte	cortex
merged	P4-P90	P90	P4	Lncpint	1.6757419043620532	Astrocyte	cortex
merged	P4-P90	P90	P4	Unc13c	1.612498896545978	Astrocyte	cortex
merged	P90-90weeks	P90	90weeks	Sema3c	0.6835202627383574	Astrocyte	cortex
merged	E18.5-90weeks	90weeks	E18.5	Lncpint	1.7144705757752912	Astrocyte	cortex
merged	E18.5-90weeks	90weeks	E18.5	Unc13c	1.6062027379166024	Astrocyte	cortex
merged	P4-90weeks	90weeks	P4	Lncpint	1.7821416687852896	Astrocyte	cortex
merged	P4-90weeks	90weeks	P4	Unc13c	1.7412251962188918	Astrocyte	cortex
merged	E18.5-P4	P4	E18.5	Sema3c	0.7954945968759899	OPC	cortex
merged	E18.5-P4	P4	E18.5	Unc13c	1.0140952823342886	OPC	cortex
merged	E18.5-P4	P4	E18.5	Ptprq	1.0997573817825526	OPC	cortex
merged	E18.5-P4	P4	E18.5	H3f3b	0.9732531501531152	OPC	cortex
merged	P4-P14	P4	P14	Sema3c	0.5493074393547153	OPC	cortex
merged	P4-P14	P4	P14	H3f3b	0.6570826884365807	OPC	cortex
merged	P4-P32	P4	P32	Ptprq	0.5841127296823869	OPC	cortex
merged	P4-P32	P4	P32	H3f3b	0.8382178207519212	OPC	cortex
merged	P4-P90	P4	P90	Sema3c	0.569419	OPC	cortex
merged	P4-P90	P4	P90	H3f3b	0.8950955962997231	OPC	cortex
merged	P4-90weeks	P4	90weeks	Gm11867	0.6434508143070221	OPC	cortex
merged	P4-90weeks	P4	90weeks	Sema3c	1.2018049884518909	OPC	cortex
merged	P4-90weeks	P4	90weeks	Ptprq	0.7352817892853996	OPC	cortex
merged	P4-90weeks	P4	90weeks	H3f3b	0.6801112558532593	OPC	cortex
merged	E18.5-P14	P14	E18.5	Unc13c	1.0169917532197186	OPC	cortex
merged	P14-90weeks	P14	90weeks	Sema3c	0.6524975490971756	OPC	cortex
merged	E18.5-P32	P32	E18.5	Sema3c	0.9628879722599656	OPC	cortex
merged	E18.5-P32	P32	E18.5	Unc13c	1.0839391174215611	OPC	cortex
merged	P14-P32	P32	P14	Sema3c	0.7167008147386909	OPC	cortex
merged	P32-P90	P32	P90	Sema3c	0.7368122387716116	OPC	cortex
merged	P32-90weeks	P32	90weeks	Gm11867	0.6263659751400465	OPC	cortex
merged	P32-90weeks	P32	90weeks	Sema3c	1.3691983638358665	OPC	cortex
merged	E18.5-P90	P90	E18.5	Lncpint	0.8669	OPC	cortex
merged	E18.5-P90	P90	E18.5	Unc13c	1.1263007796612996	OPC	cortex
merged	P4-P90	P90	P4	Lncpint	0.7496862496287696	OPC	cortex
merged	E18.5-90weeks	90weeks	E18.5	Lncpint	0.9187767269138232	OPC	cortex
merged	E18.5-90weeks	90weeks	E18.5	Unc13c	1.134517107477078	OPC	cortex
merged	E18.5-90weeks	90weeks	E18.5	Oxr1	0.5108884224714898	OPC	cortex
merged	P4-90weeks	90weeks	P4	Lncpint	0.8015630267651158	OPC	cortex
merged	P4-90weeks	90weeks	P4	Oxr1	0.5289283529921911	OPC	cortex
merged	E18.5-P14	E18.5	P14	Vcan	0.984833	NeuronInh	cortex
merged	E18.5-P32	E18.5	P32	Vcan	1.0840901429408207	NeuronInh	cortex
merged	E18.5-P90	E18.5	P90	Vcan	1.225929383226148	NeuronInh	cortex
merged	E18.5-90weeks	E18.5	90weeks	Vcan	1.2664096810024317	NeuronInh	cortex
merged	E18.5-P4	P4	E18.5	Gm11867	0.5146712830463964	NeuronInh	cortex
merged	E18.5-P4	P4	E18.5	Sema3c	0.957845	NeuronInh	cortex
merged	E18.5-P4	P4	E18.5	Ptprq	1.1670666534333023	NeuronInh	cortex
merged	E18.5-P4	P4	E18.5	H3f3b	0.846804	NeuronInh	cortex
merged	E18.5-P4	P4	E18.5	Oxr1	0.5190213232024221	NeuronInh	cortex
merged	P4-P14	P4	P14	Vcan	0.6247587333756178	NeuronInh	cortex
merged	P4-P32	P4	P32	Ptprq	0.5623321056084125	NeuronInh	cortex
merged	P4-P32	P4	P32	H3f3b	0.5326729337262108	NeuronInh	cortex
merged	P4-P32	P4	P32	Vcan	0.7240155326041886	NeuronInh	cortex
merged	P4-P90	P4	P90	H3f3b	0.5659588695111623	NeuronInh	cortex
merged	P4-P90	P4	P90	Vcan	0.8658547728895158	NeuronInh	cortex
merged	P4-90weeks	P4	90weeks	Gm11867	0.5141538928818026	NeuronInh	cortex
merged	P4-90weeks	P4	90weeks	Sema3c	0.6795798957466213	NeuronInh	cortex
merged	P4-90weeks	P4	90weeks	Ptprq	0.6670470045601731	NeuronInh	cortex
merged	P4-90weeks	P4	90weeks	H3f3b	0.6244325937046787	NeuronInh	cortex
merged	P4-90weeks	P4	90weeks	Vcan	0.9063350706657994	NeuronInh	cortex
merged	E18.5-P14	P14	E18.5	Sema3c	0.5611239095043561	NeuronInh	cortex
merged	E18.5-P14	P14	E18.5	Lncpint	1.370718272270698	NeuronInh	cortex
merged	E18.5-P14	P14	E18.5	Oxr1	0.9970804803103912	NeuronInh	cortex
merged	P4-P14	P14	P4	Lncpint	0.96691	NeuronInh	cortex
merged	E18.5-P32	P32	E18.5	Gm11867	0.6040804202191183	NeuronInh	cortex
merged	E18.5-P32	P32	E18.5	Sema3c	1.1637414048279158	NeuronInh	cortex
merged	E18.5-P32	P32	E18.5	Lncpint	1.5194580849503387	NeuronInh	cortex
merged	E18.5-P32	P32	E18.5	Oxr1	1.1228657801430548	NeuronInh	cortex
merged	P4-P32	P32	P4	Lncpint	1.1156498279259888	NeuronInh	cortex
merged	P4-P32	P32	P4	Oxr1	0.6038444569406327	NeuronInh	cortex
merged	P14-P32	P32	P14	Sema3c	0.6026174953235597	NeuronInh	cortex
merged	P32-P90	P32	P90	Sema3c	0.5550184396486109	NeuronInh	cortex
merged	P32-90weeks	P32	90weeks	Gm11867	0.6035630300545245	NeuronInh	cortex
merged	P32-90weeks	P32	90weeks	Sema3c	0.8854765390476791	NeuronInh	cortex
merged	E18.5-P90	P90	E18.5	Sema3c	0.6087229651793049	NeuronInh	cortex
merged	E18.5-P90	P90	E18.5	Lncpint	1.5495676562292535	NeuronInh	cortex
merged	E18.5-P90	P90	E18.5	Oxr1	1.0480381062023374	NeuronInh	cortex
merged	P4-P90	P90	P4	Lncpint	1.1457593992049036	NeuronInh	cortex
merged	P4-P90	P90	P4	Oxr1	0.5290167829999153	NeuronInh	cortex
merged	E18.5-90weeks	90weeks	E18.5	Lncpint	1.591722847933124	NeuronInh	cortex
merged	E18.5-90weeks	90weeks	E18.5	Oxr1	1.0948049886593634	NeuronInh	cortex
merged	P4-90weeks	90weeks	P4	Lncpint	1.187914590908774	NeuronInh	cortex
merged	P4-90weeks	90weeks	P4	Oxr1	0.5757836654569413	NeuronInh	cortex
merged	E18.5-P14	E18.5	P14	Vcan	0.6710171326379966	Astrocyte	striatum
merged	E18.5-P32	E18.5	P32	Vcan	0.8986751923368895	Astrocyte	striatum
merged	E18.5-P90	E18.5	P90	Vcan	1.0121466888105557	Astrocyte	striatum
merged	E18.5-90weeks	E18.5	90weeks	Vcan	0.9325289979108146	Astrocyte	striatum
merged	E18.5-P4	P4	E18.5	Gm11867	0.6691060977314286	Astrocyte	striatum
merged	E18.5-P4	P4	E18.5	Sema3c	0.9841088476028292	Astrocyte	striatum
merged	E18.5-P4	P4	E18.5	H3f3b	0.9541689060115468	Astrocyte	striatum
merged	P4-P14	P4	P14	H3f3b	0.5848016728669898	Astrocyte	striatum
merged	P4-P32	P4	P32	H3f3b	0.6191881756214592	Astrocyte	striatum
merged	P4-P32	P4	P32	Vcan	0.7101794475000361	Astrocyte	striatum
merged	P4-P90	P4	P90	Sema3c	0.58965	Astrocyte	striatum
merged	P4-P90	P4	P90	H3f3b	1.037838820280021	Astrocyte	striatum
merged	P4-P90	P4	P90	Vcan	0.8236509439737024	Astrocyte	striatum
merged	P4-90weeks	P4	90weeks	H3f3b	1.3635305106295366	Astrocyte	striatum
merged	P4-90weeks	P4	90weeks	Vcan	0.7440332530739612	Astrocyte	striatum
merged	E18.5-P14	P14	E18.5	Sema3c	0.5211468345417218	Astrocyte	striatum
merged	E18.5-P14	P14	E18.5	Lncpint	1.1367352851797083	Astrocyte	striatum
merged	P4-P14	P14	P4	Lncpint	0.7507914814318031	Astrocyte	striatum
merged	E18.5-P32	P32	E18.5	Gm11867	0.6044982997069864	Astrocyte	striatum
merged	E18.5-P32	P32	E18.5	Sema3c	1.1220502248503126	Astrocyte	striatum
merged	E18.5-P32	P32	E18.5	Lncpint	1.317157030957701	Astrocyte	striatum
merged	P4-P32	P32	P4	Lncpint	0.9312132272097956	Astrocyte	striatum
merged	P14-P32	P32	P14	Sema3c	0.6009033903085907	Astrocyte	striatum
merged	P32-P90	P32	P90	Sema3c	0.7275917099134463	Astrocyte	striatum
merged	E18.5-P90	P90	E18.5	Lncpint	1.3620473949995784	Astrocyte	striatum
merged	P4-P90	P90	P4	Lncpint	0.9761035912516732	Astrocyte	striatum
merged	E18.5-90weeks	90weeks	E18.5	Gm11867	0.8309294742402565	Astrocyte	striatum
merged	E18.5-90weeks	90weeks	E18.5	Sema3c	0.7303467817111851	Astrocyte	striatum
merged	E18.5-90weeks	90weeks	E18.5	Lncpint	1.4435537007451444	Astrocyte	striatum
merged	P4-90weeks	90weeks	P4	Lncpint	1.0576098969972392	Astrocyte	striatum
merged	P14-90weeks	90weeks	P14	Gm11867	0.525321	Astrocyte	striatum
merged	P90-90weeks	90weeks	P90	Gm11867	0.5169969581528766	Astrocyte	striatum
merged	E18.5-P4	P4	E18.5	Gm11867	0.6700650955397631	OPC	striatum
merged	E18.5-P4	P4	E18.5	Sema3c	0.5753389679569065	OPC	striatum
merged	E18.5-P4	P4	E18.5	Ptprq	1.128691024846472	OPC	striatum
merged	E18.5-P4	P4	E18.5	H3f3b	1.4062022270111076	OPC	striatum
merged	P4-P14	P4	P14	H3f3b	0.6823803056382352	OPC	striatum
merged	P4-P32	P4	P32	Ptprq	0.5650552342659652	OPC	striatum
merged	P4-P90	P4	P90	H3f3b	0.9393129348418529	OPC	striatum
merged	P4-90weeks	P4	90weeks	H3f3b	0.6943901896880192	OPC	striatum
merged	E18.5-P14	P14	E18.5	Unc13c	1.2426126527401609	OPC	striatum
merged	E18.5-P32	P32	E18.5	Gm11867	0.7375898856506355	OPC	striatum
merged	E18.5-P32	P32	E18.5	Sema3c	0.8909056452458026	OPC	striatum
merged	E18.5-P32	P32	E18.5	Lncpint	0.6811085296981872	OPC	striatum
merged	E18.5-P32	P32	E18.5	Unc13c	1.4440399696749089	OPC	striatum
merged	E18.5-P32	P32	E18.5	Vcan	0.525553	OPC	striatum
merged	P4-P32	P32	P4	Lncpint	0.6017101534045469	OPC	striatum
merged	P4-P32	P32	P4	Vcan	0.5218753414218349	OPC	striatum
merged	P14-P32	P32	P14	Sema3c	0.5056687259802934	OPC	striatum
merged	P32-P90	P32	P90	Sema3c	0.5695949965475504	OPC	striatum
merged	E18.5-P90	P90	E18.5	Gm11867	0.5039710151596273	OPC	striatum
merged	E18.5-P90	P90	E18.5	Lncpint	0.8383858178793494	OPC	striatum
merged	E18.5-P90	P90	E18.5	Unc13c	1.4868843935276836	OPC	striatum
merged	E18.5-P90	P90	E18.5	Oxr1	0.5028552428676178	OPC	striatum
merged	P4-P90	P90	P4	Lncpint	0.7589874415857091	OPC	striatum
merged	P4-P90	P90	P4	Unc13c	0.5153914145435627	OPC	striatum
merged	E18.5-90weeks	90weeks	E18.5	Gm11867	0.9420039471223756	OPC	striatum
merged	E18.5-90weeks	90weeks	E18.5	Lncpint	0.8670258784582517	OPC	striatum
merged	E18.5-90weeks	90weeks	E18.5	Unc13c	1.6184236301564945	OPC	striatum
merged	E18.5-90weeks	90weeks	E18.5	Vcan	0.6217121985013692	OPC	striatum
merged	E18.5-90weeks	90weeks	E18.5	Oxr1	0.5279970277321024	OPC	striatum
merged	P4-90weeks	90weeks	P4	Lncpint	0.7876275021646114	OPC	striatum
merged	P4-90weeks	90weeks	P4	Unc13c	0.6469306511723736	OPC	striatum
merged	P4-90weeks	90weeks	P4	Vcan	0.618035	OPC	striatum
merged	E18.5-P14	E18.5	P14	Vcan	0.5834429684335757	NeuronInh	striatum
merged	E18.5-P32	E18.5	P32	Vcan	0.7096158284042119	NeuronInh	striatum
merged	E18.5-P90	E18.5	P90	Vcan	0.7839091998617537	NeuronInh	striatum
merged	E18.5-90weeks	E18.5	90weeks	Vcan	0.9758641650037406	NeuronInh	striatum
merged	E18.5-P4	P4	E18.5	Gm11867	0.7592102490317659	NeuronInh	striatum
merged	E18.5-P4	P4	E18.5	Sema3c	1.1052594761600123	NeuronInh	striatum
merged	E18.5-P4	P4	E18.5	Unc13c	0.6642290953987813	NeuronInh	striatum
merged	E18.5-P4	P4	E18.5	Ptprq	1.2276071379966031	NeuronInh	striatum
merged	E18.5-P4	P4	E18.5	H3f3b	0.799729	NeuronInh	striatum
merged	P4-P14	P4	P14	Ptprq	0.531427	NeuronInh	striatum
merged	P4-P14	P4	P14	H3f3b	0.5262067685867944	NeuronInh	striatum
merged	P4-P32	P4	P32	Ptprq	0.6059997055927948	NeuronInh	striatum
merged	P4-P90	P4	P90	H3f3b	0.6086722628401019	NeuronInh	striatum
merged	P4-P90	P4	P90	Vcan	0.504185	NeuronInh	striatum
merged	P4-90weeks	P4	90weeks	H3f3b	0.7435558460397951	NeuronInh	striatum
merged	P4-90weeks	P4	90weeks	Vcan	0.69614	NeuronInh	striatum
merged	E18.5-P14	P14	E18.5	Sema3c	0.7012157804597741	NeuronInh	striatum
merged	E18.5-P14	P14	E18.5	Lncpint	1.4738389982767706	NeuronInh	striatum
merged	E18.5-P14	P14	E18.5	Unc13c	1.129415887206766	NeuronInh	striatum
merged	P4-P14	P14	P4	Lncpint	0.6438412243131528	NeuronInh	striatum
merged	E18.5-P32	P32	E18.5	Gm11867	0.7042802194215206	NeuronInh	striatum
merged	E18.5-P32	P32	E18.5	Sema3c	1.2583001355111811	NeuronInh	striatum
merged	E18.5-P32	P32	E18.5	Lncpint	1.6805837518690103	NeuronInh	striatum
merged	E18.5-P32	P32	E18.5	Unc13c	1.1303779778055596	NeuronInh	striatum
merged	E18.5-P32	P32	E18.5	Oxr1	0.6307222841902418	NeuronInh	striatum
merged	P4-P32	P32	P4	Lncpint	0.8505859779053926	NeuronInh	striatum
merged	P14-P32	P32	P14	Sema3c	0.5570843550514071	NeuronInh	striatum
merged	P32-P90	P32	P90	Sema3c	0.5755831450380862	NeuronInh	striatum
merged	E18.5-P90	P90	E18.5	Sema3c	0.682717	NeuronInh	striatum
merged	E18.5-P90	P90	E18.5	Lncpint	1.7065931474383325	NeuronInh	striatum
merged	E18.5-P90	P90	E18.5	Unc13c	1.283088253446954	NeuronInh	striatum
merged	E18.5-P90	P90	E18.5	Ptprq	0.8359136452669172	NeuronInh	striatum
merged	E18.5-P90	P90	E18.5	Oxr1	0.5131843192396466	NeuronInh	striatum
merged	P4-P90	P90	P4	Lncpint	0.8765953734747147	NeuronInh	striatum
merged	P4-P90	P90	P4	Unc13c	0.6188591580481728	NeuronInh	striatum
merged	E18.5-90weeks	90weeks	E18.5	Gm11867	0.8457965503341555	NeuronInh	striatum
merged	E18.5-90weeks	90weeks	E18.5	Sema3c	0.8180847699377751	NeuronInh	striatum
merged	E18.5-90weeks	90weeks	E18.5	Lncpint	1.6983118419959486	NeuronInh	striatum
merged	E18.5-90weeks	90weeks	E18.5	Unc13c	1.3921502377854376	NeuronInh	striatum
merged	E18.5-90weeks	90weeks	E18.5	Ptprq	1.074201510108212	NeuronInh	striatum
merged	P4-90weeks	90weeks	P4	Lncpint	0.8683140680323309	NeuronInh	striatum
merged	P4-90weeks	90weeks	P4	Unc13c	0.7279211423866563	NeuronInh	striatum
merged	P14-90weeks	90weeks	P14	Gm11867	0.517585	NeuronInh	striatum
merged	E18.5-P14	E18.5	P14	Vcan	1.3495510525742354	Astrocyte	thalamus
merged	E18.5-P14	E18.5	P14	Oxr1	0.6077802514869839	Astrocyte	thalamus
merged	E18.5-P32	E18.5	P32	Vcan	1.4102649608729405	Astrocyte	thalamus
merged	E18.5-P32	E18.5	P32	Oxr1	0.9896992540515012	Astrocyte	thalamus
merged	E18.5-P90	E18.5	P90	Vcan	1.4102649608729405	Astrocyte	thalamus
merged	E18.5-P90	E18.5	P90	Oxr1	0.8845884937499823	Astrocyte	thalamus
merged	E18.5-90weeks	E18.5	90weeks	Vcan	1.4102649608729405	Astrocyte	thalamus
merged	E18.5-90weeks	E18.5	90weeks	Oxr1	0.930863	Astrocyte	thalamus
merged	E18.5-P4	P4	E18.5	Gm11867	0.7854661357052153	Astrocyte	thalamus
merged	E18.5-P4	P4	E18.5	Sema3c	1.1752956740248752	Astrocyte	thalamus
merged	E18.5-P4	P4	E18.5	Ptprq	1.0309914471690431	Astrocyte	thalamus
merged	E18.5-P4	P4	E18.5	H3f3b	0.9741166974699692	Astrocyte	thalamus
merged	P4-P14	P4	P14	Gm11867	0.6604428301515692	Astrocyte	thalamus
merged	P4-P14	P4	P14	Sema3c	0.8655017630253652	Astrocyte	thalamus
merged	P4-P14	P4	P14	Ptprq	0.6367955194252191	Astrocyte	thalamus
merged	P4-P14	P4	P14	H3f3b	1.117736317496578	Astrocyte	thalamus
merged	P4-P14	P4	P14	Vcan	1.1282453971520612	Astrocyte	thalamus
merged	P4-P14	P4	P14	Oxr1	0.5672578203368652	Astrocyte	thalamus
merged	P4-P32	P4	P32	Ptprq	0.9319957379899528	Astrocyte	thalamus
merged	P4-P32	P4	P32	H3f3b	1.178735998267829	Astrocyte	thalamus
merged	P4-P32	P4	P32	Vcan	1.1889593054507663	Astrocyte	thalamus
merged	P4-P32	P4	P32	Oxr1	0.9491768229013824	Astrocyte	thalamus
merged	P4-P90	P4	P90	Gm11867	0.6408445842570731	Astrocyte	thalamus
merged	P4-P90	P4	P90	Sema3c	0.9330930431283502	Astrocyte	thalamus
merged	P4-P90	P4	P90	Ptprq	0.7229792614671731	Astrocyte	thalamus
merged	P4-P90	P4	P90	H3f3b	1.3415171042515674	Astrocyte	thalamus
merged	P4-P90	P4	P90	Vcan	1.1889593054507663	Astrocyte	thalamus
merged	P4-P90	P4	P90	Oxr1	0.8440660625998636	Astrocyte	thalamus
merged	P4-90weeks	P4	90weeks	Sema3c	0.8030835046423326	Astrocyte	thalamus
merged	P4-90weeks	P4	90weeks	Ptprq	0.6289453109579988	Astrocyte	thalamus
merged	P4-90weeks	P4	90weeks	H3f3b	1.3151700101696742	Astrocyte	thalamus
merged	P4-90weeks	P4	90weeks	Vcan	1.1889593054507663	Astrocyte	thalamus
merged	P4-90weeks	P4	90weeks	Oxr1	0.8903404195444834	Astrocyte	thalamus
merged	E18.5-P14	P14	E18.5	Lncpint	1.02418	Astrocyte	thalamus
merged	E18.5-P14	P14	E18.5	Unc13c	1.9344876970029712	Astrocyte	thalamus
merged	P4-P14	P14	P4	Lncpint	1.379113105994145	Astrocyte	thalamus
merged	P4-P14	P14	P4	Unc13c	1.7028732940122158	Astrocyte	thalamus
merged	P14-P90	P14	P90	Unc13c	0.5271223774867921	Astrocyte	thalamus
merged	E18.5-P32	P32	E18.5	Gm11867	0.5026327496734209	Astrocyte	thalamus
merged	E18.5-P32	P32	E18.5	Sema3c	1.0357280721118385	Astrocyte	thalamus
merged	E18.5-P32	P32	E18.5	Lncpint	1.286785168027278	Astrocyte	thalamus
merged	E18.5-P32	P32	E18.5	Unc13c	1.653042082042086	Astrocyte	thalamus
merged	P4-P32	P32	P4	Lncpint	1.6417184933461229	Astrocyte	thalamus
merged	P4-P32	P32	P4	Unc13c	1.4214276790513305	Astrocyte	thalamus
merged	P14-P32	P32	P14	Sema3c	0.7259341611123282	Astrocyte	thalamus
merged	P32-P90	P32	P90	Sema3c	0.7935254412153132	Astrocyte	thalamus
merged	P32-90weeks	P32	90weeks	Sema3c	0.6635159027292956	Astrocyte	thalamus
merged	E18.5-P90	P90	E18.5	Lncpint	1.3285088301486492	Astrocyte	thalamus
merged	E18.5-P90	P90	E18.5	Unc13c	1.407365319516179	Astrocyte	thalamus
merged	P4-P90	P90	P4	Lncpint	1.683442155467494	Astrocyte	thalamus
merged	P4-P90	P90	P4	Unc13c	1.1757509165254234	Astrocyte	thalamus
merged	E18.5-90weeks	90weeks	E18.5	Lncpint	1.4262163597557913	Astrocyte	thalamus
merged	E18.5-90weeks	90weeks	E18.5	Unc13c	1.6275186701556803	Astrocyte	thalamus
merged	P4-90weeks	90weeks	P4	Lncpint	1.7811496850746362	Astrocyte	thalamus
merged	P4-90weeks	90weeks	P4	Unc13c	1.3959042671649249	Astrocyte	thalamus
merged	E18.5-P4	P4	E18.5	Gm11867	0.7006723520075124	OPC	thalamus
merged	E18.5-P4	P4	E18.5	Sema3c	1.1602952958516966	OPC	thalamus
merged	E18.5-P4	P4	E18.5	Ptprq	1.1867206399986678	OPC	thalamus
merged	E18.5-P4	P4	E18.5	H3f3b	1.2766336621564132	OPC	thalamus
merged	P4-P14	P4	P14	Gm11867	0.6212391986638325	OPC	thalamus
merged	P4-P14	P4	P14	Sema3c	0.8943681230525681	OPC	thalamus
merged	P4-P14	P4	P14	Ptprq	0.6810250470925092	OPC	thalamus
merged	P4-P14	P4	P14	H3f3b	0.7220047365161298	OPC	thalamus
merged	P4-P32	P4	P32	Ptprq	1.01614	OPC	thalamus
merged	P4-P32	P4	P32	H3f3b	0.7053785295018852	OPC	thalamus
merged	P4-P90	P4	P90	Gm11867	0.5559084092624691	OPC	thalamus
merged	P4-P90	P4	P90	Sema3c	0.8248009564218219	OPC	thalamus
merged	P4-P90	P4	P90	Ptprq	0.8164274988217026	OPC	thalamus
merged	P4-P90	P4	P90	H3f3b	1.122810942021802	OPC	thalamus
merged	P4-90weeks	P4	90weeks	Sema3c	0.8136316246932791	OPC	thalamus
merged	P4-90weeks	P4	90weeks	Ptprq	0.6472407358945316	OPC	thalamus
merged	P4-90weeks	P4	90weeks	H3f3b	0.9191538767184784	OPC	thalamus
merged	E18.5-P14	P14	E18.5	Lncpint	0.8070688726618632	OPC	thalamus
merged	P4-P14	P14	P4	Lncpint	0.5985272858457968	OPC	thalamus
merged	E18.5-P32	P32	E18.5	Sema3c	1.0652661305044198	OPC	thalamus
merged	E18.5-P32	P32	E18.5	Lncpint	0.9235221184475064	OPC	thalamus
merged	E18.5-P32	P32	E18.5	Unc13c	0.6763506046926933	OPC	thalamus
merged	E18.5-P32	P32	E18.5	Vcan	0.6986062730604521	OPC	thalamus
merged	P4-P32	P32	P4	Lncpint	0.7149805316314402	OPC	thalamus
merged	P4-P32	P32	P4	Unc13c	0.7031338137244398	OPC	thalamus
merged	P4-P32	P32	P4	Vcan	0.7093144186372533	OPC	thalamus
merged	P14-P32	P32	P14	Sema3c	0.7993389577052913	OPC	thalamus
merged	P32-P90	P32	P90	Sema3c	0.7297717910745452	OPC	thalamus
merged	P32-90weeks	P32	90weeks	Sema3c	0.7186024593460023	OPC	thalamus
merged	E18.5-P90	P90	E18.5	Lncpint	1.068313765835323	OPC	thalamus
merged	E18.5-P90	P90	E18.5	Unc13c	0.6965349640578811	OPC	thalamus
merged	E18.5-P90	P90	E18.5	Vcan	0.691213	OPC	thalamus
merged	E18.5-P90	P90	E18.5	Oxr1	0.5281620630534256	OPC	thalamus
merged	P4-P90	P90	P4	Lncpint	0.8597721790192565	OPC	thalamus
merged	P4-P90	P90	P4	Unc13c	0.7233181730896276	OPC	thalamus
merged	P4-P90	P90	P4	Vcan	0.7019209977462553	OPC	thalamus
merged	P4-P90	P90	P4	Oxr1	0.5079388819549158	OPC	thalamus
merged	E18.5-90weeks	90weeks	E18.5	Lncpint	1.1381045239727476	OPC	thalamus
merged	E18.5-90weeks	90weeks	E18.5	Unc13c	0.7476986797187724	OPC	thalamus
merged	E18.5-90weeks	90weeks	E18.5	Vcan	0.6576207135648116	OPC	thalamus
merged	E18.5-90weeks	90weeks	E18.5	Oxr1	0.6312215197657947	OPC	thalamus
merged	P4-90weeks	90weeks	P4	Lncpint	0.9295629371566814	OPC	thalamus
merged	P4-90weeks	90weeks	P4	Unc13c	0.7744818887505189	OPC	thalamus
merged	P4-90weeks	90weeks	P4	Vcan	0.6683288591416128	OPC	thalamus
merged	P4-90weeks	90weeks	P4	Oxr1	0.6109983386672848	OPC	thalamus
merged	E18.5-P14	E18.5	P14	Vcan	1.1761644155872597	NeuronInh	thalamus
merged	E18.5-P32	E18.5	P32	Vcan	1.480148841107665	NeuronInh	thalamus
merged	E18.5-P90	E18.5	P90	Vcan	0.950507	NeuronInh	thalamus
merged	E18.5-90weeks	E18.5	90weeks	Unc13c	0.5474349149421134	NeuronInh	thalamus
merged	E18.5-90weeks	E18.5	90weeks	Vcan	1.0684597650876548	NeuronInh	thalamus
merged	E18.5-P4	P4	E18.5	Gm11867	0.9163864272222702	NeuronInh	thalamus
merged	E18.5-P4	P4	E18.5	Sema3c	1.2662262330834109	NeuronInh	thalamus
merged	E18.5-P4	P4	E18.5	Ptprq	1.2964252574202195	NeuronInh	thalamus
merged	E18.5-P4	P4	E18.5	H3f3b	0.9191653673248538	NeuronInh	thalamus
merged	P4-P14	P4	P14	Gm11867	0.7000797299367234	NeuronInh	thalamus
merged	P4-P14	P4	P14	Sema3c	0.7810588991798788	NeuronInh	thalamus
merged	P4-P14	P4	P14	Unc13c	0.5545189318447732	NeuronInh	thalamus
merged	P4-P14	P4	P14	Ptprq	0.6379845506435983	NeuronInh	thalamus
merged	P4-P14	P4	P14	Vcan	0.8069416277616424	NeuronInh	thalamus
merged	P4-P32	P4	P32	Unc13c	0.5509792496577459	NeuronInh	thalamus
merged	P4-P32	P4	P32	Ptprq	0.9910290133208156	NeuronInh	thalamus
merged	P4-P32	P4	P32	Vcan	1.1109260532820475	NeuronInh	thalamus
merged	P4-P90	P4	P90	Gm11867	0.5579661593127101	NeuronInh	thalamus
merged	P4-P90	P4	P90	Sema3c	0.706473	NeuronInh	thalamus
merged	P4-P90	P4	P90	Unc13c	0.6343789420097041	NeuronInh	thalamus
merged	P4-P90	P4	P90	Ptprq	0.6202725557901986	NeuronInh	thalamus
merged	P4-P90	P4	P90	Vcan	0.5812843296154426	NeuronInh	thalamus
merged	P4-90weeks	P4	90weeks	Gm11867	0.7276012800299843	NeuronInh	thalamus
merged	P4-90weeks	P4	90weeks	Sema3c	1.0825220031601668	NeuronInh	thalamus
merged	P4-90weeks	P4	90weeks	Unc13c	0.6839674044307855	NeuronInh	thalamus
merged	P4-90weeks	P4	90weeks	Ptprq	1.0872415266114903	NeuronInh	thalamus
merged	P4-90weeks	P4	90weeks	Vcan	0.6992369772620375	NeuronInh	thalamus
merged	E18.5-P14	P14	E18.5	Lncpint	1.5053056725478098	NeuronInh	thalamus
merged	E18.5-P14	P14	E18.5	Ptprq	0.6584407067766213	NeuronInh	thalamus
merged	E18.5-P14	P14	E18.5	Oxr1	0.8050544211379972	NeuronInh	thalamus
merged	P4-P14	P14	P4	Lncpint	0.9545589045729782	NeuronInh	thalamus
merged	P4-P14	P14	P4	Oxr1	0.6120001177014407	NeuronInh	thalamus
merged	E18.5-P32	P32	E18.5	Gm11867	0.6766811547605134	NeuronInh	thalamus
merged	E18.5-P32	P32	E18.5	Sema3c	1.213883296678932	NeuronInh	thalamus
merged	E18.5-P32	P32	E18.5	Lncpint	1.638385015026398	NeuronInh	thalamus
merged	E18.5-P32	P32	E18.5	Oxr1	0.9058001912014918	NeuronInh	thalamus
merged	P4-P32	P32	P4	Lncpint	1.0876382470515664	NeuronInh	thalamus
merged	P4-P32	P32	P4	Oxr1	0.7127458877649353	NeuronInh	thalamus
merged	P14-P32	P32	P14	Sema3c	0.7287159627753999	NeuronInh	thalamus
merged	P32-P90	P32	P90	Sema3c	0.6541297452532651	NeuronInh	thalamus
merged	P32-90weeks	P32	90weeks	Sema3c	1.030179066755688	NeuronInh	thalamus
merged	E18.5-P90	P90	E18.5	Sema3c	0.5597535514256669	NeuronInh	thalamus
merged	E18.5-P90	P90	E18.5	Lncpint	1.6575634971398523	NeuronInh	thalamus
merged	E18.5-P90	P90	E18.5	H3f3b	0.52593	NeuronInh	thalamus
merged	E18.5-P90	P90	E18.5	Oxr1	0.9193460057929058	NeuronInh	thalamus
merged	P4-P90	P90	P4	Lncpint	1.106816729165021	NeuronInh	thalamus
merged	P4-P90	P90	P4	Oxr1	0.7262917023563493	NeuronInh	thalamus
merged	E18.5-90weeks	90weeks	E18.5	Lncpint	1.6890308117740718	NeuronInh	thalamus
merged	E18.5-90weeks	90weeks	E18.5	Oxr1	0.9847606033856416	NeuronInh	thalamus
merged	P4-90weeks	90weeks	P4	Lncpint	1.1382840437992403	NeuronInh	thalamus
merged	P4-90weeks	90weeks	P4	Oxr1	0.7917062999490851	NeuronInh	thalamus

## Sheet: astro_groupAS-RA_astro_P4-P90
replicate	comparison	higher_group	lower_group	DEG_name	logFC	cell_type	region
merged	P4-P90	P4	P90	Kcnd3	0.951314	Astrocyte	cortex
merged	P4-P90	P4	P90	Tnc	1.95644	Astrocyte	cortex
merged	P4-P90	P4	P90	Csmd2	1.93506	Astrocyte	cortex
merged	P4-P90	P4	P90	Vps37b	0.835675	Astrocyte	cortex
merged	P4-P90	P4	P90	Dgki	0.758862	Astrocyte	cortex
merged	P4-P90	P4	P90	1700111E14Rik	0.822426	Astrocyte	cortex
merged	P4-P90	P4	P90	Grm5	2.47205	Astrocyte	cortex
merged	P4-P90	P4	P90	Csmd1	2.61535	Astrocyte	cortex
merged	P4-P90	P4	P90	Cdh13	1.31138	Astrocyte	cortex
merged	P4-P90	P4	P90	Eepd1	1.1901	Astrocyte	cortex
merged	P4-P90	P4	P90	Slc35f1	1.10714	Astrocyte	cortex
merged	P4-P90	P4	P90	Fabp7	1.56535	Astrocyte	cortex
merged	P4-P90	P4	P90	Grip1	0.694665	Astrocyte	cortex
merged	P4-P90	P4	P90	Grip1os2	0.821801	Astrocyte	cortex
merged	P4-P90	P4	P90	Sgcd	0.917401	Astrocyte	cortex
merged	P4-P90	P4	P90	2610307P16Rik	1.44664	Astrocyte	cortex
merged	P4-P90	P4	P90	Arhgef3	1.56203	Astrocyte	cortex
merged	P4-P90	P4	P90	Sema5b	1.07573	Astrocyte	cortex
merged	P4-P90	P4	P90	Sema6a	1.15465	Astrocyte	cortex
merged	P4-P90	P4	P90	Dok6	0.754522	Astrocyte	cortex
merged	P4-P90	P4	P90	Prkg1	1.75594	Astrocyte	cortex
merged	P4-P90	P4	P90	Sorcs1	1.43332	Astrocyte	cortex
merged	P4-P90	P90	P4	Prex2	0.996337	Astrocyte	cortex
merged	P4-P90	P90	P4	Npas2	1.25556	Astrocyte	cortex
merged	P4-P90	P90	P4	Acsl3	1.2434	Astrocyte	cortex
merged	P4-P90	P90	P4	Cdh19	1.34187	Astrocyte	cortex
merged	P4-P90	P90	P4	Prdx6	0.597571	Astrocyte	cortex
merged	P4-P90	P90	P4	Pnpla7	0.92757	Astrocyte	cortex
merged	P4-P90	P90	P4	Slc1a2	0.658811	Astrocyte	cortex
merged	P4-P90	P90	P4	Plcb1	1.28324	Astrocyte	cortex
merged	P4-P90	P90	P4	9630028H03Rik	1.21259	Astrocyte	cortex
merged	P4-P90	P90	P4	F3	0.611079	Astrocyte	cortex
[truncated: 136 more rows]

## Sheet: astro_adegs_groupAS-RS_ctx
replicate	comparison	higher_group	lower_group	DEG_name	logFC	cell_type	region
[truncated: 739 more rows]

[truncated: 2 more sheets: astro_adegs_groupAS-RS_str, astro_adegs_groupAS-RS_thal]
