# Supplementary material for: Astrocyte regional specialization is shaped by postnatal development
Source: bioRxiv. 2025 Jun 1:2024.10.11.617802. Originally published 2024 Oct 12. Preprint. [Version 3] doi: 10.1101/2024.10.11.617802 (PMC11482951; doi:10.1101/2024.10.11.617802)
Supplement: Supplement 2 — Supplementary Table 1. Biological donor information. Supplementary Table 2. Abundance of cell types and Leiden clusters and descriptions of Leiden clusters in mouse and marmoset. Supplementary Table 3. Proportional breakdown of each Leiden cluster by age, assigned region, and sex for mouse and marmoset. Supplementary Table 4. Proportional breakdown of MapMyCells-derived Allen Brain Cell Atlas subclass assignments by Leiden cluster for mouse and marmoset. Supplementary Table 5. Summary of significant compositional differences in cell type for marmoset as found by scCODA. Supplementary Table 6. Summary of significant compositional differences in cell type for mouse as found by scCODA. Supplementary Table 7. Summary of significant compositional differences in Leiden cluster for marmoset as found by scCODA. Supplementary Table 8. Summary of significant compositional differences in Leiden cluster for mouse as found by scCODA. Supplementary Table 9. Marmoset rDEGs shared across both replicates for each age. Supplementary Table 10. WebGestalt enrichment results for marmoset rDEGs by age. Supplementary Table 11. Mouse rDEGs for each age. Supplementary Table 12. WebGestalt enrichment results for mouse rDEGs by age. Supplementary Table 13. Image-level quantification of each rDEG probe for adult and neonate marmoset and mouse and results of statistical tests for mouse. Supplementary Table 14. Proportion astrocytes positive for one or more fibrous marker(s) in each time point-region combination for both species. Supplementary Table 15. Top ABCA MapMyCells cluster assignments for astrocyte subclusters. Supplementary Table 16. CellPhoneDB-generated cell-cell communication results for each region-age combination in mouse and marmoset. Supplementary Table 17. Fraction of CellPhoneDB-generated ligand-receptor pairs shared across 3 or more ages for all neuronal clusters within a region for both species. Supplementary Table 18. Genes with the highest Mellon change scores over pseudoti [file media-2.zip › supplementary_tables/SI_Table16_ccc_allregions_allages.xlsx]

## Sheet: cjneo_ctx
ligand	ligand_complex	ligand_means	ligand_props	receptor	receptor_complex	receptor_means	receptor_props	source	target	lr_means	cellphone_pvals
NXPH1	NXPH1	8.21937	0.991	NRXN3	NRXN3	9.1934	0.98374	Neuron_Inh_Ctx_MGE_PVALB_ERBB4	Neuron_Inh_Str_Nacc_PBX3	8.70639	0
NXPH1	NXPH1	8.21937	0.991	NRXN3	NRXN3	9.0689	0.999	Neuron_Inh_Ctx_MGE_PVALB_ERBB4	Neuron_Inh_Ctx_MGE_SST_NXPH1	8.64414	0
NRXN3	NRXN3	9.1934	0.98374	NLGN1	NLGN1	7.9443	0.995402	Neuron_Inh_Str_Nacc_PBX3	Neuron_Excit_Ctx_L5ET_TAFA1	8.56885	0
NLGN1	NLGN1	7.9443	0.995402	NRXN3	NRXN3	9.1934	0.98374	Neuron_Excit_Ctx_L5ET_TAFA1	Neuron_Inh_Str_Nacc_PBX3	8.56885	0
NRXN3	NRXN3	9.0689	0.999	NLGN1	NLGN1	7.9443	0.995402	Neuron_Inh_Ctx_MGE_SST_NXPH1	Neuron_Excit_Ctx_L5ET_TAFA1	8.5066	0
NLGN1	NLGN1	7.9443	0.995402	NRXN3	NRXN3	9.0689	0.999	Neuron_Excit_Ctx_L5ET_TAFA1	Neuron_Inh_Ctx_MGE_SST_NXPH1	8.5066	0
NXPH1	NXPH1	8.21937	0.991	NRXN3	NRXN3	8.7768	0.998	Neuron_Inh_Ctx_MGE_PVALB_ERBB4	Neuron_Inh_Ctx_CGE_VIP_ADARB2	8.49809	0
NLGN1	NLGN1	7.67562	0.985143	NRXN3	NRXN3	9.1934	0.98374	Neuron_Excit_Ctx_L5NP_HS3ST4	Neuron_Inh_Str_Nacc_PBX3	8.43451	0
NRXN3	NRXN3	9.1934	0.98374	NLGN1	NLGN1	7.67562	0.985143	Neuron_Inh_Str_Nacc_PBX3	Neuron_Excit_Ctx_L5NP_HS3ST4	8.43451	0
NLGN1	NLGN1	7.61724	0.966	NRXN3	NRXN3	9.1934	0.98374	Neuron_Excit_Ctx_L6CT-6b_HS3ST4	Neuron_Inh_Str_Nacc_PBX3	8.40532	0
NRXN3	NRXN3	9.1934	0.98374	NLGN1	NLGN1	7.61724	0.966	Neuron_Inh_Str_Nacc_PBX3	Neuron_Excit_Ctx_L6CT-6b_HS3ST4	8.40532	0
NXPH1	NXPH1	7.60183	0.987	NRXN3	NRXN3	9.1934	0.98374	Neuron_Inh_Ctx_MGE_SST_NXPH1	Neuron_Inh_Str_Nacc_PBX3	8.39762	0
NXPH1	NXPH1	7.58744	0.987845	NRXN3	NRXN3	9.1934	0.98374	Neuron_Inh_Ctx_MGE_PVALB_CNTNAP4	Neuron_Inh_Str_Nacc_PBX3	8.39043	0
NXPH1	NXPH1	8.21937	0.991	NRXN1	NRXN1	8.55876	1	Neuron_Inh_Ctx_MGE_PVALB_ERBB4	Neuron_Excit_Ctx_Immature_ARPP21	8.38906	0
NLGN1	NLGN1	7.67562	0.985143	NRXN3	NRXN3	9.0689	0.999	Neuron_Excit_Ctx_L5NP_HS3ST4	Neuron_Inh_Ctx_MGE_SST_NXPH1	8.37226	0
NRXN3	NRXN3	9.0689	0.999	NLGN1	NLGN1	7.67562	0.985143	Neuron_Inh_Ctx_MGE_SST_NXPH1	Neuron_Excit_Ctx_L5NP_HS3ST4	8.37226	0
NRXN3	NRXN3	9.1934	0.98374	NLGN1	NLGN1	7.53025	0.978	Neuron_Inh_Str_Nacc_PBX3	Neuron_Excit_Ctx_L23IT_Immature_MEF2C	8.36183	0
NLGN1	NLGN1	7.53025	0.978	NRXN3	NRXN3	9.1934	0.98374	Neuron_Excit_Ctx_L23IT_Immature_MEF2C	Neuron_Inh_Str_Nacc_PBX3	8.36183	0
NRXN3	NRXN3	8.7768	0.998	NLGN1	NLGN1	7.9443	0.995402	Neuron_Inh_Ctx_CGE_VIP_ADARB2	Neuron_Excit_Ctx_L5ET_TAFA1	8.36055	0
NLGN1	NLGN1	7.9443	0.995402	NRXN3	NRXN3	8.7768	0.998	Neuron_Excit_Ctx_L5ET_TAFA1	Neuron_Inh_Ctx_CGE_VIP_ADARB2	8.36055	0
NXPH1	NXPH1	8.21937	0.991	NRXN1	NRXN1	8.49334	0.986	Neuron_Inh_Ctx_MGE_PVALB_ERBB4	Neuron_Excit_Ctx_L6CT-6b_HS3ST4	8.35636	0
NXPH1	NXPH1	8.21937	0.991	NRXN1	NRXN1	8.48601	0.999	Neuron_Inh_Ctx_MGE_PVALB_ERBB4	Neuron_Excit_Ctx_L45IT_RORB-POU6F2	8.35269	0
NRXN3	NRXN3	9.0689	0.999	NLGN1	NLGN1	7.61724	0.966	Neuron_Inh_Ctx_MGE_SST_NXPH1	Neuron_Excit_Ctx_L6CT-6b_HS3ST4	8.34307	0
NLGN1	NLGN1	7.61724	0.966	NRXN3	NRXN3	9.0689	0.999	Neuron_Excit_Ctx_L6CT-6b_HS3ST4	Neuron_Inh_Ctx_MGE_SST_NXPH1	8.34307	0
NXPH1	NXPH1	8.21937	0.991	NRXN1	NRXN1	8.45742	0.995429	Neuron_Inh_Ctx_MGE_PVALB_ERBB4	Neuron_Excit_Ctx_L5NP_HS3ST4	8.33839	0
NXPH1	NXPH1	8.21937	0.991	NRXN3	NRXN3	8.45365	0.99779	Neuron_Inh_Ctx_MGE_PVALB_ERBB4	Neuron_Inh_Ctx_MGE_PVALB_CNTNAP4	8.33651	0
NXPH1	NXPH1	7.60183	0.987	NRXN3	NRXN3	9.0689	0.999	Neuron_Inh_Ctx_MGE_SST_NXPH1	Neuron_Inh_Ctx_MGE_SST_NXPH1	8.33536	0
NXPH1	NXPH1	7.58744	0.987845	NRXN3	NRXN3	9.0689	0.999	Neuron_Inh_Ctx_MGE_PVALB_CNTNAP4	Neuron_Inh_Ctx_MGE_SST_NXPH1	8.32817	0
NXPH1	NXPH1	8.21937	0.991	NRXN1	NRXN1	8.41019	0.994253	Neuron_Inh_Ctx_MGE_PVALB_ERBB4	Neuron_Excit_Ctx_L5ET_TAFA1	8.31478	0
NLGN1	NLGN1	7.4226	0.97	NRXN3	NRXN3	9.1934	0.98374	Neuron_Inh_Ctx_MGE_PVALB_ERBB4	Neuron_Inh_Str_Nacc_PBX3	8.308	0
NRXN3	NRXN3	9.1934	0.98374	NLGN1	NLGN1	7.4226	0.97	Neuron_Inh_Str_Nacc_PBX3	Neuron_Inh_Ctx_MGE_PVALB_ERBB4	8.308	0
NXPH1	NXPH1	8.21937	0.991	NRXN1	NRXN1	8.38213	0.99	Neuron_Inh_Ctx_MGE_PVALB_ERBB4	Astrocyte_Telen_SLC1A2	8.30075	0
NLGN1	NLGN1	7.40741	0.977	NRXN3	NRXN3	9.1934	0.98374	Neuron_Excit_Ctx_Immature_ARPP21	Neuron_Inh_Str_Nacc_PBX3	8.30041	0
NRXN3	NRXN3	9.1934	0.98374	NLGN1	NLGN1	7.40741	0.977	Neuron_Inh_Str_Nacc_PBX3	Neuron_Excit_Ctx_Immature_ARPP21	8.30041	0
NRXN3	NRXN3	9.0689	0.999	NLGN1	NLGN1	7.53025	0.978	Neuron_Inh_Ctx_MGE_SST_NXPH1	Neuron_Excit_Ctx_L23IT_Immature_MEF2C	8.29958	0
NLGN1	NLGN1	7.53025	0.978	NRXN3	NRXN3	9.0689	0.999	Neuron_Excit_Ctx_L23IT_Immature_MEF2C	Neuron_Inh_Ctx_MGE_SST_NXPH1	8.29958	0
NXPH1	NXPH1	8.21937	0.991	NRXN1	NRXN1	8.35453	0.996	Neuron_Inh_Ctx_MGE_PVALB_ERBB4	Neuron_Excit_Ctx_L23IT_TAFA1	8.28695	0
IL1RAPL1	IL1RAPL1	7.34244	0.974586	PTPRD	PTPRD	9.22745	1	Neuron_Inh_Ctx_MGE_PVALB_CNTNAP4	Neuron_Excit_Ctx_L45IT_RORB-POU6F2	8.28495	0
NLGN1	NLGN1	7.37211	0.99	NRXN3	NRXN3	9.1934	0.98374	Neuron_Excit_Ctx_L23IT_TAFA1	Neuron_Inh_Str_Nacc_PBX3	8.28276	0
NRXN3	NRXN3	9.1934	0.98374	NLGN1	NLGN1	7.37211	0.99	Neuron_Inh_Str_Nacc_PBX3	Neuron_Excit_Ctx_L23IT_TAFA1	8.28276	0
NXPH1	NXPH1	8.21937	0.991	NRXN1	NRXN1	8.34404	0.994	Neuron_Inh_Ctx_MGE_PVALB_ERBB4	Neuron_Excit_Ctx_L6IT_LRP1B	8.28171	0
NXPH1	NXPH1	8.21937	0.991	NRXN1	NRXN1	8.33784	0.994	Neuron_Inh_Ctx_MGE_PVALB_ERBB4	Neuron_Excit_Ctx_L5IT_KHDRBS3	8.2786	0
NXPH1	NXPH1	8.21937	0.991	NRXN1	NRXN1	8.31036	1	Neuron_Inh_Ctx_MGE_PVALB_ERBB4	Neuron_Excit_Ctx-HPF-CR_Immature_Vglut2_RELN	8.26486	0
NRXN1	NRXN1	8.55876	1	NLGN1	NLGN1	7.9443	0.995402	Neuron_Excit_Ctx_Immature_ARPP21	Neuron_Excit_Ctx_L5ET_TAFA1	8.25153	0
NLGN1	NLGN1	7.9443	0.995402	NRXN1	NRXN1	8.55876	1	Neuron_Excit_Ctx_L5ET_TAFA1	Neuron_Excit_Ctx_Immature_ARPP21	8.25153	0
NRXN3	NRXN3	9.0689	0.999	NLGN1	NLGN1	7.4226	0.97	Neuron_Inh_Ctx_MGE_SST_NXPH1	Neuron_Inh_Ctx_MGE_PVALB_ERBB4	8.24575	0
NLGN1	NLGN1	7.4226	0.97	NRXN3	NRXN3	9.0689	0.999	Neuron_Inh_Ctx_MGE_PVALB_ERBB4	Neuron_Inh_Ctx_MGE_SST_NXPH1	8.24575	0
NXPH1	NXPH1	8.21937	0.991	NRXN3	NRXN3	8.27138	0.994	Neuron_Inh_Ctx_MGE_PVALB_ERBB4	Neuron_Inh_Ctx_MGE_PVALB_ERBB4	8.24537	0
NRXN3	NRXN3	9.1934	0.98374	NLGN1	NLGN1	7.28598	0.987	Neuron_Inh_Str_Nacc_PBX3	Neuron_Excit_Ctx_L45IT_RORB-POU6F2	8.23969	0
NLGN1	NLGN1	7.28598	0.987	NRXN3	NRXN3	9.1934	0.98374	Neuron_Excit_Ctx_L45IT_RORB-POU6F2	Neuron_Inh_Str_Nacc_PBX3	8.23969	0
NRXN3	NRXN3	9.0689	0.999	NLGN1	NLGN1	7.40741	0.977	Neuron_Inh_Ctx_MGE_SST_NXPH1	Neuron_Excit_Ctx_Immature_ARPP21	8.23816	0
NLGN1	NLGN1	7.40741	0.977	NRXN3	NRXN3	9.0689	0.999	Neuron_Excit_Ctx_Immature_ARPP21	Neuron_Inh_Ctx_MGE_SST_NXPH1	8.23816	0
NRXN3	NRXN3	8.7768	0.998	NLGN1	NLGN1	7.67562	0.985143	Neuron_Inh_Ctx_CGE_VIP_ADARB2	Neuron_Excit_Ctx_L5NP_HS3ST4	8.22621	0
NLGN1	NLGN1	7.67562	0.985143	NRXN3	NRXN3	8.7768	0.998	Neuron_Excit_Ctx_L5NP_HS3ST4	Neuron_Inh_Ctx_CGE_VIP_ADARB2	8.22621	0
NXPH1	NXPH1	8.21937	0.991	NRXN1	NRXN1	8.22479	0.996	Neuron_Inh_Ctx_MGE_PVALB_ERBB4	Neuron_Excit_Ctx_L23IT_Immature_MEF2C	8.22208	0
NRXN3	NRXN3	9.0689	0.999	NLGN1	NLGN1	7.37211	0.99	Neuron_Inh_Ctx_MGE_SST_NXPH1	Neuron_Excit_Ctx_L23IT_TAFA1	8.22051	0
NLGN1	NLGN1	7.37211	0.99	NRXN3	NRXN3	9.0689	0.999	Neuron_Excit_Ctx_L23IT_TAFA1	Neuron_Inh_Ctx_MGE_SST_NXPH1	8.22051	0
NLGN1	NLGN1	7.9443	0.995402	NRXN1	NRXN1	8.49334	0.986	Neuron_Excit_Ctx_L5ET_TAFA1	Neuron_Excit_Ctx_L6CT-6b_HS3ST4	8.21882	0
NRXN1	NRXN1	8.49334	0.986	NLGN1	NLGN1	7.9443	0.995402	Neuron_Excit_Ctx_L6CT-6b_HS3ST4	Neuron_Excit_Ctx_L5ET_TAFA1	8.21882	0
IL1RAPL1	IL1RAPL1	7.34244	0.974586	PTPRD	PTPRD	9.08916	0.999	Neuron_Inh_Ctx_MGE_PVALB_CNTNAP4	Neuron_Excit_Ctx_Immature_ARPP21	8.2158	0
NRXN1	NRXN1	8.48601	0.999	NLGN1	NLGN1	7.9443	0.995402	Neuron_Excit_Ctx_L45IT_RORB-POU6F2	Neuron_Excit_Ctx_L5ET_TAFA1	8.21515	0
NLGN1	NLGN1	7.9443	0.995402	NRXN1	NRXN1	8.48601	0.999	Neuron_Excit_Ctx_L5ET_TAFA1	Neuron_Excit_Ctx_L45IT_RORB-POU6F2	8.21515	0
NRXN3	NRXN3	9.1934	0.98374	NLGN1	NLGN1	7.21113	0.974	Neuron_Inh_Str_Nacc_PBX3	Neuron_Inh_Ctx_CGE_LAMP5_ADARB2-GRIN2A	8.20227	0
NLGN1	NLGN1	7.21113	0.974	NRXN3	NRXN3	9.1934	0.98374	Neuron_Inh_Ctx_CGE_LAMP5_ADARB2-GRIN2A	Neuron_Inh_Str_Nacc_PBX3	8.20227	0
NLGN1	NLGN1	7.9443	0.995402	NRXN1	NRXN1	8.45742	0.995429	Neuron_Excit_Ctx_L5ET_TAFA1	Neuron_Excit_Ctx_L5NP_HS3ST4	8.20086	0
NRXN1	NRXN1	8.45742	0.995429	NLGN1	NLGN1	7.9443	0.995402	Neuron_Excit_Ctx_L5NP_HS3ST4	Neuron_Excit_Ctx_L5ET_TAFA1	8.20086	0
NLGN1	NLGN1	7.9443	0.995402	NRXN3	NRXN3	8.45365	0.99779	Neuron_Excit_Ctx_L5ET_TAFA1	Neuron_Inh_Ctx_MGE_PVALB_CNTNAP4	8.19897	0
NRXN3	NRXN3	8.45365	0.99779	NLGN1	NLGN1	7.9443	0.995402	Neuron_Inh_Ctx_MGE_PVALB_CNTNAP4	Neuron_Excit_Ctx_L5ET_TAFA1	8.19897	0
NRXN3	NRXN3	8.7768	0.998	NLGN1	NLGN1	7.61724	0.966	Neuron_Inh_Ctx_CGE_VIP_ADARB2	Neuron_Excit_Ctx_L6CT-6b_HS3ST4	8.19702	0
NLGN1	NLGN1	7.61724	0.966	NRXN3	NRXN3	8.7768	0.998	Neuron_Excit_Ctx_L6CT-6b_HS3ST4	Neuron_Inh_Ctx_CGE_VIP_ADARB2	8.19702	0
NLGN1	NLGN1	7.19712	0.96	NRXN3	NRXN3	9.1934	0.98374	Neuron_Excit_Ctx_L5IT_KHDRBS3	Neuron_Inh_Str_Nacc_PBX3	8.19526	0
NRXN3	NRXN3	9.1934	0.98374	NLGN1	NLGN1	7.19712	0.96	Neuron_Inh_Str_Nacc_PBX3	Neuron_Excit_Ctx_L5IT_KHDRBS3	8.19526	0
FSTL5	FSTL5	7.69065	0.980583	CNTN5	CNTN5	8.6951	0.99779	Neuron_Excit_Ctx-HPF-CR_Immature_Vglut2_RELN	Neuron_Inh_Ctx_MGE_PVALB_CNTNAP4	8.19288	0
NXPH1	NXPH1	8.21937	0.991	NRXN1	NRXN1	8.16261	0.994	Neuron_Inh_Ctx_MGE_PVALB_ERBB4	Neuron_Inh_Ctx_CGE_VIP_ADARB2	8.19099	0
NXPH1	NXPH1	7.60183	0.987	NRXN3	NRXN3	8.7768	0.998	Neuron_Inh_Ctx_MGE_SST_NXPH1	Neuron_Inh_Ctx_CGE_VIP_ADARB2	8.18932	0
IL1RAPL1	IL1RAPL1	7.34244	0.974586	PTPRD	PTPRD	9.02787	1	Neuron_Inh_Ctx_MGE_PVALB_CNTNAP4	Neuron_Excit_Ctx_L5IT_KHDRBS3	8.18515	0
NXPH1	NXPH1	7.58744	0.987845	NRXN3	NRXN3	8.7768	0.998	Neuron_Inh_Ctx_MGE_PVALB_CNTNAP4	Neuron_Inh_Ctx_CGE_VIP_ADARB2	8.18212	0
NLGN1	NLGN1	7.16903	0.956835	NRXN3	NRXN3	9.1934	0.98374	Astrocyte_Str-Thal_Immature_PTPRZ1	Neuron_Inh_Str_Nacc_PBX3	8.18122	0
NRXN3	NRXN3	9.1934	0.98374	NLGN1	NLGN1	7.16903	0.956835	Neuron_Inh_Str_Nacc_PBX3	Astrocyte_Str-Thal_Immature_PTPRZ1	8.18122	0
NLGN1	NLGN1	7.28598	0.987	NRXN3	NRXN3	9.0689	0.999	Neuron_Excit_Ctx_L45IT_RORB-POU6F2	Neuron_Inh_Ctx_MGE_SST_NXPH1	8.17744	0
NRXN3	NRXN3	9.0689	0.999	NLGN1	NLGN1	7.28598	0.987	Neuron_Inh_Ctx_MGE_SST_NXPH1	Neuron_Excit_Ctx_L45IT_RORB-POU6F2	8.17744	0
NRXN1	NRXN1	8.41019	0.994253	NLGN1	NLGN1	7.9443	0.995402	Neuron_Excit_Ctx_L5ET_TAFA1	Neuron_Excit_Ctx_L5ET_TAFA1	8.17724	0
NLGN1	NLGN1	7.9443	0.995402	NRXN1	NRXN1	8.41019	0.994253	Neuron_Excit_Ctx_L5ET_TAFA1	Neuron_Excit_Ctx_L5ET_TAFA1	8.17724	0
NRXN1	NRXN1	8.38213	0.99	NLGN1	NLGN1	7.9443	0.995402	Astrocyte_Telen_SLC1A2	Neuron_Excit_Ctx_L5ET_TAFA1	8.16321	0
NLGN1	NLGN1	7.9443	0.995402	NRXN1	NRXN1	8.38213	0.99	Neuron_Excit_Ctx_L5ET_TAFA1	Astrocyte_Telen_SLC1A2	8.16321	0
IL1RAPL1	IL1RAPL1	7.0862	0.938	PTPRD	PTPRD	9.22745	1	Neuron_Inh_Ctx_MGE_PVALB_ERBB4	Neuron_Excit_Ctx_L45IT_RORB-POU6F2	8.15683	0
NRXN3	NRXN3	8.7768	0.998	NLGN1	NLGN1	7.53025	0.978	Neuron_Inh_Ctx_CGE_VIP_ADARB2	Neuron_Excit_Ctx_L23IT_Immature_MEF2C	8.15353	0
NLGN1	NLGN1	7.53025	0.978	NRXN3	NRXN3	8.7768	0.998	Neuron_Excit_Ctx_L23IT_Immature_MEF2C	Neuron_Inh_Ctx_CGE_VIP_ADARB2	8.15353	0
NRXN1	NRXN1	8.35453	0.996	NLGN1	NLGN1	7.9443	0.995402	Neuron_Excit_Ctx_L23IT_TAFA1	Neuron_Excit_Ctx_L5ET_TAFA1	8.14941	0
NLGN1	NLGN1	7.9443	0.995402	NRXN1	NRXN1	8.35453	0.996	Neuron_Excit_Ctx_L5ET_TAFA1	Neuron_Excit_Ctx_L23IT_TAFA1	8.14941	0
NLGN1	NLGN1	7.9443	0.995402	NRXN1	NRXN1	8.34404	0.994	Neuron_Excit_Ctx_L5ET_TAFA1	Neuron_Excit_Ctx_L6IT_LRP1B	8.14417	0
NRXN1	NRXN1	8.34404	0.994	NLGN1	NLGN1	7.9443	0.995402	Neuron_Excit_Ctx_L6IT_LRP1B	Neuron_Excit_Ctx_L5ET_TAFA1	8.14417	0
NLGN1	NLGN1	7.9443	0.995402	NRXN1	NRXN1	8.33784	0.994	Neuron_Excit_Ctx_L5ET_TAFA1	Neuron_Excit_Ctx_L5IT_KHDRBS3	8.14107	0
NRXN1	NRXN1	8.33784	0.994	NLGN1	NLGN1	7.9443	0.995402	Neuron_Excit_Ctx_L5IT_KHDRBS3	Neuron_Excit_Ctx_L5ET_TAFA1	8.14107	0
NLGN1	NLGN1	7.21113	0.974	NRXN3	NRXN3	9.0689	0.999	Neuron_Inh_Ctx_CGE_LAMP5_ADARB2-GRIN2A	Neuron_Inh_Ctx_MGE_SST_NXPH1	8.14002	0
NRXN3	NRXN3	9.0689	0.999	NLGN1	NLGN1	7.21113	0.974	Neuron_Inh_Ctx_MGE_SST_NXPH1	Neuron_Inh_Ctx_CGE_LAMP5_ADARB2-GRIN2A	8.14002	0
IL1RAPL1	IL1RAPL1	7.34244	0.974586	PTPRD	PTPRD	8.93754	0.999	Neuron_Inh_Ctx_MGE_PVALB_CNTNAP4	Neuron_Excit_Ctx_L23IT_Immature_MEF2C	8.13999	0
NRXN3	NRXN3	9.0689	0.999	NLGN1	NLGN1	7.19712	0.96	Neuron_Inh_Ctx_MGE_SST_NXPH1	Neuron_Excit_Ctx_L5IT_KHDRBS3	8.13301	0
NLGN1	NLGN1	7.19712	0.96	NRXN3	NRXN3	9.0689	0.999	Neuron_Excit_Ctx_L5IT_KHDRBS3	Neuron_Inh_Ctx_MGE_SST_NXPH1	8.13301	0
NRXN1	NRXN1	8.31036	1	NLGN1	NLGN1	7.9443	0.995402	Neuron_Excit_Ctx-HPF-CR_Immature_Vglut2_RELN	Neuron_Excit_Ctx_L5ET_TAFA1	8.12733	0
NLGN1	NLGN1	7.9443	0.995402	NRXN1	NRXN1	8.31036	1	Neuron_Excit_Ctx_L5ET_TAFA1	Neuron_Excit_Ctx-HPF-CR_Immature_Vglut2_RELN	8.12733	0
NLGN1	NLGN1	7.16903	0.956835	NRXN3	NRXN3	9.0689	0.999	Astrocyte_Str-Thal_Immature_PTPRZ1	Neuron_Inh_Ctx_MGE_SST_NXPH1	8.11896	0
NRXN3	NRXN3	9.0689	0.999	NLGN1	NLGN1	7.16903	0.956835	Neuron_Inh_Ctx_MGE_SST_NXPH1	Astrocyte_Str-Thal_Immature_PTPRZ1	8.11896	0
NRXN1	NRXN1	8.55876	1	NLGN1	NLGN1	7.67562	0.985143	Neuron_Excit_Ctx_Immature_ARPP21	Neuron_Excit_Ctx_L5NP_HS3ST4	8.11719	0
NLGN1	NLGN1	7.67562	0.985143	NRXN1	NRXN1	8.55876	1	Neuron_Excit_Ctx_L5NP_HS3ST4	Neuron_Excit_Ctx_Immature_ARPP21	8.11719	0
IL1RAPL1	IL1RAPL1	7.34244	0.974586	PTPRD	PTPRD	8.87341	0.998	Neuron_Inh_Ctx_MGE_PVALB_CNTNAP4	Neuron_Excit_Ctx_L23IT_TAFA1	8.10792	0
NRXN3	NRXN3	8.27138	0.994	NLGN1	NLGN1	7.9443	0.995402	Neuron_Inh_Ctx_MGE_PVALB_ERBB4	Neuron_Excit_Ctx_L5ET_TAFA1	8.10784	0
NLGN1	NLGN1	7.9443	0.995402	NRXN3	NRXN3	8.27138	0.994	Neuron_Excit_Ctx_L5ET_TAFA1	Neuron_Inh_Ctx_MGE_PVALB_ERBB4	8.10784	0
NRXN3	NRXN3	8.7768	0.998	NLGN1	NLGN1	7.4226	0.97	Neuron_Inh_Ctx_CGE_VIP_ADARB2	Neuron_Inh_Ctx_MGE_PVALB_ERBB4	8.0997	0
NLGN1	NLGN1	7.4226	0.97	NRXN3	NRXN3	8.7768	0.998	Neuron_Inh_Ctx_MGE_PVALB_ERBB4	Neuron_Inh_Ctx_CGE_VIP_ADARB2	8.0997	0
NLGN1	NLGN1	7.40741	0.977	NRXN3	NRXN3	8.7768	0.998	Neuron_Excit_Ctx_Immature_ARPP21	Neuron_Inh_Ctx_CGE_VIP_ADARB2	8.09211	0
NRXN3	NRXN3	8.7768	0.998	NLGN1	NLGN1	7.40741	0.977	Neuron_Inh_Ctx_CGE_VIP_ADARB2	Neuron_Excit_Ctx_Immature_ARPP21	8.09211	0
NRXN1	NRXN1	8.55876	1	NLGN1	NLGN1	7.61724	0.966	Neuron_Excit_Ctx_Immature_ARPP21	Neuron_Excit_Ctx_L6CT-6b_HS3ST4	8.088	0
NLGN1	NLGN1	7.61724	0.966	NRXN1	NRXN1	8.55876	1	Neuron_Excit_Ctx_L6CT-6b_HS3ST4	Neuron_Excit_Ctx_Immature_ARPP21	8.088	0
IL1RAPL1	IL1RAPL1	7.0862	0.938	PTPRD	PTPRD	9.08916	0.999	Neuron_Inh_Ctx_MGE_PVALB_ERBB4	Neuron_Excit_Ctx_Immature_ARPP21	8.08768	0
NRXN1	NRXN1	8.22479	0.996	NLGN1	NLGN1	7.9443	0.995402	Neuron_Excit_Ctx_L23IT_Immature_MEF2C	Neuron_Excit_Ctx_L5ET_TAFA1	8.08454	0
NLGN1	NLGN1	7.9443	0.995402	NRXN1	NRXN1	8.22479	0.996	Neuron_Excit_Ctx_L5ET_TAFA1	Neuron_Excit_Ctx_L23IT_Immature_MEF2C	8.08454	0
NLGN1	NLGN1	7.67562	0.985143	NRXN1	NRXN1	8.49334	0.986	Neuron_Excit_Ctx_L5NP_HS3ST4	Neuron_Excit_Ctx_L6CT-6b_HS3ST4	8.08448	0
NRXN1	NRXN1	8.49334	0.986	NLGN1	NLGN1	7.67562	0.985143	Neuron_Excit_Ctx_L6CT-6b_HS3ST4	Neuron_Excit_Ctx_L5NP_HS3ST4	8.08448	0
NRXN1	NRXN1	8.48601	0.999	NLGN1	NLGN1	7.67562	0.985143	Neuron_Excit_Ctx_L45IT_RORB-POU6F2	Neuron_Excit_Ctx_L5NP_HS3ST4	8.08082	0
NLGN1	NLGN1	7.67562	0.985143	NRXN1	NRXN1	8.48601	0.999	Neuron_Excit_Ctx_L5NP_HS3ST4	Neuron_Excit_Ctx_L45IT_RORB-POU6F2	8.08082	0
NXPH1	NXPH1	7.60183	0.987	NRXN1	NRXN1	8.55876	1	Neuron_Inh_Ctx_MGE_SST_NXPH1	Neuron_Excit_Ctx_Immature_ARPP21	8.08029	0
NLGN1	NLGN1	7.37211	0.99	NRXN3	NRXN3	8.7768	0.998	Neuron_Excit_Ctx_L23IT_TAFA1	Neuron_Inh_Ctx_CGE_VIP_ADARB2	8.07446	0
NRXN3	NRXN3	8.7768	0.998	NLGN1	NLGN1	7.37211	0.99	Neuron_Inh_Ctx_CGE_VIP_ADARB2	Neuron_Excit_Ctx_L23IT_TAFA1	8.07446	0
NXPH1	NXPH1	7.58744	0.987845	NRXN1	NRXN1	8.55876	1	Neuron_Inh_Ctx_MGE_PVALB_CNTNAP4	Neuron_Excit_Ctx_Immature_ARPP21	8.0731	0
NRXN1	NRXN1	8.45742	0.995429	NLGN1	NLGN1	7.67562	0.985143	Neuron_Excit_Ctx_L5NP_HS3ST4	Neuron_Excit_Ctx_L5NP_HS3ST4	8.06652	0
NLGN1	NLGN1	7.67562	0.985143	NRXN1	NRXN1	8.45742	0.995429	Neuron_Excit_Ctx_L5NP_HS3ST4	Neuron_Excit_Ctx_L5NP_HS3ST4	8.06652	0
NLGN1	NLGN1	7.67562	0.985143	NRXN3	NRXN3	8.45365	0.99779	Neuron_Excit_Ctx_L5NP_HS3ST4	Neuron_Inh_Ctx_MGE_PVALB_CNTNAP4	8.06464	0
NRXN3	NRXN3	8.45365	0.99779	NLGN1	NLGN1	7.67562	0.985143	Neuron_Inh_Ctx_MGE_PVALB_CNTNAP4	Neuron_Excit_Ctx_L5NP_HS3ST4	8.06464	0
NLGN1	NLGN1	6.93403	0.941	NRXN3	NRXN3	9.1934	0.98374	Astrocyte_Telen_SLC1A2	Neuron_Inh_Str_Nacc_PBX3	8.06372	0
NRXN3	NRXN3	9.1934	0.98374	NLGN1	NLGN1	6.93403	0.941	Neuron_Inh_Str_Nacc_PBX3	Astrocyte_Telen_SLC1A2	8.06372	0
IL1RAPL1	IL1RAPL1	7.0862	0.938	PTPRD	PTPRD	9.02787	1	Neuron_Inh_Ctx_MGE_PVALB_ERBB4	Neuron_Excit_Ctx_L5IT_KHDRBS3	8.05703	0
NRXN1	NRXN1	8.49334	0.986	NLGN1	NLGN1	7.61724	0.966	Neuron_Excit_Ctx_L6CT-6b_HS3ST4	Neuron_Excit_Ctx_L6CT-6b_HS3ST4	8.05529	0
NLGN1	NLGN1	7.61724	0.966	NRXN1	NRXN1	8.49334	0.986	Neuron_Excit_Ctx_L6CT-6b_HS3ST4	Neuron_Excit_Ctx_L6CT-6b_HS3ST4	8.05529	0
NXPH1	NXPH1	8.21937	0.991	NRXN3	NRXN3	7.89039	0.989655	Neuron_Inh_Ctx_MGE_PVALB_ERBB4	Neuron_Excit_Ctx_L5ET_TAFA1	8.05488	0
NLGN1	NLGN1	7.9443	0.995402	NRXN1	NRXN1	8.16261	0.994	Neuron_Excit_Ctx_L5ET_TAFA1	Neuron_Inh_Ctx_CGE_VIP_ADARB2	8.05345	0
NRXN1	NRXN1	8.16261	0.994	NLGN1	NLGN1	7.9443	0.995402	Neuron_Inh_Ctx_CGE_VIP_ADARB2	Neuron_Excit_Ctx_L5ET_TAFA1	8.05345	0
NLGN1	NLGN1	7.61724	0.966	NRXN1	NRXN1	8.48601	0.999	Neuron_Excit_Ctx_L6CT-6b_HS3ST4	Neuron_Excit_Ctx_L45IT_RORB-POU6F2	8.05162	0
NRXN1	NRXN1	8.48601	0.999	NLGN1	NLGN1	7.61724	0.966	Neuron_Excit_Ctx_L45IT_RORB-POU6F2	Neuron_Excit_Ctx_L6CT-6b_HS3ST4	8.05162	0
IL1RAPL1	IL1RAPL1	6.87464	0.971	PTPRD	PTPRD	9.22745	1	Neuron_Excit_Ctx_L23IT_TAFA1	Neuron_Excit_Ctx_L45IT_RORB-POU6F2	8.05105	0
IL1RAPL1	IL1RAPL1	7.34244	0.974586	PTPRD	PTPRD	8.75949	0.998	Neuron_Inh_Ctx_MGE_PVALB_CNTNAP4	Neuron_Excit_Ctx_L6IT_LRP1B	8.05096	0
NXPH1	NXPH1	7.60183	0.987	NRXN1	NRXN1	8.49334	0.986	Neuron_Inh_Ctx_MGE_SST_NXPH1	Neuron_Excit_Ctx_L6CT-6b_HS3ST4	8.04758	0
IL1RAPL1	IL1RAPL1	7.34244	0.974586	PTPRD	PTPRD	8.74868	0.996552	Neuron_Inh_Ctx_MGE_PVALB_CNTNAP4	Neuron_Excit_Ctx_L5ET_TAFA1	8.04556	0
NRXN1	NRXN1	8.55876	1	NLGN1	NLGN1	7.53025	0.978	Neuron_Excit_Ctx_Immature_ARPP21	Neuron_Excit_Ctx_L23IT_Immature_MEF2C	8.0445	0
NLGN1	NLGN1	7.53025	0.978	NRXN1	NRXN1	8.55876	1	Neuron_Excit_Ctx_L23IT_Immature_MEF2C	Neuron_Excit_Ctx_Immature_ARPP21	8.0445	0
NXPH1	NXPH1	7.60183	0.987	NRXN1	NRXN1	8.48601	0.999	Neuron_Inh_Ctx_MGE_SST_NXPH1	Neuron_Excit_Ctx_L45IT_RORB-POU6F2	8.04392	0
NRXN1	NRXN1	8.41019	0.994253	NLGN1	NLGN1	7.67562	0.985143	Neuron_Excit_Ctx_L5ET_TAFA1	Neuron_Excit_Ctx_L5NP_HS3ST4	8.0429	0
NLGN1	NLGN1	7.67562	0.985143	NRXN1	NRXN1	8.41019	0.994253	Neuron_Excit_Ctx_L5NP_HS3ST4	Neuron_Excit_Ctx_L5ET_TAFA1	8.0429	0
NXPH1	NXPH1	7.58744	0.987845	NRXN1	NRXN1	8.49334	0.986	Neuron_Inh_Ctx_MGE_PVALB_CNTNAP4	Neuron_Excit_Ctx_L6CT-6b_HS3ST4	8.04039	0
NRXN1	NRXN1	8.45742	0.995429	NLGN1	NLGN1	7.61724	0.966	Neuron_Excit_Ctx_L5NP_HS3ST4	Neuron_Excit_Ctx_L6CT-6b_HS3ST4	8.03733	0
NLGN1	NLGN1	7.61724	0.966	NRXN1	NRXN1	8.45742	0.995429	Neuron_Excit_Ctx_L6CT-6b_HS3ST4	Neuron_Excit_Ctx_L5NP_HS3ST4	8.03733	0
NXPH1	NXPH1	8.21937	0.991	NRXN1	NRXN1	7.85513	0.991	Neuron_Inh_Ctx_MGE_PVALB_ERBB4	Neuron_Inh_Ctx_MGE_SST_NXPH1	8.03725	0
NXPH1	NXPH1	7.58744	0.987845	NRXN1	NRXN1	8.48601	0.999	Neuron_Inh_Ctx_MGE_PVALB_CNTNAP4	Neuron_Excit_Ctx_L45IT_RORB-POU6F2	8.03673	0
NLGN1	NLGN1	7.61724	0.966	NRXN3	NRXN3	8.45365	0.99779	Neuron_Excit_Ctx_L6CT-6b_HS3ST4	Neuron_Inh_Ctx_MGE_PVALB_CNTNAP4	8.03544	0
NRXN3	NRXN3	8.45365	0.99779	NLGN1	NLGN1	7.61724	0.966	Neuron_Inh_Ctx_MGE_PVALB_CNTNAP4	Neuron_Excit_Ctx_L6CT-6b_HS3ST4	8.03544	0
NRXN3	NRXN3	8.7768	0.998	NLGN1	NLGN1	7.28598	0.987	Neuron_Inh_Ctx_CGE_VIP_ADARB2	Neuron_Excit_Ctx_L45IT_RORB-POU6F2	8.03139	0
NLGN1	NLGN1	7.28598	0.987	NRXN3	NRXN3	8.7768	0.998	Neuron_Excit_Ctx_L45IT_RORB-POU6F2	Neuron_Inh_Ctx_CGE_VIP_ADARB2	8.03139	0
NXPH1	NXPH1	7.60183	0.987	NRXN1	NRXN1	8.45742	0.995429	Neuron_Inh_Ctx_MGE_SST_NXPH1	Neuron_Excit_Ctx_L5NP_HS3ST4	8.02962	0
NLGN1	NLGN1	7.67562	0.985143	NRXN1	NRXN1	8.38213	0.99	Neuron_Excit_Ctx_L5NP_HS3ST4	Astrocyte_Telen_SLC1A2	8.02888	0
NRXN1	NRXN1	8.38213	0.99	NLGN1	NLGN1	7.67562	0.985143	Astrocyte_Telen_SLC1A2	Neuron_Excit_Ctx_L5NP_HS3ST4	8.02888	0
NXPH1	NXPH1	7.60183	0.987	NRXN3	NRXN3	8.45365	0.99779	Neuron_Inh_Ctx_MGE_SST_NXPH1	Neuron_Inh_Ctx_MGE_PVALB_CNTNAP4	8.02774	0
NXPH1	NXPH1	8.21937	0.991	NRXN1	NRXN1	7.8303	0.998	Neuron_Inh_Ctx_MGE_PVALB_ERBB4	Neuron_Inh_Ctx_CGE_LAMP5_ADARB2-GRIN2A	8.02483	0
NXPH1	NXPH1	7.58744	0.987845	NRXN1	NRXN1	8.45742	0.995429	Neuron_Inh_Ctx_MGE_PVALB_CNTNAP4	Neuron_Excit_Ctx_L5NP_HS3ST4	8.02243	0
NXPH1	NXPH1	7.58744	0.987845	NRXN3	NRXN3	8.45365	0.99779	Neuron_Inh_Ctx_MGE_PVALB_CNTNAP4	Neuron_Inh_Ctx_MGE_PVALB_CNTNAP4	8.02055	0
NRXN1	NRXN1	8.35453	0.996	NLGN1	NLGN1	7.67562	0.985143	Neuron_Excit_Ctx_L23IT_TAFA1	Neuron_Excit_Ctx_L5NP_HS3ST4	8.01508	0
NLGN1	NLGN1	7.67562	0.985143	NRXN1	NRXN1	8.35453	0.996	Neuron_Excit_Ctx_L5NP_HS3ST4	Neuron_Excit_Ctx_L23IT_TAFA1	8.01508	0
IL1RAPL1	IL1RAPL1	6.80195	0.933	PTPRD	PTPRD	9.22745	1	Neuron_Inh_Ctx_CGE_LAMP5_ADARB2-GRIN2A	Neuron_Excit_Ctx_L45IT_RORB-POU6F2	8.0147	0
NLGN1	NLGN1	7.61724	0.966	NRXN1	NRXN1	8.41019	0.994253	Neuron_Excit_Ctx_L6CT-6b_HS3ST4	Neuron_Excit_Ctx_L5ET_TAFA1	8.01371	0
NRXN1	NRXN1	8.41019	0.994253	NLGN1	NLGN1	7.61724	0.966	Neuron_Excit_Ctx_L5ET_TAFA1	Neuron_Excit_Ctx_L6CT-6b_HS3ST4	8.01371	0
IL1RAPL1	IL1RAPL1	7.0862	0.938	PTPRD	PTPRD	8.93754	0.999	Neuron_Inh_Ctx_MGE_PVALB_ERBB4	Neuron_Excit_Ctx_L23IT_Immature_MEF2C	8.01187	0
NRXN1	NRXN1	8.49334	0.986	NLGN1	NLGN1	7.53025	0.978	Neuron_Excit_Ctx_L6CT-6b_HS3ST4	Neuron_Excit_Ctx_L23IT_Immature_MEF2C	8.0118	0
NLGN1	NLGN1	7.53025	0.978	NRXN1	NRXN1	8.49334	0.986	Neuron_Excit_Ctx_L23IT_Immature_MEF2C	Neuron_Excit_Ctx_L6CT-6b_HS3ST4	8.0118	0
NRXN3	NRXN3	9.1934	0.98374	NLGN1	NLGN1	6.82806	0.934	Neuron_Inh_Str_Nacc_PBX3	Neuron_Inh_Ctx_CGE_VIP_ADARB2	8.01073	0
NLGN1	NLGN1	6.82806	0.934	NRXN3	NRXN3	9.1934	0.98374	Neuron_Inh_Ctx_CGE_VIP_ADARB2	Neuron_Inh_Str_Nacc_PBX3	8.01073	0
NLGN1	NLGN1	7.67562	0.985143	NRXN1	NRXN1	8.34404	0.994	Neuron_Excit_Ctx_L5NP_HS3ST4	Neuron_Excit_Ctx_L6IT_LRP1B	8.00983	0
NRXN1	NRXN1	8.34404	0.994	NLGN1	NLGN1	7.67562	0.985143	Neuron_Excit_Ctx_L6IT_LRP1B	Neuron_Excit_Ctx_L5NP_HS3ST4	8.00983	0
NLGN1	NLGN1	7.53025	0.978	NRXN1	NRXN1	8.48601	0.999	Neuron_Excit_Ctx_L23IT_Immature_MEF2C	Neuron_Excit_Ctx_L45IT_RORB-POU6F2	8.00813	0
NRXN1	NRXN1	8.48601	0.999	NLGN1	NLGN1	7.53025	0.978	Neuron_Excit_Ctx_L45IT_RORB-POU6F2	Neuron_Excit_Ctx_L23IT_Immature_MEF2C	8.00813	0
NRXN1	NRXN1	8.33784	0.994	NLGN1	NLGN1	7.67562	0.985143	Neuron_Excit_Ctx_L5IT_KHDRBS3	Neuron_Excit_Ctx_L5NP_HS3ST4	8.00673	0
NLGN1	NLGN1	7.67562	0.985143	NRXN1	NRXN1	8.33784	0.994	Neuron_Excit_Ctx_L5NP_HS3ST4	Neuron_Excit_Ctx_L5IT_KHDRBS3	8.00673	0
NXPH1	NXPH1	7.60183	0.987	NRXN1	NRXN1	8.41019	0.994253	Neuron_Inh_Ctx_MGE_SST_NXPH1	Neuron_Excit_Ctx_L5ET_TAFA1	8.00601	0
NLGN1	NLGN1	6.93403	0.941	NRXN3	NRXN3	9.0689	0.999	Astrocyte_Telen_SLC1A2	Neuron_Inh_Ctx_MGE_SST_NXPH1	8.00146	0
NRXN3	NRXN3	9.0689	0.999	NLGN1	NLGN1	6.93403	0.941	Neuron_Inh_Ctx_MGE_SST_NXPH1	Astrocyte_Telen_SLC1A2	8.00146	0
NLGN1	NLGN1	7.61724	0.966	NRXN1	NRXN1	8.38213	0.99	Neuron_Excit_Ctx_L6CT-6b_HS3ST4	Astrocyte_Telen_SLC1A2	7.99969	0
NRXN1	NRXN1	8.38213	0.99	NLGN1	NLGN1	7.61724	0.966	Astrocyte_Telen_SLC1A2	Neuron_Excit_Ctx_L6CT-6b_HS3ST4	7.99969	0
NXPH1	NXPH1	7.58744	0.987845	NRXN1	NRXN1	8.41019	0.994253	Neuron_Inh_Ctx_MGE_PVALB_CNTNAP4	Neuron_Excit_Ctx_L5ET_TAFA1	7.99882	0
NRXN3	NRXN3	8.7768	0.998	NLGN1	NLGN1	7.21113	0.974	Neuron_Inh_Ctx_CGE_VIP_ADARB2	Neuron_Inh_Ctx_CGE_LAMP5_ADARB2-GRIN2A	7.99397	0
NLGN1	NLGN1	7.21113	0.974	NRXN3	NRXN3	8.7768	0.998	Neuron_Inh_Ctx_CGE_LAMP5_ADARB2-GRIN2A	Neuron_Inh_Ctx_CGE_VIP_ADARB2	7.99397	0
NLGN1	NLGN1	7.53025	0.978	NRXN1	NRXN1	8.45742	0.995429	Neuron_Excit_Ctx_L23IT_Immature_MEF2C	Neuron_Excit_Ctx_L5NP_HS3ST4	7.99384	0
NRXN1	NRXN1	8.45742	0.995429	NLGN1	NLGN1	7.53025	0.978	Neuron_Excit_Ctx_L5NP_HS3ST4	Neuron_Excit_Ctx_L23IT_Immature_MEF2C	7.99384	0
NRXN1	NRXN1	8.31036	1	NLGN1	NLGN1	7.67562	0.985143	Neuron_Excit_Ctx-HPF-CR_Immature_Vglut2_RELN	Neuron_Excit_Ctx_L5NP_HS3ST4	7.99299	0
NLGN1	NLGN1	7.67562	0.985143	NRXN1	NRXN1	8.31036	1	Neuron_Excit_Ctx_L5NP_HS3ST4	Neuron_Excit_Ctx-HPF-CR_Immature_Vglut2_RELN	7.99299	0
IL1RAPL1	IL1RAPL1	6.75819	0.934857	PTPRD	PTPRD	9.22745	1	Neuron_Excit_Ctx_L5NP_HS3ST4	Neuron_Excit_Ctx_L45IT_RORB-POU6F2	7.99282	0
NXPH1	NXPH1	7.60183	0.987	NRXN1	NRXN1	8.38213	0.99	Neuron_Inh_Ctx_MGE_SST_NXPH1	Astrocyte_Telen_SLC1A2	7.99198	0
NLGN1	NLGN1	7.53025	0.978	NRXN3	NRXN3	8.45365	0.99779	Neuron_Excit_Ctx_L23IT_Immature_MEF2C	Neuron_Inh_Ctx_MGE_PVALB_CNTNAP4	7.99195	0
NRXN3	NRXN3	8.45365	0.99779	NLGN1	NLGN1	7.53025	0.978	Neuron_Inh_Ctx_MGE_PVALB_CNTNAP4	Neuron_Excit_Ctx_L23IT_Immature_MEF2C	7.99195	0
NLGN1	NLGN1	7.4226	0.97	NRXN1	NRXN1	8.55876	1	Neuron_Inh_Ctx_MGE_PVALB_ERBB4	Neuron_Excit_Ctx_Immature_ARPP21	7.99068	0
NRXN1	NRXN1	8.55876	1	NLGN1	NLGN1	7.4226	0.97	Neuron_Excit_Ctx_Immature_ARPP21	Neuron_Inh_Ctx_MGE_PVALB_ERBB4	7.99068	0
NLGN1	NLGN1	7.19712	0.96	NRXN3	NRXN3	8.7768	0.998	Neuron_Excit_Ctx_L5IT_KHDRBS3	Neuron_Inh_Ctx_CGE_VIP_ADARB2	7.98696	0
NRXN3	NRXN3	8.7768	0.998	NLGN1	NLGN1	7.19712	0.96	Neuron_Inh_Ctx_CGE_VIP_ADARB2	Neuron_Excit_Ctx_L5IT_KHDRBS3	7.98696	0
NRXN1	NRXN1	8.35453	0.996	NLGN1	NLGN1	7.61724	0.966	Neuron_Excit_Ctx_L23IT_TAFA1	Neuron_Excit_Ctx_L6CT-6b_HS3ST4	7.98588	0
NLGN1	NLGN1	7.61724	0.966	NRXN1	NRXN1	8.35453	0.996	Neuron_Excit_Ctx_L6CT-6b_HS3ST4	Neuron_Excit_Ctx_L23IT_TAFA1	7.98588	0
NXPH1	NXPH1	7.58744	0.987845	NRXN1	NRXN1	8.38213	0.99	Neuron_Inh_Ctx_MGE_PVALB_CNTNAP4	Astrocyte_Telen_SLC1A2	7.98479	0
NLGN1	NLGN1	7.40741	0.977	NRXN1	NRXN1	8.55876	1	Neuron_Excit_Ctx_Immature_ARPP21	Neuron_Excit_Ctx_Immature_ARPP21	7.98308	0
NRXN1	NRXN1	8.55876	1	NLGN1	NLGN1	7.40741	0.977	Neuron_Excit_Ctx_Immature_ARPP21	Neuron_Excit_Ctx_Immature_ARPP21	7.98308	0
IL1RAPL1	IL1RAPL1	6.87464	0.971	PTPRD	PTPRD	9.08916	0.999	Neuron_Excit_Ctx_L23IT_TAFA1	Neuron_Excit_Ctx_Immature_ARPP21	7.9819	0
NRXN1	NRXN1	8.34404	0.994	NLGN1	NLGN1	7.61724	0.966	Neuron_Excit_Ctx_L6IT_LRP1B	Neuron_Excit_Ctx_L6CT-6b_HS3ST4	7.98064	0
NLGN1	NLGN1	7.61724	0.966	NRXN1	NRXN1	8.34404	0.994	Neuron_Excit_Ctx_L6CT-6b_HS3ST4	Neuron_Excit_Ctx_L6IT_LRP1B	7.98064	0
IL1RAPL1	IL1RAPL1	7.0862	0.938	PTPRD	PTPRD	8.87341	0.998	Neuron_Inh_Ctx_MGE_PVALB_ERBB4	Neuron_Excit_Ctx_L23IT_TAFA1	7.9798	0
NXPH1	NXPH1	7.60183	0.987	NRXN1	NRXN1	8.35453	0.996	Neuron_Inh_Ctx_MGE_SST_NXPH1	Neuron_Excit_Ctx_L23IT_TAFA1	7.97818	0
IL1RAPL1	IL1RAPL1	7.34244	0.974586	PTPRD	PTPRD	8.61382	0.998857	Neuron_Inh_Ctx_MGE_PVALB_CNTNAP4	Neuron_Excit_Ctx_L5NP_HS3ST4	7.97813	0
NRXN1	NRXN1	8.33784	0.994	NLGN1	NLGN1	7.61724	0.966	Neuron_Excit_Ctx_L5IT_KHDRBS3	Neuron_Excit_Ctx_L6CT-6b_HS3ST4	7.97754	0
NLGN1	NLGN1	7.61724	0.966	NRXN1	NRXN1	8.33784	0.994	Neuron_Excit_Ctx_L6CT-6b_HS3ST4	Neuron_Excit_Ctx_L5IT_KHDRBS3	7.97754	0
NLGN1	NLGN1	6.75612	0.918	NRXN3	NRXN3	9.1934	0.98374	Neuron_Inh_Ctx_MGE_SST_NXPH1	Neuron_Inh_Str_Nacc_PBX3	7.97476	0
NRXN3	NRXN3	9.1934	0.98374	NLGN1	NLGN1	6.75612	0.918	Neuron_Inh_Str_Nacc_PBX3	Neuron_Inh_Ctx_MGE_SST_NXPH1	7.97476	0
NLGN1	NLGN1	7.67562	0.985143	NRXN3	NRXN3	8.27138	0.994	Neuron_Excit_Ctx_L5NP_HS3ST4	Neuron_Inh_Ctx_MGE_PVALB_ERBB4	7.9735	0
NRXN3	NRXN3	8.27138	0.994	NLGN1	NLGN1	7.67562	0.985143	Neuron_Inh_Ctx_MGE_PVALB_ERBB4	Neuron_Excit_Ctx_L5NP_HS3ST4	7.9735	0
NXPH1	NXPH1	7.60183	0.987	NRXN1	NRXN1	8.34404	0.994	Neuron_Inh_Ctx_MGE_SST_NXPH1	Neuron_Excit_Ctx_L6IT_LRP1B	7.97293	0
NRXN3	NRXN3	8.7768	0.998	NLGN1	NLGN1	7.16903	0.956835	Neuron_Inh_Ctx_CGE_VIP_ADARB2	Astrocyte_Str-Thal_Immature_PTPRZ1	7.97292	0
NLGN1	NLGN1	7.16903	0.956835	NRXN3	NRXN3	8.7768	0.998	Astrocyte_Str-Thal_Immature_PTPRZ1	Neuron_Inh_Ctx_CGE_VIP_ADARB2	7.97292	0
NXPH1	NXPH1	7.58744	0.987845	NRXN1	NRXN1	8.35453	0.996	Neuron_Inh_Ctx_MGE_PVALB_CNTNAP4	Neuron_Excit_Ctx_L23IT_TAFA1	7.97099	0
NRXN1	NRXN1	8.41019	0.994253	NLGN1	NLGN1	7.53025	0.978	Neuron_Excit_Ctx_L5ET_TAFA1	Neuron_Excit_Ctx_L23IT_Immature_MEF2C	7.97022	0
NLGN1	NLGN1	7.53025	0.978	NRXN1	NRXN1	8.41019	0.994253	Neuron_Excit_Ctx_L23IT_Immature_MEF2C	Neuron_Excit_Ctx_L5ET_TAFA1	7.97022	0
NXPH1	NXPH1	7.60183	0.987	NRXN1	NRXN1	8.33784	0.994	Neuron_Inh_Ctx_MGE_SST_NXPH1	Neuron_Excit_Ctx_L5IT_KHDRBS3	7.96983	0
NXPH1	NXPH1	7.58744	0.987845	NRXN1	NRXN1	8.34404	0.994	Neuron_Inh_Ctx_MGE_PVALB_CNTNAP4	Neuron_Excit_Ctx_L6IT_LRP1B	7.96574	0
NLGN1	NLGN1	7.37211	0.99	NRXN1	NRXN1	8.55876	1	Neuron_Excit_Ctx_L23IT_TAFA1	Neuron_Excit_Ctx_Immature_ARPP21	7.96544	0
NRXN1	NRXN1	8.55876	1	NLGN1	NLGN1	7.37211	0.99	Neuron_Excit_Ctx_Immature_ARPP21	Neuron_Excit_Ctx_L23IT_TAFA1	7.96544	0
NRXN1	NRXN1	8.31036	1	NLGN1	NLGN1	7.61724	0.966	Neuron_Excit_Ctx-HPF-CR_Immature_Vglut2_RELN	Neuron_Excit_Ctx_L6CT-6b_HS3ST4	7.9638	0
NLGN1	NLGN1	7.61724	0.966	NRXN1	NRXN1	8.31036	1	Neuron_Excit_Ctx_L6CT-6b_HS3ST4	Neuron_Excit_Ctx-HPF-CR_Immature_Vglut2_RELN	7.9638	0
NXPH1	NXPH1	7.58744	0.987845	NRXN1	NRXN1	8.33784	0.994	Neuron_Inh_Ctx_MGE_PVALB_CNTNAP4	Neuron_Excit_Ctx_L5IT_KHDRBS3	7.96264	0
NRXN1	NRXN1	8.49334	0.986	NLGN1	NLGN1	7.4226	0.97	Neuron_Excit_Ctx_L6CT-6b_HS3ST4	Neuron_Inh_Ctx_MGE_PVALB_ERBB4	7.95797	0
NLGN1	NLGN1	7.4226	0.97	NRXN1	NRXN1	8.49334	0.986	Neuron_Inh_Ctx_MGE_PVALB_ERBB4	Neuron_Excit_Ctx_L6CT-6b_HS3ST4	7.95797	0
IL1RAPL1	IL1RAPL1	7.34244	0.974586	PTPRD	PTPRD	8.57062	1	Neuron_Inh_Ctx_MGE_PVALB_CNTNAP4	Neuron_Excit_Ctx-HPF-CR_Immature_Vglut2_RELN	7.95653	0
NRXN1	NRXN1	8.38213	0.99	NLGN1	NLGN1	7.53025	0.978	Astrocyte_Telen_SLC1A2	Neuron_Excit_Ctx_L23IT_Immature_MEF2C	7.95619	0
NLGN1	NLGN1	7.53025	0.978	NRXN1	NRXN1	8.38213	0.99	Neuron_Excit_Ctx_L23IT_Immature_MEF2C	Astrocyte_Telen_SLC1A2	7.95619	0
NXPH1	NXPH1	7.60183	0.987	NRXN1	NRXN1	8.31036	1	Neuron_Inh_Ctx_MGE_SST_NXPH1	Neuron_Excit_Ctx-HPF-CR_Immature_Vglut2_RELN	7.95609	0
NLGN1	NLGN1	7.4226	0.97	NRXN1	NRXN1	8.48601	0.999	Neuron_Inh_Ctx_MGE_PVALB_ERBB4	Neuron_Excit_Ctx_L45IT_RORB-POU6F2	7.9543	0
NRXN1	NRXN1	8.48601	0.999	NLGN1	NLGN1	7.4226	0.97	Neuron_Excit_Ctx_L45IT_RORB-POU6F2	Neuron_Inh_Ctx_MGE_PVALB_ERBB4	7.9543	0
IL1RAPL1	IL1RAPL1	6.87464	0.971	PTPRD	PTPRD	9.02787	1	Neuron_Excit_Ctx_L23IT_TAFA1	Neuron_Excit_Ctx_L5IT_KHDRBS3	7.95125	0
NLGN1	NLGN1	7.40741	0.977	NRXN1	NRXN1	8.49334	0.986	Neuron_Excit_Ctx_Immature_ARPP21	Neuron_Excit_Ctx_L6CT-6b_HS3ST4	7.95038	0
NRXN1	NRXN1	8.49334	0.986	NLGN1	NLGN1	7.40741	0.977	Neuron_Excit_Ctx_L6CT-6b_HS3ST4	Neuron_Excit_Ctx_Immature_ARPP21	7.95038	0
NLGN1	NLGN1	7.67562	0.985143	NRXN1	NRXN1	8.22479	0.996	Neuron_Excit_Ctx_L5NP_HS3ST4	Neuron_Excit_Ctx_L23IT_Immature_MEF2C	7.95021	0
NRXN1	NRXN1	8.22479	0.996	NLGN1	NLGN1	7.67562	0.985143	Neuron_Excit_Ctx_L23IT_Immature_MEF2C	Neuron_Excit_Ctx_L5NP_HS3ST4	7.95021	0
NXPH1	NXPH1	7.58744	0.987845	NRXN1	NRXN1	8.31036	1	Neuron_Inh_Ctx_MGE_PVALB_CNTNAP4	Neuron_Excit_Ctx-HPF-CR_Immature_Vglut2_RELN	7.9489	0
NLGN1	NLGN1	6.82806	0.934	NRXN3	NRXN3	9.0689	0.999	Neuron_Inh_Ctx_CGE_VIP_ADARB2	Neuron_Inh_Ctx_MGE_SST_NXPH1	7.94848	0
NRXN3	NRXN3	9.0689	0.999	NLGN1	NLGN1	6.82806	0.934	Neuron_Inh_Ctx_MGE_SST_NXPH1	Neuron_Inh_Ctx_CGE_VIP_ADARB2	7.94848	0
NLGN1	NLGN1	7.40741	0.977	NRXN1	NRXN1	8.48601	0.999	Neuron_Excit_Ctx_Immature_ARPP21	Neuron_Excit_Ctx_L45IT_RORB-POU6F2	7.94671	0
NRXN1	NRXN1	8.48601	0.999	NLGN1	NLGN1	7.40741	0.977	Neuron_Excit_Ctx_L45IT_RORB-POU6F2	Neuron_Excit_Ctx_Immature_ARPP21	7.94671	0
IL1RAPL1	IL1RAPL1	6.80195	0.933	PTPRD	PTPRD	9.08916	0.999	Neuron_Inh_Ctx_CGE_LAMP5_ADARB2-GRIN2A	Neuron_Excit_Ctx_Immature_ARPP21	7.94556	0
NXPH1	NXPH1	8.21937	0.991	NRXN3	NRXN3	7.66973	0.987	Neuron_Inh_Ctx_MGE_PVALB_ERBB4	Neuron_Excit_Ctx_L23IT_TAFA1	7.94455	0
NRXN3	NRXN3	8.27138	0.994	NLGN1	NLGN1	7.61724	0.966	Neuron_Inh_Ctx_MGE_PVALB_ERBB4	Neuron_Excit_Ctx_L6CT-6b_HS3ST4	7.94431	0
NLGN1	NLGN1	7.61724	0.966	NRXN3	NRXN3	8.27138	0.994	Neuron_Excit_Ctx_L6CT-6b_HS3ST4	Neuron_Inh_Ctx_MGE_PVALB_ERBB4	7.94431	0
NRXN1	NRXN1	8.35453	0.996	NLGN1	NLGN1	7.53025	0.978	Neuron_Excit_Ctx_L23IT_TAFA1	Neuron_Excit_Ctx_L23IT_Immature_MEF2C	7.94239	0
NLGN1	NLGN1	7.53025	0.978	NRXN1	NRXN1	8.35453	0.996	Neuron_Excit_Ctx_L23IT_Immature_MEF2C	Neuron_Excit_Ctx_L23IT_TAFA1	7.94239	0
NLGN1	NLGN1	6.6904	0.906542	NRXN3	NRXN3	9.1934	0.98374	Astrocyte_Immature_ADGRV1	Neuron_Inh_Str_Nacc_PBX3	7.9419	0
NRXN3	NRXN3	9.1934	0.98374	NLGN1	NLGN1	6.6904	0.906542	Neuron_Inh_Str_Nacc_PBX3	Astrocyte_Immature_ADGRV1	7.9419	0
NRXN1	NRXN1	8.45742	0.995429	NLGN1	NLGN1	7.4226	0.97	Neuron_Excit_Ctx_L5NP_HS3ST4	Neuron_Inh_Ctx_MGE_PVALB_ERBB4	7.94001	0
NLGN1	NLGN1	7.4226	0.97	NRXN1	NRXN1	8.45742	0.995429	Neuron_Inh_Ctx_MGE_PVALB_ERBB4	Neuron_Excit_Ctx_L5NP_HS3ST4	7.94001	0
NLGN1	NLGN1	7.4226	0.97	NRXN3	NRXN3	8.45365	0.99779	Neuron_Inh_Ctx_MGE_PVALB_ERBB4	Neuron_Inh_Ctx_MGE_PVALB_CNTNAP4	7.93812	0
NRXN3	NRXN3	8.45365	0.99779	NLGN1	NLGN1	7.4226	0.97	Neuron_Inh_Ctx_MGE_PVALB_CNTNAP4	Neuron_Inh_Ctx_MGE_PVALB_ERBB4	7.93812	0
NLGN1	NLGN1	7.53025	0.978	NRXN1	NRXN1	8.34404	0.994	Neuron_Excit_Ctx_L23IT_Immature_MEF2C	Neuron_Excit_Ctx_L6IT_LRP1B	7.93715	0
NRXN1	NRXN1	8.34404	0.994	NLGN1	NLGN1	7.53025	0.978	Neuron_Excit_Ctx_L6IT_LRP1B	Neuron_Excit_Ctx_L23IT_Immature_MEF2C	7.93715	0
NXPH1	NXPH1	7.60183	0.987	NRXN3	NRXN3	8.27138	0.994	Neuron_Inh_Ctx_MGE_SST_NXPH1	Neuron_Inh_Ctx_MGE_PVALB_ERBB4	7.9366	0
NLGN1	NLGN1	7.53025	0.978	NRXN1	NRXN1	8.33784	0.994	Neuron_Excit_Ctx_L23IT_Immature_MEF2C	Neuron_Excit_Ctx_L5IT_KHDRBS3	7.93405	0
NRXN1	NRXN1	8.33784	0.994	NLGN1	NLGN1	7.53025	0.978	Neuron_Excit_Ctx_L5IT_KHDRBS3	Neuron_Excit_Ctx_L23IT_Immature_MEF2C	7.93405	0
NLGN1	NLGN1	7.37211	0.99	NRXN1	NRXN1	8.49334	0.986	Neuron_Excit_Ctx_L23IT_TAFA1	Neuron_Excit_Ctx_L6CT-6b_HS3ST4	7.93273	0
NRXN1	NRXN1	8.49334	0.986	NLGN1	NLGN1	7.37211	0.99	Neuron_Excit_Ctx_L6CT-6b_HS3ST4	Neuron_Excit_Ctx_L23IT_TAFA1	7.93273	0
NRXN1	NRXN1	8.45742	0.995429	NLGN1	NLGN1	7.40741	0.977	Neuron_Excit_Ctx_L5NP_HS3ST4	Neuron_Excit_Ctx_Immature_ARPP21	7.93242	0
NLGN1	NLGN1	7.40741	0.977	NRXN1	NRXN1	8.45742	0.995429	Neuron_Excit_Ctx_Immature_ARPP21	Neuron_Excit_Ctx_L5NP_HS3ST4	7.93242	0
NRXN3	NRXN3	8.45365	0.99779	NLGN1	NLGN1	7.40741	0.977	Neuron_Inh_Ctx_MGE_PVALB_CNTNAP4	Neuron_Excit_Ctx_Immature_ARPP21	7.93053	0
NLGN1	NLGN1	7.40741	0.977	NRXN3	NRXN3	8.45365	0.99779	Neuron_Excit_Ctx_Immature_ARPP21	Neuron_Inh_Ctx_MGE_PVALB_CNTNAP4	7.93053	0
NXPH1	NXPH1	7.58744	0.987845	NRXN3	NRXN3	8.27138	0.994	Neuron_Inh_Ctx_MGE_PVALB_CNTNAP4	Neuron_Inh_Ctx_MGE_PVALB_ERBB4	7.92941	0
NLGN1	NLGN1	7.37211	0.99	NRXN1	NRXN1	8.48601	0.999	Neuron_Excit_Ctx_L23IT_TAFA1	Neuron_Excit_Ctx_L45IT_RORB-POU6F2	7.92906	0
NRXN1	NRXN1	8.48601	0.999	NLGN1	NLGN1	7.37211	0.99	Neuron_Excit_Ctx_L45IT_RORB-POU6F2	Neuron_Excit_Ctx_L23IT_TAFA1	7.92906	0
IL1RAPL1	IL1RAPL1	6.75819	0.934857	PTPRD	PTPRD	9.08916	0.999	Neuron_Excit_Ctx_L5NP_HS3ST4	Neuron_Excit_Ctx_Immature_ARPP21	7.92368	0
IL1RAPL1	IL1RAPL1	7.0862	0.938	PTPRD	PTPRD	8.75949	0.998	Neuron_Inh_Ctx_MGE_PVALB_ERBB4	Neuron_Excit_Ctx_L6IT_LRP1B	7.92284	0
NLGN1	NLGN1	7.28598	0.987	NRXN1	NRXN1	8.55876	1	Neuron_Excit_Ctx_L45IT_RORB-POU6F2	Neuron_Excit_Ctx_Immature_ARPP21	7.92237	0
NRXN1	NRXN1	8.55876	1	NLGN1	NLGN1	7.28598	0.987	Neuron_Excit_Ctx_Immature_ARPP21	Neuron_Excit_Ctx_L45IT_RORB-POU6F2	7.92237	0
NRXN1	NRXN1	8.22479	0.996	NLGN1	NLGN1	7.61724	0.966	Neuron_Excit_Ctx_L23IT_Immature_MEF2C	Neuron_Excit_Ctx_L6CT-6b_HS3ST4	7.92101	0
NLGN1	NLGN1	7.61724	0.966	NRXN1	NRXN1	8.22479	0.996	Neuron_Excit_Ctx_L6CT-6b_HS3ST4	Neuron_Excit_Ctx_L23IT_Immature_MEF2C	7.92101	0
NRXN1	NRXN1	8.31036	1	NLGN1	NLGN1	7.53025	0.978	Neuron_Excit_Ctx-HPF-CR_Immature_Vglut2_RELN	Neuron_Excit_Ctx_L23IT_Immature_MEF2C	7.92031	0
NLGN1	NLGN1	7.53025	0.978	NRXN1	NRXN1	8.31036	1	Neuron_Excit_Ctx_L23IT_Immature_MEF2C	Neuron_Excit_Ctx-HPF-CR_Immature_Vglut2_RELN	7.92031	0
NLGN1	NLGN1	7.67562	0.985143	NRXN1	NRXN1	8.16261	0.994	Neuron_Excit_Ctx_L5NP_HS3ST4	Neuron_Inh_Ctx_CGE_VIP_ADARB2	7.91912	0
NRXN1	NRXN1	8.16261	0.994	NLGN1	NLGN1	7.67562	0.985143	Neuron_Inh_Ctx_CGE_VIP_ADARB2	Neuron_Excit_Ctx_L5NP_HS3ST4	7.91912	0
IL1RAPL1	IL1RAPL1	7.0862	0.938	PTPRD	PTPRD	8.74868	0.996552	Neuron_Inh_Ctx_MGE_PVALB_ERBB4	Neuron_Excit_Ctx_L5ET_TAFA1	7.91744	0
NLGN1	NLGN1	7.9443	0.995402	NRXN3	NRXN3	7.89039	0.989655	Neuron_Excit_Ctx_L5ET_TAFA1	Neuron_Excit_Ctx_L5ET_TAFA1	7.91735	0
NRXN3	NRXN3	7.89039	0.989655	NLGN1	NLGN1	7.9443	0.995402	Neuron_Excit_Ctx_L5ET_TAFA1	Neuron_Excit_Ctx_L5ET_TAFA1	7.91735	0
NRXN1	NRXN1	8.41019	0.994253	NLGN1	NLGN1	7.4226	0.97	Neuron_Excit_Ctx_L5ET_TAFA1	Neuron_Inh_Ctx_MGE_PVALB_ERBB4	7.91639	0
NLGN1	NLGN1	7.4226	0.97	NRXN1	NRXN1	8.41019	0.994253	Neuron_Inh_Ctx_MGE_PVALB_ERBB4	Neuron_Excit_Ctx_L5ET_TAFA1	7.91639	0
IL1RAPL1	IL1RAPL1	6.80195	0.933	PTPRD	PTPRD	9.02787	1	Neuron_Inh_Ctx_CGE_LAMP5_ADARB2-GRIN2A	Neuron_Excit_Ctx_L5IT_KHDRBS3	7.91491	0
NLGN1	NLGN1	7.37211	0.99	NRXN1	NRXN1	8.45742	0.995429	Neuron_Excit_Ctx_L23IT_TAFA1	Neuron_Excit_Ctx_L5NP_HS3ST4	7.91477	0
NRXN1	NRXN1	8.45742	0.995429	NLGN1	NLGN1	7.37211	0.99	Neuron_Excit_Ctx_L5NP_HS3ST4	Neuron_Excit_Ctx_L23IT_TAFA1	7.91477	0
NXPH1	NXPH1	7.60183	0.987	NRXN1	NRXN1	8.22479	0.996	Neuron_Inh_Ctx_MGE_SST_NXPH1	Neuron_Excit_Ctx_L23IT_Immature_MEF2C	7.91331	0
NLGN1	NLGN1	7.37211	0.99	NRXN3	NRXN3	8.45365	0.99779	Neuron_Excit_Ctx_L23IT_TAFA1	Neuron_Inh_Ctx_MGE_PVALB_CNTNAP4	7.91288	0
NRXN3	NRXN3	8.45365	0.99779	NLGN1	NLGN1	7.37211	0.99	Neuron_Inh_Ctx_MGE_PVALB_CNTNAP4	Neuron_Excit_Ctx_L23IT_TAFA1	7.91288	0
NLGN1	NLGN1	6.75612	0.918	NRXN3	NRXN3	9.0689	0.999	Neuron_Inh_Ctx_MGE_SST_NXPH1	Neuron_Inh_Ctx_MGE_SST_NXPH1	7.91251	0
NRXN3	NRXN3	9.0689	0.999	NLGN1	NLGN1	6.75612	0.918	Neuron_Inh_Ctx_MGE_SST_NXPH1	Neuron_Inh_Ctx_MGE_SST_NXPH1	7.91251	0
NRXN1	NRXN1	8.41019	0.994253	NLGN1	NLGN1	7.40741	0.977	Neuron_Excit_Ctx_L5ET_TAFA1	Neuron_Excit_Ctx_Immature_ARPP21	7.9088	0
NLGN1	NLGN1	7.40741	0.977	NRXN1	NRXN1	8.41019	0.994253	Neuron_Excit_Ctx_Immature_ARPP21	Neuron_Excit_Ctx_L5ET_TAFA1	7.9088	0
NXPH1	NXPH1	7.58744	0.987845	NRXN1	NRXN1	8.22479	0.996	Neuron_Inh_Ctx_MGE_PVALB_CNTNAP4	Neuron_Excit_Ctx_L23IT_Immature_MEF2C	7.90611	0
IL1RAPL1	IL1RAPL1	6.87464	0.971	PTPRD	PTPRD	8.93754	0.999	Neuron_Excit_Ctx_L23IT_TAFA1	Neuron_Excit_Ctx_L23IT_Immature_MEF2C	7.90609	0
NLGN1	NLGN1	7.4226	0.97	NRXN1	NRXN1	8.38213	0.99	Neuron_Inh_Ctx_MGE_PVALB_ERBB4	Astrocyte_Telen_SLC1A2	7.90236	0
NRXN1	NRXN1	8.38213	0.99	NLGN1	NLGN1	7.4226	0.97	Astrocyte_Telen_SLC1A2	Neuron_Inh_Ctx_MGE_PVALB_ERBB4	7.90236	0
NLGN1	NLGN1	7.53025	0.978	NRXN3	NRXN3	8.27138	0.994	Neuron_Excit_Ctx_L23IT_Immature_MEF2C	Neuron_Inh_Ctx_MGE_PVALB_ERBB4	7.90081	0
NRXN3	NRXN3	8.27138	0.994	NLGN1	NLGN1	7.53025	0.978	Neuron_Inh_Ctx_MGE_PVALB_ERBB4	Neuron_Excit_Ctx_L23IT_Immature_MEF2C	7.90081	0
NLGN1	NLGN1	7.9443	0.995402	NRXN1	NRXN1	7.85513	0.991	Neuron_Excit_Ctx_L5ET_TAFA1	Neuron_Inh_Ctx_MGE_SST_NXPH1	7.89971	0
NRXN1	NRXN1	7.85513	0.991	NLGN1	NLGN1	7.9443	0.995402	Neuron_Inh_Ctx_MGE_SST_NXPH1	Neuron_Excit_Ctx_L5ET_TAFA1	7.89971	0
NXPH1	NXPH1	6.60052	0.904	NRXN3	NRXN3	9.1934	0.98374	Neuron_Inh_Ctx_CGE_LAMP5_ADARB2-GRIN2A	Neuron_Inh_Str_Nacc_PBX3	7.89696	0
NLGN1	NLGN1	7.40741	0.977	NRXN1	NRXN1	8.38213	0.99	Neuron_Excit_Ctx_Immature_ARPP21	Astrocyte_Telen_SLC1A2	7.89477	0
NRXN1	NRXN1	8.38213	0.99	NLGN1	NLGN1	7.40741	0.977	Astrocyte_Telen_SLC1A2	Neuron_Excit_Ctx_Immature_ARPP21	7.89477	0
IL1RAPL1	IL1RAPL1	6.75819	0.934857	PTPRD	PTPRD	9.02787	1	Neuron_Excit_Ctx_L5NP_HS3ST4	Neuron_Excit_Ctx_L5IT_KHDRBS3	7.89303	0
NRXN1	NRXN1	8.41019	0.994253	NLGN1	NLGN1	7.37211	0.99	Neuron_Excit_Ctx_L5ET_TAFA1	Neuron_Excit_Ctx_L23IT_TAFA1	7.89115	0
NLGN1	NLGN1	7.37211	0.99	NRXN1	NRXN1	8.41019	0.994253	Neuron_Excit_Ctx_L23IT_TAFA1	Neuron_Excit_Ctx_L5ET_TAFA1	7.89115	0
NLGN1	NLGN1	7.61724	0.966	NRXN1	NRXN1	8.16261	0.994	Neuron_Excit_Ctx_L6CT-6b_HS3ST4	Neuron_Inh_Ctx_CGE_VIP_ADARB2	7.88992	0
NRXN1	NRXN1	8.16261	0.994	NLGN1	NLGN1	7.61724	0.966	Neuron_Inh_Ctx_CGE_VIP_ADARB2	Neuron_Excit_Ctx_L6CT-6b_HS3ST4	7.88992	0
NLGN1	NLGN1	7.28598	0.987	NRXN1	NRXN1	8.49334	0.986	Neuron_Excit_Ctx_L45IT_RORB-POU6F2	Neuron_Excit_Ctx_L6CT-6b_HS3ST4	7.88966	0
NRXN1	NRXN1	8.49334	0.986	NLGN1	NLGN1	7.28598	0.987	Neuron_Excit_Ctx_L6CT-6b_HS3ST4	Neuron_Excit_Ctx_L45IT_RORB-POU6F2	7.88966	0
NRXN1	NRXN1	8.35453	0.996	NLGN1	NLGN1	7.4226	0.97	Neuron_Excit_Ctx_L23IT_TAFA1	Neuron_Inh_Ctx_MGE_PVALB_ERBB4	7.88856	0
NLGN1	NLGN1	7.4226	0.97	NRXN1	NRXN1	8.35453	0.996	Neuron_Inh_Ctx_MGE_PVALB_ERBB4	Neuron_Excit_Ctx_L23IT_TAFA1	7.88856	0
NLGN1	NLGN1	7.9443	0.995402	NRXN1	NRXN1	7.8303	0.998	Neuron_Excit_Ctx_L5ET_TAFA1	Neuron_Inh_Ctx_CGE_LAMP5_ADARB2-GRIN2A	7.8873	0
NRXN1	NRXN1	7.8303	0.998	NLGN1	NLGN1	7.9443	0.995402	Neuron_Inh_Ctx_CGE_LAMP5_ADARB2-GRIN2A	Neuron_Excit_Ctx_L5ET_TAFA1	7.8873	0
NLGN1	NLGN1	7.28598	0.987	NRXN1	NRXN1	8.48601	0.999	Neuron_Excit_Ctx_L45IT_RORB-POU6F2	Neuron_Excit_Ctx_L45IT_RORB-POU6F2	7.88599	0
NRXN1	NRXN1	8.48601	0.999	NLGN1	NLGN1	7.28598	0.987	Neuron_Excit_Ctx_L45IT_RORB-POU6F2	Neuron_Excit_Ctx_L45IT_RORB-POU6F2	7.88599	0
NRXN1	NRXN1	8.55876	1	NLGN1	NLGN1	7.21113	0.974	Neuron_Excit_Ctx_Immature_ARPP21	Neuron_Inh_Ctx_CGE_LAMP5_ADARB2-GRIN2A	7.88494	0
NLGN1	NLGN1	7.21113	0.974	NRXN1	NRXN1	8.55876	1	Neuron_Inh_Ctx_CGE_LAMP5_ADARB2-GRIN2A	Neuron_Excit_Ctx_Immature_ARPP21	7.88494	0
NLGN1	NLGN1	7.4226	0.97	NRXN1	NRXN1	8.34404	0.994	Neuron_Inh_Ctx_MGE_PVALB_ERBB4	Neuron_Excit_Ctx_L6IT_LRP1B	7.88332	0
NRXN1	NRXN1	8.34404	0.994	NLGN1	NLGN1	7.4226	0.97	Neuron_Excit_Ctx_L6IT_LRP1B	Neuron_Inh_Ctx_MGE_PVALB_ERBB4	7.88332	0
NXPH1	NXPH1	7.60183	0.987	NRXN1	NRXN1	8.16261	0.994	Neuron_Inh_Ctx_MGE_SST_NXPH1	Neuron_Inh_Ctx_CGE_VIP_ADARB2	7.88222	0
NLGN1	NLGN1	7.40741	0.977	NRXN1	NRXN1	8.35453	0.996	Neuron_Excit_Ctx_Immature_ARPP21	Neuron_Excit_Ctx_L23IT_TAFA1	7.88097	0
NRXN1	NRXN1	8.35453	0.996	NLGN1	NLGN1	7.40741	0.977	Neuron_Excit_Ctx_L23IT_TAFA1	Neuron_Excit_Ctx_Immature_ARPP21	7.88097	0
NRXN1	NRXN1	8.33784	0.994	NLGN1	NLGN1	7.4226	0.97	Neuron_Excit_Ctx_L5IT_KHDRBS3	Neuron_Inh_Ctx_MGE_PVALB_ERBB4	7.88022	0
NLGN1	NLGN1	7.4226	0.97	NRXN1	NRXN1	8.33784	0.994	Neuron_Inh_Ctx_MGE_PVALB_ERBB4	Neuron_Excit_Ctx_L5IT_KHDRBS3	7.88022	0
NRXN3	NRXN3	9.0689	0.999	NLGN1	NLGN1	6.6904	0.906542	Neuron_Inh_Ctx_MGE_SST_NXPH1	Astrocyte_Immature_ADGRV1	7.87965	0
NLGN1	NLGN1	6.6904	0.906542	NRXN3	NRXN3	9.0689	0.999	Astrocyte_Immature_ADGRV1	Neuron_Inh_Ctx_MGE_SST_NXPH1	7.87965	0
NLGN1	NLGN1	6.56573	0.937017	NRXN3	NRXN3	9.1934	0.98374	Neuron_Inh_Ctx_MGE_PVALB_CNTNAP4	Neuron_Inh_Str_Nacc_PBX3	7.87957	0
NRXN3	NRXN3	9.1934	0.98374	NLGN1	NLGN1	6.56573	0.937017	Neuron_Inh_Str_Nacc_PBX3	Neuron_Inh_Ctx_MGE_PVALB_CNTNAP4	7.87957	0
NRXN1	NRXN1	8.55876	1	NLGN1	NLGN1	7.19712	0.96	Neuron_Excit_Ctx_Immature_ARPP21	Neuron_Excit_Ctx_L5IT_KHDRBS3	7.87794	0
NLGN1	NLGN1	7.19712	0.96	NRXN1	NRXN1	8.55876	1	Neuron_Excit_Ctx_L5IT_KHDRBS3	Neuron_Excit_Ctx_Immature_ARPP21	7.87794	0
NLGN1	NLGN1	7.53025	0.978	NRXN1	NRXN1	8.22479	0.996	Neuron_Excit_Ctx_L23IT_Immature_MEF2C	Neuron_Excit_Ctx_L23IT_Immature_MEF2C	7.87752	0
NRXN1	NRXN1	8.22479	0.996	NLGN1	NLGN1	7.53025	0.978	Neuron_Excit_Ctx_L23IT_Immature_MEF2C	Neuron_Excit_Ctx_L23IT_Immature_MEF2C	7.87752	0
NRXN1	NRXN1	8.38213	0.99	NLGN1	NLGN1	7.37211	0.99	Astrocyte_Telen_SLC1A2	Neuron_Excit_Ctx_L23IT_TAFA1	7.87712	0
NLGN1	NLGN1	7.37211	0.99	NRXN1	NRXN1	8.38213	0.99	Neuron_Excit_Ctx_L23IT_TAFA1	Astrocyte_Telen_SLC1A2	7.87712	0
NXPH1	NXPH1	8.21937	0.991	NRXN3	NRXN3	7.53304	0.984	Neuron_Inh_Ctx_MGE_PVALB_ERBB4	Neuron_Excit_Ctx_L45IT_RORB-POU6F2	7.87621	0
NLGN1	NLGN1	7.40741	0.977	NRXN1	NRXN1	8.34404	0.994	Neuron_Excit_Ctx_Immature_ARPP21	Neuron_Excit_Ctx_L6IT_LRP1B	7.87573	0
NRXN1	NRXN1	8.34404	0.994	NLGN1	NLGN1	7.40741	0.977	Neuron_Excit_Ctx_L6IT_LRP1B	Neuron_Excit_Ctx_Immature_ARPP21	7.87573	0
NXPH1	NXPH1	7.58744	0.987845	NRXN1	NRXN1	8.16261	0.994	Neuron_Inh_Ctx_MGE_PVALB_CNTNAP4	Neuron_Inh_Ctx_CGE_VIP_ADARB2	7.87503	0
IL1RAPL1	IL1RAPL1	6.87464	0.971	PTPRD	PTPRD	8.87341	0.998	Neuron_Excit_Ctx_L23IT_TAFA1	Neuron_Excit_Ctx_L23IT_TAFA1	7.87402	0
NRXN1	NRXN1	8.33784	0.994	NLGN1	NLGN1	7.40741	0.977	Neuron_Excit_Ctx_L5IT_KHDRBS3	Neuron_Excit_Ctx_Immature_ARPP21	7.87262	0
NLGN1	NLGN1	7.40741	0.977	NRXN1	NRXN1	8.33784	0.994	Neuron_Excit_Ctx_Immature_ARPP21	Neuron_Excit_Ctx_L5IT_KHDRBS3	7.87262	0
NLGN1	NLGN1	7.28598	0.987	NRXN1	NRXN1	8.45742	0.995429	Neuron_Excit_Ctx_L45IT_RORB-POU6F2	Neuron_Excit_Ctx_L5NP_HS3ST4	7.8717	0
NRXN1	NRXN1	8.45742	0.995429	NLGN1	NLGN1	7.28598	0.987	Neuron_Excit_Ctx_L5NP_HS3ST4	Neuron_Excit_Ctx_L45IT_RORB-POU6F2	7.8717	0
NLGN1	NLGN1	7.28598	0.987	NRXN3	NRXN3	8.45365	0.99779	Neuron_Excit_Ctx_L45IT_RORB-POU6F2	Neuron_Inh_Ctx_MGE_PVALB_CNTNAP4	7.86981	0
NRXN3	NRXN3	8.45365	0.99779	NLGN1	NLGN1	7.28598	0.987	Neuron_Inh_Ctx_MGE_PVALB_CNTNAP4	Neuron_Excit_Ctx_L45IT_RORB-POU6F2	7.86981	0
IL1RAPL1	IL1RAPL1	6.80195	0.933	PTPRD	PTPRD	8.93754	0.999	Neuron_Inh_Ctx_CGE_LAMP5_ADARB2-GRIN2A	Neuron_Excit_Ctx_L23IT_Immature_MEF2C	7.86975	0
IL1RAPL1	IL1RAPL1	6.511	0.945	PTPRD	PTPRD	9.22745	1	Neuron_Excit_Ctx_L6IT_LRP1B	Neuron_Excit_Ctx_L45IT_RORB-POU6F2	7.86923	0
NLGN1	NLGN1	7.4226	0.97	NRXN1	NRXN1	8.31036	1	Neuron_Inh_Ctx_MGE_PVALB_ERBB4	Neuron_Excit_Ctx-HPF-CR_Immature_Vglut2_RELN	7.86648	0
NRXN1	NRXN1	8.31036	1	NLGN1	NLGN1	7.4226	0.97	Neuron_Excit_Ctx-HPF-CR_Immature_Vglut2_RELN	Neuron_Inh_Ctx_MGE_PVALB_ERBB4	7.86648	0
NLGN1	NLGN1	7.16903	0.956835	NRXN1	NRXN1	8.55876	1	Astrocyte_Str-Thal_Immature_PTPRZ1	Neuron_Excit_Ctx_Immature_ARPP21	7.86389	0
NRXN1	NRXN1	8.55876	1	NLGN1	NLGN1	7.16903	0.956835	Neuron_Excit_Ctx_Immature_ARPP21	Astrocyte_Str-Thal_Immature_PTPRZ1	7.86389	0
NLGN1	NLGN1	7.37211	0.99	NRXN1	NRXN1	8.35453	0.996	Neuron_Excit_Ctx_L23IT_TAFA1	Neuron_Excit_Ctx_L23IT_TAFA1	7.86332	0
NRXN1	NRXN1	8.35453	0.996	NLGN1	NLGN1	7.37211	0.99	Neuron_Excit_Ctx_L23IT_TAFA1	Neuron_Excit_Ctx_L23IT_TAFA1	7.86332	0
NLGN1	NLGN1	7.40741	0.977	NRXN1	NRXN1	8.31036	1	Neuron_Excit_Ctx_Immature_ARPP21	Neuron_Excit_Ctx-HPF-CR_Immature_Vglut2_RELN	7.85888	0
NRXN1	NRXN1	8.31036	1	NLGN1	NLGN1	7.40741	0.977	Neuron_Excit_Ctx-HPF-CR_Immature_Vglut2_RELN	Neuron_Excit_Ctx_Immature_ARPP21	7.85888	0
NRXN1	NRXN1	8.34404	0.994	NLGN1	NLGN1	7.37211	0.99	Neuron_Excit_Ctx_L6IT_LRP1B	Neuron_Excit_Ctx_L23IT_TAFA1	7.85808	0
NLGN1	NLGN1	7.37211	0.99	NRXN1	NRXN1	8.34404	0.994	Neuron_Excit_Ctx_L23IT_TAFA1	Neuron_Excit_Ctx_L6IT_LRP1B	7.85808	0
IL1RAPL1	IL1RAPL1	7.34244	0.974586	PTPRD	PTPRD	8.37364	0.98	Neuron_Inh_Ctx_MGE_PVALB_CNTNAP4	Neuron_Excit_Ctx_L6CT-6b_HS3ST4	7.85804	0
NRXN3	NRXN3	8.7768	0.998	NLGN1	NLGN1	6.93403	0.941	Neuron_Inh_Ctx_CGE_VIP_ADARB2	Astrocyte_Telen_SLC1A2	7.85542	0
NLGN1	NLGN1	6.93403	0.941	NRXN3	NRXN3	8.7768	0.998	Astrocyte_Telen_SLC1A2	Neuron_Inh_Ctx_CGE_VIP_ADARB2	7.85542	0
NRXN1	NRXN1	8.33784	0.994	NLGN1	NLGN1	7.37211	0.99	Neuron_Excit_Ctx_L5IT_KHDRBS3	Neuron_Excit_Ctx_L23IT_TAFA1	7.85497	0
NLGN1	NLGN1	7.37211	0.99	NRXN1	NRXN1	8.33784	0.994	Neuron_Excit_Ctx_L23IT_TAFA1	Neuron_Excit_Ctx_L5IT_KHDRBS3	7.85497	0
NLGN1	NLGN1	7.21113	0.974	NRXN1	NRXN1	8.49334	0.986	Neuron_Inh_Ctx_CGE_LAMP5_ADARB2-GRIN2A	Neuron_Excit_Ctx_L6CT-6b_HS3ST4	7.85223	0
NRXN1	NRXN1	8.49334	0.986	NLGN1	NLGN1	7.21113	0.974	Neuron_Excit_Ctx_L6CT-6b_HS3ST4	Neuron_Inh_Ctx_CGE_LAMP5_ADARB2-GRIN2A	7.85223	0
IL1RAPL1	IL1RAPL1	7.0862	0.938	PTPRD	PTPRD	8.61382	0.998857	Neuron_Inh_Ctx_MGE_PVALB_ERBB4	Neuron_Excit_Ctx_L5NP_HS3ST4	7.85001	0
NLGN1	NLGN1	7.21113	0.974	NRXN1	NRXN1	8.48601	0.999	Neuron_Inh_Ctx_CGE_LAMP5_ADARB2-GRIN2A	Neuron_Excit_Ctx_L45IT_RORB-POU6F2	7.84857	0
NRXN1	NRXN1	8.48601	0.999	NLGN1	NLGN1	7.21113	0.974	Neuron_Excit_Ctx_L45IT_RORB-POU6F2	Neuron_Inh_Ctx_CGE_LAMP5_ADARB2-GRIN2A	7.84857	0
NRXN1	NRXN1	8.41019	0.994253	NLGN1	NLGN1	7.28598	0.987	Neuron_Excit_Ctx_L5ET_TAFA1	Neuron_Excit_Ctx_L45IT_RORB-POU6F2	7.84808	0
NLGN1	NLGN1	7.28598	0.987	NRXN1	NRXN1	8.41019	0.994253	Neuron_Excit_Ctx_L45IT_RORB-POU6F2	Neuron_Excit_Ctx_L5ET_TAFA1	7.84808	0
IL1RAPL1	IL1RAPL1	6.75819	0.934857	PTPRD	PTPRD	8.93754	0.999	Neuron_Excit_Ctx_L5NP_HS3ST4	Neuron_Excit_Ctx_L23IT_Immature_MEF2C	7.84787	0
NRXN3	NRXN3	8.27138	0.994	NLGN1	NLGN1	7.4226	0.97	Neuron_Inh_Ctx_MGE_PVALB_ERBB4	Neuron_Inh_Ctx_MGE_PVALB_ERBB4	7.84699	0
NLGN1	NLGN1	7.4226	0.97	NRXN3	NRXN3	8.27138	0.994	Neuron_Inh_Ctx_MGE_PVALB_ERBB4	Neuron_Inh_Ctx_MGE_PVALB_ERBB4	7.84699	0
NRXN1	NRXN1	8.16261	0.994	NLGN1	NLGN1	7.53025	0.978	Neuron_Inh_Ctx_CGE_VIP_ADARB2	Neuron_Excit_Ctx_L23IT_Immature_MEF2C	7.84643	0
NLGN1	NLGN1	7.53025	0.978	NRXN1	NRXN1	8.16261	0.994	Neuron_Excit_Ctx_L23IT_Immature_MEF2C	Neuron_Inh_Ctx_CGE_VIP_ADARB2	7.84643	0
NLGN1	NLGN1	7.19712	0.96	NRXN1	NRXN1	8.49334	0.986	Neuron_Excit_Ctx_L5IT_KHDRBS3	Neuron_Excit_Ctx_L6CT-6b_HS3ST4	7.84523	0
NRXN1	NRXN1	8.49334	0.986	NLGN1	NLGN1	7.19712	0.96	Neuron_Excit_Ctx_L6CT-6b_HS3ST4	Neuron_Excit_Ctx_L5IT_KHDRBS3	7.84523	0
NXPH1	NXPH1	8.21937	0.991	NRXN1	NRXN1	7.46578	0.95122	Neuron_Inh_Ctx_MGE_PVALB_ERBB4	Neuron_Inh_Str_Nacc_PBX3	7.84258	0
NLGN1	NLGN1	7.19712	0.96	NRXN1	NRXN1	8.48601	0.999	Neuron_Excit_Ctx_L5IT_KHDRBS3	Neuron_Excit_Ctx_L45IT_RORB-POU6F2	7.84157	0
NRXN1	NRXN1	8.48601	0.999	NLGN1	NLGN1	7.19712	0.96	Neuron_Excit_Ctx_L45IT_RORB-POU6F2	Neuron_Excit_Ctx_L5IT_KHDRBS3	7.84157	0
NLGN1	NLGN1	7.37211	0.99	NRXN1	NRXN1	8.31036	1	Neuron_Excit_Ctx_L23IT_TAFA1	Neuron_Excit_Ctx-HPF-CR_Immature_Vglut2_RELN	7.84124	0
NRXN1	NRXN1	8.31036	1	NLGN1	NLGN1	7.37211	0.99	Neuron_Excit_Ctx-HPF-CR_Immature_Vglut2_RELN	Neuron_Excit_Ctx_L23IT_TAFA1	7.84124	0
NLGN1	NLGN1	7.40741	0.977	NRXN3	NRXN3	8.27138	0.994	Neuron_Excit_Ctx_Immature_ARPP21	Neuron_Inh_Ctx_MGE_PVALB_ERBB4	7.83939	0
NRXN3	NRXN3	8.27138	0.994	NLGN1	NLGN1	7.40741	0.977	Neuron_Inh_Ctx_MGE_PVALB_ERBB4	Neuron_Excit_Ctx_Immature_ARPP21	7.83939	0
IL1RAPL1	IL1RAPL1	6.80195	0.933	PTPRD	PTPRD	8.87341	0.998	Neuron_Inh_Ctx_CGE_LAMP5_ADARB2-GRIN2A	Neuron_Excit_Ctx_L23IT_TAFA1	7.83768	0
NXPH1	NXPH1	6.60052	0.904	NRXN3	NRXN3	9.0689	0.999	Neuron_Inh_Ctx_CGE_LAMP5_ADARB2-GRIN2A	Neuron_Inh_Ctx_MGE_SST_NXPH1	7.83471	0
NLGN1	NLGN1	7.21113	0.974	NRXN1	NRXN1	8.45742	0.995429	Neuron_Inh_Ctx_CGE_LAMP5_ADARB2-GRIN2A	Neuron_Excit_Ctx_L5NP_HS3ST4	7.83427	0
NRXN1	NRXN1	8.45742	0.995429	NLGN1	NLGN1	7.21113	0.974	Neuron_Excit_Ctx_L5NP_HS3ST4	Neuron_Inh_Ctx_CGE_LAMP5_ADARB2-GRIN2A	7.83427	0
NLGN1	NLGN1	7.28598	0.987	NRXN1	NRXN1	8.38213	0.99	Neuron_Excit_Ctx_L45IT_RORB-POU6F2	Astrocyte_Telen_SLC1A2	7.83406	0
NRXN1	NRXN1	8.38213	0.99	NLGN1	NLGN1	7.28598	0.987	Astrocyte_Telen_SLC1A2	Neuron_Excit_Ctx_L45IT_RORB-POU6F2	7.83406	0
NLGN1	NLGN1	7.21113	0.974	NRXN3	NRXN3	8.45365	0.99779	Neuron_Inh_Ctx_CGE_LAMP5_ADARB2-GRIN2A	Neuron_Inh_Ctx_MGE_PVALB_CNTNAP4	7.83239	0
NRXN3	NRXN3	8.45365	0.99779	NLGN1	NLGN1	7.21113	0.974	Neuron_Inh_Ctx_MGE_PVALB_CNTNAP4	Neuron_Inh_Ctx_CGE_LAMP5_ADARB2-GRIN2A	7.83239	0
NLGN1	NLGN1	7.16903	0.956835	NRXN1	NRXN1	8.49334	0.986	Astrocyte_Str-Thal_Immature_PTPRZ1	Neuron_Excit_Ctx_L6CT-6b_HS3ST4	7.83118	0
NRXN1	NRXN1	8.49334	0.986	NLGN1	NLGN1	7.16903	0.956835	Neuron_Excit_Ctx_L6CT-6b_HS3ST4	Astrocyte_Str-Thal_Immature_PTPRZ1	7.83118	0
IL1RAPL1	IL1RAPL1	7.0862	0.938	PTPRD	PTPRD	8.57062	1	Neuron_Inh_Ctx_MGE_PVALB_ERBB4	Neuron_Excit_Ctx-HPF-CR_Immature_Vglut2_RELN	7.82841	0
NRXN1	NRXN1	8.48601	0.999	NLGN1	NLGN1	7.16903	0.956835	Neuron_Excit_Ctx_L45IT_RORB-POU6F2	Astrocyte_Str-Thal_Immature_PTPRZ1	7.82752	0
NLGN1	NLGN1	7.16903	0.956835	NRXN1	NRXN1	8.48601	0.999	Astrocyte_Str-Thal_Immature_PTPRZ1	Neuron_Excit_Ctx_L45IT_RORB-POU6F2	7.82752	0
NRXN1	NRXN1	8.45742	0.995429	NLGN1	NLGN1	7.19712	0.96	Neuron_Excit_Ctx_L5NP_HS3ST4	Neuron_Excit_Ctx_L5IT_KHDRBS3	7.82727	0
NLGN1	NLGN1	7.19712	0.96	NRXN1	NRXN1	8.45742	0.995429	Neuron_Excit_Ctx_L5IT_KHDRBS3	Neuron_Excit_Ctx_L5NP_HS3ST4	7.82727	0
NXPH1	NXPH1	8.21937	0.991	NRXN1	NRXN1	7.43258	0.942446	Neuron_Inh_Ctx_MGE_PVALB_ERBB4	Astrocyte_Str-Thal_Immature_PTPRZ1	7.82597	0
NRXN3	NRXN3	8.45365	0.99779	NLGN1	NLGN1	7.19712	0.96	Neuron_Inh_Ctx_MGE_PVALB_CNTNAP4	Neuron_Excit_Ctx_L5IT_KHDRBS3	7.82538	0
NLGN1	NLGN1	7.19712	0.96	NRXN3	NRXN3	8.45365	0.99779	Neuron_Excit_Ctx_L5IT_KHDRBS3	Neuron_Inh_Ctx_MGE_PVALB_CNTNAP4	7.82538	0
NRXN1	NRXN1	8.22479	0.996	NLGN1	NLGN1	7.4226	0.97	Neuron_Excit_Ctx_L23IT_Immature_MEF2C	Neuron_Inh_Ctx_MGE_PVALB_ERBB4	7.82369	0
NLGN1	NLGN1	7.4226	0.97	NRXN1	NRXN1	8.22479	0.996	Neuron_Inh_Ctx_MGE_PVALB_ERBB4	Neuron_Excit_Ctx_L23IT_Immature_MEF2C	7.82369	0
NLGN1	NLGN1	7.37211	0.99	NRXN3	NRXN3	8.27138	0.994	Neuron_Excit_Ctx_L23IT_TAFA1	Neuron_Inh_Ctx_MGE_PVALB_ERBB4	7.82175	0
NRXN3	NRXN3	8.27138	0.994	NLGN1	NLGN1	7.37211	0.99	Neuron_Inh_Ctx_MGE_PVALB_ERBB4	Neuron_Excit_Ctx_L23IT_TAFA1	7.82175	0
NLGN1	NLGN1	7.28598	0.987	NRXN1	NRXN1	8.35453	0.996	Neuron_Excit_Ctx_L45IT_RORB-POU6F2	Neuron_Excit_Ctx_L23IT_TAFA1	7.82025	0
NRXN1	NRXN1	8.35453	0.996	NLGN1	NLGN1	7.28598	0.987	Neuron_Excit_Ctx_L23IT_TAFA1	Neuron_Excit_Ctx_L45IT_RORB-POU6F2	7.82025	0
NLGN1	NLGN1	6.56573	0.937017	NRXN3	NRXN3	9.0689	0.999	Neuron_Inh_Ctx_MGE_PVALB_CNTNAP4	Neuron_Inh_Ctx_MGE_SST_NXPH1	7.81731	0
NRXN3	NRXN3	9.0689	0.999	NLGN1	NLGN1	6.56573	0.937017	Neuron_Inh_Ctx_MGE_SST_NXPH1	Neuron_Inh_Ctx_MGE_PVALB_CNTNAP4	7.81731	0
IL1RAPL1	IL1RAPL1	6.87464	0.971	PTPRD	PTPRD	8.75949	0.998	Neuron_Excit_Ctx_L23IT_TAFA1	Neuron_Excit_Ctx_L6IT_LRP1B	7.81706	0
NLGN1	NLGN1	7.40741	0.977	NRXN1	NRXN1	8.22479	0.996	Neuron_Excit_Ctx_Immature_ARPP21	Neuron_Excit_Ctx_L23IT_Immature_MEF2C	7.8161	0
NRXN1	NRXN1	8.22479	0.996	NLGN1	NLGN1	7.40741	0.977	Neuron_Excit_Ctx_L23IT_Immature_MEF2C	Neuron_Excit_Ctx_Immature_ARPP21	7.8161	0
IL1RAPL1	IL1RAPL1	6.75819	0.934857	PTPRD	PTPRD	8.87341	0.998	Neuron_Excit_Ctx_L5NP_HS3ST4	Neuron_Excit_Ctx_L23IT_TAFA1	7.8158	0
NLGN1	NLGN1	7.28598	0.987	NRXN1	NRXN1	8.34404	0.994	Neuron_Excit_Ctx_L45IT_RORB-POU6F2	Neuron_Excit_Ctx_L6IT_LRP1B	7.81501	0
NRXN1	NRXN1	8.34404	0.994	NLGN1	NLGN1	7.28598	0.987	Neuron_Excit_Ctx_L6IT_LRP1B	Neuron_Excit_Ctx_L45IT_RORB-POU6F2	7.81501	0
NLGN1	NLGN1	7.16903	0.956835	NRXN1	NRXN1	8.45742	0.995429	Astrocyte_Str-Thal_Immature_PTPRZ1	Neuron_Excit_Ctx_L5NP_HS3ST4	7.81322	0
NRXN1	NRXN1	8.45742	0.995429	NLGN1	NLGN1	7.16903	0.956835	Neuron_Excit_Ctx_L5NP_HS3ST4	Astrocyte_Str-Thal_Immature_PTPRZ1	7.81322	0
IL1RAPL1	IL1RAPL1	6.39651	0.861789	PTPRD	PTPRD	9.22745	1	Neuron_Inh_Str_Nacc_PBX3	Neuron_Excit_Ctx_L45IT_RORB-POU6F2	7.81198	0
NRXN1	NRXN1	8.33784	0.994	NLGN1	NLGN1	7.28598	0.987	Neuron_Excit_Ctx_L5IT_KHDRBS3	Neuron_Excit_Ctx_L45IT_RORB-POU6F2	7.81191	0
NLGN1	NLGN1	7.28598	0.987	NRXN1	NRXN1	8.33784	0.994	Neuron_Excit_Ctx_L45IT_RORB-POU6F2	Neuron_Excit_Ctx_L5IT_KHDRBS3	7.81191	0
IL1RAPL1	IL1RAPL1	6.87464	0.971	PTPRD	PTPRD	8.74868	0.996552	Neuron_Excit_Ctx_L23IT_TAFA1	Neuron_Excit_Ctx_L5ET_TAFA1	7.81166	0
NLGN1	NLGN1	7.16903	0.956835	NRXN3	NRXN3	8.45365	0.99779	Astrocyte_Str-Thal_Immature_PTPRZ1	Neuron_Inh_Ctx_MGE_PVALB_CNTNAP4	7.81134	0
NRXN3	NRXN3	8.45365	0.99779	NLGN1	NLGN1	7.16903	0.956835	Neuron_Inh_Ctx_MGE_PVALB_CNTNAP4	Astrocyte_Str-Thal_Immature_PTPRZ1	7.81134	0
NRXN1	NRXN1	8.41019	0.994253	NLGN1	NLGN1	7.21113	0.974	Neuron_Excit_Ctx_L5ET_TAFA1	Neuron_Inh_Ctx_CGE_LAMP5_ADARB2-GRIN2A	7.81066	0
NLGN1	NLGN1	7.21113	0.974	NRXN1	NRXN1	8.41019	0.994253	Neuron_Inh_Ctx_CGE_LAMP5_ADARB2-GRIN2A	Neuron_Excit_Ctx_L5ET_TAFA1	7.81066	0
NRXN3	NRXN3	7.66973	0.987	NLGN1	NLGN1	7.9443	0.995402	Neuron_Excit_Ctx_L23IT_TAFA1	Neuron_Excit_Ctx_L5ET_TAFA1	7.80701	0
NLGN1	NLGN1	7.9443	0.995402	NRXN3	NRXN3	7.66973	0.987	Neuron_Excit_Ctx_L5ET_TAFA1	Neuron_Excit_Ctx_L23IT_TAFA1	7.80701	0
NRXN1	NRXN1	8.41019	0.994253	NLGN1	NLGN1	7.19712	0.96	Neuron_Excit_Ctx_L5ET_TAFA1	Neuron_Excit_Ctx_L5IT_KHDRBS3	7.80365	0
NLGN1	NLGN1	7.19712	0.96	NRXN1	NRXN1	8.41019	0.994253	Neuron_Excit_Ctx_L5IT_KHDRBS3	Neuron_Excit_Ctx_L5ET_TAFA1	7.80365	0
NLGN1	NLGN1	6.82806	0.934	NRXN3	NRXN3	8.7768	0.998	Neuron_Inh_Ctx_CGE_VIP_ADARB2	Neuron_Inh_Ctx_CGE_VIP_ADARB2	7.80243	0
NRXN3	NRXN3	8.7768	0.998	NLGN1	NLGN1	6.82806	0.934	Neuron_Inh_Ctx_CGE_VIP_ADARB2	Neuron_Inh_Ctx_CGE_VIP_ADARB2	7.80243	0
IL1RAPL1	IL1RAPL1	6.511	0.945	PTPRD	PTPRD	9.08916	0.999	Neuron_Excit_Ctx_L6IT_LRP1B	Neuron_Excit_Ctx_Immature_ARPP21	7.80008	0
NLGN1	NLGN1	7.37211	0.99	NRXN1	NRXN1	8.22479	0.996	Neuron_Excit_Ctx_L23IT_TAFA1	Neuron_Excit_Ctx_L23IT_Immature_MEF2C	7.79845	0
NRXN1	NRXN1	8.22479	0.996	NLGN1	NLGN1	7.37211	0.99	Neuron_Excit_Ctx_L23IT_Immature_MEF2C	Neuron_Excit_Ctx_L23IT_TAFA1	7.79845	0
NLGN1	NLGN1	7.28598	0.987	NRXN1	NRXN1	8.31036	1	Neuron_Excit_Ctx_L45IT_RORB-POU6F2	Neuron_Excit_Ctx-HPF-CR_Immature_Vglut2_RELN	7.79817	0
NRXN1	NRXN1	8.31036	1	NLGN1	NLGN1	7.28598	0.987	Neuron_Excit_Ctx-HPF-CR_Immature_Vglut2_RELN	Neuron_Excit_Ctx_L45IT_RORB-POU6F2	7.79817	0
NLGN1	NLGN1	7.21113	0.974	NRXN1	NRXN1	8.38213	0.99	Neuron_Inh_Ctx_CGE_LAMP5_ADARB2-GRIN2A	Astrocyte_Telen_SLC1A2	7.79663	0
NRXN1	NRXN1	8.38213	0.99	NLGN1	NLGN1	7.21113	0.974	Astrocyte_Telen_SLC1A2	Neuron_Inh_Ctx_CGE_LAMP5_ADARB2-GRIN2A	7.79663	0
NLGN1	NLGN1	7.4226	0.97	NRXN1	NRXN1	8.16261	0.994	Neuron_Inh_Ctx_MGE_PVALB_ERBB4	Neuron_Inh_Ctx_CGE_VIP_ADARB2	7.7926	0
NRXN1	NRXN1	8.16261	0.994	NLGN1	NLGN1	7.4226	0.97	Neuron_Inh_Ctx_CGE_VIP_ADARB2	Neuron_Inh_Ctx_MGE_PVALB_ERBB4	7.7926	0
NLGN1	NLGN1	7.19712	0.96	NRXN1	NRXN1	8.38213	0.99	Neuron_Excit_Ctx_L5IT_KHDRBS3	Astrocyte_Telen_SLC1A2	7.78963	0
NRXN1	NRXN1	8.38213	0.99	NLGN1	NLGN1	7.19712	0.96	Astrocyte_Telen_SLC1A2	Neuron_Excit_Ctx_L5IT_KHDRBS3	7.78963	0
NRXN1	NRXN1	8.41019	0.994253	NLGN1	NLGN1	7.16903	0.956835	Neuron_Excit_Ctx_L5ET_TAFA1	Astrocyte_Str-Thal_Immature_PTPRZ1	7.78961	0
NLGN1	NLGN1	7.16903	0.956835	NRXN1	NRXN1	8.41019	0.994253	Astrocyte_Str-Thal_Immature_PTPRZ1	Neuron_Excit_Ctx_L5ET_TAFA1	7.78961	0
NRXN1	NRXN1	8.16261	0.994	NLGN1	NLGN1	7.40741	0.977	Neuron_Inh_Ctx_CGE_VIP_ADARB2	Neuron_Excit_Ctx_Immature_ARPP21	7.78501	0
NLGN1	NLGN1	7.40741	0.977	NRXN1	NRXN1	8.16261	0.994	Neuron_Excit_Ctx_Immature_ARPP21	Neuron_Inh_Ctx_CGE_VIP_ADARB2	7.78501	0
NRXN3	NRXN3	7.89039	0.989655	NLGN1	NLGN1	7.67562	0.985143	Neuron_Excit_Ctx_L5ET_TAFA1	Neuron_Excit_Ctx_L5NP_HS3ST4	7.78301	0
NLGN1	NLGN1	7.67562	0.985143	NRXN3	NRXN3	7.89039	0.989655	Neuron_Excit_Ctx_L5NP_HS3ST4	Neuron_Excit_Ctx_L5ET_TAFA1	7.78301	0
NLGN1	NLGN1	7.21113	0.974	NRXN1	NRXN1	8.35453	0.996	Neuron_Inh_Ctx_CGE_LAMP5_ADARB2-GRIN2A	Neuron_Excit_Ctx_L23IT_TAFA1	7.78283	0
NRXN1	NRXN1	8.35453	0.996	NLGN1	NLGN1	7.21113	0.974	Neuron_Excit_Ctx_L23IT_TAFA1	Neuron_Inh_Ctx_CGE_LAMP5_ADARB2-GRIN2A	7.78283	0
IL1RAPL1	IL1RAPL1	6.80195	0.933	PTPRD	PTPRD	8.75949	0.998	Neuron_Inh_Ctx_CGE_LAMP5_ADARB2-GRIN2A	Neuron_Excit_Ctx_L6IT_LRP1B	7.78072	0
NLGN1	NLGN1	7.28598	0.987	NRXN3	NRXN3	8.27138	0.994	Neuron_Excit_Ctx_L45IT_RORB-POU6F2	Neuron_Inh_Ctx_MGE_PVALB_ERBB4	7.77868	0
NRXN3	NRXN3	8.27138	0.994	NLGN1	NLGN1	7.28598	0.987	Neuron_Inh_Ctx_MGE_PVALB_ERBB4	Neuron_Excit_Ctx_L45IT_RORB-POU6F2	7.77868	0
NLGN1	NLGN1	7.21113	0.974	NRXN1	NRXN1	8.34404	0.994	Neuron_Inh_Ctx_CGE_LAMP5_ADARB2-GRIN2A	Neuron_Excit_Ctx_L6IT_LRP1B	7.77758	0
NRXN1	NRXN1	8.34404	0.994	NLGN1	NLGN1	7.21113	0.974	Neuron_Excit_Ctx_L6IT_LRP1B	Neuron_Inh_Ctx_CGE_LAMP5_ADARB2-GRIN2A	7.77758	0
NLGN1	NLGN1	7.19712	0.96	NRXN1	NRXN1	8.35453	0.996	Neuron_Excit_Ctx_L5IT_KHDRBS3	Neuron_Excit_Ctx_L23IT_TAFA1	7.77583	0
NRXN1	NRXN1	8.35453	0.996	NLGN1	NLGN1	7.19712	0.96	Neuron_Excit_Ctx_L23IT_TAFA1	Neuron_Excit_Ctx_L5IT_KHDRBS3	7.77583	0
NLGN1	NLGN1	7.16903	0.956835	NRXN1	NRXN1	8.38213	0.99	Astrocyte_Str-Thal_Immature_PTPRZ1	Astrocyte_Telen_SLC1A2	7.77558	0.004
NRXN1	NRXN1	8.38213	0.99	NLGN1	NLGN1	7.16903	0.956835	Astrocyte_Telen_SLC1A2	Astrocyte_Str-Thal_Immature_PTPRZ1	7.77558	0.004
IL1RAPL1	IL1RAPL1	6.80195	0.933	PTPRD	PTPRD	8.74868	0.996552	Neuron_Inh_Ctx_CGE_LAMP5_ADARB2-GRIN2A	Neuron_Excit_Ctx_L5ET_TAFA1	7.77532	0
NLGN1	NLGN1	7.21113	0.974	NRXN1	NRXN1	8.33784	0.994	Neuron_Inh_Ctx_CGE_LAMP5_ADARB2-GRIN2A	Neuron_Excit_Ctx_L5IT_KHDRBS3	7.77448	0
NRXN1	NRXN1	8.33784	0.994	NLGN1	NLGN1	7.21113	0.974	Neuron_Excit_Ctx_L5IT_KHDRBS3	Neuron_Inh_Ctx_CGE_LAMP5_ADARB2-GRIN2A	7.77448	0
NRXN1	NRXN1	8.34404	0.994	NLGN1	NLGN1	7.19712	0.96	Neuron_Excit_Ctx_L6IT_LRP1B	Neuron_Excit_Ctx_L5IT_KHDRBS3	7.77058	0
NLGN1	NLGN1	7.19712	0.96	NRXN1	NRXN1	8.34404	0.994	Neuron_Excit_Ctx_L5IT_KHDRBS3	Neuron_Excit_Ctx_L6IT_LRP1B	7.77058	0
IL1RAPL1	IL1RAPL1	6.511	0.945	PTPRD	PTPRD	9.02787	1	Neuron_Excit_Ctx_L6IT_LRP1B	Neuron_Excit_Ctx_L5IT_KHDRBS3	7.76943	0
NLGN1	NLGN1	7.19712	0.96	NRXN1	NRXN1	8.33784	0.994	Neuron_Excit_Ctx_L5IT_KHDRBS3	Neuron_Excit_Ctx_L5IT_KHDRBS3	7.76748	0
NRXN1	NRXN1	8.33784	0.994	NLGN1	NLGN1	7.19712	0.96	Neuron_Excit_Ctx_L5IT_KHDRBS3	Neuron_Excit_Ctx_L5IT_KHDRBS3	7.76748	0
NLGN1	NLGN1	7.37211	0.99	NRXN1	NRXN1	8.16261	0.994	Neuron_Excit_Ctx_L23IT_TAFA1	Neuron_Inh_Ctx_CGE_VIP_ADARB2	7.76736	0
NRXN1	NRXN1	8.16261	0.994	NLGN1	NLGN1	7.37211	0.99	Neuron_Inh_Ctx_CGE_VIP_ADARB2	Neuron_Excit_Ctx_L23IT_TAFA1	7.76736	0
NLGN1	NLGN1	6.75612	0.918	NRXN3	NRXN3	8.7768	0.998	Neuron_Inh_Ctx_MGE_SST_NXPH1	Neuron_Inh_Ctx_CGE_VIP_ADARB2	7.76646	0
NRXN3	NRXN3	8.7768	0.998	NLGN1	NLGN1	6.75612	0.918	Neuron_Inh_Ctx_CGE_VIP_ADARB2	Neuron_Inh_Ctx_MGE_SST_NXPH1	7.76646	0
NLGN1	NLGN1	7.67562	0.985143	NRXN1	NRXN1	7.85513	0.991	Neuron_Excit_Ctx_L5NP_HS3ST4	Neuron_Inh_Ctx_MGE_SST_NXPH1	7.76538	0
NRXN1	NRXN1	7.85513	0.991	NLGN1	NLGN1	7.67562	0.985143	Neuron_Inh_Ctx_MGE_SST_NXPH1	Neuron_Excit_Ctx_L5NP_HS3ST4	7.76538	0
NRXN1	NRXN1	8.35453	0.996	NLGN1	NLGN1	7.16903	0.956835	Neuron_Excit_Ctx_L23IT_TAFA1	Astrocyte_Str-Thal_Immature_PTPRZ1	7.76178	0.009
NLGN1	NLGN1	7.16903	0.956835	NRXN1	NRXN1	8.35453	0.996	Astrocyte_Str-Thal_Immature_PTPRZ1	Neuron_Excit_Ctx_L23IT_TAFA1	7.76178	0.009
NRXN1	NRXN1	8.31036	1	NLGN1	NLGN1	7.21113	0.974	Neuron_Excit_Ctx-HPF-CR_Immature_Vglut2_RELN	Neuron_Inh_Ctx_CGE_LAMP5_ADARB2-GRIN2A	7.76074	0
NLGN1	NLGN1	7.21113	0.974	NRXN1	NRXN1	8.31036	1	Neuron_Inh_Ctx_CGE_LAMP5_ADARB2-GRIN2A	Neuron_Excit_Ctx-HPF-CR_Immature_Vglut2_RELN	7.76074	0
IL1RAPL1	IL1RAPL1	6.75819	0.934857	PTPRD	PTPRD	8.75949	0.998	Neuron_Excit_Ctx_L5NP_HS3ST4	Neuron_Excit_Ctx_L6IT_LRP1B	7.75884	0
NRXN1	NRXN1	8.34404	0.994	NLGN1	NLGN1	7.16903	0.956835	Neuron_Excit_Ctx_L6IT_LRP1B	Astrocyte_Str-Thal_Immature_PTPRZ1	7.75654	0.006
NLGN1	NLGN1	7.16903	0.956835	NRXN1	NRXN1	8.34404	0.994	Astrocyte_Str-Thal_Immature_PTPRZ1	Neuron_Excit_Ctx_L6IT_LRP1B	7.75654	0.006
NRXN1	NRXN1	8.22479	0.996	NLGN1	NLGN1	7.28598	0.987	Neuron_Excit_Ctx_L23IT_Immature_MEF2C	Neuron_Excit_Ctx_L45IT_RORB-POU6F2	7.75538	0
NLGN1	NLGN1	7.28598	0.987	NRXN1	NRXN1	8.22479	0.996	Neuron_Excit_Ctx_L45IT_RORB-POU6F2	Neuron_Excit_Ctx_L23IT_Immature_MEF2C	7.75538	0
NLGN1	NLGN1	7.61724	0.966	NRXN3	NRXN3	7.89039	0.989655	Neuron_Excit_Ctx_L6CT-6b_HS3ST4	Neuron_Excit_Ctx_L5ET_TAFA1	7.75382	0
NRXN3	NRXN3	7.89039	0.989655	NLGN1	NLGN1	7.61724	0.966	Neuron_Excit_Ctx_L5ET_TAFA1	Neuron_Excit_Ctx_L6CT-6b_HS3ST4	7.75382	0
NRXN1	NRXN1	8.31036	1	NLGN1	NLGN1	7.19712	0.96	Neuron_Excit_Ctx-HPF-CR_Immature_Vglut2_RELN	Neuron_Excit_Ctx_L5IT_KHDRBS3	7.75374	0
NLGN1	NLGN1	7.19712	0.96	NRXN1	NRXN1	8.31036	1	Neuron_Excit_Ctx_L5IT_KHDRBS3	Neuron_Excit_Ctx-HPF-CR_Immature_Vglut2_RELN	7.75374	0
IL1RAPL1	IL1RAPL1	6.75819	0.934857	PTPRD	PTPRD	8.74868	0.996552	Neuron_Excit_Ctx_L5NP_HS3ST4	Neuron_Excit_Ctx_L5ET_TAFA1	7.75343	0
NRXN1	NRXN1	8.33784	0.994	NLGN1	NLGN1	7.16903	0.956835	Neuron_Excit_Ctx_L5IT_KHDRBS3	Astrocyte_Str-Thal_Immature_PTPRZ1	7.75343	0.006
NLGN1	NLGN1	7.16903	0.956835	NRXN1	NRXN1	8.33784	0.994	Astrocyte_Str-Thal_Immature_PTPRZ1	Neuron_Excit_Ctx_L5IT_KHDRBS3	7.75343	0.006
NLGN1	NLGN1	7.67562	0.985143	NRXN1	NRXN1	7.8303	0.998	Neuron_Excit_Ctx_L5NP_HS3ST4	Neuron_Inh_Ctx_CGE_LAMP5_ADARB2-GRIN2A	7.75296	0
NRXN1	NRXN1	7.8303	0.998	NLGN1	NLGN1	7.67562	0.985143	Neuron_Inh_Ctx_CGE_LAMP5_ADARB2-GRIN2A	Neuron_Excit_Ctx_L5NP_HS3ST4	7.75296	0
NRXN1	NRXN1	8.55876	1	NLGN1	NLGN1	6.93403	0.941	Neuron_Excit_Ctx_Immature_ARPP21	Astrocyte_Telen_SLC1A2	7.74639	0
NLGN1	NLGN1	6.93403	0.941	NRXN1	NRXN1	8.55876	1	Astrocyte_Telen_SLC1A2	Neuron_Excit_Ctx_Immature_ARPP21	7.74639	0
NXPH1	NXPH1	7.60183	0.987	NRXN3	NRXN3	7.89039	0.989655	Neuron_Inh_Ctx_MGE_SST_NXPH1	Neuron_Excit_Ctx_L5ET_TAFA1	7.74611	0
IL1RAPL1	IL1RAPL1	6.87464	0.971	PTPRD	PTPRD	8.61382	0.998857	Neuron_Excit_Ctx_L23IT_TAFA1	Neuron_Excit_Ctx_L5NP_HS3ST4	7.74423	0
IL1RAPL1	IL1RAPL1	6.39651	0.861789	PTPRD	PTPRD	9.08916	0.999	Neuron_Inh_Str_Nacc_PBX3	Neuron_Excit_Ctx_Immature_ARPP21	7.74283	0
NLGN1	NLGN1	7.21113	0.974	NRXN3	NRXN3	8.27138	0.994	Neuron_Inh_Ctx_CGE_LAMP5_ADARB2-GRIN2A	Neuron_Inh_Ctx_MGE_PVALB_ERBB4	7.74125	0
NRXN3	NRXN3	8.27138	0.994	NLGN1	NLGN1	7.21113	0.974	Neuron_Inh_Ctx_MGE_PVALB_ERBB4	Neuron_Inh_Ctx_CGE_LAMP5_ADARB2-GRIN2A	7.74125	0
NRXN1	NRXN1	8.31036	1	NLGN1	NLGN1	7.16903	0.956835	Neuron_Excit_Ctx-HPF-CR_Immature_Vglut2_RELN	Astrocyte_Str-Thal_Immature_PTPRZ1	7.73969	0.032
NLGN1	NLGN1	7.16903	0.956835	NRXN1	NRXN1	8.31036	1	Astrocyte_Str-Thal_Immature_PTPRZ1	Neuron_Excit_Ctx-HPF-CR_Immature_Vglut2_RELN	7.73969	0.032
NXPH1	NXPH1	7.58744	0.987845	NRXN3	NRXN3	7.89039	0.989655	Neuron_Inh_Ctx_MGE_PVALB_CNTNAP4	Neuron_Excit_Ctx_L5ET_TAFA1	7.73892	0
NTRK3	NTRK3	6.25014	0.961	PTPRD	PTPRD	9.22745	1	Neuron_Excit_Ctx_L23IT_TAFA1	Neuron_Excit_Ctx_L45IT_RORB-POU6F2	7.7388	0
NRXN3	NRXN3	7.53304	0.984	NLGN1	NLGN1	7.9443	0.995402	Neuron_Excit_Ctx_L45IT_RORB-POU6F2	Neuron_Excit_Ctx_L5ET_TAFA1	7.73867	0
NLGN1	NLGN1	7.9443	0.995402	NRXN3	NRXN3	7.53304	0.984	Neuron_Excit_Ctx_L5ET_TAFA1	Neuron_Excit_Ctx_L45IT_RORB-POU6F2	7.73867	0
NRXN1	NRXN1	7.85513	0.991	NLGN1	NLGN1	7.61724	0.966	Neuron_Inh_Ctx_MGE_SST_NXPH1	Neuron_Excit_Ctx_L6CT-6b_HS3ST4	7.73619	0
NLGN1	NLGN1	7.61724	0.966	NRXN1	NRXN1	7.85513	0.991	Neuron_Excit_Ctx_L6CT-6b_HS3ST4	Neuron_Inh_Ctx_MGE_SST_NXPH1	7.73619	0
NLGN1	NLGN1	7.19712	0.96	NRXN3	NRXN3	8.27138	0.994	Neuron_Excit_Ctx_L5IT_KHDRBS3	Neuron_Inh_Ctx_MGE_PVALB_ERBB4	7.73425	0
NRXN3	NRXN3	8.27138	0.994	NLGN1	NLGN1	7.19712	0.96	Neuron_Inh_Ctx_MGE_PVALB_ERBB4	Neuron_Excit_Ctx_L5IT_KHDRBS3	7.73425	0
NRXN3	NRXN3	8.7768	0.998	NLGN1	NLGN1	6.6904	0.906542	Neuron_Inh_Ctx_CGE_VIP_ADARB2	Astrocyte_Immature_ADGRV1	7.7336	0
NLGN1	NLGN1	6.6904	0.906542	NRXN3	NRXN3	8.7768	0.998	Astrocyte_Immature_ADGRV1	Neuron_Inh_Ctx_CGE_VIP_ADARB2	7.7336	0
IL1RAPL1	IL1RAPL1	7.0862	0.938	PTPRD	PTPRD	8.37364	0.98	Neuron_Inh_Ctx_MGE_PVALB_ERBB4	Neuron_Excit_Ctx_L6CT-6b_HS3ST4	7.72992	0
NXPH1	NXPH1	7.60183	0.987	NRXN1	NRXN1	7.85513	0.991	Neuron_Inh_Ctx_MGE_SST_NXPH1	Neuron_Inh_Ctx_MGE_SST_NXPH1	7.72848	0
NLGN1	NLGN1	7.28598	0.987	NRXN1	NRXN1	8.16261	0.994	Neuron_Excit_Ctx_L45IT_RORB-POU6F2	Neuron_Inh_Ctx_CGE_VIP_ADARB2	7.72429	0
NRXN1	NRXN1	8.16261	0.994	NLGN1	NLGN1	7.28598	0.987	Neuron_Inh_Ctx_CGE_VIP_ADARB2	Neuron_Excit_Ctx_L45IT_RORB-POU6F2	7.72429	0
IL1RAPL1	IL1RAPL1	6.511	0.945	PTPRD	PTPRD	8.93754	0.999	Neuron_Excit_Ctx_L6IT_LRP1B	Neuron_Excit_Ctx_L23IT_Immature_MEF2C	7.72427	0
NRXN1	NRXN1	7.8303	0.998	NLGN1	NLGN1	7.61724	0.966	Neuron_Inh_Ctx_CGE_LAMP5_ADARB2-GRIN2A	Neuron_Excit_Ctx_L6CT-6b_HS3ST4	7.72377	0
NLGN1	NLGN1	7.61724	0.966	NRXN1	NRXN1	7.8303	0.998	Neuron_Excit_Ctx_L6CT-6b_HS3ST4	Neuron_Inh_Ctx_CGE_LAMP5_ADARB2-GRIN2A	7.72377	0
IL1RAPL1	IL1RAPL1	6.87464	0.971	PTPRD	PTPRD	8.57062	1	Neuron_Excit_Ctx_L23IT_TAFA1	Neuron_Excit_Ctx-HPF-CR_Immature_Vglut2_RELN	7.72263	0
IL1RAPL1	IL1RAPL1	6.21765	0.943678	PTPRD	PTPRD	9.22745	1	Neuron_Excit_Ctx_L5ET_TAFA1	Neuron_Excit_Ctx_L45IT_RORB-POU6F2	7.72255	0
NXPH1	NXPH1	7.58744	0.987845	NRXN1	NRXN1	7.85513	0.991	Neuron_Inh_Ctx_MGE_PVALB_CNTNAP4	Neuron_Inh_Ctx_MGE_SST_NXPH1	7.72129	0
NLGN1	NLGN1	7.16903	0.956835	NRXN3	NRXN3	8.27138	0.994	Astrocyte_Str-Thal_Immature_PTPRZ1	Neuron_Inh_Ctx_MGE_PVALB_ERBB4	7.7202	0
NRXN3	NRXN3	8.27138	0.994	NLGN1	NLGN1	7.16903	0.956835	Neuron_Inh_Ctx_MGE_PVALB_ERBB4	Astrocyte_Str-Thal_Immature_PTPRZ1	7.7202	0
NRXN1	NRXN1	8.22479	0.996	NLGN1	NLGN1	7.21113	0.974	Neuron_Excit_Ctx_L23IT_Immature_MEF2C	Neuron_Inh_Ctx_CGE_LAMP5_ADARB2-GRIN2A	7.71796	0
NLGN1	NLGN1	7.21113	0.974	NRXN1	NRXN1	8.22479	0.996	Neuron_Inh_Ctx_CGE_LAMP5_ADARB2-GRIN2A	Neuron_Excit_Ctx_L23IT_Immature_MEF2C	7.71796	0
NXPH1	NXPH1	7.60183	0.987	NRXN1	NRXN1	7.8303	0.998	Neuron_Inh_Ctx_MGE_SST_NXPH1	Neuron_Inh_Ctx_CGE_LAMP5_ADARB2-GRIN2A	7.71606	0
NRXN1	NRXN1	8.49334	0.986	NLGN1	NLGN1	6.93403	0.941	Neuron_Excit_Ctx_L6CT-6b_HS3ST4	Astrocyte_Telen_SLC1A2	7.71368	0
NLGN1	NLGN1	6.93403	0.941	NRXN1	NRXN1	8.49334	0.986	Astrocyte_Telen_SLC1A2	Neuron_Excit_Ctx_L6CT-6b_HS3ST4	7.71368	0
IL1RAPL1	IL1RAPL1	6.39651	0.861789	PTPRD	PTPRD	9.02787	1	Neuron_Inh_Str_Nacc_PBX3	Neuron_Excit_Ctx_L5IT_KHDRBS3	7.71219	0
NRXN1	NRXN1	8.22479	0.996	NLGN1	NLGN1	7.19712	0.96	Neuron_Excit_Ctx_L23IT_Immature_MEF2C	Neuron_Excit_Ctx_L5IT_KHDRBS3	7.71095	0
NLGN1	NLGN1	7.19712	0.96	NRXN1	NRXN1	8.22479	0.996	Neuron_Excit_Ctx_L5IT_KHDRBS3	Neuron_Excit_Ctx_L23IT_Immature_MEF2C	7.71095	0
NRXN3	NRXN3	7.89039	0.989655	NLGN1	NLGN1	7.53025	0.978	Neuron_Excit_Ctx_L5ET_TAFA1	Neuron_Excit_Ctx_L23IT_Immature_MEF2C	7.71032	0
NLGN1	NLGN1	7.53025	0.978	NRXN3	NRXN3	7.89039	0.989655	Neuron_Excit_Ctx_L23IT_Immature_MEF2C	Neuron_Excit_Ctx_L5ET_TAFA1	7.71032	0
NRXN1	NRXN1	8.48601	0.999	NLGN1	NLGN1	6.93403	0.941	Neuron_Excit_Ctx_L45IT_RORB-POU6F2	Astrocyte_Telen_SLC1A2	7.71002	0
NLGN1	NLGN1	6.93403	0.941	NRXN1	NRXN1	8.48601	0.999	Astrocyte_Telen_SLC1A2	Neuron_Excit_Ctx_L45IT_RORB-POU6F2	7.71002	0
NXPH1	NXPH1	7.58744	0.987845	NRXN1	NRXN1	7.8303	0.998	Neuron_Inh_Ctx_MGE_PVALB_CNTNAP4	Neuron_Inh_Ctx_CGE_LAMP5_ADARB2-GRIN2A	7.70887	0
IL1RAPL1	IL1RAPL1	6.80195	0.933	PTPRD	PTPRD	8.61382	0.998857	Neuron_Inh_Ctx_CGE_LAMP5_ADARB2-GRIN2A	Neuron_Excit_Ctx_L5NP_HS3ST4	7.70789	0
NLGN1	NLGN1	7.9443	0.995402	NRXN1	NRXN1	7.46578	0.95122	Neuron_Excit_Ctx_L5ET_TAFA1	Neuron_Inh_Str_Nacc_PBX3	7.70504	0.012
NRXN1	NRXN1	7.46578	0.95122	NLGN1	NLGN1	7.9443	0.995402	Neuron_Inh_Str_Nacc_PBX3	Neuron_Excit_Ctx_L5ET_TAFA1	7.70504	0.012
NRXN1	NRXN1	8.22479	0.996	NLGN1	NLGN1	7.16903	0.956835	Neuron_Excit_Ctx_L23IT_Immature_MEF2C	Astrocyte_Str-Thal_Immature_PTPRZ1	7.69691	0.063
NLGN1	NLGN1	7.16903	0.956835	NRXN1	NRXN1	8.22479	0.996	Astrocyte_Str-Thal_Immature_PTPRZ1	Neuron_Excit_Ctx_L23IT_Immature_MEF2C	7.69691	0.063
NRXN1	NRXN1	8.45742	0.995429	NLGN1	NLGN1	6.93403	0.941	Neuron_Excit_Ctx_L5NP_HS3ST4	Astrocyte_Telen_SLC1A2	7.69572	0
NLGN1	NLGN1	6.93403	0.941	NRXN1	NRXN1	8.45742	0.995429	Astrocyte_Telen_SLC1A2	Neuron_Excit_Ctx_L5NP_HS3ST4	7.69572	0
NLGN1	NLGN1	6.93403	0.941	NRXN3	NRXN3	8.45365	0.99779	Astrocyte_Telen_SLC1A2	Neuron_Inh_Ctx_MGE_PVALB_CNTNAP4	7.69384	0
NRXN3	NRXN3	8.45365	0.99779	NLGN1	NLGN1	6.93403	0.941	Neuron_Inh_Ctx_MGE_PVALB_CNTNAP4	Astrocyte_Telen_SLC1A2	7.69384	0
NLGN1	NLGN1	6.82806	0.934	NRXN1	NRXN1	8.55876	1	Neuron_Inh_Ctx_CGE_VIP_ADARB2	Neuron_Excit_Ctx_Immature_ARPP21	7.69341	0
NRXN1	NRXN1	8.55876	1	NLGN1	NLGN1	6.82806	0.934	Neuron_Excit_Ctx_Immature_ARPP21	Neuron_Inh_Ctx_CGE_VIP_ADARB2	7.69341	0
NRXN1	NRXN1	7.85513	0.991	NLGN1	NLGN1	7.53025	0.978	Neuron_Inh_Ctx_MGE_SST_NXPH1	Neuron_Excit_Ctx_L23IT_Immature_MEF2C	7.69269	0
NLGN1	NLGN1	7.53025	0.978	NRXN1	NRXN1	7.85513	0.991	Neuron_Excit_Ctx_L23IT_Immature_MEF2C	Neuron_Inh_Ctx_MGE_SST_NXPH1	7.69269	0
IL1RAPL1	IL1RAPL1	6.511	0.945	PTPRD	PTPRD	8.87341	0.998	Neuron_Excit_Ctx_L6IT_LRP1B	Neuron_Excit_Ctx_L23IT_TAFA1	7.6922	0
NXPH1	NXPH1	6.60052	0.904	NRXN3	NRXN3	8.7768	0.998	Neuron_Inh_Ctx_CGE_LAMP5_ADARB2-GRIN2A	Neuron_Inh_Ctx_CGE_VIP_ADARB2	7.68866	0
NLGN1	NLGN1	7.9443	0.995402	NRXN1	NRXN1	7.43258	0.942446	Neuron_Excit_Ctx_L5ET_TAFA1	Astrocyte_Str-Thal_Immature_PTPRZ1	7.68844	0.018
NRXN1	NRXN1	7.43258	0.942446	NLGN1	NLGN1	7.9443	0.995402	Astrocyte_Str-Thal_Immature_PTPRZ1	Neuron_Excit_Ctx_L5ET_TAFA1	7.68844	0.018
NLGN1	NLGN1	7.21113	0.974	NRXN1	NRXN1	8.16261	0.994	Neuron_Inh_Ctx_CGE_LAMP5_ADARB2-GRIN2A	Neuron_Inh_Ctx_CGE_VIP_ADARB2	7.68687	0.001
NRXN1	NRXN1	8.16261	0.994	NLGN1	NLGN1	7.21113	0.974	Neuron_Inh_Ctx_CGE_VIP_ADARB2	Neuron_Inh_Ctx_CGE_LAMP5_ADARB2-GRIN2A	7.68687	0.001
FSTL5	FSTL5	7.69065	0.980583	CNTN5	CNTN5	7.68237	0.944	Neuron_Excit_Ctx-HPF-CR_Immature_Vglut2_RELN	Neuron_Inh_Ctx_CGE_LAMP5_ADARB2-GRIN2A	7.68651	0
IL1RAPL1	IL1RAPL1	6.80195	0.933	PTPRD	PTPRD	8.57062	1	Neuron_Inh_Ctx_CGE_LAMP5_ADARB2-GRIN2A	Neuron_Excit_Ctx-HPF-CR_Immature_Vglut2_RELN	7.68629	0
IL1RAPL1	IL1RAPL1	6.75819	0.934857	PTPRD	PTPRD	8.61382	0.998857	Neuron_Excit_Ctx_L5NP_HS3ST4	Neuron_Excit_Ctx_L5NP_HS3ST4	7.686	0
NLGN1	NLGN1	7.53025	0.978	NRXN1	NRXN1	7.8303	0.998	Neuron_Excit_Ctx_L23IT_Immature_MEF2C	Neuron_Inh_Ctx_CGE_LAMP5_ADARB2-GRIN2A	7.68028	0
NRXN1	NRXN1	7.8303	0.998	NLGN1	NLGN1	7.53025	0.978	Neuron_Inh_Ctx_CGE_LAMP5_ADARB2-GRIN2A	Neuron_Excit_Ctx_L23IT_Immature_MEF2C	7.68028	0
NRXN1	NRXN1	8.16261	0.994	NLGN1	NLGN1	7.19712	0.96	Neuron_Inh_Ctx_CGE_VIP_ADARB2	Neuron_Excit_Ctx_L5IT_KHDRBS3	7.67987	0.002
NLGN1	NLGN1	7.19712	0.96	NRXN1	NRXN1	8.16261	0.994	Neuron_Excit_Ctx_L5IT_KHDRBS3	Neuron_Inh_Ctx_CGE_VIP_ADARB2	7.67987	0.002
NLGN1	NLGN1	7.67562	0.985143	NRXN3	NRXN3	7.66973	0.987	Neuron_Excit_Ctx_L5NP_HS3ST4	Neuron_Excit_Ctx_L23IT_TAFA1	7.67268	0
NRXN3	NRXN3	7.66973	0.987	NLGN1	NLGN1	7.67562	0.985143	Neuron_Excit_Ctx_L23IT_TAFA1	Neuron_Excit_Ctx_L5NP_HS3ST4	7.67268	0
NRXN1	NRXN1	8.41019	0.994253	NLGN1	NLGN1	6.93403	0.941	Neuron_Excit_Ctx_L5ET_TAFA1	Astrocyte_Telen_SLC1A2	7.67211	0.004
NLGN1	NLGN1	6.93403	0.941	NRXN1	NRXN1	8.41019	0.994253	Astrocyte_Telen_SLC1A2	Neuron_Excit_Ctx_L5ET_TAFA1	7.67211	0.004
NLGN1	NLGN1	6.56573	0.937017	NRXN3	NRXN3	8.7768	0.998	Neuron_Inh_Ctx_MGE_PVALB_CNTNAP4	Neuron_Inh_Ctx_CGE_VIP_ADARB2	7.67127	0
NRXN3	NRXN3	8.7768	0.998	NLGN1	NLGN1	6.56573	0.937017	Neuron_Inh_Ctx_CGE_VIP_ADARB2	Neuron_Inh_Ctx_MGE_PVALB_CNTNAP4	7.67127	0
NTRK3	NTRK3	6.25014	0.961	PTPRD	PTPRD	9.08916	0.999	Neuron_Excit_Ctx_L23IT_TAFA1	Neuron_Excit_Ctx_Immature_ARPP21	7.66965	0
IL1RAPL1	IL1RAPL1	6.39651	0.861789	PTPRD	PTPRD	8.93754	0.999	Neuron_Inh_Str_Nacc_PBX3	Neuron_Excit_Ctx_L23IT_Immature_MEF2C	7.66702	0
NLGN1	NLGN1	7.16903	0.956835	NRXN1	NRXN1	8.16261	0.994	Astrocyte_Str-Thal_Immature_PTPRZ1	Neuron_Inh_Ctx_CGE_VIP_ADARB2	7.66582	0.133
NRXN1	NRXN1	8.16261	0.994	NLGN1	NLGN1	7.16903	0.956835	Neuron_Inh_Ctx_CGE_VIP_ADARB2	Astrocyte_Str-Thal_Immature_PTPRZ1	7.66582	0.133
IL1RAPL1	IL1RAPL1	6.75819	0.934857	PTPRD	PTPRD	8.57062	1	Neuron_Excit_Ctx_L5NP_HS3ST4	Neuron_Excit_Ctx-HPF-CR_Immature_Vglut2_RELN	7.66441	0
NLGN1	NLGN1	6.82806	0.934	NRXN1	NRXN1	8.49334	0.986	Neuron_Inh_Ctx_CGE_VIP_ADARB2	Neuron_Excit_Ctx_L6CT-6b_HS3ST4	7.6607	0.007
NRXN1	NRXN1	8.49334	0.986	NLGN1	NLGN1	6.82806	0.934	Neuron_Excit_Ctx_L6CT-6b_HS3ST4	Neuron_Inh_Ctx_CGE_VIP_ADARB2	7.6607	0.007
NLGN1	NLGN1	6.93403	0.941	NRXN1	NRXN1	8.38213	0.99	Astrocyte_Telen_SLC1A2	Astrocyte_Telen_SLC1A2	7.65808	0.007
NRXN1	NRXN1	8.38213	0.99	NLGN1	NLGN1	6.93403	0.941	Astrocyte_Telen_SLC1A2	Astrocyte_Telen_SLC1A2	7.65808	0.007
NLGN1	NLGN1	6.75612	0.918	NRXN1	NRXN1	8.55876	1	Neuron_Inh_Ctx_MGE_SST_NXPH1	Neuron_Excit_Ctx_Immature_ARPP21	7.65744	0.005
NRXN1	NRXN1	8.55876	1	NLGN1	NLGN1	6.75612	0.918	Neuron_Excit_Ctx_Immature_ARPP21	Neuron_Inh_Ctx_MGE_SST_NXPH1	7.65744	0.005
NLGN1	NLGN1	6.82806	0.934	NRXN1	NRXN1	8.48601	0.999	Neuron_Inh_Ctx_CGE_VIP_ADARB2	Neuron_Excit_Ctx_L45IT_RORB-POU6F2	7.65703	0.002
NRXN1	NRXN1	8.48601	0.999	NLGN1	NLGN1	6.82806	0.934	Neuron_Excit_Ctx_L45IT_RORB-POU6F2	Neuron_Inh_Ctx_CGE_VIP_ADARB2	7.65703	0.002
NRXN3	NRXN3	7.89039	0.989655	NLGN1	NLGN1	7.4226	0.97	Neuron_Excit_Ctx_L5ET_TAFA1	Neuron_Inh_Ctx_MGE_PVALB_ERBB4	7.6565	0
NLGN1	NLGN1	7.4226	0.97	NRXN3	NRXN3	7.89039	0.989655	Neuron_Inh_Ctx_MGE_PVALB_ERBB4	Neuron_Excit_Ctx_L5ET_TAFA1	7.6565	0
IL1RAPL1	IL1RAPL1	6.21765	0.943678	PTPRD	PTPRD	9.08916	0.999	Neuron_Excit_Ctx_L5ET_TAFA1	Neuron_Excit_Ctx_Immature_ARPP21	7.6534	0
NRXN3	NRXN3	7.89039	0.989655	NLGN1	NLGN1	7.40741	0.977	Neuron_Excit_Ctx_L5ET_TAFA1	Neuron_Excit_Ctx_Immature_ARPP21	7.6489	0
NLGN1	NLGN1	7.40741	0.977	NRXN3	NRXN3	7.89039	0.989655	Neuron_Excit_Ctx_Immature_ARPP21	Neuron_Excit_Ctx_L5ET_TAFA1	7.6489	0
NRXN1	NRXN1	8.35453	0.996	NLGN1	NLGN1	6.93403	0.941	Neuron_Excit_Ctx_L23IT_TAFA1	Astrocyte_Telen_SLC1A2	7.64428	0.025
NLGN1	NLGN1	6.93403	0.941	NRXN1	NRXN1	8.35453	0.996	Astrocyte_Telen_SLC1A2	Neuron_Excit_Ctx_L23IT_TAFA1	7.64428	0.025
NRXN3	NRXN3	7.66973	0.987	NLGN1	NLGN1	7.61724	0.966	Neuron_Excit_Ctx_L23IT_TAFA1	Neuron_Excit_Ctx_L6CT-6b_HS3ST4	7.64348	0
NLGN1	NLGN1	7.61724	0.966	NRXN3	NRXN3	7.66973	0.987	Neuron_Excit_Ctx_L6CT-6b_HS3ST4	Neuron_Excit_Ctx_L23IT_TAFA1	7.64348	0
NLGN1	NLGN1	6.82806	0.934	NRXN1	NRXN1	8.45742	0.995429	Neuron_Inh_Ctx_CGE_VIP_ADARB2	Neuron_Excit_Ctx_L5NP_HS3ST4	7.64274	0.018
NRXN1	NRXN1	8.45742	0.995429	NLGN1	NLGN1	6.82806	0.934	Neuron_Excit_Ctx_L5NP_HS3ST4	Neuron_Inh_Ctx_CGE_VIP_ADARB2	7.64274	0.018
NLGN1	NLGN1	6.82806	0.934	NRXN3	NRXN3	8.45365	0.99779	Neuron_Inh_Ctx_CGE_VIP_ADARB2	Neuron_Inh_Ctx_MGE_PVALB_CNTNAP4	7.64085	0
NRXN3	NRXN3	8.45365	0.99779	NLGN1	NLGN1	6.82806	0.934	Neuron_Inh_Ctx_MGE_PVALB_CNTNAP4	Neuron_Inh_Ctx_CGE_VIP_ADARB2	7.64085	0
NLGN1	NLGN1	6.93403	0.941	NRXN1	NRXN1	8.34404	0.994	Astrocyte_Telen_SLC1A2	Neuron_Excit_Ctx_L6IT_LRP1B	7.63903	0.027
NRXN1	NRXN1	8.34404	0.994	NLGN1	NLGN1	6.93403	0.941	Neuron_Excit_Ctx_L6IT_LRP1B	Astrocyte_Telen_SLC1A2	7.63903	0.027
NTRK3	NTRK3	6.25014	0.961	PTPRD	PTPRD	9.02787	1	Neuron_Excit_Ctx_L23IT_TAFA1	Neuron_Excit_Ctx_L5IT_KHDRBS3	7.639	0
NRXN1	NRXN1	7.85513	0.991	NLGN1	NLGN1	7.4226	0.97	Neuron_Inh_Ctx_MGE_SST_NXPH1	Neuron_Inh_Ctx_MGE_PVALB_ERBB4	7.63886	0.026
NLGN1	NLGN1	7.4226	0.97	NRXN1	NRXN1	7.85513	0.991	Neuron_Inh_Ctx_MGE_PVALB_ERBB4	Neuron_Inh_Ctx_MGE_SST_NXPH1	7.63886	0.026
NLGN1	NLGN1	6.93403	0.941	NRXN1	NRXN1	8.33784	0.994	Astrocyte_Telen_SLC1A2	Neuron_Excit_Ctx_L5IT_KHDRBS3	7.63593	0.031
NRXN1	NRXN1	8.33784	0.994	NLGN1	NLGN1	6.93403	0.941	Neuron_Excit_Ctx_L5IT_KHDRBS3	Astrocyte_Telen_SLC1A2	7.63593	0.031
NXPH1	NXPH1	7.60183	0.987	NRXN3	NRXN3	7.66973	0.987	Neuron_Inh_Ctx_MGE_SST_NXPH1	Neuron_Excit_Ctx_L23IT_TAFA1	7.63578	0
IL1RAPL1	IL1RAPL1	6.511	0.945	PTPRD	PTPRD	8.75949	0.998	Neuron_Excit_Ctx_L6IT_LRP1B	Neuron_Excit_Ctx_L6IT_LRP1B	7.63524	0
IL1RAPL1	IL1RAPL1	6.39651	0.861789	PTPRD	PTPRD	8.87341	0.998	Neuron_Inh_Str_Nacc_PBX3	Neuron_Excit_Ctx_L23IT_TAFA1	7.63496	0
NLGN1	NLGN1	7.40741	0.977	NRXN1	NRXN1	7.85513	0.991	Neuron_Excit_Ctx_Immature_ARPP21	Neuron_Inh_Ctx_MGE_SST_NXPH1	7.63127	0.063
NRXN1	NRXN1	7.85513	0.991	NLGN1	NLGN1	7.40741	0.977	Neuron_Inh_Ctx_MGE_SST_NXPH1	Neuron_Excit_Ctx_Immature_ARPP21	7.63127	0.063
NLGN1	NLGN1	7.37211	0.99	NRXN3	NRXN3	7.89039	0.989655	Neuron_Excit_Ctx_L23IT_TAFA1	Neuron_Excit_Ctx_L5ET_TAFA1	7.63125	0
NRXN3	NRXN3	7.89039	0.989655	NLGN1	NLGN1	7.37211	0.99	Neuron_Excit_Ctx_L5ET_TAFA1	Neuron_Excit_Ctx_L23IT_TAFA1	7.63125	0
IL1RAPL1	IL1RAPL1	6.511	0.945	PTPRD	PTPRD	8.74868	0.996552	Neuron_Excit_Ctx_L6IT_LRP1B	Neuron_Excit_Ctx_L5ET_TAFA1	7.62984	0
NXPH1	NXPH1	7.58744	0.987845	NRXN3	NRXN3	7.66973	0.987	Neuron_Inh_Ctx_MGE_PVALB_CNTNAP4	Neuron_Excit_Ctx_L23IT_TAFA1	7.62859	0
NRXN1	NRXN1	7.8303	0.998	NLGN1	NLGN1	7.4226	0.97	Neuron_Inh_Ctx_CGE_LAMP5_ADARB2-GRIN2A	Neuron_Inh_Ctx_MGE_PVALB_ERBB4	7.62645	0.069
NLGN1	NLGN1	7.4226	0.97	NRXN1	NRXN1	7.8303	0.998	Neuron_Inh_Ctx_MGE_PVALB_ERBB4	Neuron_Inh_Ctx_CGE_LAMP5_ADARB2-GRIN2A	7.62645	0.069
NLGN1	NLGN1	6.75612	0.918	NRXN1	NRXN1	8.49334	0.986	Neuron_Inh_Ctx_MGE_SST_NXPH1	Neuron_Excit_Ctx_L6CT-6b_HS3ST4	7.62473	0.074
NRXN1	NRXN1	8.49334	0.986	NLGN1	NLGN1	6.75612	0.918	Neuron_Excit_Ctx_L6CT-6b_HS3ST4	Neuron_Inh_Ctx_MGE_SST_NXPH1	7.62473	0.074
NLGN1	NLGN1	6.6904	0.906542	NRXN1	NRXN1	8.55876	1	Astrocyte_Immature_ADGRV1	Neuron_Excit_Ctx_Immature_ARPP21	7.62458	0.25
NRXN1	NRXN1	8.55876	1	NLGN1	NLGN1	6.6904	0.906542	Neuron_Excit_Ctx_Immature_ARPP21	Astrocyte_Immature_ADGRV1	7.62458	0.25
IL1RAPL1	IL1RAPL1	6.87464	0.971	PTPRD	PTPRD	8.37364	0.98	Neuron_Excit_Ctx_L23IT_TAFA1	Neuron_Excit_Ctx_L6CT-6b_HS3ST4	7.62414	0
IL1RAPL1	IL1RAPL1	6.21765	0.943678	PTPRD	PTPRD	9.02787	1	Neuron_Excit_Ctx_L5ET_TAFA1	Neuron_Excit_Ctx_L5IT_KHDRBS3	7.62276	0
NRXN1	NRXN1	8.31036	1	NLGN1	NLGN1	6.93403	0.941	Neuron_Excit_Ctx-HPF-CR_Immature_Vglut2_RELN	Astrocyte_Telen_SLC1A2	7.62219	0.262
NLGN1	NLGN1	6.93403	0.941	NRXN1	NRXN1	8.31036	1	Astrocyte_Telen_SLC1A2	Neuron_Excit_Ctx-HPF-CR_Immature_Vglut2_RELN	7.62219	0.262
NRXN1	NRXN1	8.48601	0.999	NLGN1	NLGN1	6.75612	0.918	Neuron_Excit_Ctx_L45IT_RORB-POU6F2	Neuron_Inh_Ctx_MGE_SST_NXPH1	7.62106	0.092
NLGN1	NLGN1	6.75612	0.918	NRXN1	NRXN1	8.48601	0.999	Neuron_Inh_Ctx_MGE_SST_NXPH1	Neuron_Excit_Ctx_L45IT_RORB-POU6F2	7.62106	0.092
NLGN1	NLGN1	6.82806	0.934	NRXN1	NRXN1	8.41019	0.994253	Neuron_Inh_Ctx_CGE_VIP_ADARB2	Neuron_Excit_Ctx_L5ET_TAFA1	7.61912	0.086
NRXN1	NRXN1	8.41019	0.994253	NLGN1	NLGN1	6.82806	0.934	Neuron_Excit_Ctx_L5ET_TAFA1	Neuron_Inh_Ctx_CGE_VIP_ADARB2	7.61912	0.086
NLGN1	NLGN1	7.40741	0.977	NRXN1	NRXN1	7.8303	0.998	Neuron_Excit_Ctx_Immature_ARPP21	Neuron_Inh_Ctx_CGE_LAMP5_ADARB2-GRIN2A	7.61886	0.122
NRXN1	NRXN1	7.8303	0.998	NLGN1	NLGN1	7.40741	0.977	Neuron_Inh_Ctx_CGE_LAMP5_ADARB2-GRIN2A	Neuron_Excit_Ctx_Immature_ARPP21	7.61886	0.122
NRXN1	NRXN1	7.85513	0.991	NLGN1	NLGN1	7.37211	0.99	Neuron_Inh_Ctx_MGE_SST_NXPH1	Neuron_Excit_Ctx_L23IT_TAFA1	7.61362	0.151
NLGN1	NLGN1	7.37211	0.99	NRXN1	NRXN1	7.85513	0.991	Neuron_Excit_Ctx_L23IT_TAFA1	Neuron_Inh_Ctx_MGE_SST_NXPH1	7.61362	0.151
NXPH1	NXPH1	8.21937	0.991	NRXN1	NRXN1	6.99746	0.977901	Neuron_Inh_Ctx_MGE_PVALB_ERBB4	Neuron_Inh_Ctx_MGE_PVALB_CNTNAP4	7.60841	0
NLGN1	NLGN1	6.75612	0.918	NRXN1	NRXN1	8.45742	0.995429	Neuron_Inh_Ctx_MGE_SST_NXPH1	Neuron_Excit_Ctx_L5NP_HS3ST4	7.60677	0.197
NRXN1	NRXN1	8.45742	0.995429	NLGN1	NLGN1	6.75612	0.918	Neuron_Excit_Ctx_L5NP_HS3ST4	Neuron_Inh_Ctx_MGE_SST_NXPH1	7.60677	0.197
NRXN1	NRXN1	8.38213	0.99	NLGN1	NLGN1	6.82806	0.934	Astrocyte_Telen_SLC1A2	Neuron_Inh_Ctx_CGE_VIP_ADARB2	7.60509	0.183
NLGN1	NLGN1	6.82806	0.934	NRXN1	NRXN1	8.38213	0.99	Neuron_Inh_Ctx_CGE_VIP_ADARB2	Astrocyte_Telen_SLC1A2	7.60509	0.183
NRXN3	NRXN3	8.45365	0.99779	NLGN1	NLGN1	6.75612	0.918	Neuron_Inh_Ctx_MGE_PVALB_CNTNAP4	Neuron_Inh_Ctx_MGE_SST_NXPH1	7.60488	0
NLGN1	NLGN1	6.75612	0.918	NRXN3	NRXN3	8.45365	0.99779	Neuron_Inh_Ctx_MGE_SST_NXPH1	Neuron_Inh_Ctx_MGE_PVALB_CNTNAP4	7.60488	0
NLGN1	NLGN1	7.67562	0.985143	NRXN3	NRXN3	7.53304	0.984	Neuron_Excit_Ctx_L5NP_HS3ST4	Neuron_Excit_Ctx_L45IT_RORB-POU6F2	7.60433	0
NRXN3	NRXN3	7.53304	0.984	NLGN1	NLGN1	7.67562	0.985143	Neuron_Excit_Ctx_L45IT_RORB-POU6F2	Neuron_Excit_Ctx_L5NP_HS3ST4	7.60433	0
NRXN3	NRXN3	8.27138	0.994	NLGN1	NLGN1	6.93403	0.941	Neuron_Inh_Ctx_MGE_PVALB_ERBB4	Astrocyte_Telen_SLC1A2	7.6027	0
NLGN1	NLGN1	6.93403	0.941	NRXN3	NRXN3	8.27138	0.994	Astrocyte_Telen_SLC1A2	Neuron_Inh_Ctx_MGE_PVALB_ERBB4	7.6027	0
NLGN1	NLGN1	7.37211	0.99	NRXN1	NRXN1	7.8303	0.998	Neuron_Excit_Ctx_L23IT_TAFA1	Neuron_Inh_Ctx_CGE_LAMP5_ADARB2-GRIN2A	7.60121	0.243
NRXN1	NRXN1	7.8303	0.998	NLGN1	NLGN1	7.37211	0.99	Neuron_Inh_Ctx_CGE_LAMP5_ADARB2-GRIN2A	Neuron_Excit_Ctx_L23IT_TAFA1	7.60121	0.243
NRXN3	NRXN3	7.66973	0.987	NLGN1	NLGN1	7.53025	0.978	Neuron_Excit_Ctx_L23IT_TAFA1	Neuron_Excit_Ctx_L23IT_Immature_MEF2C	7.59999	0
NLGN1	NLGN1	7.53025	0.978	NRXN3	NRXN3	7.66973	0.987	Neuron_Excit_Ctx_L23IT_Immature_MEF2C	Neuron_Excit_Ctx_L23IT_TAFA1	7.59999	0
NTRK3	NTRK3	5.97107	0.917	PTPRD	PTPRD	9.22745	1	Neuron_Excit_Ctx_L23IT_Immature_MEF2C	Neuron_Excit_Ctx_L45IT_RORB-POU6F2	7.59926	0
NTRK3	NTRK3	6.25014	0.961	PTPRD	PTPRD	8.93754	0.999	Neuron_Excit_Ctx_L23IT_TAFA1	Neuron_Excit_Ctx_L23IT_Immature_MEF2C	7.59384	0
NRXN1	NRXN1	8.49334	0.986	NLGN1	NLGN1	6.6904	0.906542	Neuron_Excit_Ctx_L6CT-6b_HS3ST4	Astrocyte_Immature_ADGRV1	7.59187	0.442
NLGN1	NLGN1	6.6904	0.906542	NRXN1	NRXN1	8.49334	0.986	Astrocyte_Immature_ADGRV1	Neuron_Excit_Ctx_L6CT-6b_HS3ST4	7.59187	0.442
NLGN1	NLGN1	6.82806	0.934	NRXN1	NRXN1	8.35453	0.996	Neuron_Inh_Ctx_CGE_VIP_ADARB2	Neuron_Excit_Ctx_L23IT_TAFA1	7.59129	0.333
NRXN1	NRXN1	8.35453	0.996	NLGN1	NLGN1	6.82806	0.934	Neuron_Excit_Ctx_L23IT_TAFA1	Neuron_Inh_Ctx_CGE_VIP_ADARB2	7.59129	0.333
NRXN1	NRXN1	8.48601	0.999	NLGN1	NLGN1	6.6904	0.906542	Neuron_Excit_Ctx_L45IT_RORB-POU6F2	Astrocyte_Immature_ADGRV1	7.58821	0.454
NLGN1	NLGN1	6.6904	0.906542	NRXN1	NRXN1	8.48601	0.999	Astrocyte_Immature_ADGRV1	Neuron_Excit_Ctx_L45IT_RORB-POU6F2	7.58821	0.454
NLGN1	NLGN1	7.28598	0.987	NRXN3	NRXN3	7.89039	0.989655	Neuron_Excit_Ctx_L45IT_RORB-POU6F2	Neuron_Excit_Ctx_L5ET_TAFA1	7.58819	0
NRXN3	NRXN3	7.89039	0.989655	NLGN1	NLGN1	7.28598	0.987	Neuron_Excit_Ctx_L5ET_TAFA1	Neuron_Excit_Ctx_L45IT_RORB-POU6F2	7.58819	0
IL1RAPL1	IL1RAPL1	6.80195	0.933	PTPRD	PTPRD	8.37364	0.98	Neuron_Inh_Ctx_CGE_LAMP5_ADARB2-GRIN2A	Neuron_Excit_Ctx_L6CT-6b_HS3ST4	7.58779	0
NLGN1	NLGN1	6.82806	0.934	NRXN1	NRXN1	8.34404	0.994	Neuron_Inh_Ctx_CGE_VIP_ADARB2	Neuron_Excit_Ctx_L6IT_LRP1B	7.58605	0.394
NRXN1	NRXN1	8.34404	0.994	NLGN1	NLGN1	6.82806	0.934	Neuron_Excit_Ctx_L6IT_LRP1B	Neuron_Inh_Ctx_CGE_VIP_ADARB2	7.58605	0.394
NLGN1	NLGN1	6.75612	0.918	NRXN1	NRXN1	8.41019	0.994253	Neuron_Inh_Ctx_MGE_SST_NXPH1	Neuron_Excit_Ctx_L5ET_TAFA1	7.58315	0.439
NRXN1	NRXN1	8.41019	0.994253	NLGN1	NLGN1	6.75612	0.918	Neuron_Excit_Ctx_L5ET_TAFA1	Neuron_Inh_Ctx_MGE_SST_NXPH1	7.58315	0.439
NRXN1	NRXN1	8.33784	0.994	NLGN1	NLGN1	6.82806	0.934	Neuron_Excit_Ctx_L5IT_KHDRBS3	Neuron_Inh_Ctx_CGE_VIP_ADARB2	7.58295	0.421
NLGN1	NLGN1	6.82806	0.934	NRXN1	NRXN1	8.33784	0.994	Neuron_Inh_Ctx_CGE_VIP_ADARB2	Neuron_Excit_Ctx_L5IT_KHDRBS3	7.58295	0.421
NXPH1	NXPH1	6.60052	0.904	NRXN1	NRXN1	8.55876	1	Neuron_Inh_Ctx_CGE_LAMP5_ADARB2-GRIN2A	Neuron_Excit_Ctx_Immature_ARPP21	7.57964	0
NLGN1	NLGN1	6.93403	0.941	NRXN1	NRXN1	8.22479	0.996	Astrocyte_Telen_SLC1A2	Neuron_Excit_Ctx_L23IT_Immature_MEF2C	7.57941	0.517
NRXN1	NRXN1	8.22479	0.996	NLGN1	NLGN1	6.93403	0.941	Neuron_Excit_Ctx_L23IT_Immature_MEF2C	Astrocyte_Telen_SLC1A2	7.57941	0.517
IL1RAPL1	IL1RAPL1	6.39651	0.861789	PTPRD	PTPRD	8.75949	0.998	Neuron_Inh_Str_Nacc_PBX3	Neuron_Excit_Ctx_L6IT_LRP1B	7.578	0
IL1RAPL1	IL1RAPL1	6.21765	0.943678	PTPRD	PTPRD	8.93754	0.999	Neuron_Excit_Ctx_L5ET_TAFA1	Neuron_Excit_Ctx_L23IT_Immature_MEF2C	7.57759	0
NLGN1	NLGN1	7.61724	0.966	NRXN3	NRXN3	7.53304	0.984	Neuron_Excit_Ctx_L6CT-6b_HS3ST4	Neuron_Excit_Ctx_L45IT_RORB-POU6F2	7.57514	0
NRXN3	NRXN3	7.53304	0.984	NLGN1	NLGN1	7.61724	0.966	Neuron_Excit_Ctx_L45IT_RORB-POU6F2	Neuron_Excit_Ctx_L6CT-6b_HS3ST4	7.57514	0
NLGN1	NLGN1	6.6904	0.906542	NRXN1	NRXN1	8.45742	0.995429	Astrocyte_Immature_ADGRV1	Neuron_Excit_Ctx_L5NP_HS3ST4	7.57391	0.56
NRXN1	NRXN1	8.45742	0.995429	NLGN1	NLGN1	6.6904	0.906542	Neuron_Excit_Ctx_L5NP_HS3ST4	Astrocyte_Immature_ADGRV1	7.57391	0.56
IL1RAPL1	IL1RAPL1	6.39651	0.861789	PTPRD	PTPRD	8.74868	0.996552	Neuron_Inh_Str_Nacc_PBX3	Neuron_Excit_Ctx_L5ET_TAFA1	7.57259	0
NRXN3	NRXN3	8.45365	0.99779	NLGN1	NLGN1	6.6904	0.906542	Neuron_Inh_Ctx_MGE_PVALB_CNTNAP4	Astrocyte_Immature_ADGRV1	7.57203	0
NLGN1	NLGN1	6.6904	0.906542	NRXN3	NRXN3	8.45365	0.99779	Astrocyte_Immature_ADGRV1	Neuron_Inh_Ctx_MGE_PVALB_CNTNAP4	7.57203	0
NRXN1	NRXN1	7.46578	0.95122	NLGN1	NLGN1	7.67562	0.985143	Neuron_Inh_Str_Nacc_PBX3	Neuron_Excit_Ctx_L5NP_HS3ST4	7.5707	0.577
NLGN1	NLGN1	7.67562	0.985143	NRXN1	NRXN1	7.46578	0.95122	Neuron_Excit_Ctx_L5NP_HS3ST4	Neuron_Inh_Str_Nacc_PBX3	7.5707	0.577
NLGN1	NLGN1	7.28598	0.987	NRXN1	NRXN1	7.85513	0.991	Neuron_Excit_Ctx_L45IT_RORB-POU6F2	Neuron_Inh_Ctx_MGE_SST_NXPH1	7.57055	0.61
NRXN1	NRXN1	7.85513	0.991	NLGN1	NLGN1	7.28598	0.987	Neuron_Inh_Ctx_MGE_SST_NXPH1	Neuron_Excit_Ctx_L45IT_RORB-POU6F2	7.57055	0.61
NRXN1	NRXN1	8.31036	1	NLGN1	NLGN1	6.82806	0.934	Neuron_Excit_Ctx-HPF-CR_Immature_Vglut2_RELN	Neuron_Inh_Ctx_CGE_VIP_ADARB2	7.56921	0.561
NLGN1	NLGN1	6.82806	0.934	NRXN1	NRXN1	8.31036	1	Neuron_Inh_Ctx_CGE_VIP_ADARB2	Neuron_Excit_Ctx-HPF-CR_Immature_Vglut2_RELN	7.56921	0.561
NLGN1	NLGN1	6.75612	0.918	NRXN1	NRXN1	8.38213	0.99	Neuron_Inh_Ctx_MGE_SST_NXPH1	Astrocyte_Telen_SLC1A2	7.56913	0.614
NRXN1	NRXN1	8.38213	0.99	NLGN1	NLGN1	6.75612	0.918	Astrocyte_Telen_SLC1A2	Neuron_Inh_Ctx_MGE_SST_NXPH1	7.56913	0.614
NXPH1	NXPH1	7.60183	0.987	NRXN3	NRXN3	7.53304	0.984	Neuron_Inh_Ctx_MGE_SST_NXPH1	Neuron_Excit_Ctx_L45IT_RORB-POU6F2	7.56744	0
IL1RAPL1	IL1RAPL1	6.75819	0.934857	PTPRD	PTPRD	8.37364	0.98	Neuron_Excit_Ctx_L5NP_HS3ST4	Neuron_Excit_Ctx_L6CT-6b_HS3ST4	7.56591	0
NXPH1	NXPH1	8.21937	0.991	NRXN1	NRXN1	6.90968	0.869159	Neuron_Inh_Ctx_MGE_PVALB_ERBB4	Astrocyte_Immature_ADGRV1	7.56453	0
IL1RAPL1	IL1RAPL1	6.511	0.945	PTPRD	PTPRD	8.61382	0.998857	Neuron_Excit_Ctx_L6IT_LRP1B	Neuron_Excit_Ctx_L5NP_HS3ST4	7.56241	0
NLGN1	NLGN1	6.56573	0.937017	NRXN1	NRXN1	8.55876	1	Neuron_Inh_Ctx_MGE_PVALB_CNTNAP4	Neuron_Excit_Ctx_Immature_ARPP21	7.56224	0.701
NRXN1	NRXN1	8.55876	1	NLGN1	NLGN1	6.56573	0.937017	Neuron_Excit_Ctx_Immature_ARPP21	Neuron_Inh_Ctx_MGE_PVALB_CNTNAP4	7.56224	0.701
NTRK3	NTRK3	6.25014	0.961	PTPRD	PTPRD	8.87341	0.998	Neuron_Excit_Ctx_L23IT_TAFA1	Neuron_Excit_Ctx_L23IT_TAFA1	7.56177	0
NXPH1	NXPH1	7.58744	0.987845	NRXN3	NRXN3	7.53304	0.984	Neuron_Inh_Ctx_MGE_PVALB_CNTNAP4	Neuron_Excit_Ctx_L45IT_RORB-POU6F2	7.56024	0
NRXN1	NRXN1	7.8303	0.998	NLGN1	NLGN1	7.28598	0.987	Neuron_Inh_Ctx_CGE_LAMP5_ADARB2-GRIN2A	Neuron_Excit_Ctx_L45IT_RORB-POU6F2	7.55814	0.741
NLGN1	NLGN1	7.28598	0.987	NRXN1	NRXN1	7.8303	0.998	Neuron_Excit_Ctx_L45IT_RORB-POU6F2	Neuron_Inh_Ctx_CGE_LAMP5_ADARB2-GRIN2A	7.55814	0.741
NLGN1	NLGN1	6.75612	0.918	NRXN1	NRXN1	8.35453	0.996	Neuron_Inh_Ctx_MGE_SST_NXPH1	Neuron_Excit_Ctx_L23IT_TAFA1	7.55533	0.776
NRXN1	NRXN1	8.35453	0.996	NLGN1	NLGN1	6.75612	0.918	Neuron_Excit_Ctx_L23IT_TAFA1	Neuron_Inh_Ctx_MGE_SST_NXPH1	7.55533	0.776
NLGN1	NLGN1	7.67562	0.985143	NRXN1	NRXN1	7.43258	0.942446	Neuron_Excit_Ctx_L5NP_HS3ST4	Astrocyte_Str-Thal_Immature_PTPRZ1	7.5541	0.692
NRXN1	NRXN1	7.43258	0.942446	NLGN1	NLGN1	7.67562	0.985143	Astrocyte_Str-Thal_Immature_PTPRZ1	Neuron_Excit_Ctx_L5NP_HS3ST4	7.5541	0.692
DSCAM	DSCAM	7.61838	0.986207	DCC	DCC	7.48676	0.984	Neuron_Excit_Ctx_L5ET_TAFA1	Neuron_Excit_Ctx_L5NP_HS3ST4	7.55257	0
NLGN1	NLGN1	7.21113	0.974	NRXN3	NRXN3	7.89039	0.989655	Neuron_Inh_Ctx_CGE_LAMP5_ADARB2-GRIN2A	Neuron_Excit_Ctx_L5ET_TAFA1	7.55076	0
NRXN3	NRXN3	7.89039	0.989655	NLGN1	NLGN1	7.21113	0.974	Neuron_Excit_Ctx_L5ET_TAFA1	Neuron_Inh_Ctx_CGE_LAMP5_ADARB2-GRIN2A	7.55076	0
NLGN1	NLGN1	6.6904	0.906542	NRXN1	NRXN1	8.41019	0.994253	Astrocyte_Immature_ADGRV1	Neuron_Excit_Ctx_L5ET_TAFA1	7.5503	0.694
NRXN1	NRXN1	8.41019	0.994253	NLGN1	NLGN1	6.6904	0.906542	Neuron_Excit_Ctx_L5ET_TAFA1	Astrocyte_Immature_ADGRV1	7.5503	0.694
NLGN1	NLGN1	6.75612	0.918	NRXN1	NRXN1	8.34404	0.994	Neuron_Inh_Ctx_MGE_SST_NXPH1	Neuron_Excit_Ctx_L6IT_LRP1B	7.55008	0.823
NRXN1	NRXN1	8.34404	0.994	NLGN1	NLGN1	6.75612	0.918	Neuron_Excit_Ctx_L6IT_LRP1B	Neuron_Inh_Ctx_MGE_SST_NXPH1	7.55008	0.823
NRXN3	NRXN3	8.27138	0.994	NLGN1	NLGN1	6.82806	0.934	Neuron_Inh_Ctx_MGE_PVALB_ERBB4	Neuron_Inh_Ctx_CGE_VIP_ADARB2	7.54972	0
NLGN1	NLGN1	6.82806	0.934	NRXN3	NRXN3	8.27138	0.994	Neuron_Inh_Ctx_CGE_VIP_ADARB2	Neuron_Inh_Ctx_MGE_PVALB_ERBB4	7.54972	0
NLGN1	NLGN1	6.93403	0.941	NRXN1	NRXN1	8.16261	0.994	Astrocyte_Telen_SLC1A2	Neuron_Inh_Ctx_CGE_VIP_ADARB2	7.54832	0.841
NRXN1	NRXN1	8.16261	0.994	NLGN1	NLGN1	6.93403	0.941	Neuron_Inh_Ctx_CGE_VIP_ADARB2	Astrocyte_Telen_SLC1A2	7.54832	0.841
NRXN1	NRXN1	8.33784	0.994	NLGN1	NLGN1	6.75612	0.918	Neuron_Excit_Ctx_L5IT_KHDRBS3	Neuron_Inh_Ctx_MGE_SST_NXPH1	7.54698	0.834
NLGN1	NLGN1	6.75612	0.918	NRXN1	NRXN1	8.33784	0.994	Neuron_Inh_Ctx_MGE_SST_NXPH1	Neuron_Excit_Ctx_L5IT_KHDRBS3	7.54698	0.834
NXPH1	NXPH1	6.60052	0.904	NRXN1	NRXN1	8.49334	0.986	Neuron_Inh_Ctx_CGE_LAMP5_ADARB2-GRIN2A	Neuron_Excit_Ctx_L6CT-6b_HS3ST4	7.54693	0
NLGN1	NLGN1	7.4226	0.97	NRXN3	NRXN3	7.66973	0.987	Neuron_Inh_Ctx_MGE_PVALB_ERBB4	Neuron_Excit_Ctx_L23IT_TAFA1	7.54616	0
NRXN3	NRXN3	7.66973	0.987	NLGN1	NLGN1	7.4226	0.97	Neuron_Excit_Ctx_L23IT_TAFA1	Neuron_Inh_Ctx_MGE_PVALB_ERBB4	7.54616	0
IL1RAPL1	IL1RAPL1	6.21765	0.943678	PTPRD	PTPRD	8.87341	0.998	Neuron_Excit_Ctx_L5ET_TAFA1	Neuron_Excit_Ctx_L23IT_TAFA1	7.54553	0
NRXN3	NRXN3	7.89039	0.989655	NLGN1	NLGN1	7.19712	0.96	Neuron_Excit_Ctx_L5ET_TAFA1	Neuron_Excit_Ctx_L5IT_KHDRBS3	7.54376	0
NLGN1	NLGN1	7.19712	0.96	NRXN3	NRXN3	7.89039	0.989655	Neuron_Excit_Ctx_L5IT_KHDRBS3	Neuron_Excit_Ctx_L5ET_TAFA1	7.54376	0
NXPH1	NXPH1	6.60052	0.904	NRXN1	NRXN1	8.48601	0.999	Neuron_Inh_Ctx_CGE_LAMP5_ADARB2-GRIN2A	Neuron_Excit_Ctx_L45IT_RORB-POU6F2	7.54327	0
NRXN1	NRXN1	7.46578	0.95122	NLGN1	NLGN1	7.61724	0.966	Neuron_Inh_Str_Nacc_PBX3	Neuron_Excit_Ctx_L6CT-6b_HS3ST4	7.54151	0.732
NLGN1	NLGN1	7.61724	0.966	NRXN1	NRXN1	7.46578	0.95122	Neuron_Excit_Ctx_L6CT-6b_HS3ST4	Neuron_Inh_Str_Nacc_PBX3	7.54151	0.732
IL1RAPL1	IL1RAPL1	6.511	0.945	PTPRD	PTPRD	8.57062	1	Neuron_Excit_Ctx_L6IT_LRP1B	Neuron_Excit_Ctx-HPF-CR_Immature_Vglut2_RELN	7.54081	0
NLGN1	NLGN1	7.40741	0.977	NRXN3	NRXN3	7.66973	0.987	Neuron_Excit_Ctx_Immature_ARPP21	Neuron_Excit_Ctx_L23IT_TAFA1	7.53857	0
NRXN3	NRXN3	7.66973	0.987	NLGN1	NLGN1	7.40741	0.977	Neuron_Excit_Ctx_L23IT_TAFA1	Neuron_Excit_Ctx_Immature_ARPP21	7.53857	0
NLGN1	NLGN1	6.6904	0.906542	NRXN1	NRXN1	8.38213	0.99	Astrocyte_Immature_ADGRV1	Astrocyte_Telen_SLC1A2	7.53627	0.763
NRXN1	NRXN1	8.38213	0.99	NLGN1	NLGN1	6.6904	0.906542	Astrocyte_Telen_SLC1A2	Astrocyte_Immature_ADGRV1	7.53627	0.763
NXPH1	NXPH1	7.60183	0.987	NRXN1	NRXN1	7.46578	0.95122	Neuron_Inh_Ctx_MGE_SST_NXPH1	Neuron_Inh_Str_Nacc_PBX3	7.53381	0
NLGN1	NLGN1	6.75612	0.918	NRXN1	NRXN1	8.31036	1	Neuron_Inh_Ctx_MGE_SST_NXPH1	Neuron_Excit_Ctx-HPF-CR_Immature_Vglut2_RELN	7.53324	0.765
NRXN1	NRXN1	8.31036	1	NLGN1	NLGN1	6.75612	0.918	Neuron_Excit_Ctx-HPF-CR_Immature_Vglut2_RELN	Neuron_Inh_Ctx_MGE_SST_NXPH1	7.53324	0.765
NLGN1	NLGN1	7.21113	0.974	NRXN1	NRXN1	7.85513	0.991	Neuron_Inh_Ctx_CGE_LAMP5_ADARB2-GRIN2A	Neuron_Inh_Ctx_MGE_SST_NXPH1	7.53313	0.925
NRXN1	NRXN1	7.85513	0.991	NLGN1	NLGN1	7.21113	0.974	Neuron_Inh_Ctx_MGE_SST_NXPH1	Neuron_Inh_Ctx_CGE_LAMP5_ADARB2-GRIN2A	7.53313	0.925
NLGN1	NLGN1	7.53025	0.978	NRXN3	NRXN3	7.53304	0.984	Neuron_Excit_Ctx_L23IT_Immature_MEF2C	Neuron_Excit_Ctx_L45IT_RORB-POU6F2	7.53165	0
NRXN3	NRXN3	7.53304	0.984	NLGN1	NLGN1	7.53025	0.978	Neuron_Excit_Ctx_L45IT_RORB-POU6F2	Neuron_Excit_Ctx_L23IT_Immature_MEF2C	7.53165	0
NTRK3	NTRK3	5.97107	0.917	PTPRD	PTPRD	9.08916	0.999	Neuron_Excit_Ctx_L23IT_Immature_MEF2C	Neuron_Excit_Ctx_Immature_ARPP21	7.53012	0
NRXN3	NRXN3	7.89039	0.989655	NLGN1	NLGN1	7.16903	0.956835	Neuron_Excit_Ctx_L5ET_TAFA1	Astrocyte_Str-Thal_Immature_PTPRZ1	7.52971	0
NLGN1	NLGN1	7.16903	0.956835	NRXN3	NRXN3	7.89039	0.989655	Astrocyte_Str-Thal_Immature_PTPRZ1	Neuron_Excit_Ctx_L5ET_TAFA1	7.52971	0
NLGN1	NLGN1	6.56573	0.937017	NRXN1	NRXN1	8.49334	0.986	Neuron_Inh_Ctx_MGE_PVALB_CNTNAP4	Neuron_Excit_Ctx_L6CT-6b_HS3ST4	7.52953	0.926
NRXN1	NRXN1	8.49334	0.986	NLGN1	NLGN1	6.56573	0.937017	Neuron_Excit_Ctx_L6CT-6b_HS3ST4	Neuron_Inh_Ctx_MGE_PVALB_CNTNAP4	7.52953	0.926
NXPH1	NXPH1	6.60052	0.904	NRXN1	NRXN1	8.45742	0.995429	Neuron_Inh_Ctx_CGE_LAMP5_ADARB2-GRIN2A	Neuron_Excit_Ctx_L5NP_HS3ST4	7.52897	0
NXPH1	NXPH1	6.60052	0.904	NRXN3	NRXN3	8.45365	0.99779	Neuron_Inh_Ctx_CGE_LAMP5_ADARB2-GRIN2A	Neuron_Inh_Ctx_MGE_PVALB_CNTNAP4	7.52709	0
NXPH1	NXPH1	7.58744	0.987845	NRXN1	NRXN1	7.46578	0.95122	Neuron_Inh_Ctx_MGE_PVALB_CNTNAP4	Neuron_Inh_Str_Nacc_PBX3	7.52661	0
NLGN1	NLGN1	6.82806	0.934	NRXN1	NRXN1	8.22479	0.996	Neuron_Inh_Ctx_CGE_VIP_ADARB2	Neuron_Excit_Ctx_L23IT_Immature_MEF2C	7.52642	0.946
NRXN1	NRXN1	8.22479	0.996	NLGN1	NLGN1	6.82806	0.934	Neuron_Excit_Ctx_L23IT_Immature_MEF2C	Neuron_Inh_Ctx_CGE_VIP_ADARB2	7.52642	0.946
NLGN1	NLGN1	7.19712	0.96	NRXN1	NRXN1	7.85513	0.991	Neuron_Excit_Ctx_L5IT_KHDRBS3	Neuron_Inh_Ctx_MGE_SST_NXPH1	7.52613	0.948
NRXN1	NRXN1	7.85513	0.991	NLGN1	NLGN1	7.19712	0.96	Neuron_Inh_Ctx_MGE_SST_NXPH1	Neuron_Excit_Ctx_L5IT_KHDRBS3	7.52613	0.948
NLGN1	NLGN1	6.56573	0.937017	NRXN1	NRXN1	8.48601	0.999	Neuron_Inh_Ctx_MGE_PVALB_CNTNAP4	Neuron_Excit_Ctx_L45IT_RORB-POU6F2	7.52587	0.948
NRXN1	NRXN1	8.48601	0.999	NLGN1	NLGN1	6.56573	0.937017	Neuron_Excit_Ctx_L45IT_RORB-POU6F2	Neuron_Inh_Ctx_MGE_PVALB_CNTNAP4	7.52587	0.948
NRXN1	NRXN1	7.43258	0.942446	NLGN1	NLGN1	7.61724	0.966	Astrocyte_Str-Thal_Immature_PTPRZ1	Neuron_Excit_Ctx_L6CT-6b_HS3ST4	7.52491	0.84
NLGN1	NLGN1	7.61724	0.966	NRXN1	NRXN1	7.43258	0.942446	Neuron_Excit_Ctx_L6CT-6b_HS3ST4	Astrocyte_Str-Thal_Immature_PTPRZ1	7.52491	0.84
NLGN1	NLGN1	6.6904	0.906542	NRXN1	NRXN1	8.35453	0.996	Astrocyte_Immature_ADGRV1	Neuron_Excit_Ctx_L23IT_TAFA1	7.52247	0.819
NRXN1	NRXN1	8.35453	0.996	NLGN1	NLGN1	6.6904	0.906542	Neuron_Excit_Ctx_L23IT_TAFA1	Astrocyte_Immature_ADGRV1	7.52247	0.819
NLGN1	NLGN1	7.37211	0.99	NRXN3	NRXN3	7.66973	0.987	Neuron_Excit_Ctx_L23IT_TAFA1	Neuron_Excit_Ctx_L23IT_TAFA1	7.52092	0
NRXN3	NRXN3	7.66973	0.987	NLGN1	NLGN1	7.37211	0.99	Neuron_Excit_Ctx_L23IT_TAFA1	Neuron_Excit_Ctx_L23IT_TAFA1	7.52092	0
NLGN1	NLGN1	7.21113	0.974	NRXN1	NRXN1	7.8303	0.998	Neuron_Inh_Ctx_CGE_LAMP5_ADARB2-GRIN2A	Neuron_Inh_Ctx_CGE_LAMP5_ADARB2-GRIN2A	7.52071	0.948
NRXN1	NRXN1	7.8303	0.998	NLGN1	NLGN1	7.21113	0.974	Neuron_Inh_Ctx_CGE_LAMP5_ADARB2-GRIN2A	Neuron_Inh_Ctx_CGE_LAMP5_ADARB2-GRIN2A	7.52071	0.948
NRXN1	NRXN1	8.34404	0.994	NLGN1	NLGN1	6.6904	0.906542	Neuron_Excit_Ctx_L6IT_LRP1B	Astrocyte_Immature_ADGRV1	7.51722	0.848
NLGN1	NLGN1	6.6904	0.906542	NRXN1	NRXN1	8.34404	0.994	Astrocyte_Immature_ADGRV1	Neuron_Excit_Ctx_L6IT_LRP1B	7.51722	0.848
NXPH1	NXPH1	7.60183	0.987	NRXN1	NRXN1	7.43258	0.942446	Neuron_Inh_Ctx_MGE_SST_NXPH1	Astrocyte_Str-Thal_Immature_PTPRZ1	7.5172	0
FSTL5	FSTL5	7.69065	0.980583	CNTN5	CNTN5	7.3382	0.987	Neuron_Excit_Ctx-HPF-CR_Immature_Vglut2_RELN	Neuron_Excit_Ctx_L45IT_RORB-POU6F2	7.51442	0
NLGN1	NLGN1	6.6904	0.906542	NRXN1	NRXN1	8.33784	0.994	Astrocyte_Immature_ADGRV1	Neuron_Excit_Ctx_L5IT_KHDRBS3	7.51412	0.851
NRXN1	NRXN1	8.33784	0.994	NLGN1	NLGN1	6.6904	0.906542	Neuron_Excit_Ctx_L5IT_KHDRBS3	Astrocyte_Immature_ADGRV1	7.51412	0.851
NLGN1	NLGN1	6.75612	0.918	NRXN3	NRXN3	8.27138	0.994	Neuron_Inh_Ctx_MGE_SST_NXPH1	Neuron_Inh_Ctx_MGE_PVALB_ERBB4	7.51375	0
NRXN3	NRXN3	8.27138	0.994	NLGN1	NLGN1	6.75612	0.918	Neuron_Inh_Ctx_MGE_PVALB_ERBB4	Neuron_Inh_Ctx_MGE_SST_NXPH1	7.51375	0
NRXN1	NRXN1	7.8303	0.998	NLGN1	NLGN1	7.19712	0.96	Neuron_Inh_Ctx_CGE_LAMP5_ADARB2-GRIN2A	Neuron_Excit_Ctx_L5IT_KHDRBS3	7.51371	0.98
NLGN1	NLGN1	7.19712	0.96	NRXN1	NRXN1	7.8303	0.998	Neuron_Excit_Ctx_L5IT_KHDRBS3	Neuron_Inh_Ctx_CGE_LAMP5_ADARB2-GRIN2A	7.51371	0.98
NTRK3	NTRK3	5.79672	0.915	PTPRD	PTPRD	9.22745	1	Neuron_Excit_Ctx_L45IT_RORB-POU6F2	Neuron_Excit_Ctx_L45IT_RORB-POU6F2	7.51209	0
NLGN1	NLGN1	7.16903	0.956835	NRXN1	NRXN1	7.85513	0.991	Astrocyte_Str-Thal_Immature_PTPRZ1	Neuron_Inh_Ctx_MGE_SST_NXPH1	7.51208	0.824
NRXN1	NRXN1	7.85513	0.991	NLGN1	NLGN1	7.16903	0.956835	Neuron_Inh_Ctx_MGE_SST_NXPH1	Astrocyte_Str-Thal_Immature_PTPRZ1	7.51208	0.824
NRXN1	NRXN1	8.45742	0.995429	NLGN1	NLGN1	6.56573	0.937017	Neuron_Excit_Ctx_L5NP_HS3ST4	Neuron_Inh_Ctx_MGE_PVALB_CNTNAP4	7.51157	0.971
NLGN1	NLGN1	6.56573	0.937017	NRXN1	NRXN1	8.45742	0.995429	Neuron_Inh_Ctx_MGE_PVALB_CNTNAP4	Neuron_Excit_Ctx_L5NP_HS3ST4	7.51157	0.971
NXPH1	NXPH1	7.58744	0.987845	NRXN1	NRXN1	7.43258	0.942446	Neuron_Inh_Ctx_MGE_PVALB_CNTNAP4	Astrocyte_Str-Thal_Immature_PTPRZ1	7.51001	0
NLGN1	NLGN1	6.56573	0.937017	NRXN3	NRXN3	8.45365	0.99779	Neuron_Inh_Ctx_MGE_PVALB_CNTNAP4	Neuron_Inh_Ctx_MGE_PVALB_CNTNAP4	7.50969	0
NRXN3	NRXN3	8.45365	0.99779	NLGN1	NLGN1	6.56573	0.937017	Neuron_Inh_Ctx_MGE_PVALB_CNTNAP4	Neuron_Inh_Ctx_MGE_PVALB_CNTNAP4	7.50969	0
NXPH1	NXPH1	6.60052	0.904	NRXN1	NRXN1	8.41019	0.994253	Neuron_Inh_Ctx_CGE_LAMP5_ADARB2-GRIN2A	Neuron_Excit_Ctx_L5ET_TAFA1	7.50535	0
IL1RAPL1	IL1RAPL1	6.39651	0.861789	PTPRD	PTPRD	8.61382	0.998857	Neuron_Inh_Str_Nacc_PBX3	Neuron_Excit_Ctx_L5NP_HS3ST4	7.50516	0
NTRK3	NTRK3	6.25014	0.961	PTPRD	PTPRD	8.75949	0.998	Neuron_Excit_Ctx_L23IT_TAFA1	Neuron_Excit_Ctx_L6IT_LRP1B	7.50481	0
NRXN1	NRXN1	8.31036	1	NLGN1	NLGN1	6.6904	0.906542	Neuron_Excit_Ctx-HPF-CR_Immature_Vglut2_RELN	Astrocyte_Immature_ADGRV1	7.50038	0.829
NLGN1	NLGN1	6.6904	0.906542	NRXN1	NRXN1	8.31036	1	Astrocyte_Immature_ADGRV1	Neuron_Excit_Ctx-HPF-CR_Immature_Vglut2_RELN	7.50038	0.829
NRXN1	NRXN1	7.8303	0.998	NLGN1	NLGN1	7.16903	0.956835	Neuron_Inh_Ctx_CGE_LAMP5_ADARB2-GRIN2A	Astrocyte_Str-Thal_Immature_PTPRZ1	7.49966	0.857
NLGN1	NLGN1	7.16903	0.956835	NRXN1	NRXN1	7.8303	0.998	Astrocyte_Str-Thal_Immature_PTPRZ1	Neuron_Inh_Ctx_CGE_LAMP5_ADARB2-GRIN2A	7.49966	0.857
NTRK3	NTRK3	5.97107	0.917	PTPRD	PTPRD	9.02787	1	Neuron_Excit_Ctx_L23IT_Immature_MEF2C	Neuron_Excit_Ctx_L5IT_KHDRBS3	7.49947	0
NTRK3	NTRK3	6.25014	0.961	PTPRD	PTPRD	8.74868	0.996552	Neuron_Excit_Ctx_L23IT_TAFA1	Neuron_Excit_Ctx_L5ET_TAFA1	7.49941	0
NRXN1	NRXN1	7.46578	0.95122	NLGN1	NLGN1	7.53025	0.978	Neuron_Inh_Str_Nacc_PBX3	Neuron_Excit_Ctx_L23IT_Immature_MEF2C	7.49802	0.92
NLGN1	NLGN1	7.53025	0.978	NRXN1	NRXN1	7.46578	0.95122	Neuron_Excit_Ctx_L23IT_Immature_MEF2C	Neuron_Inh_Str_Nacc_PBX3	7.49802	0.92
NRXN1	NRXN1	8.16261	0.994	NLGN1	NLGN1	6.82806	0.934	Neuron_Inh_Ctx_CGE_VIP_ADARB2	Neuron_Inh_Ctx_CGE_VIP_ADARB2	7.49533	0.987
NLGN1	NLGN1	6.82806	0.934	NRXN1	NRXN1	8.16261	0.994	Neuron_Inh_Ctx_CGE_VIP_ADARB2	Neuron_Inh_Ctx_CGE_VIP_ADARB2	7.49533	0.987
IL1RAPL1	IL1RAPL1	7.34244	0.974586	PTPRD	PTPRD	7.64675	0.99116	Neuron_Inh_Ctx_MGE_PVALB_CNTNAP4	Neuron_Inh_Ctx_MGE_PVALB_CNTNAP4	7.49459	0
NXPH1	NXPH1	6.60052	0.904	NRXN1	NRXN1	8.38213	0.99	Neuron_Inh_Ctx_CGE_LAMP5_ADARB2-GRIN2A	Astrocyte_Telen_SLC1A2	7.49133	0
NLGN1	NLGN1	6.75612	0.918	NRXN1	NRXN1	8.22479	0.996	Neuron_Inh_Ctx_MGE_SST_NXPH1	Neuron_Excit_Ctx_L23IT_Immature_MEF2C	7.49045	0.999
NRXN1	NRXN1	8.22479	0.996	NLGN1	NLGN1	6.75612	0.918	Neuron_Excit_Ctx_L23IT_Immature_MEF2C	Neuron_Inh_Ctx_MGE_SST_NXPH1	7.49045	0.999
IL1RAPL1	IL1RAPL1	6.21765	0.943678	PTPRD	PTPRD	8.75949	0.998	Neuron_Excit_Ctx_L5ET_TAFA1	Neuron_Excit_Ctx_L6IT_LRP1B	7.48857	0
NLGN1	NLGN1	6.56573	0.937017	NRXN1	NRXN1	8.41019	0.994253	Neuron_Inh_Ctx_MGE_PVALB_CNTNAP4	Neuron_Excit_Ctx_L5ET_TAFA1	7.48796	0.996
NRXN1	NRXN1	8.41019	0.994253	NLGN1	NLGN1	6.56573	0.937017	Neuron_Excit_Ctx_L5ET_TAFA1	Neuron_Inh_Ctx_MGE_PVALB_CNTNAP4	7.48796	0.996
IL1RAPL1	IL1RAPL1	6.39651	0.861789	PTPRD	PTPRD	8.57062	1	Neuron_Inh_Str_Nacc_PBX3	Neuron_Excit_Ctx-HPF-CR_Immature_Vglut2_RELN	7.48356	0
IL1RAPL1	IL1RAPL1	6.21765	0.943678	PTPRD	PTPRD	8.74868	0.996552	Neuron_Excit_Ctx_L5ET_TAFA1	Neuron_Excit_Ctx_L5ET_TAFA1	7.48316	0
NLGN1	NLGN1	7.53025	0.978	NRXN1	NRXN1	7.43258	0.942446	Neuron_Excit_Ctx_L23IT_Immature_MEF2C	Astrocyte_Str-Thal_Immature_PTPRZ1	7.48142	0.957
NRXN1	NRXN1	7.43258	0.942446	NLGN1	NLGN1	7.53025	0.978	Astrocyte_Str-Thal_Immature_PTPRZ1	Neuron_Excit_Ctx_L23IT_Immature_MEF2C	7.48142	0.957
NLGN1	NLGN1	6.6904	0.906542	NRXN3	NRXN3	8.27138	0.994	Astrocyte_Immature_ADGRV1	Neuron_Inh_Ctx_MGE_PVALB_ERBB4	7.48089	0
NRXN3	NRXN3	8.27138	0.994	NLGN1	NLGN1	6.6904	0.906542	Neuron_Inh_Ctx_MGE_PVALB_ERBB4	Astrocyte_Immature_ADGRV1	7.48089	0
NRXN3	NRXN3	7.66973	0.987	NLGN1	NLGN1	7.28598	0.987	Neuron_Excit_Ctx_L23IT_TAFA1	Neuron_Excit_Ctx_L45IT_RORB-POU6F2	7.47785	0
NLGN1	NLGN1	7.28598	0.987	NRXN3	NRXN3	7.66973	0.987	Neuron_Excit_Ctx_L45IT_RORB-POU6F2	Neuron_Excit_Ctx_L23IT_TAFA1	7.47785	0
NRXN3	NRXN3	7.53304	0.984	NLGN1	NLGN1	7.4226	0.97	Neuron_Excit_Ctx_L45IT_RORB-POU6F2	Neuron_Inh_Ctx_MGE_PVALB_ERBB4	7.47782	0
NLGN1	NLGN1	7.4226	0.97	NRXN3	NRXN3	7.53304	0.984	Neuron_Inh_Ctx_MGE_PVALB_ERBB4	Neuron_Excit_Ctx_L45IT_RORB-POU6F2	7.47782	0
NXPH1	NXPH1	6.60052	0.904	NRXN1	NRXN1	8.35453	0.996	Neuron_Inh_Ctx_CGE_LAMP5_ADARB2-GRIN2A	Neuron_Excit_Ctx_L23IT_TAFA1	7.47753	0
DSCAM	DSCAM	7.46776	0.966	DCC	DCC	7.48676	0.984	Neuron_Inh_Ctx_CGE_VIP_ADARB2	Neuron_Excit_Ctx_L5NP_HS3ST4	7.47726	0
IL1RAPL1	IL1RAPL1	5.7215	0.856	PTPRD	PTPRD	9.22745	1	Neuron_Inh_Ctx_MGE_SST_NXPH1	Neuron_Excit_Ctx_L45IT_RORB-POU6F2	7.47448	0
NRXN1	NRXN1	8.38213	0.99	NLGN1	NLGN1	6.56573	0.937017	Astrocyte_Telen_SLC1A2	Neuron_Inh_Ctx_MGE_PVALB_CNTNAP4	7.47393	0.999
NLGN1	NLGN1	6.56573	0.937017	NRXN1	NRXN1	8.38213	0.99	Neuron_Inh_Ctx_MGE_PVALB_CNTNAP4	Astrocyte_Telen_SLC1A2	7.47393	0.999
NXPH1	NXPH1	6.60052	0.904	NRXN1	NRXN1	8.34404	0.994	Neuron_Inh_Ctx_CGE_LAMP5_ADARB2-GRIN2A	Neuron_Excit_Ctx_L6IT_LRP1B	7.47228	0
NLGN1	NLGN1	7.9443	0.995402	NRXN1	NRXN1	6.99746	0.977901	Neuron_Excit_Ctx_L5ET_TAFA1	Neuron_Inh_Ctx_MGE_PVALB_CNTNAP4	7.47088	0.998
NRXN1	NRXN1	6.99746	0.977901	NLGN1	NLGN1	7.9443	0.995402	Neuron_Inh_Ctx_MGE_PVALB_CNTNAP4	Neuron_Excit_Ctx_L5ET_TAFA1	7.47088	0.998
IL1RAPL1	IL1RAPL1	5.71331	0.863	PTPRD	PTPRD	9.22745	1	Neuron_Excit_Ctx_L23IT_Immature_MEF2C	Neuron_Excit_Ctx_L45IT_RORB-POU6F2	7.47038	0
NRXN3	NRXN3	7.53304	0.984	NLGN1	NLGN1	7.40741	0.977	Neuron_Excit_Ctx_L45IT_RORB-POU6F2	Neuron_Excit_Ctx_Immature_ARPP21	7.47023	0
NLGN1	NLGN1	7.40741	0.977	NRXN3	NRXN3	7.53304	0.984	Neuron_Excit_Ctx_Immature_ARPP21	Neuron_Excit_Ctx_L45IT_RORB-POU6F2	7.47023	0
NXPH1	NXPH1	6.60052	0.904	NRXN1	NRXN1	8.33784	0.994	Neuron_Inh_Ctx_CGE_LAMP5_ADARB2-GRIN2A	Neuron_Excit_Ctx_L5IT_KHDRBS3	7.46918	0
NXPH1	NXPH1	8.21937	0.991	NRXN1	NRXN1	6.71891	0.945	Neuron_Inh_Ctx_MGE_PVALB_ERBB4	Neuron_Inh_Ctx_MGE_PVALB_ERBB4	7.46914	0
NRXN1	NRXN1	8.35453	0.996	NLGN1	NLGN1	6.56573	0.937017	Neuron_Excit_Ctx_L23IT_TAFA1	Neuron_Inh_Ctx_MGE_PVALB_CNTNAP4	7.46013	0.999
NLGN1	NLGN1	6.56573	0.937017	NRXN1	NRXN1	8.35453	0.996	Neuron_Inh_Ctx_MGE_PVALB_CNTNAP4	Neuron_Excit_Ctx_L23IT_TAFA1	7.46013	0.999
NRXN1	NRXN1	8.16261	0.994	NLGN1	NLGN1	6.75612	0.918	Neuron_Inh_Ctx_CGE_VIP_ADARB2	Neuron_Inh_Ctx_MGE_SST_NXPH1	7.45937	0.999
NLGN1	NLGN1	6.75612	0.918	NRXN1	NRXN1	8.16261	0.994	Neuron_Inh_Ctx_MGE_SST_NXPH1	Neuron_Inh_Ctx_CGE_VIP_ADARB2	7.45937	0.999
NRXN1	NRXN1	8.22479	0.996	NLGN1	NLGN1	6.6904	0.906542	Neuron_Excit_Ctx_L23IT_Immature_MEF2C	Astrocyte_Immature_ADGRV1	7.45759	0.975
NLGN1	NLGN1	6.6904	0.906542	NRXN1	NRXN1	8.22479	0.996	Astrocyte_Immature_ADGRV1	Neuron_Excit_Ctx_L23IT_Immature_MEF2C	7.45759	0.975
NXPH1	NXPH1	6.60052	0.904	NRXN1	NRXN1	8.31036	1	Neuron_Inh_Ctx_CGE_LAMP5_ADARB2-GRIN2A	Neuron_Excit_Ctx-HPF-CR_Immature_Vglut2_RELN	7.45544	0
NLGN1	NLGN1	6.56573	0.937017	NRXN1	NRXN1	8.34404	0.994	Neuron_Inh_Ctx_MGE_PVALB_CNTNAP4	Neuron_Excit_Ctx_L6IT_LRP1B	7.45488	1
NRXN1	NRXN1	8.34404	0.994	NLGN1	NLGN1	6.56573	0.937017	Neuron_Excit_Ctx_L6IT_LRP1B	Neuron_Inh_Ctx_MGE_PVALB_CNTNAP4	7.45488	1
NTRK3	NTRK3	5.97107	0.917	PTPRD	PTPRD	8.93754	0.999	Neuron_Excit_Ctx_L23IT_Immature_MEF2C	Neuron_Excit_Ctx_L23IT_Immature_MEF2C	7.45431	0
NLGN1	NLGN1	7.37211	0.99	NRXN3	NRXN3	7.53304	0.984	Neuron_Excit_Ctx_L23IT_TAFA1	Neuron_Excit_Ctx_L45IT_RORB-POU6F2	7.45258	0
NRXN3	NRXN3	7.53304	0.984	NLGN1	NLGN1	7.37211	0.99	Neuron_Excit_Ctx_L45IT_RORB-POU6F2	Neuron_Excit_Ctx_L23IT_TAFA1	7.45258	0
NLGN1	NLGN1	6.56573	0.937017	NRXN1	NRXN1	8.33784	0.994	Neuron_Inh_Ctx_MGE_PVALB_CNTNAP4	Neuron_Excit_Ctx_L5IT_KHDRBS3	7.45178	0.999
NRXN1	NRXN1	8.33784	0.994	NLGN1	NLGN1	6.56573	0.937017	Neuron_Excit_Ctx_L5IT_KHDRBS3	Neuron_Inh_Ctx_MGE_PVALB_CNTNAP4	7.45178	0.999
NLGN1	NLGN1	7.4226	0.97	NRXN1	NRXN1	7.46578	0.95122	Neuron_Inh_Ctx_MGE_PVALB_ERBB4	Neuron_Inh_Str_Nacc_PBX3	7.44419	0.985
NRXN1	NRXN1	7.46578	0.95122	NLGN1	NLGN1	7.4226	0.97	Neuron_Inh_Str_Nacc_PBX3	Neuron_Inh_Ctx_MGE_PVALB_ERBB4	7.44419	0.985
NTRK3	NTRK3	5.79672	0.915	PTPRD	PTPRD	9.08916	0.999	Neuron_Excit_Ctx_L45IT_RORB-POU6F2	Neuron_Excit_Ctx_Immature_ARPP21	7.44294	0
IL1RAPL1	IL1RAPL1	6.511	0.945	PTPRD	PTPRD	8.37364	0.98	Neuron_Excit_Ctx_L6IT_LRP1B	Neuron_Excit_Ctx_L6CT-6b_HS3ST4	7.44232	0
NRXN3	NRXN3	7.66973	0.987	NLGN1	NLGN1	7.21113	0.974	Neuron_Excit_Ctx_L23IT_TAFA1	Neuron_Inh_Ctx_CGE_LAMP5_ADARB2-GRIN2A	7.44043	0
NLGN1	NLGN1	7.21113	0.974	NRXN3	NRXN3	7.66973	0.987	Neuron_Inh_Ctx_CGE_LAMP5_ADARB2-GRIN2A	Neuron_Excit_Ctx_L23IT_TAFA1	7.44043	0
NRXN1	NRXN1	8.31036	1	NLGN1	NLGN1	6.56573	0.937017	Neuron_Excit_Ctx-HPF-CR_Immature_Vglut2_RELN	Neuron_Inh_Ctx_MGE_PVALB_CNTNAP4	7.43804	0.981
NLGN1	NLGN1	6.56573	0.937017	NRXN1	NRXN1	8.31036	1	Neuron_Inh_Ctx_MGE_PVALB_CNTNAP4	Neuron_Excit_Ctx-HPF-CR_Immature_Vglut2_RELN	7.43804	0.981
DSCAM	DSCAM	7.3867	0.980571	DCC	DCC	7.48676	0.984	Neuron_Excit_Ctx_L5NP_HS3ST4	Neuron_Excit_Ctx_L5NP_HS3ST4	7.43673	0
NLGN1	NLGN1	7.40741	0.977	NRXN1	NRXN1	7.46578	0.95122	Neuron_Excit_Ctx_Immature_ARPP21	Neuron_Inh_Str_Nacc_PBX3	7.4366	0.988
NRXN1	NRXN1	7.46578	0.95122	NLGN1	NLGN1	7.40741	0.977	Neuron_Inh_Str_Nacc_PBX3	Neuron_Excit_Ctx_Immature_ARPP21	7.4366	0.988
NXPH1	NXPH1	6.60052	0.904	NRXN3	NRXN3	8.27138	0.994	Neuron_Inh_Ctx_CGE_LAMP5_ADARB2-GRIN2A	Neuron_Inh_Ctx_MGE_PVALB_ERBB4	7.43595	0
NRXN3	NRXN3	7.66973	0.987	NLGN1	NLGN1	7.19712	0.96	Neuron_Excit_Ctx_L23IT_TAFA1	Neuron_Excit_Ctx_L5IT_KHDRBS3	7.43343	0
NLGN1	NLGN1	7.19712	0.96	NRXN3	NRXN3	7.66973	0.987	Neuron_Excit_Ctx_L5IT_KHDRBS3	Neuron_Excit_Ctx_L23IT_TAFA1	7.43343	0
NTRK3	NTRK3	6.25014	0.961	PTPRD	PTPRD	8.61382	0.998857	Neuron_Excit_Ctx_L23IT_TAFA1	Neuron_Excit_Ctx_L5NP_HS3ST4	7.43198	0
NRXN1	NRXN1	7.43258	0.942446	NLGN1	NLGN1	7.4226	0.97	Astrocyte_Str-Thal_Immature_PTPRZ1	Neuron_Inh_Ctx_MGE_PVALB_ERBB4	7.42759	0.999
NLGN1	NLGN1	7.4226	0.97	NRXN1	NRXN1	7.43258	0.942446	Neuron_Inh_Ctx_MGE_PVALB_ERBB4	Astrocyte_Str-Thal_Immature_PTPRZ1	7.42759	0.999
NLGN1	NLGN1	7.9443	0.995402	NRXN1	NRXN1	6.90968	0.869159	Neuron_Excit_Ctx_L5ET_TAFA1	Astrocyte_Immature_ADGRV1	7.42699	0.998
NRXN1	NRXN1	6.90968	0.869159	NLGN1	NLGN1	7.9443	0.995402	Astrocyte_Immature_ADGRV1	Neuron_Excit_Ctx_L5ET_TAFA1	7.42699	0.998
NRXN1	NRXN1	8.16261	0.994	NLGN1	NLGN1	6.6904	0.906542	Neuron_Inh_Ctx_CGE_VIP_ADARB2	Astrocyte_Immature_ADGRV1	7.42651	0.992
NLGN1	NLGN1	6.6904	0.906542	NRXN1	NRXN1	8.16261	0.994	Astrocyte_Immature_ADGRV1	Neuron_Inh_Ctx_CGE_VIP_ADARB2	7.42651	0.992
NTRK3	NTRK3	5.97107	0.917	PTPRD	PTPRD	8.87341	0.998	Neuron_Excit_Ctx_L23IT_Immature_MEF2C	Neuron_Excit_Ctx_L23IT_TAFA1	7.42224	0
NRXN1	NRXN1	7.43258	0.942446	NLGN1	NLGN1	7.40741	0.977	Astrocyte_Str-Thal_Immature_PTPRZ1	Neuron_Excit_Ctx_Immature_ARPP21	7.42	0.996
NLGN1	NLGN1	7.40741	0.977	NRXN1	NRXN1	7.43258	0.942446	Neuron_Excit_Ctx_Immature_ARPP21	Astrocyte_Str-Thal_Immature_PTPRZ1	7.42	0.996
NLGN1	NLGN1	7.16903	0.956835	NRXN3	NRXN3	7.66973	0.987	Astrocyte_Str-Thal_Immature_PTPRZ1	Neuron_Excit_Ctx_L23IT_TAFA1	7.41938	0
NRXN3	NRXN3	7.66973	0.987	NLGN1	NLGN1	7.16903	0.956835	Neuron_Excit_Ctx_L23IT_TAFA1	Astrocyte_Str-Thal_Immature_PTPRZ1	7.41938	0
NLGN1	NLGN1	7.37211	0.99	NRXN1	NRXN1	7.46578	0.95122	Neuron_Excit_Ctx_L23IT_TAFA1	Neuron_Inh_Str_Nacc_PBX3	7.41895	0.99
NRXN1	NRXN1	7.46578	0.95122	NLGN1	NLGN1	7.37211	0.99	Neuron_Inh_Str_Nacc_PBX3	Neuron_Excit_Ctx_L23IT_TAFA1	7.41895	0.99
NRXN3	NRXN3	8.27138	0.994	NLGN1	NLGN1	6.56573	0.937017	Neuron_Inh_Ctx_MGE_PVALB_ERBB4	Neuron_Inh_Ctx_MGE_PVALB_CNTNAP4	7.41855	0
NLGN1	NLGN1	6.56573	0.937017	NRXN3	NRXN3	8.27138	0.994	Neuron_Inh_Ctx_MGE_PVALB_CNTNAP4	Neuron_Inh_Ctx_MGE_PVALB_ERBB4	7.41855	0
IL1RAPL1	IL1RAPL1	6.21765	0.943678	PTPRD	PTPRD	8.61382	0.998857	Neuron_Excit_Ctx_L5ET_TAFA1	Neuron_Excit_Ctx_L5NP_HS3ST4	7.41573	0
NXPH1	NXPH1	6.60052	0.904	NRXN1	NRXN1	8.22479	0.996	Neuron_Inh_Ctx_CGE_LAMP5_ADARB2-GRIN2A	Neuron_Excit_Ctx_L23IT_Immature_MEF2C	7.41265	0
NTRK3	NTRK3	5.79672	0.915	PTPRD	PTPRD	9.02787	1	Neuron_Excit_Ctx_L45IT_RORB-POU6F2	Neuron_Excit_Ctx_L5IT_KHDRBS3	7.4123	0
NRXN3	NRXN3	7.89039	0.989655	NLGN1	NLGN1	6.93403	0.941	Neuron_Excit_Ctx_L5ET_TAFA1	Astrocyte_Telen_SLC1A2	7.41221	0
NLGN1	NLGN1	6.93403	0.941	NRXN3	NRXN3	7.89039	0.989655	Astrocyte_Telen_SLC1A2	Neuron_Excit_Ctx_L5ET_TAFA1	7.41221	0
NTRK3	NTRK3	6.25014	0.961	PTPRD	PTPRD	8.57062	1	Neuron_Excit_Ctx_L23IT_TAFA1	Neuron_Excit_Ctx-HPF-CR_Immature_Vglut2_RELN	7.41038	0
NLGN1	NLGN1	7.28598	0.987	NRXN3	NRXN3	7.53304	0.984	Neuron_Excit_Ctx_L45IT_RORB-POU6F2	Neuron_Excit_Ctx_L45IT_RORB-POU6F2	7.40951	0
NRXN3	NRXN3	7.53304	0.984	NLGN1	NLGN1	7.28598	0.987	Neuron_Excit_Ctx_L45IT_RORB-POU6F2	Neuron_Excit_Ctx_L45IT_RORB-POU6F2	7.40951	0
IL1RAPL1	IL1RAPL1	5.7215	0.856	PTPRD	PTPRD	9.08916	0.999	Neuron_Inh_Ctx_MGE_SST_NXPH1	Neuron_Excit_Ctx_Immature_ARPP21	7.40533	0
NRXN1	NRXN1	7.43258	0.942446	NLGN1	NLGN1	7.37211	0.99	Astrocyte_Str-Thal_Immature_PTPRZ1	Neuron_Excit_Ctx_L23IT_TAFA1	7.40235	0.998
NLGN1	NLGN1	7.37211	0.99	NRXN1	NRXN1	7.43258	0.942446	Neuron_Excit_Ctx_L23IT_TAFA1	Astrocyte_Str-Thal_Immature_PTPRZ1	7.40235	0.998
IL1RAPL1	IL1RAPL1	5.71331	0.863	PTPRD	PTPRD	9.08916	0.999	Neuron_Excit_Ctx_L23IT_Immature_MEF2C	Neuron_Excit_Ctx_Immature_ARPP21	7.40124	0
IL1RAPL1	IL1RAPL1	5.5673	0.866	PTPRD	PTPRD	9.22745	1	Neuron_Excit_Ctx_L45IT_RORB-POU6F2	Neuron_Excit_Ctx_L45IT_RORB-POU6F2	7.39738	0
NLGN1	NLGN1	6.56573	0.937017	NRXN1	NRXN1	8.22479	0.996	Neuron_Inh_Ctx_MGE_PVALB_CNTNAP4	Neuron_Excit_Ctx_L23IT_Immature_MEF2C	7.39526	1
NRXN1	NRXN1	8.22479	0.996	NLGN1	NLGN1	6.56573	0.937017	Neuron_Excit_Ctx_L23IT_Immature_MEF2C	Neuron_Inh_Ctx_MGE_PVALB_CNTNAP4	7.39526	1
NLGN1	NLGN1	6.93403	0.941	NRXN1	NRXN1	7.85513	0.991	Astrocyte_Telen_SLC1A2	Neuron_Inh_Ctx_MGE_SST_NXPH1	7.39458	1
NRXN1	NRXN1	7.85513	0.991	NLGN1	NLGN1	6.93403	0.941	Neuron_Inh_Ctx_MGE_SST_NXPH1	Astrocyte_Telen_SLC1A2	7.39458	1
IL1RAPL1	IL1RAPL1	6.21765	0.943678	PTPRD	PTPRD	8.57062	1	Neuron_Excit_Ctx_L5ET_TAFA1	Neuron_Excit_Ctx-HPF-CR_Immature_Vglut2_RELN	7.39413	0
FSTL5	FSTL5	7.69065	0.980583	CNTN5	CNTN5	7.09435	0.916	Neuron_Excit_Ctx-HPF-CR_Immature_Vglut2_RELN	Neuron_Inh_Ctx_CGE_VIP_ADARB2	7.3925	0
IL1RAPL1	IL1RAPL1	6.39651	0.861789	PTPRD	PTPRD	8.37364	0.98	Neuron_Inh_Str_Nacc_PBX3	Neuron_Excit_Ctx_L6CT-6b_HS3ST4	7.38507	0
NRXN1	NRXN1	7.8303	0.998	NLGN1	NLGN1	6.93403	0.941	Neuron_Inh_Ctx_CGE_LAMP5_ADARB2-GRIN2A	Astrocyte_Telen_SLC1A2	7.38216	1
NLGN1	NLGN1	6.93403	0.941	NRXN1	NRXN1	7.8303	0.998	Astrocyte_Telen_SLC1A2	Neuron_Inh_Ctx_CGE_LAMP5_ADARB2-GRIN2A	7.38216	1
NXPH1	NXPH1	6.60052	0.904	NRXN1	NRXN1	8.16261	0.994	Neuron_Inh_Ctx_CGE_LAMP5_ADARB2-GRIN2A	Neuron_Inh_Ctx_CGE_VIP_ADARB2	7.38157	0
IL1RAPL1	IL1RAPL1	5.53164	0.838	PTPRD	PTPRD	9.22745	1	Neuron_Excit_Ctx_L6CT-6b_HS3ST4	Neuron_Excit_Ctx_L45IT_RORB-POU6F2	7.37955	0
NLGN1	NLGN1	7.28598	0.987	NRXN1	NRXN1	7.46578	0.95122	Neuron_Excit_Ctx_L45IT_RORB-POU6F2	Neuron_Inh_Str_Nacc_PBX3	7.37588	1
NRXN1	NRXN1	7.46578	0.95122	NLGN1	NLGN1	7.28598	0.987	Neuron_Inh_Str_Nacc_PBX3	Neuron_Excit_Ctx_L45IT_RORB-POU6F2	7.37588	1
IL1RAPL1	IL1RAPL1	5.7215	0.856	PTPRD	PTPRD	9.02787	1	Neuron_Inh_Ctx_MGE_SST_NXPH1	Neuron_Excit_Ctx_L5IT_KHDRBS3	7.37468	0
NLGN1	NLGN1	7.21113	0.974	NRXN3	NRXN3	7.53304	0.984	Neuron_Inh_Ctx_CGE_LAMP5_ADARB2-GRIN2A	Neuron_Excit_Ctx_L45IT_RORB-POU6F2	7.37209	0
NRXN3	NRXN3	7.53304	0.984	NLGN1	NLGN1	7.21113	0.974	Neuron_Excit_Ctx_L45IT_RORB-POU6F2	Neuron_Inh_Ctx_CGE_LAMP5_ADARB2-GRIN2A	7.37209	0
IL1RAPL1	IL1RAPL1	5.71331	0.863	PTPRD	PTPRD	9.02787	1	Neuron_Excit_Ctx_L23IT_Immature_MEF2C	Neuron_Excit_Ctx_L5IT_KHDRBS3	7.37059	0
NTRK3	NTRK3	5.79672	0.915	PTPRD	PTPRD	8.93754	0.999	Neuron_Excit_Ctx_L45IT_RORB-POU6F2	Neuron_Excit_Ctx_L23IT_Immature_MEF2C	7.36713	0
IL1RAPL1	IL1RAPL1	7.0862	0.938	PTPRD	PTPRD	7.64675	0.99116	Neuron_Inh_Ctx_MGE_PVALB_ERBB4	Neuron_Inh_Ctx_MGE_PVALB_CNTNAP4	7.36647	0
NTRK3	NTRK3	5.97107	0.917	PTPRD	PTPRD	8.75949	0.998	Neuron_Excit_Ctx_L23IT_Immature_MEF2C	Neuron_Excit_Ctx_L6IT_LRP1B	7.36528	0
NRXN3	NRXN3	7.53304	0.984	NLGN1	NLGN1	7.19712	0.96	Neuron_Excit_Ctx_L45IT_RORB-POU6F2	Neuron_Excit_Ctx_L5IT_KHDRBS3	7.36508	0
NLGN1	NLGN1	7.19712	0.96	NRXN3	NRXN3	7.53304	0.984	Neuron_Excit_Ctx_L5IT_KHDRBS3	Neuron_Excit_Ctx_L45IT_RORB-POU6F2	7.36508	0
NLGN1	NLGN1	6.56573	0.937017	NRXN1	NRXN1	8.16261	0.994	Neuron_Inh_Ctx_MGE_PVALB_CNTNAP4	Neuron_Inh_Ctx_CGE_VIP_ADARB2	7.36417	1
NRXN1	NRXN1	8.16261	0.994	NLGN1	NLGN1	6.56573	0.937017	Neuron_Inh_Ctx_CGE_VIP_ADARB2	Neuron_Inh_Ctx_MGE_PVALB_CNTNAP4	7.36417	1
NTRK3	NTRK3	5.97107	0.917	PTPRD	PTPRD	8.74868	0.996552	Neuron_Excit_Ctx_L23IT_Immature_MEF2C	Neuron_Excit_Ctx_L5ET_TAFA1	7.35988	0
NRXN1	NRXN1	7.43258	0.942446	NLGN1	NLGN1	7.28598	0.987	Astrocyte_Str-Thal_Immature_PTPRZ1	Neuron_Excit_Ctx_L45IT_RORB-POU6F2	7.35928	1
NLGN1	NLGN1	7.28598	0.987	NRXN1	NRXN1	7.43258	0.942446	Neuron_Excit_Ctx_L45IT_RORB-POU6F2	Astrocyte_Str-Thal_Immature_PTPRZ1	7.35928	1
NLGN1	NLGN1	6.82806	0.934	NRXN3	NRXN3	7.89039	0.989655	Neuron_Inh_Ctx_CGE_VIP_ADARB2	Neuron_Excit_Ctx_L5ET_TAFA1	7.35923	0
NRXN3	NRXN3	7.89039	0.989655	NLGN1	NLGN1	6.82806	0.934	Neuron_Excit_Ctx_L5ET_TAFA1	Neuron_Inh_Ctx_CGE_VIP_ADARB2	7.35923	0
IL1RAPL1	IL1RAPL1	5.4898	0.788	PTPRD	PTPRD	9.22745	1	Neuron_Inh_Ctx_CGE_VIP_ADARB2	Neuron_Excit_Ctx_L45IT_RORB-POU6F2	7.35863	0
DSCAM	DSCAM	7.22042	0.981	DCC	DCC	7.48676	0.984	Neuron_Excit_Ctx_L5IT_KHDRBS3	Neuron_Excit_Ctx_L5NP_HS3ST4	7.35359	0
NRXN3	NRXN3	7.53304	0.984	NLGN1	NLGN1	7.16903	0.956835	Neuron_Excit_Ctx_L45IT_RORB-POU6F2	Astrocyte_Str-Thal_Immature_PTPRZ1	7.35104	0
NLGN1	NLGN1	7.16903	0.956835	NRXN3	NRXN3	7.53304	0.984	Astrocyte_Str-Thal_Immature_PTPRZ1	Neuron_Excit_Ctx_L45IT_RORB-POU6F2	7.35104	0
NRXN1	NRXN1	7.85513	0.991	NLGN1	NLGN1	6.82806	0.934	Neuron_Inh_Ctx_MGE_SST_NXPH1	Neuron_Inh_Ctx_CGE_VIP_ADARB2	7.34159	1
NLGN1	NLGN1	6.82806	0.934	NRXN1	NRXN1	7.85513	0.991	Neuron_Inh_Ctx_CGE_VIP_ADARB2	Neuron_Inh_Ctx_MGE_SST_NXPH1	7.34159	1
NRXN1	NRXN1	7.46578	0.95122	NLGN1	NLGN1	7.21113	0.974	Neuron_Inh_Str_Nacc_PBX3	Neuron_Inh_Ctx_CGE_LAMP5_ADARB2-GRIN2A	7.33846	0.999
NLGN1	NLGN1	7.21113	0.974	NRXN1	NRXN1	7.46578	0.95122	Neuron_Inh_Ctx_CGE_LAMP5_ADARB2-GRIN2A	Neuron_Inh_Str_Nacc_PBX3	7.33846	0.999
NRXN1	NRXN1	6.99746	0.977901	NLGN1	NLGN1	7.67562	0.985143	Neuron_Inh_Ctx_MGE_PVALB_CNTNAP4	Neuron_Excit_Ctx_L5NP_HS3ST4	7.33654	1
NLGN1	NLGN1	7.67562	0.985143	NRXN1	NRXN1	6.99746	0.977901	Neuron_Excit_Ctx_L5NP_HS3ST4	Neuron_Inh_Ctx_MGE_PVALB_CNTNAP4	7.33654	1
NTRK3	NTRK3	5.79672	0.915	PTPRD	PTPRD	8.87341	0.998	Neuron_Excit_Ctx_L45IT_RORB-POU6F2	Neuron_Excit_Ctx_L23IT_TAFA1	7.33507	0
NRXN1	NRXN1	6.71891	0.945	NLGN1	NLGN1	7.9443	0.995402	Neuron_Inh_Ctx_MGE_PVALB_ERBB4	Neuron_Excit_Ctx_L5ET_TAFA1	7.3316	1
NLGN1	NLGN1	7.9443	0.995402	NRXN1	NRXN1	6.71891	0.945	Neuron_Excit_Ctx_L5ET_TAFA1	Neuron_Inh_Ctx_MGE_PVALB_ERBB4	7.3316	1
NLGN1	NLGN1	7.19712	0.96	NRXN1	NRXN1	7.46578	0.95122	Neuron_Excit_Ctx_L5IT_KHDRBS3	Neuron_Inh_Str_Nacc_PBX3	7.33145	1
NRXN1	NRXN1	7.46578	0.95122	NLGN1	NLGN1	7.19712	0.96	Neuron_Inh_Str_Nacc_PBX3	Neuron_Excit_Ctx_L5IT_KHDRBS3	7.33145	1
IL1RAPL1	IL1RAPL1	5.7215	0.856	PTPRD	PTPRD	8.93754	0.999	Neuron_Inh_Ctx_MGE_SST_NXPH1	Neuron_Excit_Ctx_L23IT_Immature_MEF2C	7.32952	0
NLGN1	NLGN1	6.82806	0.934	NRXN1	NRXN1	7.8303	0.998	Neuron_Inh_Ctx_CGE_VIP_ADARB2	Neuron_Inh_Ctx_CGE_LAMP5_ADARB2-GRIN2A	7.32918	1
NRXN1	NRXN1	7.8303	0.998	NLGN1	NLGN1	6.82806	0.934	Neuron_Inh_Ctx_CGE_LAMP5_ADARB2-GRIN2A	Neuron_Inh_Ctx_CGE_VIP_ADARB2	7.32918	1
IL1RAPL1	IL1RAPL1	5.5673	0.866	PTPRD	PTPRD	9.08916	0.999	Neuron_Excit_Ctx_L45IT_RORB-POU6F2	Neuron_Excit_Ctx_Immature_ARPP21	7.32823	0
IL1RAPL1	IL1RAPL1	5.71331	0.863	PTPRD	PTPRD	8.93754	0.999	Neuron_Excit_Ctx_L23IT_Immature_MEF2C	Neuron_Excit_Ctx_L23IT_Immature_MEF2C	7.32543	0
NLGN1	NLGN1	5.4572	0.856	NRXN3	NRXN3	9.1934	0.98374	Neuron_Excit_Ctx_L6IT_LRP1B	Neuron_Inh_Str_Nacc_PBX3	7.3253	0
NRXN3	NRXN3	9.1934	0.98374	NLGN1	NLGN1	5.4572	0.856	Neuron_Inh_Str_Nacc_PBX3	Neuron_Excit_Ctx_L6IT_LRP1B	7.3253	0
IL1RAPL1	IL1RAPL1	7.34244	0.974586	PTPRD	PTPRD	7.30631	0.959	Neuron_Inh_Ctx_MGE_PVALB_CNTNAP4	Neuron_Inh_Ctx_CGE_VIP_ADARB2	7.32437	0
NLGN1	NLGN1	6.75612	0.918	NRXN3	NRXN3	7.89039	0.989655	Neuron_Inh_Ctx_MGE_SST_NXPH1	Neuron_Excit_Ctx_L5ET_TAFA1	7.32326	0
NRXN3	NRXN3	7.89039	0.989655	NLGN1	NLGN1	6.75612	0.918	Neuron_Excit_Ctx_L5ET_TAFA1	Neuron_Inh_Ctx_MGE_SST_NXPH1	7.32326	0
NRXN1	NRXN1	7.43258	0.942446	NLGN1	NLGN1	7.21113	0.974	Astrocyte_Str-Thal_Immature_PTPRZ1	Neuron_Inh_Ctx_CGE_LAMP5_ADARB2-GRIN2A	7.32185	1
NLGN1	NLGN1	7.21113	0.974	NRXN1	NRXN1	7.43258	0.942446	Neuron_Inh_Ctx_CGE_LAMP5_ADARB2-GRIN2A	Astrocyte_Str-Thal_Immature_PTPRZ1	7.32185	1
NLGN4X	NLGN4X	6.07896	0.939	NRXN1	NRXN1	8.55876	1	Neuron_Excit_Ctx_L23IT_TAFA1	Neuron_Excit_Ctx_Immature_ARPP21	7.31886	0
NLGN1	NLGN1	7.16903	0.956835	NRXN1	NRXN1	7.46578	0.95122	Astrocyte_Str-Thal_Immature_PTPRZ1	Neuron_Inh_Str_Nacc_PBX3	7.31741	0.996
NRXN1	NRXN1	7.46578	0.95122	NLGN1	NLGN1	7.16903	0.956835	Neuron_Inh_Str_Nacc_PBX3	Astrocyte_Str-Thal_Immature_PTPRZ1	7.31741	0.996
NRXN1	NRXN1	7.43258	0.942446	NLGN1	NLGN1	7.19712	0.96	Astrocyte_Str-Thal_Immature_PTPRZ1	Neuron_Excit_Ctx_L5IT_KHDRBS3	7.31485	1
NLGN1	NLGN1	7.19712	0.96	NRXN1	NRXN1	7.43258	0.942446	Neuron_Excit_Ctx_L5IT_KHDRBS3	Astrocyte_Str-Thal_Immature_PTPRZ1	7.31485	1
NTRK3	NTRK3	6.25014	0.961	PTPRD	PTPRD	8.37364	0.98	Neuron_Excit_Ctx_L23IT_TAFA1	Neuron_Excit_Ctx_L6CT-6b_HS3ST4	7.31189	0
IL1RAPL1	IL1RAPL1	5.53164	0.838	PTPRD	PTPRD	9.08916	0.999	Neuron_Excit_Ctx_L6CT-6b_HS3ST4	Neuron_Excit_Ctx_Immature_ARPP21	7.3104	0
NLGN1	NLGN1	7.61724	0.966	NRXN1	NRXN1	6.99746	0.977901	Neuron_Excit_Ctx_L6CT-6b_HS3ST4	Neuron_Inh_Ctx_MGE_PVALB_CNTNAP4	7.30735	1
NRXN1	NRXN1	6.99746	0.977901	NLGN1	NLGN1	7.61724	0.966	Neuron_Inh_Ctx_MGE_PVALB_CNTNAP4	Neuron_Excit_Ctx_L6CT-6b_HS3ST4	7.30735	1
NXPH1	NXPH1	8.21937	0.991	NRXN3	NRXN3	6.3934	0.93	Neuron_Inh_Ctx_MGE_PVALB_ERBB4	Neuron_Excit_Ctx_L23IT_Immature_MEF2C	7.30639	0
NRXN1	NRXN1	7.85513	0.991	NLGN1	NLGN1	6.75612	0.918	Neuron_Inh_Ctx_MGE_SST_NXPH1	Neuron_Inh_Ctx_MGE_SST_NXPH1	7.30563	1
NLGN1	NLGN1	6.75612	0.918	NRXN1	NRXN1	7.85513	0.991	Neuron_Inh_Ctx_MGE_SST_NXPH1	Neuron_Inh_Ctx_MGE_SST_NXPH1	7.30563	1
NRXN3	NRXN3	7.66973	0.987	NLGN1	NLGN1	6.93403	0.941	Neuron_Excit_Ctx_L23IT_TAFA1	Astrocyte_Telen_SLC1A2	7.30188	0
NLGN1	NLGN1	6.93403	0.941	NRXN3	NRXN3	7.66973	0.987	Astrocyte_Telen_SLC1A2	Neuron_Excit_Ctx_L23IT_TAFA1	7.30188	0
NLGN1	NLGN1	7.16903	0.956835	NRXN1	NRXN1	7.43258	0.942446	Astrocyte_Str-Thal_Immature_PTPRZ1	Astrocyte_Str-Thal_Immature_PTPRZ1	7.3008	0.995
NRXN1	NRXN1	7.43258	0.942446	NLGN1	NLGN1	7.16903	0.956835	Astrocyte_Str-Thal_Immature_PTPRZ1	Astrocyte_Str-Thal_Immature_PTPRZ1	7.3008	0.995
NXPH1	NXPH1	7.60183	0.987	NRXN1	NRXN1	6.99746	0.977901	Neuron_Inh_Ctx_MGE_SST_NXPH1	Neuron_Inh_Ctx_MGE_PVALB_CNTNAP4	7.29964	0
IL1RAPL1	IL1RAPL1	5.5673	0.866	PTPRD	PTPRD	9.02787	1	Neuron_Excit_Ctx_L45IT_RORB-POU6F2	Neuron_Excit_Ctx_L5IT_KHDRBS3	7.29758	0
IL1RAPL1	IL1RAPL1	5.7215	0.856	PTPRD	PTPRD	8.87341	0.998	Neuron_Inh_Ctx_MGE_SST_NXPH1	Neuron_Excit_Ctx_L23IT_TAFA1	7.29745	0
DSCAM	DSCAM	7.10773	0.985	DCC	DCC	7.48676	0.984	Neuron_Excit_Ctx_L45IT_RORB-POU6F2	Neuron_Excit_Ctx_L5NP_HS3ST4	7.29725	0
IL1RAPL1	IL1RAPL1	6.21765	0.943678	PTPRD	PTPRD	8.37364	0.98	Neuron_Excit_Ctx_L5ET_TAFA1	Neuron_Excit_Ctx_L6CT-6b_HS3ST4	7.29564	0
IL1RAPL1	IL1RAPL1	5.71331	0.863	PTPRD	PTPRD	8.87341	0.998	Neuron_Excit_Ctx_L23IT_Immature_MEF2C	Neuron_Excit_Ctx_L23IT_TAFA1	7.29336	0
NRXN1	NRXN1	7.8303	0.998	NLGN1	NLGN1	6.75612	0.918	Neuron_Inh_Ctx_CGE_LAMP5_ADARB2-GRIN2A	Neuron_Inh_Ctx_MGE_SST_NXPH1	7.29321	1
NLGN1	NLGN1	6.75612	0.918	NRXN1	NRXN1	7.8303	0.998	Neuron_Inh_Ctx_MGE_SST_NXPH1	Neuron_Inh_Ctx_CGE_LAMP5_ADARB2-GRIN2A	7.29321	1
NLGN1	NLGN1	7.67562	0.985143	NRXN1	NRXN1	6.90968	0.869159	Neuron_Excit_Ctx_L5NP_HS3ST4	Astrocyte_Immature_ADGRV1	7.29265	1
NRXN1	NRXN1	6.90968	0.869159	NLGN1	NLGN1	7.67562	0.985143	Astrocyte_Immature_ADGRV1	Neuron_Excit_Ctx_L5NP_HS3ST4	7.29265	1
NXPH1	NXPH1	7.58744	0.987845	NRXN1	NRXN1	6.99746	0.977901	Neuron_Inh_Ctx_MGE_PVALB_CNTNAP4	Neuron_Inh_Ctx_MGE_PVALB_CNTNAP4	7.29245	0
NTRK3	NTRK3	5.97107	0.917	PTPRD	PTPRD	8.61382	0.998857	Neuron_Excit_Ctx_L23IT_Immature_MEF2C	Neuron_Excit_Ctx_L5NP_HS3ST4	7.29245	0
NRXN3	NRXN3	7.89039	0.989655	NLGN1	NLGN1	6.6904	0.906542	Neuron_Excit_Ctx_L5ET_TAFA1	Astrocyte_Immature_ADGRV1	7.2904	0
NLGN1	NLGN1	6.6904	0.906542	NRXN3	NRXN3	7.89039	0.989655	Astrocyte_Immature_ADGRV1	Neuron_Excit_Ctx_L5ET_TAFA1	7.2904	0
IL1RAPL1	IL1RAPL1	5.4898	0.788	PTPRD	PTPRD	9.08916	0.999	Neuron_Inh_Ctx_CGE_VIP_ADARB2	Neuron_Excit_Ctx_Immature_ARPP21	7.28948	0
NLGN4X	NLGN4X	6.07896	0.939	NRXN1	NRXN1	8.49334	0.986	Neuron_Excit_Ctx_L23IT_TAFA1	Neuron_Excit_Ctx_L6CT-6b_HS3ST4	7.28615	0
NLGN4X	NLGN4X	6.07896	0.939	NRXN1	NRXN1	8.48601	0.999	Neuron_Excit_Ctx_L23IT_TAFA1	Neuron_Excit_Ctx_L45IT_RORB-POU6F2	7.28248	0
IL1RAPL1	IL1RAPL1	5.53164	0.838	PTPRD	PTPRD	9.02787	1	Neuron_Excit_Ctx_L6CT-6b_HS3ST4	Neuron_Excit_Ctx_L5IT_KHDRBS3	7.27975	0
NTRK3	NTRK3	5.79672	0.915	PTPRD	PTPRD	8.75949	0.998	Neuron_Excit_Ctx_L45IT_RORB-POU6F2	Neuron_Excit_Ctx_L6IT_LRP1B	7.27811	0
NRXN1	NRXN1	7.85513	0.991	NLGN1	NLGN1	6.6904	0.906542	Neuron_Inh_Ctx_MGE_SST_NXPH1	Astrocyte_Immature_ADGRV1	7.27277	1
NLGN1	NLGN1	6.6904	0.906542	NRXN1	NRXN1	7.85513	0.991	Astrocyte_Immature_ADGRV1	Neuron_Inh_Ctx_MGE_SST_NXPH1	7.27277	1
NTRK3	NTRK3	5.79672	0.915	PTPRD	PTPRD	8.74868	0.996552	Neuron_Excit_Ctx_L45IT_RORB-POU6F2	Neuron_Excit_Ctx_L5ET_TAFA1	7.2727	0
NTRK3	NTRK3	5.97107	0.917	PTPRD	PTPRD	8.57062	1	Neuron_Excit_Ctx_L23IT_Immature_MEF2C	Neuron_Excit_Ctx-HPF-CR_Immature_Vglut2_RELN	7.27085	0
NTRK3	NTRK3	5.31148	0.893103	PTPRD	PTPRD	9.22745	1	Neuron_Excit_Ctx_L5ET_TAFA1	Neuron_Excit_Ctx_L45IT_RORB-POU6F2	7.26947	0
NLGN4X	NLGN4X	6.07896	0.939	NRXN1	NRXN1	8.45742	0.995429	Neuron_Excit_Ctx_L23IT_TAFA1	Neuron_Excit_Ctx_L5NP_HS3ST4	7.26819	0
NRXN1	NRXN1	6.99746	0.977901	NLGN1	NLGN1	7.53025	0.978	Neuron_Inh_Ctx_MGE_PVALB_CNTNAP4	Neuron_Excit_Ctx_L23IT_Immature_MEF2C	7.26386	1
NLGN1	NLGN1	7.53025	0.978	NRXN1	NRXN1	6.99746	0.977901	Neuron_Excit_Ctx_L23IT_Immature_MEF2C	Neuron_Inh_Ctx_MGE_PVALB_CNTNAP4	7.26386	1
NRXN1	NRXN1	6.90968	0.869159	NLGN1	NLGN1	7.61724	0.966	Astrocyte_Immature_ADGRV1	Neuron_Excit_Ctx_L6CT-6b_HS3ST4	7.26346	1
NLGN1	NLGN1	7.61724	0.966	NRXN1	NRXN1	6.90968	0.869159	Neuron_Excit_Ctx_L6CT-6b_HS3ST4	Astrocyte_Immature_ADGRV1	7.26346	1
NLGN1	NLGN1	5.4572	0.856	NRXN3	NRXN3	9.0689	0.999	Neuron_Excit_Ctx_L6IT_LRP1B	Neuron_Inh_Ctx_MGE_SST_NXPH1	7.26305	0
NRXN3	NRXN3	9.0689	0.999	NLGN1	NLGN1	5.4572	0.856	Neuron_Inh_Ctx_MGE_SST_NXPH1	Neuron_Excit_Ctx_L6IT_LRP1B	7.26305	0
IL1RAPL1	IL1RAPL1	6.87464	0.971	PTPRD	PTPRD	7.64675	0.99116	Neuron_Excit_Ctx_L23IT_TAFA1	Neuron_Inh_Ctx_MGE_PVALB_CNTNAP4	7.26069	0
NLGN1	NLGN1	6.6904	0.906542	NRXN1	NRXN1	7.8303	0.998	Astrocyte_Immature_ADGRV1	Neuron_Inh_Ctx_CGE_LAMP5_ADARB2-GRIN2A	7.26035	1
NRXN1	NRXN1	7.8303	0.998	NLGN1	NLGN1	6.6904	0.906542	Neuron_Inh_Ctx_CGE_LAMP5_ADARB2-GRIN2A	Astrocyte_Immature_ADGRV1	7.26035	1
IL1RAPL1	IL1RAPL1	5.4898	0.788	PTPRD	PTPRD	9.02787	1	Neuron_Inh_Ctx_CGE_VIP_ADARB2	Neuron_Excit_Ctx_L5IT_KHDRBS3	7.25883	0
NXPH1	NXPH1	7.60183	0.987	NRXN1	NRXN1	6.90968	0.869159	Neuron_Inh_Ctx_MGE_SST_NXPH1	Astrocyte_Immature_ADGRV1	7.25576	0
IL1RAPL1	IL1RAPL1	5.5673	0.866	PTPRD	PTPRD	8.93754	0.999	Neuron_Excit_Ctx_L45IT_RORB-POU6F2	Neuron_Excit_Ctx_L23IT_Immature_MEF2C	7.25242	0
NLGN1	NLGN1	6.82806	0.934	NRXN3	NRXN3	7.66973	0.987	Neuron_Inh_Ctx_CGE_VIP_ADARB2	Neuron_Excit_Ctx_L23IT_TAFA1	7.24889	0
NRXN3	NRXN3	7.66973	0.987	NLGN1	NLGN1	6.82806	0.934	Neuron_Excit_Ctx_L23IT_TAFA1	Neuron_Inh_Ctx_CGE_VIP_ADARB2	7.24889	0
NXPH1	NXPH1	7.58744	0.987845	NRXN1	NRXN1	6.90968	0.869159	Neuron_Inh_Ctx_MGE_PVALB_CNTNAP4	Astrocyte_Immature_ADGRV1	7.24856	0
NXPH1	NXPH1	6.60052	0.904	NRXN3	NRXN3	7.89039	0.989655	Neuron_Inh_Ctx_CGE_LAMP5_ADARB2-GRIN2A	Neuron_Excit_Ctx_L5ET_TAFA1	7.24546	0
NLGN4X	NLGN4X	6.07896	0.939	NRXN1	NRXN1	8.41019	0.994253	Neuron_Excit_Ctx_L23IT_TAFA1	Neuron_Excit_Ctx_L5ET_TAFA1	7.24457	0
IL1RAPL1	IL1RAPL1	5.7215	0.856	PTPRD	PTPRD	8.75949	0.998	Neuron_Inh_Ctx_MGE_SST_NXPH1	Neuron_Excit_Ctx_L6IT_LRP1B	7.24049	0
IL1RAPL1	IL1RAPL1	5.71331	0.863	PTPRD	PTPRD	8.75949	0.998	Neuron_Excit_Ctx_L23IT_Immature_MEF2C	Neuron_Excit_Ctx_L6IT_LRP1B	7.2364	0
IL1RAPL1	IL1RAPL1	5.7215	0.856	PTPRD	PTPRD	8.74868	0.996552	Neuron_Inh_Ctx_MGE_SST_NXPH1	Neuron_Excit_Ctx_L5ET_TAFA1	7.23509	0
IL1RAPL1	IL1RAPL1	5.53164	0.838	PTPRD	PTPRD	8.93754	0.999	Neuron_Excit_Ctx_L6CT-6b_HS3ST4	Neuron_Excit_Ctx_L23IT_Immature_MEF2C	7.23459	0
NRXN3	NRXN3	7.53304	0.984	NLGN1	NLGN1	6.93403	0.941	Neuron_Excit_Ctx_L45IT_RORB-POU6F2	Astrocyte_Telen_SLC1A2	7.23353	0
NLGN1	NLGN1	6.93403	0.941	NRXN3	NRXN3	7.53304	0.984	Astrocyte_Telen_SLC1A2	Neuron_Excit_Ctx_L45IT_RORB-POU6F2	7.23353	0
IL1RAPL1	IL1RAPL1	5.71331	0.863	PTPRD	PTPRD	8.74868	0.996552	Neuron_Excit_Ctx_L23IT_Immature_MEF2C	Neuron_Excit_Ctx_L5ET_TAFA1	7.231	0
NLGN4X	NLGN4X	6.07896	0.939	NRXN1	NRXN1	8.38213	0.99	Neuron_Excit_Ctx_L23IT_TAFA1	Astrocyte_Telen_SLC1A2	7.23055	0
NLGN1	NLGN1	6.56573	0.937017	NRXN3	NRXN3	7.89039	0.989655	Neuron_Inh_Ctx_MGE_PVALB_CNTNAP4	Neuron_Excit_Ctx_L5ET_TAFA1	7.22806	0
NRXN3	NRXN3	7.89039	0.989655	NLGN1	NLGN1	6.56573	0.937017	Neuron_Excit_Ctx_L5ET_TAFA1	Neuron_Inh_Ctx_MGE_PVALB_CNTNAP4	7.22806	0
NXPH1	NXPH1	6.60052	0.904	NRXN1	NRXN1	7.85513	0.991	Neuron_Inh_Ctx_CGE_LAMP5_ADARB2-GRIN2A	Neuron_Inh_Ctx_MGE_SST_NXPH1	7.22783	0
IL1RAPL1	IL1RAPL1	7.34244	0.974586	PTPRD	PTPRD	7.10721	0.966	Neuron_Inh_Ctx_MGE_PVALB_CNTNAP4	Neuron_Inh_Ctx_CGE_LAMP5_ADARB2-GRIN2A	7.22482	0
IL1RAPL1	IL1RAPL1	6.80195	0.933	PTPRD	PTPRD	7.64675	0.99116	Neuron_Inh_Ctx_CGE_LAMP5_ADARB2-GRIN2A	Neuron_Inh_Ctx_MGE_PVALB_CNTNAP4	7.22435	0
NLGN4X	NLGN4X	5.88929	0.921	NRXN1	NRXN1	8.55876	1	Neuron_Excit_Ctx_L45IT_RORB-POU6F2	Neuron_Excit_Ctx_Immature_ARPP21	7.22402	0
IL1RAPL1	IL1RAPL1	5.5673	0.866	PTPRD	PTPRD	8.87341	0.998	Neuron_Excit_Ctx_L45IT_RORB-POU6F2	Neuron_Excit_Ctx_L23IT_TAFA1	7.22035	0
NRXN1	NRXN1	6.90968	0.869159	NLGN1	NLGN1	7.53025	0.978	Astrocyte_Immature_ADGRV1	Neuron_Excit_Ctx_L23IT_Immature_MEF2C	7.21997	1
NLGN1	NLGN1	7.53025	0.978	NRXN1	NRXN1	6.90968	0.869159	Neuron_Excit_Ctx_L23IT_Immature_MEF2C	Astrocyte_Immature_ADGRV1	7.21997	1
DSCAM	DSCAM	6.94741	0.976	DCC	DCC	7.48676	0.984	Neuron_Excit_Ctx_L23IT_TAFA1	Neuron_Excit_Ctx_L5NP_HS3ST4	7.21708	0
NLGN4X	NLGN4X	6.07896	0.939	NRXN1	NRXN1	8.35453	0.996	Neuron_Excit_Ctx_L23IT_TAFA1	Neuron_Excit_Ctx_L23IT_TAFA1	7.21674	0
NXPH1	NXPH1	6.60052	0.904	NRXN1	NRXN1	7.8303	0.998	Neuron_Inh_Ctx_CGE_LAMP5_ADARB2-GRIN2A	Neuron_Inh_Ctx_CGE_LAMP5_ADARB2-GRIN2A	7.21541	0
NXPH1	NXPH1	8.21937	0.991	NRXN3	NRXN3	6.20988	0.899	Neuron_Inh_Ctx_MGE_PVALB_ERBB4	Neuron_Inh_Ctx_CGE_LAMP5_ADARB2-GRIN2A	7.21463	0
IL1RAPL1	IL1RAPL1	5.4898	0.788	PTPRD	PTPRD	8.93754	0.999	Neuron_Inh_Ctx_CGE_VIP_ADARB2	Neuron_Excit_Ctx_L23IT_Immature_MEF2C	7.21367	0
NRXN3	NRXN3	7.66973	0.987	NLGN1	NLGN1	6.75612	0.918	Neuron_Excit_Ctx_L23IT_TAFA1	Neuron_Inh_Ctx_MGE_SST_NXPH1	7.21293	0
NLGN1	NLGN1	6.75612	0.918	NRXN3	NRXN3	7.66973	0.987	Neuron_Inh_Ctx_MGE_SST_NXPH1	Neuron_Excit_Ctx_L23IT_TAFA1	7.21293	0
NLGN4X	NLGN4X	6.07896	0.939	NRXN1	NRXN1	8.34404	0.994	Neuron_Excit_Ctx_L23IT_TAFA1	Neuron_Excit_Ctx_L6IT_LRP1B	7.2115	0
NLGN1	NLGN1	6.56573	0.937017	NRXN1	NRXN1	7.85513	0.991	Neuron_Inh_Ctx_MGE_PVALB_CNTNAP4	Neuron_Inh_Ctx_MGE_SST_NXPH1	7.21043	1
NRXN1	NRXN1	7.85513	0.991	NLGN1	NLGN1	6.56573	0.937017	Neuron_Inh_Ctx_MGE_SST_NXPH1	Neuron_Inh_Ctx_MGE_PVALB_CNTNAP4	7.21043	1
NLGN1	NLGN1	7.4226	0.97	NRXN1	NRXN1	6.99746	0.977901	Neuron_Inh_Ctx_MGE_PVALB_ERBB4	Neuron_Inh_Ctx_MGE_PVALB_CNTNAP4	7.21003	1
NRXN1	NRXN1	6.99746	0.977901	NLGN1	NLGN1	7.4226	0.97	Neuron_Inh_Ctx_MGE_PVALB_CNTNAP4	Neuron_Inh_Ctx_MGE_PVALB_ERBB4	7.21003	1
NLGN4X	NLGN4X	6.07896	0.939	NRXN1	NRXN1	8.33784	0.994	Neuron_Excit_Ctx_L23IT_TAFA1	Neuron_Excit_Ctx_L5IT_KHDRBS3	7.2084	0
NTRK3	NTRK3	5.79672	0.915	PTPRD	PTPRD	8.61382	0.998857	Neuron_Excit_Ctx_L45IT_RORB-POU6F2	Neuron_Excit_Ctx_L5NP_HS3ST4	7.20527	0
IL1RAPL1	IL1RAPL1	5.53164	0.838	PTPRD	PTPRD	8.87341	0.998	Neuron_Excit_Ctx_L6CT-6b_HS3ST4	Neuron_Excit_Ctx_L23IT_TAFA1	7.20252	0
IL1RAPL1	IL1RAPL1	6.75819	0.934857	PTPRD	PTPRD	7.64675	0.99116	Neuron_Excit_Ctx_L5NP_HS3ST4	Neuron_Inh_Ctx_MGE_PVALB_CNTNAP4	7.20247	0
NLGN1	NLGN1	7.40741	0.977	NRXN1	NRXN1	6.99746	0.977901	Neuron_Excit_Ctx_Immature_ARPP21	Neuron_Inh_Ctx_MGE_PVALB_CNTNAP4	7.20244	1
NRXN1	NRXN1	6.99746	0.977901	NLGN1	NLGN1	7.40741	0.977	Neuron_Inh_Ctx_MGE_PVALB_CNTNAP4	Neuron_Excit_Ctx_Immature_ARPP21	7.20244	1
NTRK3	NTRK3	5.31148	0.893103	PTPRD	PTPRD	9.08916	0.999	Neuron_Excit_Ctx_L5ET_TAFA1	Neuron_Excit_Ctx_Immature_ARPP21	7.20032	0
NLGN1	NLGN1	6.93403	0.941	NRXN1	NRXN1	7.46578	0.95122	Astrocyte_Telen_SLC1A2	Neuron_Inh_Str_Nacc_PBX3	7.19991	1
NRXN1	NRXN1	7.46578	0.95122	NLGN1	NLGN1	6.93403	0.941	Neuron_Inh_Str_Nacc_PBX3	Astrocyte_Telen_SLC1A2	7.19991	1
NLGN1	NLGN1	6.56573	0.937017	NRXN1	NRXN1	7.8303	0.998	Neuron_Inh_Ctx_MGE_PVALB_CNTNAP4	Neuron_Inh_Ctx_CGE_LAMP5_ADARB2-GRIN2A	7.19801	1
NRXN1	NRXN1	7.8303	0.998	NLGN1	NLGN1	6.56573	0.937017	Neuron_Inh_Ctx_CGE_LAMP5_ADARB2-GRIN2A	Neuron_Inh_Ctx_MGE_PVALB_CNTNAP4	7.19801	1
NLGN1	NLGN1	7.67562	0.985143	NRXN1	NRXN1	6.71891	0.945	Neuron_Excit_Ctx_L5NP_HS3ST4	Neuron_Inh_Ctx_MGE_PVALB_ERBB4	7.19727	1
NRXN1	NRXN1	6.71891	0.945	NLGN1	NLGN1	7.67562	0.985143	Neuron_Inh_Ctx_MGE_PVALB_ERBB4	Neuron_Excit_Ctx_L5NP_HS3ST4	7.19727	1
IL1RAPL1	IL1RAPL1	7.0862	0.938	PTPRD	PTPRD	7.30631	0.959	Neuron_Inh_Ctx_MGE_PVALB_ERBB4	Neuron_Inh_Ctx_CGE_VIP_ADARB2	7.19625	0
NLGN4X	NLGN4X	6.07896	0.939	NRXN1	NRXN1	8.31036	1	Neuron_Excit_Ctx_L23IT_TAFA1	Neuron_Excit_Ctx-HPF-CR_Immature_Vglut2_RELN	7.19466	0
NLGN4X	NLGN4X	5.88929	0.921	NRXN1	NRXN1	8.49334	0.986	Neuron_Excit_Ctx_L45IT_RORB-POU6F2	Neuron_Excit_Ctx_L6CT-6b_HS3ST4	7.19131	0
NLGN4X	NLGN4X	5.88929	0.921	NRXN1	NRXN1	8.48601	0.999	Neuron_Excit_Ctx_L45IT_RORB-POU6F2	Neuron_Excit_Ctx_L45IT_RORB-POU6F2	7.18765	0
NRXN1	NRXN1	6.99746	0.977901	NLGN1	NLGN1	7.37211	0.99	Neuron_Inh_Ctx_MGE_PVALB_CNTNAP4	Neuron_Excit_Ctx_L23IT_TAFA1	7.18479	1
NLGN1	NLGN1	7.37211	0.99	NRXN1	NRXN1	6.99746	0.977901	Neuron_Excit_Ctx_L23IT_TAFA1	Neuron_Inh_Ctx_MGE_PVALB_CNTNAP4	7.18479	1
NTRK3	NTRK3	5.79672	0.915	PTPRD	PTPRD	8.57062	1	Neuron_Excit_Ctx_L45IT_RORB-POU6F2	Neuron_Excit_Ctx-HPF-CR_Immature_Vglut2_RELN	7.18367	0
NRXN1	NRXN1	7.43258	0.942446	NLGN1	NLGN1	6.93403	0.941	Astrocyte_Str-Thal_Immature_PTPRZ1	Astrocyte_Telen_SLC1A2	7.1833	1
NLGN1	NLGN1	6.93403	0.941	NRXN1	NRXN1	7.43258	0.942446	Astrocyte_Telen_SLC1A2	Astrocyte_Str-Thal_Immature_PTPRZ1	7.1833	1
IL1RAPL1	IL1RAPL1	5.4898	0.788	PTPRD	PTPRD	8.87341	0.998	Neuron_Inh_Ctx_CGE_VIP_ADARB2	Neuron_Excit_Ctx_L23IT_TAFA1	7.1816	0
NRXN3	NRXN3	7.53304	0.984	NLGN1	NLGN1	6.82806	0.934	Neuron_Excit_Ctx_L45IT_RORB-POU6F2	Neuron_Inh_Ctx_CGE_VIP_ADARB2	7.18055	0
NLGN1	NLGN1	6.82806	0.934	NRXN3	NRXN3	7.53304	0.984	Neuron_Inh_Ctx_CGE_VIP_ADARB2	Neuron_Excit_Ctx_L45IT_RORB-POU6F2	7.18055	0
NRXN3	NRXN3	7.66973	0.987	NLGN1	NLGN1	6.6904	0.906542	Neuron_Excit_Ctx_L23IT_TAFA1	Astrocyte_Immature_ADGRV1	7.18007	0
NLGN1	NLGN1	6.6904	0.906542	NRXN3	NRXN3	7.66973	0.987	Astrocyte_Immature_ADGRV1	Neuron_Excit_Ctx_L23IT_TAFA1	7.18007	0
NLGN4X	NLGN4X	5.88929	0.921	NRXN1	NRXN1	8.45742	0.995429	Neuron_Excit_Ctx_L45IT_RORB-POU6F2	Neuron_Excit_Ctx_L5NP_HS3ST4	7.17335	0
NTRK3	NTRK3	5.97107	0.917	PTPRD	PTPRD	8.37364	0.98	Neuron_Excit_Ctx_L23IT_Immature_MEF2C	Neuron_Excit_Ctx_L6CT-6b_HS3ST4	7.17235	0
NTRK3	NTRK3	5.31148	0.893103	PTPRD	PTPRD	9.02787	1	Neuron_Excit_Ctx_L5ET_TAFA1	Neuron_Excit_Ctx_L5IT_KHDRBS3	7.16967	0
DSCAM	DSCAM	6.85119	0.861789	DCC	DCC	7.48676	0.984	Neuron_Inh_Str_Nacc_PBX3	Neuron_Excit_Ctx_L5NP_HS3ST4	7.16898	0
NLGN1	NLGN1	7.9443	0.995402	NRXN3	NRXN3	6.3934	0.93	Neuron_Excit_Ctx_L5ET_TAFA1	Neuron_Excit_Ctx_L23IT_Immature_MEF2C	7.16885	0
NRXN3	NRXN3	6.3934	0.93	NLGN1	NLGN1	7.9443	0.995402	Neuron_Excit_Ctx_L23IT_Immature_MEF2C	Neuron_Excit_Ctx_L5ET_TAFA1	7.16885	0
NRXN1	NRXN1	6.71891	0.945	NLGN1	NLGN1	7.61724	0.966	Neuron_Inh_Ctx_MGE_PVALB_ERBB4	Neuron_Excit_Ctx_L6CT-6b_HS3ST4	7.16807	1
NLGN1	NLGN1	7.61724	0.966	NRXN1	NRXN1	6.71891	0.945	Neuron_Excit_Ctx_L6CT-6b_HS3ST4	Neuron_Inh_Ctx_MGE_PVALB_ERBB4	7.16807	1
IL1RAPL1	IL1RAPL1	5.7215	0.856	PTPRD	PTPRD	8.61382	0.998857	Neuron_Inh_Ctx_MGE_SST_NXPH1	Neuron_Excit_Ctx_L5NP_HS3ST4	7.16766	0
NLGN1	NLGN1	7.4226	0.97	NRXN1	NRXN1	6.90968	0.869159	Neuron_Inh_Ctx_MGE_PVALB_ERBB4	Astrocyte_Immature_ADGRV1	7.16614	1
NRXN1	NRXN1	6.90968	0.869159	NLGN1	NLGN1	7.4226	0.97	Astrocyte_Immature_ADGRV1	Neuron_Inh_Ctx_MGE_PVALB_ERBB4	7.16614	1
IL1RAPL1	IL1RAPL1	5.71331	0.863	PTPRD	PTPRD	8.61382	0.998857	Neuron_Excit_Ctx_L23IT_Immature_MEF2C	Neuron_Excit_Ctx_L5NP_HS3ST4	7.16357	0
IL1RAPL1	IL1RAPL1	5.5673	0.866	PTPRD	PTPRD	8.75949	0.998	Neuron_Excit_Ctx_L45IT_RORB-POU6F2	Neuron_Excit_Ctx_L6IT_LRP1B	7.16339	0
FSTL5	FSTL5	5.62909	0.852	CNTN5	CNTN5	8.6951	0.99779	Neuron_Excit_Ctx_Immature_ARPP21	Neuron_Inh_Ctx_MGE_PVALB_CNTNAP4	7.1621	0
NTRK3	NTRK3	5.09548	0.823	PTPRD	PTPRD	9.22745	1	Neuron_Excit_Ctx_L6CT-6b_HS3ST4	Neuron_Excit_Ctx_L45IT_RORB-POU6F2	7.16147	0
NXPH1	NXPH1	7.60183	0.987	NRXN1	NRXN1	6.71891	0.945	Neuron_Inh_Ctx_MGE_SST_NXPH1	Neuron_Inh_Ctx_MGE_PVALB_ERBB4	7.16037	0
NLGN1	NLGN1	7.40741	0.977	NRXN1	NRXN1	6.90968	0.869159	Neuron_Excit_Ctx_Immature_ARPP21	Astrocyte_Immature_ADGRV1	7.15855	1
NRXN1	NRXN1	6.90968	0.869159	NLGN1	NLGN1	7.40741	0.977	Astrocyte_Immature_ADGRV1	Neuron_Excit_Ctx_Immature_ARPP21	7.15855	1
IL1RAPL1	IL1RAPL1	5.5673	0.866	PTPRD	PTPRD	8.74868	0.996552	Neuron_Excit_Ctx_L45IT_RORB-POU6F2	Neuron_Excit_Ctx_L5ET_TAFA1	7.15799	0
NXPH1	NXPH1	7.58744	0.987845	NRXN1	NRXN1	6.71891	0.945	Neuron_Inh_Ctx_MGE_PVALB_CNTNAP4	Neuron_Inh_Ctx_MGE_PVALB_ERBB4	7.15318	0
NLGN4X	NLGN4X	6.07896	0.939	NRXN1	NRXN1	8.22479	0.996	Neuron_Excit_Ctx_L23IT_TAFA1	Neuron_Excit_Ctx_L23IT_Immature_MEF2C	7.15187	0
NLGN4X	NLGN4X	5.88929	0.921	NRXN1	NRXN1	8.41019	0.994253	Neuron_Excit_Ctx_L45IT_RORB-POU6F2	Neuron_Excit_Ctx_L5ET_TAFA1	7.14974	0
NRXN1	NRXN1	7.46578	0.95122	NLGN1	NLGN1	6.82806	0.934	Neuron_Inh_Str_Nacc_PBX3	Neuron_Inh_Ctx_CGE_VIP_ADARB2	7.14692	1
NLGN1	NLGN1	6.82806	0.934	NRXN1	NRXN1	7.46578	0.95122	Neuron_Inh_Ctx_CGE_VIP_ADARB2	Neuron_Inh_Str_Nacc_PBX3	7.14692	1
IL1RAPL1	IL1RAPL1	5.7215	0.856	PTPRD	PTPRD	8.57062	1	Neuron_Inh_Ctx_MGE_SST_NXPH1	Neuron_Excit_Ctx-HPF-CR_Immature_Vglut2_RELN	7.14606	0
IL1RAPL1	IL1RAPL1	5.53164	0.838	PTPRD	PTPRD	8.75949	0.998	Neuron_Excit_Ctx_L6CT-6b_HS3ST4	Neuron_Excit_Ctx_L6IT_LRP1B	7.14556	0
NRXN3	NRXN3	7.53304	0.984	NLGN1	NLGN1	6.75612	0.918	Neuron_Excit_Ctx_L45IT_RORB-POU6F2	Neuron_Inh_Ctx_MGE_SST_NXPH1	7.14458	0
NLGN1	NLGN1	6.75612	0.918	NRXN3	NRXN3	7.53304	0.984	Neuron_Inh_Ctx_MGE_SST_NXPH1	Neuron_Excit_Ctx_L45IT_RORB-POU6F2	7.14458	0
IL1RAPL1	IL1RAPL1	5.71331	0.863	PTPRD	PTPRD	8.57062	1	Neuron_Excit_Ctx_L23IT_Immature_MEF2C	Neuron_Excit_Ctx-HPF-CR_Immature_Vglut2_RELN	7.14197	0
NLGN1	NLGN1	7.28598	0.987	NRXN1	NRXN1	6.99746	0.977901	Neuron_Excit_Ctx_L45IT_RORB-POU6F2	Neuron_Inh_Ctx_MGE_PVALB_CNTNAP4	7.14172	1
NRXN1	NRXN1	6.99746	0.977901	NLGN1	NLGN1	7.28598	0.987	Neuron_Inh_Ctx_MGE_PVALB_CNTNAP4	Neuron_Excit_Ctx_L45IT_RORB-POU6F2	7.14172	1
NLGN1	NLGN1	7.37211	0.99	NRXN1	NRXN1	6.90968	0.869159	Neuron_Excit_Ctx_L23IT_TAFA1	Astrocyte_Immature_ADGRV1	7.1409	1
NRXN1	NRXN1	6.90968	0.869159	NLGN1	NLGN1	7.37211	0.99	Astrocyte_Immature_ADGRV1	Neuron_Excit_Ctx_L23IT_TAFA1	7.1409	1
IL1RAPL1	IL1RAPL1	5.53164	0.838	PTPRD	PTPRD	8.74868	0.996552	Neuron_Excit_Ctx_L6CT-6b_HS3ST4	Neuron_Excit_Ctx_L5ET_TAFA1	7.14016	0
FSTL5	FSTL5	5.58333	0.769	CNTN5	CNTN5	8.6951	0.99779	Neuron_Inh_Ctx_CGE_LAMP5_ADARB2-GRIN2A	Neuron_Inh_Ctx_MGE_PVALB_CNTNAP4	7.13921	0
NLGN4X	NLGN4X	5.88929	0.921	NRXN1	NRXN1	8.38213	0.99	Neuron_Excit_Ctx_L45IT_RORB-POU6F2	Astrocyte_Telen_SLC1A2	7.13571	0
NXPH1	NXPH1	6.60052	0.904	NRXN3	NRXN3	7.66973	0.987	Neuron_Inh_Ctx_CGE_LAMP5_ADARB2-GRIN2A	Neuron_Excit_Ctx_L23IT_TAFA1	7.13513	0
NRXN1	NRXN1	7.43258	0.942446	NLGN1	NLGN1	6.82806	0.934	Astrocyte_Str-Thal_Immature_PTPRZ1	Neuron_Inh_Ctx_CGE_VIP_ADARB2	7.13032	1
NLGN1	NLGN1	6.82806	0.934	NRXN1	NRXN1	7.43258	0.942446	Neuron_Inh_Ctx_CGE_VIP_ADARB2	Astrocyte_Str-Thal_Immature_PTPRZ1	7.13032	1
IL1RAPL1	IL1RAPL1	5.4898	0.788	PTPRD	PTPRD	8.75949	0.998	Neuron_Inh_Ctx_CGE_VIP_ADARB2	Neuron_Excit_Ctx_L6IT_LRP1B	7.12464	0
NRXN1	NRXN1	6.71891	0.945	NLGN1	NLGN1	7.53025	0.978	Neuron_Inh_Ctx_MGE_PVALB_ERBB4	Neuron_Excit_Ctx_L23IT_Immature_MEF2C	7.12458	1
NLGN1	NLGN1	7.53025	0.978	NRXN1	NRXN1	6.71891	0.945	Neuron_Excit_Ctx_L23IT_Immature_MEF2C	Neuron_Inh_Ctx_MGE_PVALB_ERBB4	7.12458	1
NTRK3	NTRK3	5.31148	0.893103	PTPRD	PTPRD	8.93754	0.999	Neuron_Excit_Ctx_L5ET_TAFA1	Neuron_Excit_Ctx_L23IT_Immature_MEF2C	7.12451	0
NLGN4X	NLGN4X	5.88929	0.921	NRXN1	NRXN1	8.35453	0.996	Neuron_Excit_Ctx_L45IT_RORB-POU6F2	Neuron_Excit_Ctx_L23IT_TAFA1	7.12191	0
NLGN4X	NLGN4X	6.07896	0.939	NRXN1	NRXN1	8.16261	0.994	Neuron_Excit_Ctx_L23IT_TAFA1	Neuron_Inh_Ctx_CGE_VIP_ADARB2	7.12078	0
IL1RAPL1	IL1RAPL1	5.4898	0.788	PTPRD	PTPRD	8.74868	0.996552	Neuron_Inh_Ctx_CGE_VIP_ADARB2	Neuron_Excit_Ctx_L5ET_TAFA1	7.11924	0
NRXN3	NRXN3	7.66973	0.987	NLGN1	NLGN1	6.56573	0.937017	Neuron_Excit_Ctx_L23IT_TAFA1	Neuron_Inh_Ctx_MGE_PVALB_CNTNAP4	7.11773	0
NLGN1	NLGN1	6.56573	0.937017	NRXN3	NRXN3	7.66973	0.987	Neuron_Inh_Ctx_MGE_PVALB_CNTNAP4	Neuron_Excit_Ctx_L23IT_TAFA1	7.11773	0
NLGN1	NLGN1	5.4572	0.856	NRXN3	NRXN3	8.7768	0.998	Neuron_Excit_Ctx_L6IT_LRP1B	Neuron_Inh_Ctx_CGE_VIP_ADARB2	7.117	0
NRXN3	NRXN3	8.7768	0.998	NLGN1	NLGN1	5.4572	0.856	Neuron_Inh_Ctx_CGE_VIP_ADARB2	Neuron_Excit_Ctx_L6IT_LRP1B	7.117	0
NLGN4X	NLGN4X	5.88929	0.921	NRXN1	NRXN1	8.34404	0.994	Neuron_Excit_Ctx_L45IT_RORB-POU6F2	Neuron_Excit_Ctx_L6IT_LRP1B	7.11667	0
DSCAM	DSCAM	6.74628	0.937	DCC	DCC	7.48676	0.984	Neuron_Excit_Ctx_L6CT-6b_HS3ST4	Neuron_Excit_Ctx_L5NP_HS3ST4	7.11652	0
NLGN4X	NLGN4X	5.88929	0.921	NRXN1	NRXN1	8.33784	0.994	Neuron_Excit_Ctx_L45IT_RORB-POU6F2	Neuron_Excit_Ctx_L5IT_KHDRBS3	7.11356	0
NRXN3	NRXN3	7.53304	0.984	NLGN1	NLGN1	6.6904	0.906542	Neuron_Excit_Ctx_L45IT_RORB-POU6F2	Astrocyte_Immature_ADGRV1	7.11172	0
NLGN1	NLGN1	6.6904	0.906542	NRXN3	NRXN3	7.53304	0.984	Astrocyte_Immature_ADGRV1	Neuron_Excit_Ctx_L45IT_RORB-POU6F2	7.11172	0
NLGN1	NLGN1	6.75612	0.918	NRXN1	NRXN1	7.46578	0.95122	Neuron_Inh_Ctx_MGE_SST_NXPH1	Neuron_Inh_Str_Nacc_PBX3	7.11095	1
NRXN1	NRXN1	7.46578	0.95122	NLGN1	NLGN1	6.75612	0.918	Neuron_Inh_Str_Nacc_PBX3	Neuron_Inh_Ctx_MGE_SST_NXPH1	7.11095	1
NRXN1	NRXN1	6.99746	0.977901	NLGN1	NLGN1	7.21113	0.974	Neuron_Inh_Ctx_MGE_PVALB_CNTNAP4	Neuron_Inh_Ctx_CGE_LAMP5_ADARB2-GRIN2A	7.10429	1
NLGN1	NLGN1	7.21113	0.974	NRXN1	NRXN1	6.99746	0.977901	Neuron_Inh_Ctx_CGE_LAMP5_ADARB2-GRIN2A	Neuron_Inh_Ctx_MGE_PVALB_CNTNAP4	7.10429	1
NXPH1	NXPH1	8.21937	0.991	NRXN3	NRXN3	5.98049	0.821	Neuron_Inh_Ctx_MGE_PVALB_ERBB4	Neuron_Excit_Ctx_L6CT-6b_HS3ST4	7.09993	0
NLGN4X	NLGN4X	5.88929	0.921	NRXN1	NRXN1	8.31036	1	Neuron_Excit_Ctx_L45IT_RORB-POU6F2	Neuron_Excit_Ctx-HPF-CR_Immature_Vglut2_RELN	7.09982	0
NLGN1	NLGN1	7.28598	0.987	NRXN1	NRXN1	6.90968	0.869159	Neuron_Excit_Ctx_L45IT_RORB-POU6F2	Astrocyte_Immature_ADGRV1	7.09783	1
NRXN1	NRXN1	6.90968	0.869159	NLGN1	NLGN1	7.28598	0.987	Astrocyte_Immature_ADGRV1	Neuron_Excit_Ctx_L45IT_RORB-POU6F2	7.09783	1
NRXN1	NRXN1	6.99746	0.977901	NLGN1	NLGN1	7.19712	0.96	Neuron_Inh_Ctx_MGE_PVALB_CNTNAP4	Neuron_Excit_Ctx_L5IT_KHDRBS3	7.09729	1
NLGN1	NLGN1	7.19712	0.96	NRXN1	NRXN1	6.99746	0.977901	Neuron_Excit_Ctx_L5IT_KHDRBS3	Neuron_Inh_Ctx_MGE_PVALB_CNTNAP4	7.09729	1
IL1RAPL1	IL1RAPL1	7.0862	0.938	PTPRD	PTPRD	7.10721	0.966	Neuron_Inh_Ctx_MGE_PVALB_ERBB4	Neuron_Inh_Ctx_CGE_LAMP5_ADARB2-GRIN2A	7.0967	0
NLGN1	NLGN1	6.75612	0.918	NRXN1	NRXN1	7.43258	0.942446	Neuron_Inh_Ctx_MGE_SST_NXPH1	Astrocyte_Str-Thal_Immature_PTPRZ1	7.09435	1
NRXN1	NRXN1	7.43258	0.942446	NLGN1	NLGN1	6.75612	0.918	Astrocyte_Str-Thal_Immature_PTPRZ1	Neuron_Inh_Ctx_MGE_SST_NXPH1	7.09435	1
NTRK3	NTRK3	5.31148	0.893103	PTPRD	PTPRD	8.87341	0.998	Neuron_Excit_Ctx_L5ET_TAFA1	Neuron_Excit_Ctx_L23IT_TAFA1	7.09244	0
NTRK3	NTRK3	5.09548	0.823	PTPRD	PTPRD	9.08916	0.999	Neuron_Excit_Ctx_L6CT-6b_HS3ST4	Neuron_Excit_Ctx_Immature_ARPP21	7.09232	0
IL1RAPL1	IL1RAPL1	5.5673	0.866	PTPRD	PTPRD	8.61382	0.998857	Neuron_Excit_Ctx_L45IT_RORB-POU6F2	Neuron_Excit_Ctx_L5NP_HS3ST4	7.09056	0
IL1RAPL1	IL1RAPL1	6.87464	0.971	PTPRD	PTPRD	7.30631	0.959	Neuron_Excit_Ctx_L23IT_TAFA1	Neuron_Inh_Ctx_CGE_VIP_ADARB2	7.09047	0
NTRK3	NTRK3	5.79672	0.915	PTPRD	PTPRD	8.37364	0.98	Neuron_Excit_Ctx_L45IT_RORB-POU6F2	Neuron_Excit_Ctx_L6CT-6b_HS3ST4	7.08518	0
NLGN1	NLGN1	7.16903	0.956835	NRXN1	NRXN1	6.99746	0.977901	Astrocyte_Str-Thal_Immature_PTPRZ1	Neuron_Inh_Ctx_MGE_PVALB_CNTNAP4	7.08325	1
NRXN1	NRXN1	6.99746	0.977901	NLGN1	NLGN1	7.16903	0.956835	Neuron_Inh_Ctx_MGE_PVALB_CNTNAP4	Astrocyte_Str-Thal_Immature_PTPRZ1	7.08325	1
IL1RAPL1	IL1RAPL1	6.511	0.945	PTPRD	PTPRD	7.64675	0.99116	Neuron_Excit_Ctx_L6IT_LRP1B	Neuron_Inh_Ctx_MGE_PVALB_CNTNAP4	7.07888	0
NLGN1	NLGN1	6.6904	0.906542	NRXN1	NRXN1	7.46578	0.95122	Astrocyte_Immature_ADGRV1	Neuron_Inh_Str_Nacc_PBX3	7.07809	1
NRXN1	NRXN1	7.46578	0.95122	NLGN1	NLGN1	6.6904	0.906542	Neuron_Inh_Str_Nacc_PBX3	Astrocyte_Immature_ADGRV1	7.07809	1
NLGN1	NLGN1	7.9443	0.995402	NRXN3	NRXN3	6.20988	0.899	Neuron_Excit_Ctx_L5ET_TAFA1	Neuron_Inh_Ctx_CGE_LAMP5_ADARB2-GRIN2A	7.07709	0
NRXN3	NRXN3	6.20988	0.899	NLGN1	NLGN1	7.9443	0.995402	Neuron_Inh_Ctx_CGE_LAMP5_ADARB2-GRIN2A	Neuron_Excit_Ctx_L5ET_TAFA1	7.07709	0
IL1RAPL1	IL1RAPL1	5.53164	0.838	PTPRD	PTPRD	8.61382	0.998857	Neuron_Excit_Ctx_L6CT-6b_HS3ST4	Neuron_Excit_Ctx_L5NP_HS3ST4	7.07273	0
NLGN1	NLGN1	7.4226	0.97	NRXN1	NRXN1	6.71891	0.945	Neuron_Inh_Ctx_MGE_PVALB_ERBB4	Neuron_Inh_Ctx_MGE_PVALB_ERBB4	7.07075	1
NRXN1	NRXN1	6.71891	0.945	NLGN1	NLGN1	7.4226	0.97	Neuron_Inh_Ctx_MGE_PVALB_ERBB4	Neuron_Inh_Ctx_MGE_PVALB_ERBB4	7.07075	1
IL1RAPL1	IL1RAPL1	5.5673	0.866	PTPRD	PTPRD	8.57062	1	Neuron_Excit_Ctx_L45IT_RORB-POU6F2	Neuron_Excit_Ctx-HPF-CR_Immature_Vglut2_RELN	7.06896	0
NXPH1	NXPH1	6.60052	0.904	NRXN3	NRXN3	7.53304	0.984	Neuron_Inh_Ctx_CGE_LAMP5_ADARB2-GRIN2A	Neuron_Excit_Ctx_L45IT_RORB-POU6F2	7.06678	0
NRXN1	NRXN1	6.71891	0.945	NLGN1	NLGN1	7.40741	0.977	Neuron_Inh_Ctx_MGE_PVALB_ERBB4	Neuron_Excit_Ctx_Immature_ARPP21	7.06316	1
NLGN1	NLGN1	7.40741	0.977	NRXN1	NRXN1	6.71891	0.945	Neuron_Excit_Ctx_Immature_ARPP21	Neuron_Inh_Ctx_MGE_PVALB_ERBB4	7.06316	1
NTRK3	NTRK3	5.09548	0.823	PTPRD	PTPRD	9.02787	1	Neuron_Excit_Ctx_L6CT-6b_HS3ST4	Neuron_Excit_Ctx_L5IT_KHDRBS3	7.06167	0
NRXN1	NRXN1	7.43258	0.942446	NLGN1	NLGN1	6.6904	0.906542	Astrocyte_Str-Thal_Immature_PTPRZ1	Astrocyte_Immature_ADGRV1	7.06149	1
NLGN1	NLGN1	6.6904	0.906542	NRXN1	NRXN1	7.43258	0.942446	Astrocyte_Immature_ADGRV1	Astrocyte_Str-Thal_Immature_PTPRZ1	7.06149	1
NRXN1	NRXN1	6.90968	0.869159	NLGN1	NLGN1	7.21113	0.974	Astrocyte_Immature_ADGRV1	Neuron_Inh_Ctx_CGE_LAMP5_ADARB2-GRIN2A	7.06041	1
NLGN1	NLGN1	7.21113	0.974	NRXN1	NRXN1	6.90968	0.869159	Neuron_Inh_Ctx_CGE_LAMP5_ADARB2-GRIN2A	Astrocyte_Immature_ADGRV1	7.06041	1
NRG3	NRG3	8.75934	1	EGFR	EGFR	5.36116	0.769784	Neuron_Excit_Ctx-HPF-CR_Immature_Vglut2_RELN	Astrocyte_Str-Thal_Immature_PTPRZ1	7.06025	0
NLGN4X	NLGN4X	5.88929	0.921	NRXN1	NRXN1	8.22479	0.996	Neuron_Excit_Ctx_L45IT_RORB-POU6F2	Neuron_Excit_Ctx_L23IT_Immature_MEF2C	7.05704	0
IL1RAPL1	IL1RAPL1	4.88151	0.795	PTPRD	PTPRD	9.22745	1	Neuron_Excit_Ctx_Immature_ARPP21	Neuron_Excit_Ctx_L45IT_RORB-POU6F2	7.05448	0
IL1RAPL1	IL1RAPL1	6.80195	0.933	PTPRD	PTPRD	7.30631	0.959	Neuron_Inh_Ctx_CGE_LAMP5_ADARB2-GRIN2A	Neuron_Inh_Ctx_CGE_VIP_ADARB2	7.05413	0
NLGN1	NLGN1	7.19712	0.96	NRXN1	NRXN1	6.90968	0.869159	Neuron_Excit_Ctx_L5IT_KHDRBS3	Astrocyte_Immature_ADGRV1	7.0534	1
NRXN1	NRXN1	6.90968	0.869159	NLGN1	NLGN1	7.19712	0.96	Astrocyte_Immature_ADGRV1	Neuron_Excit_Ctx_L5IT_KHDRBS3	7.0534	1
IL1RAPL1	IL1RAPL1	5.4898	0.788	PTPRD	PTPRD	8.61382	0.998857	Neuron_Inh_Ctx_CGE_VIP_ADARB2	Neuron_Excit_Ctx_L5NP_HS3ST4	7.05181	0
IL1RAPL1	IL1RAPL1	5.53164	0.838	PTPRD	PTPRD	8.57062	1	Neuron_Excit_Ctx_L6CT-6b_HS3ST4	Neuron_Excit_Ctx-HPF-CR_Immature_Vglut2_RELN	7.05113	0
NLGN1	NLGN1	6.56573	0.937017	NRXN3	NRXN3	7.53304	0.984	Neuron_Inh_Ctx_MGE_PVALB_CNTNAP4	Neuron_Excit_Ctx_L45IT_RORB-POU6F2	7.04939	0
NRXN3	NRXN3	7.53304	0.984	NLGN1	NLGN1	6.56573	0.937017	Neuron_Excit_Ctx_L45IT_RORB-POU6F2	Neuron_Inh_Ctx_MGE_PVALB_CNTNAP4	7.04939	0
IL1RAPL1	IL1RAPL1	5.7215	0.856	PTPRD	PTPRD	8.37364	0.98	Neuron_Inh_Ctx_MGE_SST_NXPH1	Neuron_Excit_Ctx_L6CT-6b_HS3ST4	7.04757	0
NCAM1	NCAM1	6.11671	0.924	ROBO1	ROBO1	7.97477	0.994253	Neuron_Excit_Ctx_L6CT-6b_HS3ST4	Neuron_Excit_Ctx_L5ET_TAFA1	7.04574	0
NLGN1	NLGN1	7.37211	0.99	NRXN1	NRXN1	6.71891	0.945	Neuron_Excit_Ctx_L23IT_TAFA1	Neuron_Inh_Ctx_MGE_PVALB_ERBB4	7.04551	1
NRXN1	NRXN1	6.71891	0.945	NLGN1	NLGN1	7.37211	0.99	Neuron_Inh_Ctx_MGE_PVALB_ERBB4	Neuron_Excit_Ctx_L23IT_TAFA1	7.04551	1
IL1RAPL1	IL1RAPL1	5.71331	0.863	PTPRD	PTPRD	8.37364	0.98	Neuron_Excit_Ctx_L23IT_Immature_MEF2C	Neuron_Excit_Ctx_L6CT-6b_HS3ST4	7.04347	0
NCAM1	NCAM1	6.10598	0.939	ROBO1	ROBO1	7.97477	0.994253	Neuron_Excit_Ctx_L23IT_Immature_MEF2C	Neuron_Excit_Ctx_L5ET_TAFA1	7.04038	0
NLGN1	NLGN1	7.16903	0.956835	NRXN1	NRXN1	6.90968	0.869159	Astrocyte_Str-Thal_Immature_PTPRZ1	Astrocyte_Immature_ADGRV1	7.03936	1
NRXN1	NRXN1	6.90968	0.869159	NLGN1	NLGN1	7.16903	0.956835	Astrocyte_Immature_ADGRV1	Astrocyte_Str-Thal_Immature_PTPRZ1	7.03936	1
FSTL5	FSTL5	5.38253	0.804	CNTN5	CNTN5	8.6951	0.99779	Neuron_Excit_Ctx_L6IT_LRP1B	Neuron_Inh_Ctx_MGE_PVALB_CNTNAP4	7.03881	0
IL1RAPL1	IL1RAPL1	7.34244	0.974586	PTPRD	PTPRD	6.72867	0.951	Neuron_Inh_Ctx_MGE_PVALB_CNTNAP4	Neuron_Inh_Ctx_MGE_SST_NXPH1	7.03555	0
NTRK3	NTRK3	5.31148	0.893103	PTPRD	PTPRD	8.75949	0.998	Neuron_Excit_Ctx_L5ET_TAFA1	Neuron_Excit_Ctx_L6IT_LRP1B	7.03548	0
NRXN3	NRXN3	6.3934	0.93	NLGN1	NLGN1	7.67562	0.985143	Neuron_Excit_Ctx_L23IT_Immature_MEF2C	Neuron_Excit_Ctx_L5NP_HS3ST4	7.03451	0
NLGN1	NLGN1	7.67562	0.985143	NRXN3	NRXN3	6.3934	0.93	Neuron_Excit_Ctx_L5NP_HS3ST4	Neuron_Excit_Ctx_L23IT_Immature_MEF2C	7.03451	0
NXPH1	NXPH1	6.60052	0.904	NRXN1	NRXN1	7.46578	0.95122	Neuron_Inh_Ctx_CGE_LAMP5_ADARB2-GRIN2A	Neuron_Inh_Str_Nacc_PBX3	7.03315	0
IL1RAPL1	IL1RAPL1	6.75819	0.934857	PTPRD	PTPRD	7.30631	0.959	Neuron_Excit_Ctx_L5NP_HS3ST4	Neuron_Inh_Ctx_CGE_VIP_ADARB2	7.03225	0
PTN	PTN	6.53605	0.92	PTPRZ1	PTPRZ1	7.52591	0.985612	Astrocyte_Telen_SLC1A2	Astrocyte_Str-Thal_Immature_PTPRZ1	7.03098	0
IL1RAPL1	IL1RAPL1	5.4898	0.788	PTPRD	PTPRD	8.57062	1	Neuron_Inh_Ctx_CGE_VIP_ADARB2	Neuron_Excit_Ctx-HPF-CR_Immature_Vglut2_RELN	7.03021	0.001
NTRK3	NTRK3	5.31148	0.893103	PTPRD	PTPRD	8.74868	0.996552	Neuron_Excit_Ctx_L5ET_TAFA1	Neuron_Excit_Ctx_L5ET_TAFA1	7.03008	0
IL1RAPL1	IL1RAPL1	4.82959	0.794	PTPRD	PTPRD	9.22745	1	Neuron_Excit_Ctx_L5IT_KHDRBS3	Neuron_Excit_Ctx_L45IT_RORB-POU6F2	7.02852	0
NLGN4X	NLGN4X	5.88929	0.921	NRXN1	NRXN1	8.16261	0.994	Neuron_Excit_Ctx_L45IT_RORB-POU6F2	Neuron_Inh_Ctx_CGE_VIP_ADARB2	7.02595	0
DSCAM	DSCAM	7.61838	0.986207	DCC	DCC	6.42845	0.92233	Neuron_Excit_Ctx_L5ET_TAFA1	Neuron_Excit_Ctx-HPF-CR_Immature_Vglut2_RELN	7.02342	0
IL1RAPL1	IL1RAPL1	6.39651	0.861789	PTPRD	PTPRD	7.64675	0.99116	Neuron_Inh_Str_Nacc_PBX3	Neuron_Inh_Ctx_MGE_PVALB_CNTNAP4	7.02163	0.006
NXPH1	NXPH1	6.60052	0.904	NRXN1	NRXN1	7.43258	0.942446	Neuron_Inh_Ctx_CGE_LAMP5_ADARB2-GRIN2A	Astrocyte_Str-Thal_Immature_PTPRZ1	7.01655	0
NTRK3	NTRK3	5.09548	0.823	PTPRD	PTPRD	8.93754	0.999	Neuron_Excit_Ctx_L6CT-6b_HS3ST4	Neuron_Excit_Ctx_L23IT_Immature_MEF2C	7.01651	0
NLGN1	NLGN1	6.56573	0.937017	NRXN1	NRXN1	7.46578	0.95122	Neuron_Inh_Ctx_MGE_PVALB_CNTNAP4	Neuron_Inh_Str_Nacc_PBX3	7.01576	1
NRXN1	NRXN1	7.46578	0.95122	NLGN1	NLGN1	6.56573	0.937017	Neuron_Inh_Str_Nacc_PBX3	Neuron_Inh_Ctx_MGE_PVALB_CNTNAP4	7.01576	1
NLGN1	NLGN1	5.4572	0.856	NRXN1	NRXN1	8.55876	1	Neuron_Excit_Ctx_L6IT_LRP1B	Neuron_Excit_Ctx_Immature_ARPP21	7.00798	1
NRXN1	NRXN1	8.55876	1	NLGN1	NLGN1	5.4572	0.856	Neuron_Excit_Ctx_Immature_ARPP21	Neuron_Excit_Ctx_L6IT_LRP1B	7.00798	1
DSCAM	DSCAM	7.61838	0.986207	DCC	DCC	6.39304	0.91	Neuron_Excit_Ctx_L5ET_TAFA1	Neuron_Excit_Ctx_L6IT_LRP1B	7.00571	0
NRXN3	NRXN3	6.3934	0.93	NLGN1	NLGN1	7.61724	0.966	Neuron_Excit_Ctx_L23IT_Immature_MEF2C	Neuron_Excit_Ctx_L6CT-6b_HS3ST4	7.00532	0
NLGN1	NLGN1	7.61724	0.966	NRXN3	NRXN3	6.3934	0.93	Neuron_Excit_Ctx_L6CT-6b_HS3ST4	Neuron_Excit_Ctx_L23IT_Immature_MEF2C	7.00532	0
NRXN1	NRXN1	6.71891	0.945	NLGN1	NLGN1	7.28598	0.987	Neuron_Inh_Ctx_MGE_PVALB_ERBB4	Neuron_Excit_Ctx_L45IT_RORB-POU6F2	7.00244	1
NLGN1	NLGN1	7.28598	0.987	NRXN1	NRXN1	6.71891	0.945	Neuron_Excit_Ctx_L45IT_RORB-POU6F2	Neuron_Inh_Ctx_MGE_PVALB_ERBB4	7.00244	1
NRXN1	NRXN1	7.43258	0.942446	NLGN1	NLGN1	6.56573	0.937017	Astrocyte_Str-Thal_Immature_PTPRZ1	Neuron_Inh_Ctx_MGE_PVALB_CNTNAP4	6.99915	1
NLGN1	NLGN1	6.56573	0.937017	NRXN1	NRXN1	7.43258	0.942446	Neuron_Inh_Ctx_MGE_PVALB_CNTNAP4	Astrocyte_Str-Thal_Immature_PTPRZ1	6.99915	1
NXPH1	NXPH1	7.60183	0.987	NRXN3	NRXN3	6.3934	0.93	Neuron_Inh_Ctx_MGE_SST_NXPH1	Neuron_Excit_Ctx_L23IT_Immature_MEF2C	6.99762	0
IL1RAPL1	IL1RAPL1	6.87464	0.971	PTPRD	PTPRD	7.10721	0.966	Neuron_Excit_Ctx_L23IT_TAFA1	Neuron_Inh_Ctx_CGE_LAMP5_ADARB2-GRIN2A	6.99092	0
NXPH1	NXPH1	7.58744	0.987845	NRXN3	NRXN3	6.3934	0.93	Neuron_Inh_Ctx_MGE_PVALB_CNTNAP4	Neuron_Excit_Ctx_L23IT_Immature_MEF2C	6.99042	0
IL1RAPL1	IL1RAPL1	4.88151	0.795	PTPRD	PTPRD	9.08916	0.999	Neuron_Excit_Ctx_Immature_ARPP21	Neuron_Excit_Ctx_Immature_ARPP21	6.98533	0
NTRK3	NTRK3	5.09548	0.823	PTPRD	PTPRD	8.87341	0.998	Neuron_Excit_Ctx_L6CT-6b_HS3ST4	Neuron_Excit_Ctx_L23IT_TAFA1	6.98444	0
NLGN4X	NLGN4X	5.39248	0.86	NRXN1	NRXN1	8.55876	1	Neuron_Excit_Ctx_L23IT_Immature_MEF2C	Neuron_Excit_Ctx_Immature_ARPP21	6.97562	0
NRXN1	NRXN1	8.49334	0.986	NLGN1	NLGN1	5.4572	0.856	Neuron_Excit_Ctx_L6CT-6b_HS3ST4	Neuron_Excit_Ctx_L6IT_LRP1B	6.97527	1
NLGN1	NLGN1	5.4572	0.856	NRXN1	NRXN1	8.49334	0.986	Neuron_Excit_Ctx_L6IT_LRP1B	Neuron_Excit_Ctx_L6CT-6b_HS3ST4	6.97527	1
DSCAM	DSCAM	6.46191	0.934	DCC	DCC	7.48676	0.984	Neuron_Excit_Ctx_L6IT_LRP1B	Neuron_Excit_Ctx_L5NP_HS3ST4	6.97434	0
NLGN1	NLGN1	5.4572	0.856	NRXN1	NRXN1	8.48601	0.999	Neuron_Excit_Ctx_L6IT_LRP1B	Neuron_Excit_Ctx_L45IT_RORB-POU6F2	6.9716	1
NRXN1	NRXN1	8.48601	0.999	NLGN1	NLGN1	5.4572	0.856	Neuron_Excit_Ctx_L45IT_RORB-POU6F2	Neuron_Excit_Ctx_L6IT_LRP1B	6.9716	1
IL1RAPL1	IL1RAPL1	5.5673	0.866	PTPRD	PTPRD	8.37364	0.98	Neuron_Excit_Ctx_L45IT_RORB-POU6F2	Neuron_Excit_Ctx_L6CT-6b_HS3ST4	6.97047	0
NLGN4X	NLGN4X	6.07896	0.939	NRXN1	NRXN1	7.85513	0.991	Neuron_Excit_Ctx_L23IT_TAFA1	Neuron_Inh_Ctx_MGE_SST_NXPH1	6.96705	0
NRXN1	NRXN1	6.99746	0.977901	NLGN1	NLGN1	6.93403	0.941	Neuron_Inh_Ctx_MGE_PVALB_CNTNAP4	Astrocyte_Telen_SLC1A2	6.96574	1
NLGN1	NLGN1	6.93403	0.941	NRXN1	NRXN1	6.99746	0.977901	Astrocyte_Telen_SLC1A2	Neuron_Inh_Ctx_MGE_PVALB_CNTNAP4	6.96574	1
NLGN1	NLGN1	7.21113	0.974	NRXN1	NRXN1	6.71891	0.945	Neuron_Inh_Ctx_CGE_LAMP5_ADARB2-GRIN2A	Neuron_Inh_Ctx_MGE_PVALB_ERBB4	6.96502	1
NRXN1	NRXN1	6.71891	0.945	NLGN1	NLGN1	7.21113	0.974	Neuron_Inh_Ctx_MGE_PVALB_ERBB4	Neuron_Inh_Ctx_CGE_LAMP5_ADARB2-GRIN2A	6.96502	1
NTRK3	NTRK3	5.31148	0.893103	PTPRD	PTPRD	8.61382	0.998857	Neuron_Excit_Ctx_L5ET_TAFA1	Neuron_Excit_Ctx_L5NP_HS3ST4	6.96265	0
NLGN1	NLGN1	7.9443	0.995402	NRXN3	NRXN3	5.98049	0.821	Neuron_Excit_Ctx_L5ET_TAFA1	Neuron_Excit_Ctx_L6CT-6b_HS3ST4	6.9624	0
NRXN3	NRXN3	5.98049	0.821	NLGN1	NLGN1	7.9443	0.995402	Neuron_Excit_Ctx_L6CT-6b_HS3ST4	Neuron_Excit_Ctx_L5ET_TAFA1	6.9624	0
NLGN1	NLGN1	7.53025	0.978	NRXN3	NRXN3	6.3934	0.93	Neuron_Excit_Ctx_L23IT_Immature_MEF2C	Neuron_Excit_Ctx_L23IT_Immature_MEF2C	6.96183	0
NRXN3	NRXN3	6.3934	0.93	NLGN1	NLGN1	7.53025	0.978	Neuron_Excit_Ctx_L23IT_Immature_MEF2C	Neuron_Excit_Ctx_L23IT_Immature_MEF2C	6.96183	0
IL1RAPL1	IL1RAPL1	4.82959	0.794	PTPRD	PTPRD	9.08916	0.999	Neuron_Excit_Ctx_L5IT_KHDRBS3	Neuron_Excit_Ctx_Immature_ARPP21	6.95938	0
NRXN1	NRXN1	6.71891	0.945	NLGN1	NLGN1	7.19712	0.96	Neuron_Inh_Ctx_MGE_PVALB_ERBB4	Neuron_Excit_Ctx_L5IT_KHDRBS3	6.95802	1
NLGN1	NLGN1	7.19712	0.96	NRXN1	NRXN1	6.71891	0.945	Neuron_Excit_Ctx_L5IT_KHDRBS3	Neuron_Inh_Ctx_MGE_PVALB_ERBB4	6.95802	1
IL1RAPL1	IL1RAPL1	7.34244	0.974586	PTPRD	PTPRD	6.57219	0.897196	Neuron_Inh_Ctx_MGE_PVALB_CNTNAP4	Astrocyte_Immature_ADGRV1	6.95731	0.002
NLGN1	NLGN1	5.4572	0.856	NRXN1	NRXN1	8.45742	0.995429	Neuron_Excit_Ctx_L6IT_LRP1B	Neuron_Excit_Ctx_L5NP_HS3ST4	6.95731	1
NRXN1	NRXN1	8.45742	0.995429	NLGN1	NLGN1	5.4572	0.856	Neuron_Excit_Ctx_L5NP_HS3ST4	Neuron_Excit_Ctx_L6IT_LRP1B	6.95731	1
NRXN3	NRXN3	8.45365	0.99779	NLGN1	NLGN1	5.4572	0.856	Neuron_Inh_Ctx_MGE_PVALB_CNTNAP4	Neuron_Excit_Ctx_L6IT_LRP1B	6.95542	0
NLGN1	NLGN1	5.4572	0.856	NRXN3	NRXN3	8.45365	0.99779	Neuron_Excit_Ctx_L6IT_LRP1B	Neuron_Inh_Ctx_MGE_PVALB_CNTNAP4	6.95542	0
IL1RAPL1	IL1RAPL1	4.88151	0.795	PTPRD	PTPRD	9.02787	1	Neuron_Excit_Ctx_Immature_ARPP21	Neuron_Excit_Ctx_L5IT_KHDRBS3	6.95469	0
NLGN4X	NLGN4X	6.07896	0.939	NRXN1	NRXN1	7.8303	0.998	Neuron_Excit_Ctx_L23IT_TAFA1	Neuron_Inh_Ctx_CGE_LAMP5_ADARB2-GRIN2A	6.95463	0
IL1RAPL1	IL1RAPL1	6.80195	0.933	PTPRD	PTPRD	7.10721	0.966	Neuron_Inh_Ctx_CGE_LAMP5_ADARB2-GRIN2A	Neuron_Inh_Ctx_CGE_LAMP5_ADARB2-GRIN2A	6.95458	0
IL1RAPL1	IL1RAPL1	5.53164	0.838	PTPRD	PTPRD	8.37364	0.98	Neuron_Excit_Ctx_L6CT-6b_HS3ST4	Neuron_Excit_Ctx_L6CT-6b_HS3ST4	6.95264	0
NTRK3	NTRK3	6.25014	0.961	PTPRD	PTPRD	7.64675	0.99116	Neuron_Excit_Ctx_L23IT_TAFA1	Neuron_Inh_Ctx_MGE_PVALB_CNTNAP4	6.94845	0
DSCAM	DSCAM	7.46776	0.966	DCC	DCC	6.42845	0.92233	Neuron_Inh_Ctx_CGE_VIP_ADARB2	Neuron_Excit_Ctx-HPF-CR_Immature_Vglut2_RELN	6.94811	0
NRXN1	NRXN1	6.71891	0.945	NLGN1	NLGN1	7.16903	0.956835	Neuron_Inh_Ctx_MGE_PVALB_ERBB4	Astrocyte_Str-Thal_Immature_PTPRZ1	6.94397	1
NLGN1	NLGN1	7.16903	0.956835	NRXN1	NRXN1	6.71891	0.945	Astrocyte_Str-Thal_Immature_PTPRZ1	Neuron_Inh_Ctx_MGE_PVALB_ERBB4	6.94397	1
NLGN4X	NLGN4X	5.39248	0.86	NRXN1	NRXN1	8.49334	0.986	Neuron_Excit_Ctx_L23IT_Immature_MEF2C	Neuron_Excit_Ctx_L6CT-6b_HS3ST4	6.94291	0
NLGN1	NLGN1	7.67562	0.985143	NRXN3	NRXN3	6.20988	0.899	Neuron_Excit_Ctx_L5NP_HS3ST4	Neuron_Inh_Ctx_CGE_LAMP5_ADARB2-GRIN2A	6.94275	0
NRXN3	NRXN3	6.20988	0.899	NLGN1	NLGN1	7.67562	0.985143	Neuron_Inh_Ctx_CGE_LAMP5_ADARB2-GRIN2A	Neuron_Excit_Ctx_L5NP_HS3ST4	6.94275	0
NXPH1	NXPH1	8.21937	0.991	NRXN3	NRXN3	5.66596	0.738318	Neuron_Inh_Ctx_MGE_PVALB_ERBB4	Astrocyte_Immature_ADGRV1	6.94266	0
NTRK3	NTRK3	5.31148	0.893103	PTPRD	PTPRD	8.57062	1	Neuron_Excit_Ctx_L5ET_TAFA1	Neuron_Excit_Ctx-HPF-CR_Immature_Vglut2_RELN	6.94105	0
NLGN4X	NLGN4X	5.39248	0.86	NRXN1	NRXN1	8.48601	0.999	Neuron_Excit_Ctx_L23IT_Immature_MEF2C	Neuron_Excit_Ctx_L45IT_RORB-POU6F2	6.93925	0
NCAM1	NCAM1	5.90203	0.908287	ROBO1	ROBO1	7.97477	0.994253	Neuron_Inh_Ctx_MGE_PVALB_CNTNAP4	Neuron_Excit_Ctx_L5ET_TAFA1	6.9384	0
NLGN1	NLGN1	5.4572	0.856	NRXN1	NRXN1	8.41019	0.994253	Neuron_Excit_Ctx_L6IT_LRP1B	Neuron_Excit_Ctx_L5ET_TAFA1	6.93369	1
NRXN1	NRXN1	8.41019	0.994253	NLGN1	NLGN1	5.4572	0.856	Neuron_Excit_Ctx_L5ET_TAFA1	Neuron_Excit_Ctx_L6IT_LRP1B	6.93369	1
IL1RAPL1	IL1RAPL1	6.75819	0.934857	PTPRD	PTPRD	7.10721	0.966	Neuron_Excit_Ctx_L5NP_HS3ST4	Neuron_Inh_Ctx_CGE_LAMP5_ADARB2-GRIN2A	6.9327	0
IL1RAPL1	IL1RAPL1	6.21765	0.943678	PTPRD	PTPRD	7.64675	0.99116	Neuron_Excit_Ctx_L5ET_TAFA1	Neuron_Inh_Ctx_MGE_PVALB_CNTNAP4	6.9322	0
IL1RAPL1	IL1RAPL1	5.4898	0.788	PTPRD	PTPRD	8.37364	0.98	Neuron_Inh_Ctx_CGE_VIP_ADARB2	Neuron_Excit_Ctx_L6CT-6b_HS3ST4	6.93172	0
DSCAM	DSCAM	7.46776	0.966	DCC	DCC	6.39304	0.91	Neuron_Inh_Ctx_CGE_VIP_ADARB2	Neuron_Excit_Ctx_L6IT_LRP1B	6.9304	0
IL1RAPL1	IL1RAPL1	4.82959	0.794	PTPRD	PTPRD	9.02787	1	Neuron_Excit_Ctx_L5IT_KHDRBS3	Neuron_Excit_Ctx_L5IT_KHDRBS3	6.92873	0
NCAM1	NCAM1	5.8816	0.944828	ROBO1	ROBO1	7.97477	0.994253	Neuron_Excit_Ctx_L5ET_TAFA1	Neuron_Excit_Ctx_L5ET_TAFA1	6.92819	0
NTRK3	NTRK3	5.09548	0.823	PTPRD	PTPRD	8.75949	0.998	Neuron_Excit_Ctx_L6CT-6b_HS3ST4	Neuron_Excit_Ctx_L6IT_LRP1B	6.92748	0
NLGN4X	NLGN4X	5.39248	0.86	NRXN1	NRXN1	8.45742	0.995429	Neuron_Excit_Ctx_L23IT_Immature_MEF2C	Neuron_Excit_Ctx_L5NP_HS3ST4	6.92495	0
IL1RAPL1	IL1RAPL1	7.34244	0.974586	PTPRS	PTPRS	6.50622	0.951456	Neuron_Inh_Ctx_MGE_PVALB_CNTNAP4	Neuron_Excit_Ctx-HPF-CR_Immature_Vglut2_RELN	6.92433	0
NTRK3	NTRK3	5.09548	0.823	PTPRD	PTPRD	8.74868	0.996552	Neuron_Excit_Ctx_L6CT-6b_HS3ST4	Neuron_Excit_Ctx_L5ET_TAFA1	6.92208	0
NRXN1	NRXN1	6.90968	0.869159	NLGN1	NLGN1	6.93403	0.941	Astrocyte_Immature_ADGRV1	Astrocyte_Telen_SLC1A2	6.92186	1
NLGN1	NLGN1	6.93403	0.941	NRXN1	NRXN1	6.90968	0.869159	Astrocyte_Telen_SLC1A2	Astrocyte_Immature_ADGRV1	6.92186	1
NRXN1	NRXN1	8.38213	0.99	NLGN1	NLGN1	5.4572	0.856	Astrocyte_Telen_SLC1A2	Neuron_Excit_Ctx_L6IT_LRP1B	6.91966	1
NLGN1	NLGN1	5.4572	0.856	NRXN1	NRXN1	8.38213	0.99	Neuron_Excit_Ctx_L6IT_LRP1B	Astrocyte_Telen_SLC1A2	6.91966	1
NLGN1	NLGN1	7.61724	0.966	NRXN3	NRXN3	6.20988	0.899	Neuron_Excit_Ctx_L6CT-6b_HS3ST4	Neuron_Inh_Ctx_CGE_LAMP5_ADARB2-GRIN2A	6.91356	0
NRXN3	NRXN3	6.20988	0.899	NLGN1	NLGN1	7.61724	0.966	Neuron_Inh_Ctx_CGE_LAMP5_ADARB2-GRIN2A	Neuron_Excit_Ctx_L6CT-6b_HS3ST4	6.91356	0
NRXN1	NRXN1	6.99746	0.977901	NLGN1	NLGN1	6.82806	0.934	Neuron_Inh_Ctx_MGE_PVALB_CNTNAP4	Neuron_Inh_Ctx_CGE_VIP_ADARB2	6.91276	1
NLGN1	NLGN1	6.82806	0.934	NRXN1	NRXN1	6.99746	0.977901	Neuron_Inh_Ctx_CGE_VIP_ADARB2	Neuron_Inh_Ctx_MGE_PVALB_CNTNAP4	6.91276	1
IL1RAPL1	IL1RAPL1	4.88151	0.795	PTPRD	PTPRD	8.93754	0.999	Neuron_Excit_Ctx_Immature_ARPP21	Neuron_Excit_Ctx_L23IT_Immature_MEF2C	6.90953	0.001
IL1RAPL1	IL1RAPL1	6.511	0.945	PTPRD	PTPRD	7.30631	0.959	Neuron_Excit_Ctx_L6IT_LRP1B	Neuron_Inh_Ctx_CGE_VIP_ADARB2	6.90866	0
NRXN3	NRXN3	6.3934	0.93	NLGN1	NLGN1	7.4226	0.97	Neuron_Excit_Ctx_L23IT_Immature_MEF2C	Neuron_Inh_Ctx_MGE_PVALB_ERBB4	6.908	0
NLGN1	NLGN1	7.4226	0.97	NRXN3	NRXN3	6.3934	0.93	Neuron_Inh_Ctx_MGE_PVALB_ERBB4	Neuron_Excit_Ctx_L23IT_Immature_MEF2C	6.908	0
DSCAM	DSCAM	7.3867	0.980571	DCC	DCC	6.42845	0.92233	Neuron_Excit_Ctx_L5NP_HS3ST4	Neuron_Excit_Ctx-HPF-CR_Immature_Vglut2_RELN	6.90758	0
IL1RAPL1	IL1RAPL1	7.0862	0.938	PTPRD	PTPRD	6.72867	0.951	Neuron_Inh_Ctx_MGE_PVALB_ERBB4	Neuron_Inh_Ctx_MGE_SST_NXPH1	6.90743	0
NLGN1	NLGN1	5.4572	0.856	NRXN1	NRXN1	8.35453	0.996	Neuron_Excit_Ctx_L6IT_LRP1B	Neuron_Excit_Ctx_L23IT_TAFA1	6.90586	1
NRXN1	NRXN1	8.35453	0.996	NLGN1	NLGN1	5.4572	0.856	Neuron_Excit_Ctx_L23IT_TAFA1	Neuron_Excit_Ctx_L6IT_LRP1B	6.90586	1
NXPH1	NXPH1	7.60183	0.987	NRXN3	NRXN3	6.20988	0.899	Neuron_Inh_Ctx_MGE_SST_NXPH1	Neuron_Inh_Ctx_CGE_LAMP5_ADARB2-GRIN2A	6.90585	0
NLGN4X	NLGN4X	5.39248	0.86	NRXN1	NRXN1	8.41019	0.994253	Neuron_Excit_Ctx_L23IT_Immature_MEF2C	Neuron_Excit_Ctx_L5ET_TAFA1	6.90134	0
NTRK3	NTRK3	4.57494	0.775	PTPRD	PTPRD	9.22745	1	Neuron_Excit_Ctx_L6IT_LRP1B	Neuron_Excit_Ctx_L45IT_RORB-POU6F2	6.9012	0
EFNA5	EFNA5	5.65133	0.894	EPHA3	EPHA3	8.15038	1	Neuron_Excit_Ctx_L45IT_RORB-POU6F2	Neuron_Excit_Ctx-HPF-CR_Immature_Vglut2_RELN	6.90086	0
NLGN1	NLGN1	5.4572	0.856	NRXN1	NRXN1	8.34404	0.994	Neuron_Excit_Ctx_L6IT_LRP1B	Neuron_Excit_Ctx_L6IT_LRP1B	6.90062	1
NRXN1	NRXN1	8.34404	0.994	NLGN1	NLGN1	5.4572	0.856	Neuron_Excit_Ctx_L6IT_LRP1B	Neuron_Excit_Ctx_L6IT_LRP1B	6.90062	1
NLGN1	NLGN1	7.40741	0.977	NRXN3	NRXN3	6.3934	0.93	Neuron_Excit_Ctx_Immature_ARPP21	Neuron_Excit_Ctx_L23IT_Immature_MEF2C	6.90041	0
NRXN3	NRXN3	6.3934	0.93	NLGN1	NLGN1	7.40741	0.977	Neuron_Excit_Ctx_L23IT_Immature_MEF2C	Neuron_Excit_Ctx_Immature_ARPP21	6.90041	0
CNTN1	CNTN1	6.27281	0.956322	PTPRZ1	PTPRZ1	7.52591	0.985612	Neuron_Excit_Ctx_L5ET_TAFA1	Astrocyte_Str-Thal_Immature_PTPRZ1	6.89936	0
NXPH1	NXPH1	7.58744	0.987845	NRXN3	NRXN3	6.20988	0.899	Neuron_Inh_Ctx_MGE_PVALB_CNTNAP4	Neuron_Inh_Ctx_CGE_LAMP5_ADARB2-GRIN2A	6.89866	0
NCAM1	NCAM1	5.82045	0.928	ROBO1	ROBO1	7.97477	0.994253	Neuron_Excit_Ctx_L5IT_KHDRBS3	Neuron_Excit_Ctx_L5ET_TAFA1	6.89761	0
NRXN1	NRXN1	8.33784	0.994	NLGN1	NLGN1	5.4572	0.856	Neuron_Excit_Ctx_L5IT_KHDRBS3	Neuron_Excit_Ctx_L6IT_LRP1B	6.89752	1
NLGN1	NLGN1	5.4572	0.856	NRXN1	NRXN1	8.33784	0.994	Neuron_Excit_Ctx_L6IT_LRP1B	Neuron_Excit_Ctx_L5IT_KHDRBS3	6.89752	1
NRG3	NRG3	8.42486	0.999	EGFR	EGFR	5.36116	0.769784	Neuron_Excit_Ctx_L45IT_RORB-POU6F2	Astrocyte_Str-Thal_Immature_PTPRZ1	6.89301	0
DSCAM	DSCAM	7.3867	0.980571	DCC	DCC	6.39304	0.91	Neuron_Excit_Ctx_L5NP_HS3ST4	Neuron_Excit_Ctx_L6IT_LRP1B	6.88987	0
NLGN4X	NLGN4X	5.39248	0.86	NRXN1	NRXN1	8.38213	0.99	Neuron_Excit_Ctx_L23IT_Immature_MEF2C	Astrocyte_Telen_SLC1A2	6.88731	0
NRXN1	NRXN1	8.31036	1	NLGN1	NLGN1	5.4572	0.856	Neuron_Excit_Ctx-HPF-CR_Immature_Vglut2_RELN	Neuron_Excit_Ctx_L6IT_LRP1B	6.88378	1
NLGN1	NLGN1	5.4572	0.856	NRXN1	NRXN1	8.31036	1	Neuron_Excit_Ctx_L6IT_LRP1B	Neuron_Excit_Ctx-HPF-CR_Immature_Vglut2_RELN	6.88378	1
IL1RAPL1	IL1RAPL1	4.82959	0.794	PTPRD	PTPRD	8.93754	0.999	Neuron_Excit_Ctx_L5IT_KHDRBS3	Neuron_Excit_Ctx_L23IT_Immature_MEF2C	6.88357	0.005
NLGN4X	NLGN4X	5.20817	0.855	NRXN1	NRXN1	8.55876	1	Neuron_Excit_Ctx_L5IT_KHDRBS3	Neuron_Excit_Ctx_Immature_ARPP21	6.88346	0
NLGN1	NLGN1	7.37211	0.99	NRXN3	NRXN3	6.3934	0.93	Neuron_Excit_Ctx_L23IT_TAFA1	Neuron_Excit_Ctx_L23IT_Immature_MEF2C	6.88276	0
NRXN3	NRXN3	6.3934	0.93	NLGN1	NLGN1	7.37211	0.99	Neuron_Excit_Ctx_L23IT_Immature_MEF2C	Neuron_Excit_Ctx_L23IT_TAFA1	6.88276	0
NRG3	NRG3	8.40181	0.997	EGFR	EGFR	5.36116	0.769784	Neuron_Excit_Ctx_L5IT_KHDRBS3	Astrocyte_Str-Thal_Immature_PTPRZ1	6.88149	0
IL1RAPL1	IL1RAPL1	4.88151	0.795	PTPRD	PTPRD	8.87341	0.998	Neuron_Excit_Ctx_Immature_ARPP21	Neuron_Excit_Ctx_L23IT_TAFA1	6.87746	0.006
NRXN1	NRXN1	6.99746	0.977901	NLGN1	NLGN1	6.75612	0.918	Neuron_Inh_Ctx_MGE_PVALB_CNTNAP4	Neuron_Inh_Ctx_MGE_SST_NXPH1	6.87679	1
NLGN1	NLGN1	6.75612	0.918	NRXN1	NRXN1	6.99746	0.977901	Neuron_Inh_Ctx_MGE_SST_NXPH1	Neuron_Inh_Ctx_MGE_PVALB_CNTNAP4	6.87679	1
NLGN4X	NLGN4X	5.39248	0.86	NRXN1	NRXN1	8.35453	0.996	Neuron_Excit_Ctx_L23IT_Immature_MEF2C	Neuron_Excit_Ctx_L23IT_TAFA1	6.87351	0
NLGN4X	NLGN4X	5.88929	0.921	NRXN1	NRXN1	7.85513	0.991	Neuron_Excit_Ctx_L45IT_RORB-POU6F2	Neuron_Inh_Ctx_MGE_SST_NXPH1	6.87221	0
NLGN1	NLGN1	7.53025	0.978	NRXN3	NRXN3	6.20988	0.899	Neuron_Excit_Ctx_L23IT_Immature_MEF2C	Neuron_Inh_Ctx_CGE_LAMP5_ADARB2-GRIN2A	6.87007	0
NRXN3	NRXN3	6.20988	0.899	NLGN1	NLGN1	7.53025	0.978	Neuron_Inh_Ctx_CGE_LAMP5_ADARB2-GRIN2A	Neuron_Excit_Ctx_L23IT_Immature_MEF2C	6.87007	0
NLGN1	NLGN1	6.82806	0.934	NRXN1	NRXN1	6.90968	0.869159	Neuron_Inh_Ctx_CGE_VIP_ADARB2	Astrocyte_Immature_ADGRV1	6.86887	1
NRXN1	NRXN1	6.90968	0.869159	NLGN1	NLGN1	6.82806	0.934	Astrocyte_Immature_ADGRV1	Neuron_Inh_Ctx_CGE_VIP_ADARB2	6.86887	1
NLGN4X	NLGN4X	5.39248	0.86	NRXN1	NRXN1	8.34404	0.994	Neuron_Excit_Ctx_L23IT_Immature_MEF2C	Neuron_Excit_Ctx_L6IT_LRP1B	6.86826	0
NLGN4X	NLGN4X	5.39248	0.86	NRXN1	NRXN1	8.33784	0.994	Neuron_Excit_Ctx_L23IT_Immature_MEF2C	Neuron_Excit_Ctx_L5IT_KHDRBS3	6.86516	0
NLGN1	NLGN1	5.4572	0.856	NRXN3	NRXN3	8.27138	0.994	Neuron_Excit_Ctx_L6IT_LRP1B	Neuron_Inh_Ctx_MGE_PVALB_ERBB4	6.86429	0.001
NRXN3	NRXN3	8.27138	0.994	NLGN1	NLGN1	5.4572	0.856	Neuron_Inh_Ctx_MGE_PVALB_ERBB4	Neuron_Excit_Ctx_L6IT_LRP1B	6.86429	0.001
NCAM1	NCAM1	5.75103	0.841727	ROBO1	ROBO1	7.97477	0.994253	Astrocyte_Str-Thal_Immature_PTPRZ1	Neuron_Excit_Ctx_L5ET_TAFA1	6.8629	0
NRG3	NRG3	8.36105	0.998857	EGFR	EGFR	5.36116	0.769784	Neuron_Excit_Ctx_L5NP_HS3ST4	Astrocyte_Str-Thal_Immature_PTPRZ1	6.86111	0
NLGN1	NLGN1	4.52722	0.658537	NRXN3	NRXN3	9.1934	0.98374	Neuron_Inh_Str_Nacc_PBX3	Neuron_Inh_Str_Nacc_PBX3	6.86031	0.161
NRXN3	NRXN3	9.1934	0.98374	NLGN1	NLGN1	4.52722	0.658537	Neuron_Inh_Str_Nacc_PBX3	Neuron_Inh_Str_Nacc_PBX3	6.86031	0.161
NLGN4X	NLGN4X	5.88929	0.921	NRXN1	NRXN1	7.8303	0.998	Neuron_Excit_Ctx_L45IT_RORB-POU6F2	Neuron_Inh_Ctx_CGE_LAMP5_ADARB2-GRIN2A	6.85979	0
NRG3	NRG3	8.35794	1	EGFR	EGFR	5.36116	0.769784	Neuron_Excit_Ctx_L23IT_TAFA1	Astrocyte_Str-Thal_Immature_PTPRZ1	6.85955	0
NXPH1	NXPH1	8.21937	0.991	NRXN3	NRXN3	5.49416	0.799	Neuron_Inh_Ctx_MGE_PVALB_ERBB4	Neuron_Excit_Ctx_L5IT_KHDRBS3	6.85677	0
NCAM1	NCAM1	5.73487	0.875	ROBO1	ROBO1	7.97477	0.994253	Neuron_Inh_Ctx_CGE_VIP_ADARB2	Neuron_Excit_Ctx_L5ET_TAFA1	6.85482	0
NTRK3	NTRK3	5.09548	0.823	PTPRD	PTPRD	8.61382	0.998857	Neuron_Excit_Ctx_L6CT-6b_HS3ST4	Neuron_Excit_Ctx_L5NP_HS3ST4	6.85465	0
IL1RAPL1	IL1RAPL1	4.82959	0.794	PTPRD	PTPRD	8.87341	0.998	Neuron_Excit_Ctx_L5IT_KHDRBS3	Neuron_Excit_Ctx_L23IT_TAFA1	6.8515	0.014
NLGN4X	NLGN4X	5.39248	0.86	NRXN1	NRXN1	8.31036	1	Neuron_Excit_Ctx_L23IT_Immature_MEF2C	Neuron_Excit_Ctx-HPF-CR_Immature_Vglut2_RELN	6.85142	0
IL1RAPL1	IL1RAPL1	6.39651	0.861789	PTPRD	PTPRD	7.30631	0.959	Neuron_Inh_Str_Nacc_PBX3	Neuron_Inh_Ctx_CGE_VIP_ADARB2	6.85141	0.182
NLGN4X	NLGN4X	5.20817	0.855	NRXN1	NRXN1	8.49334	0.986	Neuron_Excit_Ctx_L5IT_KHDRBS3	Neuron_Excit_Ctx_L6CT-6b_HS3ST4	6.85076	0
NCAM1	NCAM1	5.72454	0.901	ROBO1	ROBO1	7.97477	0.994253	Neuron_Excit_Ctx_Immature_ARPP21	Neuron_Excit_Ctx_L5ET_TAFA1	6.84966	0
NLGN4X	NLGN4X	5.20817	0.855	NRXN1	NRXN1	8.48601	0.999	Neuron_Excit_Ctx_L5IT_KHDRBS3	Neuron_Excit_Ctx_L45IT_RORB-POU6F2	6.84709	0
NRG3	NRG3	8.32684	0.995	EGFR	EGFR	5.36116	0.769784	Neuron_Excit_Ctx_Immature_ARPP21	Astrocyte_Str-Thal_Immature_PTPRZ1	6.844	0
NLGN1	NLGN1	6.6904	0.906542	NRXN1	NRXN1	6.99746	0.977901	Astrocyte_Immature_ADGRV1	Neuron_Inh_Ctx_MGE_PVALB_CNTNAP4	6.84393	1
NRXN1	NRXN1	6.99746	0.977901	NLGN1	NLGN1	6.6904	0.906542	Neuron_Inh_Ctx_MGE_PVALB_CNTNAP4	Astrocyte_Immature_ADGRV1	6.84393	1
NTRK3	NTRK3	5.31148	0.893103	PTPRD	PTPRD	8.37364	0.98	Neuron_Excit_Ctx_L5ET_TAFA1	Neuron_Excit_Ctx_L6CT-6b_HS3ST4	6.84256	0
NLGN1	NLGN1	5.4572	0.856	NRXN1	NRXN1	8.22479	0.996	Neuron_Excit_Ctx_L6IT_LRP1B	Neuron_Excit_Ctx_L23IT_Immature_MEF2C	6.84099	1
NRXN1	NRXN1	8.22479	0.996	NLGN1	NLGN1	5.4572	0.856	Neuron_Excit_Ctx_L23IT_Immature_MEF2C	Neuron_Excit_Ctx_L6IT_LRP1B	6.84099	1
CNTN4	CNTN4	6.88524	0.967	PTPRG	PTPRG	6.79656	0.954696	Neuron_Excit_Ctx_L6IT_LRP1B	Neuron_Inh_Ctx_MGE_PVALB_CNTNAP4	6.8409	0
NCAM1	NCAM1	5.70678	0.928	ROBO1	ROBO1	7.97477	0.994253	Neuron_Excit_Ctx_L23IT_TAFA1	Neuron_Excit_Ctx_L5ET_TAFA1	6.84078	0
CNTN4	CNTN4	6.88313	0.954286	PTPRG	PTPRG	6.79656	0.954696	Neuron_Excit_Ctx_L5NP_HS3ST4	Neuron_Inh_Ctx_MGE_PVALB_CNTNAP4	6.83985	0
NLGN1	NLGN1	7.28598	0.987	NRXN3	NRXN3	6.3934	0.93	Neuron_Excit_Ctx_L45IT_RORB-POU6F2	Neuron_Excit_Ctx_L23IT_Immature_MEF2C	6.83969	0.006
NRXN3	NRXN3	6.3934	0.93	NLGN1	NLGN1	7.28598	0.987	Neuron_Excit_Ctx_L23IT_Immature_MEF2C	Neuron_Excit_Ctx_L45IT_RORB-POU6F2	6.83969	0.006
NTRK3	NTRK3	5.09548	0.823	PTPRD	PTPRD	8.57062	1	Neuron_Excit_Ctx_L6CT-6b_HS3ST4	Neuron_Excit_Ctx-HPF-CR_Immature_Vglut2_RELN	6.83305	0
NRXN1	NRXN1	6.90968	0.869159	NLGN1	NLGN1	6.75612	0.918	Astrocyte_Immature_ADGRV1	Neuron_Inh_Ctx_MGE_SST_NXPH1	6.8329	1
NLGN1	NLGN1	6.75612	0.918	NRXN1	NRXN1	6.90968	0.869159	Neuron_Inh_Ctx_MGE_SST_NXPH1	Astrocyte_Immature_ADGRV1	6.8329	1
NLGN4X	NLGN4X	5.20817	0.855	NRXN1	NRXN1	8.45742	0.995429	Neuron_Excit_Ctx_L5IT_KHDRBS3	Neuron_Excit_Ctx_L5NP_HS3ST4	6.83279	0
NTRK3	NTRK3	4.57494	0.775	PTPRD	PTPRD	9.08916	0.999	Neuron_Excit_Ctx_L6IT_LRP1B	Neuron_Excit_Ctx_Immature_ARPP21	6.83205	0
IL1RAPL1	IL1RAPL1	7.0862	0.938	PTPRD	PTPRD	6.57219	0.897196	Neuron_Inh_Ctx_MGE_PVALB_ERBB4	Astrocyte_Immature_ADGRV1	6.82919	0.125
NRXN3	NRXN3	5.98049	0.821	NLGN1	NLGN1	7.67562	0.985143	Neuron_Excit_Ctx_L6CT-6b_HS3ST4	Neuron_Excit_Ctx_L5NP_HS3ST4	6.82806	0.007
NLGN1	NLGN1	7.67562	0.985143	NRXN3	NRXN3	5.98049	0.821	Neuron_Excit_Ctx_L5NP_HS3ST4	Neuron_Excit_Ctx_L6CT-6b_HS3ST4	6.82806	0.007
NTRK3	NTRK3	4.42862	0.709	PTPRD	PTPRD	9.22745	1	Neuron_Inh_Ctx_MGE_PVALB_ERBB4	Neuron_Excit_Ctx_L45IT_RORB-POU6F2	6.82804	0
DSCAM	DSCAM	6.16752	0.928	DCC	DCC	7.48676	0.984	Neuron_Excit_Ctx_L23IT_Immature_MEF2C	Neuron_Excit_Ctx_L5NP_HS3ST4	6.82714	0
NRXN1	NRXN1	6.71891	0.945	NLGN1	NLGN1	6.93403	0.941	Neuron_Inh_Ctx_MGE_PVALB_ERBB4	Astrocyte_Telen_SLC1A2	6.82647	1
NLGN1	NLGN1	6.93403	0.941	NRXN1	NRXN1	6.71891	0.945	Astrocyte_Telen_SLC1A2	Neuron_Inh_Ctx_MGE_PVALB_ERBB4	6.82647	1
DSCAM	DSCAM	7.22042	0.981	DCC	DCC	6.42845	0.92233	Neuron_Excit_Ctx_L5IT_KHDRBS3	Neuron_Excit_Ctx-HPF-CR_Immature_Vglut2_RELN	6.82444	0
NCAM1	NCAM1	6.11671	0.924	PTPRZ1	PTPRZ1	7.52591	0.985612	Neuron_Excit_Ctx_L6CT-6b_HS3ST4	Astrocyte_Str-Thal_Immature_PTPRZ1	6.82131	0
IL1RAPL1	IL1RAPL1	4.88151	0.795	PTPRD	PTPRD	8.75949	0.998	Neuron_Excit_Ctx_Immature_ARPP21	Neuron_Excit_Ctx_L6IT_LRP1B	6.8205	0.051
NRXN3	NRXN3	6.20988	0.899	NLGN1	NLGN1	7.4226	0.97	Neuron_Inh_Ctx_CGE_LAMP5_ADARB2-GRIN2A	Neuron_Inh_Ctx_MGE_PVALB_ERBB4	6.81624	0.009
NLGN1	NLGN1	7.4226	0.97	NRXN3	NRXN3	6.20988	0.899	Neuron_Inh_Ctx_MGE_PVALB_ERBB4	Neuron_Inh_Ctx_CGE_LAMP5_ADARB2-GRIN2A	6.81624	0.009
NCAM1	NCAM1	6.10598	0.939	PTPRZ1	PTPRZ1	7.52591	0.985612	Neuron_Excit_Ctx_L23IT_Immature_MEF2C	Astrocyte_Str-Thal_Immature_PTPRZ1	6.81595	0
IL1RAPL1	IL1RAPL1	4.88151	0.795	PTPRD	PTPRD	8.74868	0.996552	Neuron_Excit_Ctx_Immature_ARPP21	Neuron_Excit_Ctx_L5ET_TAFA1	6.81509	0.084
NLGN1	NLGN1	5.4572	0.856	NRXN1	NRXN1	8.16261	0.994	Neuron_Excit_Ctx_L6IT_LRP1B	Neuron_Inh_Ctx_CGE_VIP_ADARB2	6.8099	1
NRXN1	NRXN1	8.16261	0.994	NLGN1	NLGN1	5.4572	0.856	Neuron_Inh_Ctx_CGE_VIP_ADARB2	Neuron_Excit_Ctx_L6IT_LRP1B	6.8099	1
NLGN4X	NLGN4X	5.20817	0.855	NRXN1	NRXN1	8.41019	0.994253	Neuron_Excit_Ctx_L5IT_KHDRBS3	Neuron_Excit_Ctx_L5ET_TAFA1	6.80918	0
IL1RAPL1	IL1RAPL1	6.511	0.945	PTPRD	PTPRD	7.10721	0.966	Neuron_Excit_Ctx_L6IT_LRP1B	Neuron_Inh_Ctx_CGE_LAMP5_ADARB2-GRIN2A	6.8091	0.101
NTRK3	NTRK3	5.97107	0.917	PTPRD	PTPRD	7.64675	0.99116	Neuron_Excit_Ctx_L23IT_Immature_MEF2C	Neuron_Inh_Ctx_MGE_PVALB_CNTNAP4	6.80891	0
NLGN1	NLGN1	7.40741	0.977	NRXN3	NRXN3	6.20988	0.899	Neuron_Excit_Ctx_Immature_ARPP21	Neuron_Inh_Ctx_CGE_LAMP5_ADARB2-GRIN2A	6.80865	0.015
NRXN3	NRXN3	6.20988	0.899	NLGN1	NLGN1	7.40741	0.977	Neuron_Inh_Ctx_CGE_LAMP5_ADARB2-GRIN2A	Neuron_Excit_Ctx_Immature_ARPP21	6.80865	0.015
NLGN4X	NLGN4X	5.39248	0.86	NRXN1	NRXN1	8.22479	0.996	Neuron_Excit_Ctx_L23IT_Immature_MEF2C	Neuron_Excit_Ctx_L23IT_Immature_MEF2C	6.80863	0
DSCAM	DSCAM	7.22042	0.981	DCC	DCC	6.39304	0.91	Neuron_Excit_Ctx_L5IT_KHDRBS3	Neuron_Excit_Ctx_L6IT_LRP1B	6.80673	0
NLGN1	NLGN1	7.9443	0.995402	NRXN3	NRXN3	5.66596	0.738318	Neuron_Excit_Ctx_L5ET_TAFA1	Astrocyte_Immature_ADGRV1	6.80513	0.159
NRXN3	NRXN3	5.66596	0.738318	NLGN1	NLGN1	7.9443	0.995402	Astrocyte_Immature_ADGRV1	Neuron_Excit_Ctx_L5ET_TAFA1	6.80513	0.159
NRXN3	NRXN3	6.3934	0.93	NLGN1	NLGN1	7.21113	0.974	Neuron_Excit_Ctx_L23IT_Immature_MEF2C	Neuron_Inh_Ctx_CGE_LAMP5_ADARB2-GRIN2A	6.80227	0.021
NLGN1	NLGN1	7.21113	0.974	NRXN3	NRXN3	6.3934	0.93	Neuron_Inh_Ctx_CGE_LAMP5_ADARB2-GRIN2A	Neuron_Excit_Ctx_L23IT_Immature_MEF2C	6.80227	0.021
IL1RAPL1	IL1RAPL1	6.87464	0.971	PTPRD	PTPRD	6.72867	0.951	Neuron_Excit_Ctx_L23IT_TAFA1	Neuron_Inh_Ctx_MGE_SST_NXPH1	6.80165	0.109
NTRK3	NTRK3	4.57494	0.775	PTPRD	PTPRD	9.02787	1	Neuron_Excit_Ctx_L6IT_LRP1B	Neuron_Excit_Ctx_L5IT_KHDRBS3	6.8014	0
NRXN1	NRXN1	6.90968	0.869159	NLGN1	NLGN1	6.6904	0.906542	Astrocyte_Immature_ADGRV1	Astrocyte_Immature_ADGRV1	6.80004	1
NLGN1	NLGN1	6.6904	0.906542	NRXN1	NRXN1	6.90968	0.869159	Astrocyte_Immature_ADGRV1	Astrocyte_Immature_ADGRV1	6.80004	1
NXPH1	NXPH1	6.60052	0.904	NRXN1	NRXN1	6.99746	0.977901	Neuron_Inh_Ctx_CGE_LAMP5_ADARB2-GRIN2A	Neuron_Inh_Ctx_MGE_PVALB_CNTNAP4	6.79899	0
NLGN1	NLGN1	7.61724	0.966	NRXN3	NRXN3	5.98049	0.821	Neuron_Excit_Ctx_L6CT-6b_HS3ST4	Neuron_Excit_Ctx_L6CT-6b_HS3ST4	6.79887	0.019
NRXN3	NRXN3	5.98049	0.821	NLGN1	NLGN1	7.61724	0.966	Neuron_Excit_Ctx_L6CT-6b_HS3ST4	Neuron_Excit_Ctx_L6CT-6b_HS3ST4	6.79887	0.019
NRXN3	NRXN3	9.0689	0.999	NLGN1	NLGN1	4.52722	0.658537	Neuron_Inh_Ctx_MGE_SST_NXPH1	Neuron_Inh_Str_Nacc_PBX3	6.79806	0.108
NLGN1	NLGN1	4.52722	0.658537	NRXN3	NRXN3	9.0689	0.999	Neuron_Inh_Str_Nacc_PBX3	Neuron_Inh_Ctx_MGE_SST_NXPH1	6.79806	0.108
NTRK3	NTRK3	4.36644	0.714917	PTPRD	PTPRD	9.22745	1	Neuron_Inh_Ctx_MGE_PVALB_CNTNAP4	Neuron_Excit_Ctx_L45IT_RORB-POU6F2	6.79695	0
IL1RAPL1	IL1RAPL1	7.0862	0.938	PTPRS	PTPRS	6.50622	0.951456	Neuron_Inh_Ctx_MGE_PVALB_ERBB4	Neuron_Excit_Ctx-HPF-CR_Immature_Vglut2_RELN	6.79621	0
CNTN1	CNTN1	6.06481	0.913	PTPRZ1	PTPRZ1	7.52591	0.985612	Neuron_Inh_Ctx_MGE_SST_NXPH1	Astrocyte_Str-Thal_Immature_PTPRZ1	6.79536	0
NLGN1	NLGN1	7.19712	0.96	NRXN3	NRXN3	6.3934	0.93	Neuron_Excit_Ctx_L5IT_KHDRBS3	Neuron_Excit_Ctx_L23IT_Immature_MEF2C	6.79526	0.029
NRXN3	NRXN3	6.3934	0.93	NLGN1	NLGN1	7.19712	0.96	Neuron_Excit_Ctx_L23IT_Immature_MEF2C	Neuron_Excit_Ctx_L5IT_KHDRBS3	6.79526	0.029
NLGN4X	NLGN4X	5.20817	0.855	NRXN1	NRXN1	8.38213	0.99	Neuron_Excit_Ctx_L5IT_KHDRBS3	Astrocyte_Telen_SLC1A2	6.79515	0
IL1RAPL1	IL1RAPL1	4.82959	0.794	PTPRD	PTPRD	8.75949	0.998	Neuron_Excit_Ctx_L5IT_KHDRBS3	Neuron_Excit_Ctx_L6IT_LRP1B	6.79454	0.154
NXPH1	NXPH1	7.60183	0.987	NRXN3	NRXN3	5.98049	0.821	Neuron_Inh_Ctx_MGE_SST_NXPH1	Neuron_Excit_Ctx_L6CT-6b_HS3ST4	6.79116	0
NLGN1	NLGN1	7.37211	0.99	NRXN3	NRXN3	6.20988	0.899	Neuron_Excit_Ctx_L23IT_TAFA1	Neuron_Inh_Ctx_CGE_LAMP5_ADARB2-GRIN2A	6.791	0.031
NRXN3	NRXN3	6.20988	0.899	NLGN1	NLGN1	7.37211	0.99	Neuron_Inh_Ctx_CGE_LAMP5_ADARB2-GRIN2A	Neuron_Excit_Ctx_L23IT_TAFA1	6.791	0.031
IL1RAPL1	IL1RAPL1	4.82959	0.794	PTPRD	PTPRD	8.74868	0.996552	Neuron_Excit_Ctx_L5IT_KHDRBS3	Neuron_Excit_Ctx_L5ET_TAFA1	6.78914	0.185
NRG3	NRG3	8.2075	0.997701	EGFR	EGFR	5.36116	0.769784	Neuron_Excit_Ctx_L5ET_TAFA1	Astrocyte_Str-Thal_Immature_PTPRZ1	6.78433	0
NXPH1	NXPH1	7.58744	0.987845	NRXN3	NRXN3	5.98049	0.821	Neuron_Inh_Ctx_MGE_PVALB_CNTNAP4	Neuron_Excit_Ctx_L6CT-6b_HS3ST4	6.78397	0
NRG3	NRG3	8.2047	0.993	EGFR	EGFR	5.36116	0.769784	Neuron_Excit_Ctx_L6IT_LRP1B	Astrocyte_Str-Thal_Immature_PTPRZ1	6.78293	0
NCAM1	NCAM1	5.58939	0.827	ROBO1	ROBO1	7.97477	0.994253	Astrocyte_Telen_SLC1A2	Neuron_Excit_Ctx_L5ET_TAFA1	6.78208	0
NRXN1	NRXN1	6.99746	0.977901	NLGN1	NLGN1	6.56573	0.937017	Neuron_Inh_Ctx_MGE_PVALB_CNTNAP4	Neuron_Inh_Ctx_MGE_PVALB_CNTNAP4	6.78159	1
NLGN1	NLGN1	6.56573	0.937017	NRXN1	NRXN1	6.99746	0.977901	Neuron_Inh_Ctx_MGE_PVALB_CNTNAP4	Neuron_Inh_Ctx_MGE_PVALB_CNTNAP4	6.78159	1
NLGN4X	NLGN4X	5.20817	0.855	NRXN1	NRXN1	8.35453	0.996	Neuron_Excit_Ctx_L5IT_KHDRBS3	Neuron_Excit_Ctx_L23IT_TAFA1	6.78135	0
NRXN3	NRXN3	6.3934	0.93	NLGN1	NLGN1	7.16903	0.956835	Neuron_Excit_Ctx_L23IT_Immature_MEF2C	Astrocyte_Str-Thal_Immature_PTPRZ1	6.78122	0.17
NLGN1	NLGN1	7.16903	0.956835	NRXN3	NRXN3	6.3934	0.93	Astrocyte_Str-Thal_Immature_PTPRZ1	Neuron_Excit_Ctx_L23IT_Immature_MEF2C	6.78122	0.17
NTRK3	NTRK3	6.25014	0.961	PTPRD	PTPRD	7.30631	0.959	Neuron_Excit_Ctx_L23IT_TAFA1	Neuron_Inh_Ctx_CGE_VIP_ADARB2	6.77823	0
NRG3	NRG3	8.19523	0.985	EGFR	EGFR	5.36116	0.769784	Neuron_Excit_Ctx_L6CT-6b_HS3ST4	Astrocyte_Str-Thal_Immature_PTPRZ1	6.7782	0
NLGN4X	NLGN4X	5.39248	0.86	NRXN1	NRXN1	8.16261	0.994	Neuron_Excit_Ctx_L23IT_Immature_MEF2C	Neuron_Inh_Ctx_CGE_VIP_ADARB2	6.77755	0
NLGN4X	NLGN4X	5.20817	0.855	NRXN1	NRXN1	8.34404	0.994	Neuron_Excit_Ctx_L5IT_KHDRBS3	Neuron_Excit_Ctx_L6IT_LRP1B	6.77611	0
NLGN1	NLGN1	6.82806	0.934	NRXN1	NRXN1	6.71891	0.945	Neuron_Inh_Ctx_CGE_VIP_ADARB2	Neuron_Inh_Ctx_MGE_PVALB_ERBB4	6.77348	1
NRXN1	NRXN1	6.71891	0.945	NLGN1	NLGN1	6.82806	0.934	Neuron_Inh_Ctx_MGE_PVALB_ERBB4	Neuron_Inh_Ctx_CGE_VIP_ADARB2	6.77348	1
NLGN4X	NLGN4X	5.20817	0.855	NRXN1	NRXN1	8.33784	0.994	Neuron_Excit_Ctx_L5IT_KHDRBS3	Neuron_Excit_Ctx_L5IT_KHDRBS3	6.773	0
NLGN4X	NLGN4X	6.07896	0.939	NRXN1	NRXN1	7.46578	0.95122	Neuron_Excit_Ctx_L23IT_TAFA1	Neuron_Inh_Str_Nacc_PBX3	6.77237	0
DSCAM	DSCAM	7.10773	0.985	DCC	DCC	6.42845	0.92233	Neuron_Excit_Ctx_L45IT_RORB-POU6F2	Neuron_Excit_Ctx-HPF-CR_Immature_Vglut2_RELN	6.76809	0
NRG3	NRG3	8.17042	0.985	EGFR	EGFR	5.36116	0.769784	Neuron_Inh_Ctx_MGE_PVALB_ERBB4	Astrocyte_Str-Thal_Immature_PTPRZ1	6.76579	0
IL1RAPL1	IL1RAPL1	6.80195	0.933	PTPRD	PTPRD	6.72867	0.951	Neuron_Inh_Ctx_CGE_LAMP5_ADARB2-GRIN2A	Neuron_Inh_Ctx_MGE_SST_NXPH1	6.76531	0.288
IL1RAPL1	IL1RAPL1	7.34244	0.974586	PTPRD	PTPRD	6.18738	0.908	Neuron_Inh_Ctx_MGE_PVALB_CNTNAP4	Neuron_Inh_Ctx_MGE_PVALB_ERBB4	6.76491	0.357
NXPH1	NXPH1	4.33282	0.679612	NRXN3	NRXN3	9.1934	0.98374	Neuron_Excit_Ctx-HPF-CR_Immature_Vglut2_RELN	Neuron_Inh_Str_Nacc_PBX3	6.76311	0
NCAM1	NCAM1	6.11671	0.924	NCAM2	NCAM2	7.4086	0.977	Neuron_Excit_Ctx_L6CT-6b_HS3ST4	Neuron_Excit_Ctx_Immature_ARPP21	6.76265	0
IL1RAPL1	IL1RAPL1	6.21765	0.943678	PTPRD	PTPRD	7.30631	0.959	Neuron_Excit_Ctx_L5ET_TAFA1	Neuron_Inh_Ctx_CGE_VIP_ADARB2	6.76198	0.334
NLGN4X	NLGN4X	5.20817	0.855	NRXN1	NRXN1	8.31036	1	Neuron_Excit_Ctx_L5IT_KHDRBS3	Neuron_Excit_Ctx-HPF-CR_Immature_Vglut2_RELN	6.75926	0
NTRK3	NTRK3	4.42862	0.709	PTPRD	PTPRD	9.08916	0.999	Neuron_Inh_Ctx_MGE_PVALB_ERBB4	Neuron_Excit_Ctx_Immature_ARPP21	6.75889	0
CNTN1	CNTN1	5.98896	0.901	PTPRZ1	PTPRZ1	7.52591	0.985612	Neuron_Excit_Ctx_L6CT-6b_HS3ST4	Astrocyte_Str-Thal_Immature_PTPRZ1	6.75744	0
NCAM1	NCAM1	6.10598	0.939	NCAM2	NCAM2	7.4086	0.977	Neuron_Excit_Ctx_L23IT_Immature_MEF2C	Neuron_Excit_Ctx_Immature_ARPP21	6.75729	0
NCAM1	NCAM1	6.11671	0.924	NCAM2	NCAM2	7.39767	0.986207	Neuron_Excit_Ctx_L6CT-6b_HS3ST4	Neuron_Excit_Ctx_L5ET_TAFA1	6.75719	0
NTRK3	NTRK3	4.57494	0.775	PTPRD	PTPRD	8.93754	0.999	Neuron_Excit_Ctx_L6IT_LRP1B	Neuron_Excit_Ctx_L23IT_Immature_MEF2C	6.75624	0
NLGN4X	NLGN4X	6.07896	0.939	NRXN1	NRXN1	7.43258	0.942446	Neuron_Excit_Ctx_L23IT_TAFA1	Astrocyte_Str-Thal_Immature_PTPRZ1	6.75577	0
NLGN1	NLGN1	7.53025	0.978	NRXN3	NRXN3	5.98049	0.821	Neuron_Excit_Ctx_L23IT_Immature_MEF2C	Neuron_Excit_Ctx_L6CT-6b_HS3ST4	6.75537	0.123
NRXN3	NRXN3	5.98049	0.821	NLGN1	NLGN1	7.53025	0.978	Neuron_Excit_Ctx_L6CT-6b_HS3ST4	Neuron_Excit_Ctx_L23IT_Immature_MEF2C	6.75537	0.123
NXPH1	NXPH1	6.60052	0.904	NRXN1	NRXN1	6.90968	0.869159	Neuron_Inh_Ctx_CGE_LAMP5_ADARB2-GRIN2A	Astrocyte_Immature_ADGRV1	6.7551	0
IL1RAPL1	IL1RAPL1	6.39651	0.861789	PTPRD	PTPRD	7.10721	0.966	Neuron_Inh_Str_Nacc_PBX3	Neuron_Inh_Ctx_CGE_LAMP5_ADARB2-GRIN2A	6.75186	0.477
NCAM1	NCAM1	6.10598	0.939	NCAM2	NCAM2	7.39767	0.986207	Neuron_Excit_Ctx_L23IT_Immature_MEF2C	Neuron_Excit_Ctx_L5ET_TAFA1	6.75183	0
DSCAM	DSCAM	7.10773	0.985	DCC	DCC	6.39304	0.91	Neuron_Excit_Ctx_L45IT_RORB-POU6F2	Neuron_Excit_Ctx_L6IT_LRP1B	6.75038	0
NRXN3	NRXN3	6.20988	0.899	NLGN1	NLGN1	7.28598	0.987	Neuron_Inh_Ctx_CGE_LAMP5_ADARB2-GRIN2A	Neuron_Excit_Ctx_L45IT_RORB-POU6F2	6.74793	0.171
NLGN1	NLGN1	7.28598	0.987	NRXN3	NRXN3	6.20988	0.899	Neuron_Excit_Ctx_L45IT_RORB-POU6F2	Neuron_Inh_Ctx_CGE_LAMP5_ADARB2-GRIN2A	6.74793	0.171
IL1RAPL1	IL1RAPL1	4.88151	0.795	PTPRD	PTPRD	8.61382	0.998857	Neuron_Excit_Ctx_Immature_ARPP21	Neuron_Excit_Ctx_L5NP_HS3ST4	6.74766	0.484
NCAM1	NCAM1	6.11671	0.924	NCAM2	NCAM2	7.3746	0.986	Neuron_Excit_Ctx_L6CT-6b_HS3ST4	Neuron_Excit_Ctx_L45IT_RORB-POU6F2	6.74565	0
IL1RAPL1	IL1RAPL1	6.75819	0.934857	PTPRD	PTPRD	6.72867	0.951	Neuron_Excit_Ctx_L5NP_HS3ST4	Neuron_Inh_Ctx_MGE_SST_NXPH1	6.74343	0.485
NCAM1	NCAM1	6.11671	0.924	NCAM2	NCAM2	7.36953	0.98	Neuron_Excit_Ctx_L6CT-6b_HS3ST4	Neuron_Excit_Ctx_L6IT_LRP1B	6.74312	0
PTN	PTN	5.95835	0.877698	PTPRZ1	PTPRZ1	7.52591	0.985612	Astrocyte_Str-Thal_Immature_PTPRZ1	Astrocyte_Str-Thal_Immature_PTPRZ1	6.74213	0
NCAM1	NCAM1	5.50765	0.872	ROBO1	ROBO1	7.97477	0.994253	Neuron_Inh_Ctx_MGE_SST_NXPH1	Neuron_Excit_Ctx_L5ET_TAFA1	6.74121	0
NCAM1	NCAM1	6.10598	0.939	NCAM2	NCAM2	7.3746	0.986	Neuron_Excit_Ctx_L23IT_Immature_MEF2C	Neuron_Excit_Ctx_L45IT_RORB-POU6F2	6.74029	0
NCAM1	NCAM1	6.10598	0.939	NCAM2	NCAM2	7.36953	0.98	Neuron_Excit_Ctx_L23IT_Immature_MEF2C	Neuron_Excit_Ctx_L6IT_LRP1B	6.73776	0
NLGN1	NLGN1	6.56573	0.937017	NRXN1	NRXN1	6.90968	0.869159	Neuron_Inh_Ctx_MGE_PVALB_CNTNAP4	Astrocyte_Immature_ADGRV1	6.73771	1
NRXN1	NRXN1	6.90968	0.869159	NLGN1	NLGN1	6.56573	0.937017	Astrocyte_Immature_ADGRV1	Neuron_Inh_Ctx_MGE_PVALB_CNTNAP4	6.73771	1
NRXN1	NRXN1	6.71891	0.945	NLGN1	NLGN1	6.75612	0.918	Neuron_Inh_Ctx_MGE_PVALB_ERBB4	Neuron_Inh_Ctx_MGE_SST_NXPH1	6.73751	1
NLGN1	NLGN1	6.75612	0.918	NRXN1	NRXN1	6.71891	0.945	Neuron_Inh_Ctx_MGE_SST_NXPH1	Neuron_Inh_Ctx_MGE_PVALB_ERBB4	6.73751	1
NTRK3	NTRK3	5.09548	0.823	PTPRD	PTPRD	8.37364	0.98	Neuron_Excit_Ctx_L6CT-6b_HS3ST4	Neuron_Excit_Ctx_L6CT-6b_HS3ST4	6.73456	0
DSCAM	DSCAM	5.98146	0.901	DCC	DCC	7.48676	0.984	Neuron_Excit_Ctx_Immature_ARPP21	Neuron_Excit_Ctx_L5NP_HS3ST4	6.73411	0
NTRK3	NTRK3	4.42862	0.709	PTPRD	PTPRD	9.02787	1	Neuron_Inh_Ctx_MGE_PVALB_ERBB4	Neuron_Excit_Ctx_L5IT_KHDRBS3	6.72824	0
NTRK3	NTRK3	4.36644	0.714917	PTPRD	PTPRD	9.08916	0.999	Neuron_Inh_Ctx_MGE_PVALB_CNTNAP4	Neuron_Excit_Ctx_Immature_ARPP21	6.7278	0
IL1RAPL1	IL1RAPL1	4.88151	0.795	PTPRD	PTPRD	8.57062	1	Neuron_Excit_Ctx_Immature_ARPP21	Neuron_Excit_Ctx-HPF-CR_Immature_Vglut2_RELN	6.72606	0.578
NTRK3	NTRK3	4.57494	0.775	PTPRD	PTPRD	8.87341	0.998	Neuron_Excit_Ctx_L6IT_LRP1B	Neuron_Excit_Ctx_L23IT_TAFA1	6.72417	0
EFNA5	EFNA5	5.29661	0.849	EPHA3	EPHA3	8.15038	1	Neuron_Excit_Ctx_L6IT_LRP1B	Neuron_Excit_Ctx-HPF-CR_Immature_Vglut2_RELN	6.7235	0
IL1RAPL1	IL1RAPL1	6.87464	0.971	PTPRD	PTPRD	6.57219	0.897196	Neuron_Excit_Ctx_L23IT_TAFA1	Astrocyte_Immature_ADGRV1	6.72341	0.58
NTRK3	NTRK3	5.79672	0.915	PTPRD	PTPRD	7.64675	0.99116	Neuron_Excit_Ctx_L45IT_RORB-POU6F2	Neuron_Inh_Ctx_MGE_PVALB_CNTNAP4	6.72174	0
IL1RAPL1	IL1RAPL1	4.82959	0.794	PTPRD	PTPRD	8.61382	0.998857	Neuron_Excit_Ctx_L5IT_KHDRBS3	Neuron_Excit_Ctx_L5NP_HS3ST4	6.72171	0.657
CALM1	CALM1	5.77938	0.912	KCNQ5	KCNQ5	7.66378	0.993	Neuron_Excit_Ctx_L45IT_RORB-POU6F2	Neuron_Excit_Ctx_L23IT_TAFA1	6.72158	0
CALM1	CALM1	5.77938	0.912	RYR2	RYR2	7.66346	0.988571	Neuron_Excit_Ctx_L45IT_RORB-POU6F2	Neuron_Excit_Ctx_L5NP_HS3ST4	6.72142	0
FSTL5	FSTL5	7.69065	0.980583	CHL1	CHL1	5.74787	0.929885	Neuron_Excit_Ctx-HPF-CR_Immature_Vglut2_RELN	Neuron_Excit_Ctx_L5ET_TAFA1	6.71926	0
NRXN3	NRXN3	5.49416	0.799	NLGN1	NLGN1	7.9443	0.995402	Neuron_Excit_Ctx_L5IT_KHDRBS3	Neuron_Excit_Ctx_L5ET_TAFA1	6.71923	0.323
NLGN1	NLGN1	7.9443	0.995402	NRXN3	NRXN3	5.49416	0.799	Neuron_Excit_Ctx_L5ET_TAFA1	Neuron_Excit_Ctx_L5IT_KHDRBS3	6.71923	0.323
NLGN4X	NLGN4X	5.20817	0.855	NRXN1	NRXN1	8.22479	0.996	Neuron_Excit_Ctx_L5IT_KHDRBS3	Neuron_Excit_Ctx_L23IT_Immature_MEF2C	6.71648	0
NCAM1	NCAM1	5.90203	0.908287	PTPRZ1	PTPRZ1	7.52591	0.985612	Neuron_Inh_Ctx_MGE_PVALB_CNTNAP4	Astrocyte_Str-Thal_Immature_PTPRZ1	6.71397	0
NCAM1	NCAM1	5.4531	0.877714	ROBO1	ROBO1	7.97477	0.994253	Neuron_Excit_Ctx_L5NP_HS3ST4	Neuron_Excit_Ctx_L5ET_TAFA1	6.71394	0
DSCAM	DSCAM	7.61838	0.986207	DCC	DCC	5.80723	0.83	Neuron_Excit_Ctx_L5ET_TAFA1	Neuron_Excit_Ctx_Immature_ARPP21	6.71281	0
NRXN3	NRXN3	6.20988	0.899	NLGN1	NLGN1	7.21113	0.974	Neuron_Inh_Ctx_CGE_LAMP5_ADARB2-GRIN2A	Neuron_Inh_Ctx_CGE_LAMP5_ADARB2-GRIN2A	6.7105	0.391
NLGN1	NLGN1	7.21113	0.974	NRXN3	NRXN3	6.20988	0.899	Neuron_Inh_Ctx_CGE_LAMP5_ADARB2-GRIN2A	Neuron_Inh_Ctx_CGE_LAMP5_ADARB2-GRIN2A	6.7105	0.391
CNTN1	CNTN1	5.8871	0.917	PTPRZ1	PTPRZ1	7.52591	0.985612	Neuron_Excit_Ctx_L6IT_LRP1B	Astrocyte_Str-Thal_Immature_PTPRZ1	6.70651	0
NRXN1	NRXN1	6.71891	0.945	NLGN1	NLGN1	6.6904	0.906542	Neuron_Inh_Ctx_MGE_PVALB_ERBB4	Astrocyte_Immature_ADGRV1	6.70465	1
NLGN1	NLGN1	6.6904	0.906542	NRXN1	NRXN1	6.71891	0.945	Astrocyte_Immature_ADGRV1	Neuron_Inh_Ctx_MGE_PVALB_ERBB4	6.70465	1
CNTN1	CNTN1	5.88216	0.887293	PTPRZ1	PTPRZ1	7.52591	0.985612	Neuron_Inh_Ctx_MGE_PVALB_CNTNAP4	Astrocyte_Str-Thal_Immature_PTPRZ1	6.70404	0
NCAM1	NCAM1	5.8816	0.944828	PTPRZ1	PTPRZ1	7.52591	0.985612	Neuron_Excit_Ctx_L5ET_TAFA1	Astrocyte_Str-Thal_Immature_PTPRZ1	6.70376	0
NLGN1	NLGN1	7.19712	0.96	NRXN3	NRXN3	6.20988	0.899	Neuron_Excit_Ctx_L5IT_KHDRBS3	Neuron_Inh_Ctx_CGE_LAMP5_ADARB2-GRIN2A	6.7035	0.451
NRXN3	NRXN3	6.20988	0.899	NLGN1	NLGN1	7.19712	0.96	Neuron_Inh_Ctx_CGE_LAMP5_ADARB2-GRIN2A	Neuron_Excit_Ctx_L5IT_KHDRBS3	6.7035	0.451
NRG3	NRG3	8.04555	0.992	EGFR	EGFR	5.36116	0.769784	Neuron_Inh_Ctx_CGE_VIP_ADARB2	Astrocyte_Str-Thal_Immature_PTPRZ1	6.70336	0
NRXN3	NRXN3	5.98049	0.821	NLGN1	NLGN1	7.4226	0.97	Neuron_Excit_Ctx_L6CT-6b_HS3ST4	Neuron_Inh_Ctx_MGE_PVALB_ERBB4	6.70155	0.462
NLGN1	NLGN1	7.4226	0.97	NRXN3	NRXN3	5.98049	0.821	Neuron_Inh_Ctx_MGE_PVALB_ERBB4	Neuron_Excit_Ctx_L6CT-6b_HS3ST4	6.70155	0.462
NXPH1	NXPH1	4.33282	0.679612	NRXN3	NRXN3	9.0689	0.999	Neuron_Excit_Ctx-HPF-CR_Immature_Vglut2_RELN	Neuron_Inh_Ctx_MGE_SST_NXPH1	6.70086	0
IL1RAPL1	IL1RAPL1	4.82959	0.794	PTPRD	PTPRD	8.57062	1	Neuron_Excit_Ctx_L5IT_KHDRBS3	Neuron_Excit_Ctx-HPF-CR_Immature_Vglut2_RELN	6.70011	0.658
NTRK3	NTRK3	4.36644	0.714917	PTPRD	PTPRD	9.02787	1	Neuron_Inh_Ctx_MGE_PVALB_CNTNAP4	Neuron_Excit_Ctx_L5IT_KHDRBS3	6.69716	0
NLGN1	NLGN1	7.40741	0.977	NRXN3	NRXN3	5.98049	0.821	Neuron_Excit_Ctx_Immature_ARPP21	Neuron_Excit_Ctx_L6CT-6b_HS3ST4	6.69395	0.5
NRXN3	NRXN3	5.98049	0.821	NLGN1	NLGN1	7.40741	0.977	Neuron_Excit_Ctx_L6CT-6b_HS3ST4	Neuron_Excit_Ctx_Immature_ARPP21	6.69395	0.5
FSTL5	FSTL5	7.69065	0.980583	CNTN5	CNTN5	5.6957	0.818	Neuron_Excit_Ctx-HPF-CR_Immature_Vglut2_RELN	Neuron_Inh_Ctx_MGE_SST_NXPH1	6.69317	0
IL1RAPL1	IL1RAPL1	6.87464	0.971	PTPRS	PTPRS	6.50622	0.951456	Neuron_Excit_Ctx_L23IT_TAFA1	Neuron_Excit_Ctx-HPF-CR_Immature_Vglut2_RELN	6.69043	0
APP	APP	5.89385	0.913143	DCC	DCC	7.48676	0.984	Neuron_Excit_Ctx_L5NP_HS3ST4	Neuron_Excit_Ctx_L5NP_HS3ST4	6.69031	0
CALM1	CALM1	5.77938	0.912	GRM7	GRM7	7.60115	0.987	Neuron_Excit_Ctx_L45IT_RORB-POU6F2	Neuron_Excit_Ctx_Immature_ARPP21	6.69027	0
NLGN1	NLGN1	7.16903	0.956835	NRXN3	NRXN3	6.20988	0.899	Astrocyte_Str-Thal_Immature_PTPRZ1	Neuron_Inh_Ctx_CGE_LAMP5_ADARB2-GRIN2A	6.68946	0.557
NRXN3	NRXN3	6.20988	0.899	NLGN1	NLGN1	7.16903	0.956835	Neuron_Inh_Ctx_CGE_LAMP5_ADARB2-GRIN2A	Astrocyte_Str-Thal_Immature_PTPRZ1	6.68946	0.557
DSCAM	DSCAM	6.94741	0.976	DCC	DCC	6.42845	0.92233	Neuron_Excit_Ctx_L23IT_TAFA1	Neuron_Excit_Ctx-HPF-CR_Immature_Vglut2_RELN	6.68793	0
IL1RAPL1	IL1RAPL1	6.80195	0.933	PTPRD	PTPRD	6.57219	0.897196	Neuron_Inh_Ctx_CGE_LAMP5_ADARB2-GRIN2A	Astrocyte_Immature_ADGRV1	6.68707	0.733
NLGN4X	NLGN4X	5.20817	0.855	NRXN1	NRXN1	8.16261	0.994	Neuron_Excit_Ctx_L5IT_KHDRBS3	Neuron_Inh_Ctx_CGE_VIP_ADARB2	6.68539	0
IL1RAPL1	IL1RAPL1	5.7215	0.856	PTPRD	PTPRD	7.64675	0.99116	Neuron_Inh_Ctx_MGE_SST_NXPH1	Neuron_Inh_Ctx_MGE_PVALB_CNTNAP4	6.68412	0.844
NLGN4X	NLGN4X	4.80887	0.781	NRXN1	NRXN1	8.55876	1	Neuron_Excit_Ctx_Immature_ARPP21	Neuron_Excit_Ctx_Immature_ARPP21	6.68381	0
NTRK3	NTRK3	4.42862	0.709	PTPRD	PTPRD	8.93754	0.999	Neuron_Inh_Ctx_MGE_PVALB_ERBB4	Neuron_Excit_Ctx_L23IT_Immature_MEF2C	6.68308	0
NCAM1	NCAM1	6.11671	0.924	NCAM2	NCAM2	7.24849	0.976	Neuron_Excit_Ctx_L6CT-6b_HS3ST4	Neuron_Excit_Ctx_L5IT_KHDRBS3	6.6826	0
IL1RAPL1	IL1RAPL1	5.71331	0.863	PTPRD	PTPRD	7.64675	0.99116	Neuron_Excit_Ctx_L23IT_Immature_MEF2C	Neuron_Inh_Ctx_MGE_PVALB_CNTNAP4	6.68003	0.869
NRG3	NRG3	7.99754	0.992	EGFR	EGFR	5.36116	0.769784	Neuron_Excit_Ctx_L23IT_Immature_MEF2C	Astrocyte_Str-Thal_Immature_PTPRZ1	6.67935	0
NTRK3	NTRK3	6.25014	0.961	PTPRD	PTPRD	7.10721	0.966	Neuron_Excit_Ctx_L23IT_TAFA1	Neuron_Inh_Ctx_CGE_LAMP5_ADARB2-GRIN2A	6.67868	0
NLGN4X	NLGN4X	5.88929	0.921	NRXN1	NRXN1	7.46578	0.95122	Neuron_Excit_Ctx_L45IT_RORB-POU6F2	Neuron_Inh_Str_Nacc_PBX3	6.67754	0
NCAM1	NCAM1	5.37991	0.838	ROBO1	ROBO1	7.97477	0.994253	Neuron_Inh_Ctx_CGE_LAMP5_ADARB2-GRIN2A	Neuron_Excit_Ctx_L5ET_TAFA1	6.67734	0
NCAM1	NCAM1	6.10598	0.939	NCAM2	NCAM2	7.24849	0.976	Neuron_Excit_Ctx_L23IT_Immature_MEF2C	Neuron_Excit_Ctx_L5IT_KHDRBS3	6.67724	0
NCAM1	NCAM1	5.37816	0.872	ROBO1	ROBO1	7.97477	0.994253	Neuron_Excit_Ctx_L6IT_LRP1B	Neuron_Excit_Ctx_L5ET_TAFA1	6.67647	0
NLGN1	NLGN1	7.37211	0.99	NRXN3	NRXN3	5.98049	0.821	Neuron_Excit_Ctx_L23IT_TAFA1	Neuron_Excit_Ctx_L6CT-6b_HS3ST4	6.67631	0.632
NRXN3	NRXN3	5.98049	0.821	NLGN1	NLGN1	7.37211	0.99	Neuron_Excit_Ctx_L6CT-6b_HS3ST4	Neuron_Excit_Ctx_L23IT_TAFA1	6.67631	0.632
NRXN3	NRXN3	7.89039	0.989655	NLGN1	NLGN1	5.4572	0.856	Neuron_Excit_Ctx_L5ET_TAFA1	Neuron_Excit_Ctx_L6IT_LRP1B	6.6738	0.635
NLGN1	NLGN1	5.4572	0.856	NRXN3	NRXN3	7.89039	0.989655	Neuron_Excit_Ctx_L6IT_LRP1B	Neuron_Excit_Ctx_L5ET_TAFA1	6.6738	0.635
NCAM1	NCAM1	5.82045	0.928	PTPRZ1	PTPRZ1	7.52591	0.985612	Neuron_Excit_Ctx_L5IT_KHDRBS3	Astrocyte_Str-Thal_Immature_PTPRZ1	6.67318	0
NTRK3	NTRK3	4.11519	0.642	PTPRD	PTPRD	9.22745	1	Astrocyte_Telen_SLC1A2	Neuron_Excit_Ctx_L45IT_RORB-POU6F2	6.67132	0
NRXN3	NRXN3	5.66596	0.738318	NLGN1	NLGN1	7.67562	0.985143	Astrocyte_Immature_ADGRV1	Neuron_Excit_Ctx_L5NP_HS3ST4	6.67079	0.596
NLGN1	NLGN1	7.67562	0.985143	NRXN3	NRXN3	5.66596	0.738318	Neuron_Excit_Ctx_L5NP_HS3ST4	Astrocyte_Immature_ADGRV1	6.67079	0.596
DSCAM	DSCAM	6.94741	0.976	DCC	DCC	6.39304	0.91	Neuron_Excit_Ctx_L23IT_TAFA1	Neuron_Excit_Ctx_L6IT_LRP1B	6.67022	0
CALM1	CALM1	5.77938	0.912	GRM7	GRM7	7.55969	0.99	Neuron_Excit_Ctx_L45IT_RORB-POU6F2	Neuron_Excit_Ctx_L45IT_RORB-POU6F2	6.66954	0
NTRK3	NTRK3	4.57494	0.775	PTPRD	PTPRD	8.75949	0.998	Neuron_Excit_Ctx_L6IT_LRP1B	Neuron_Excit_Ctx_L6IT_LRP1B	6.66721	0
IL1RAPL1	IL1RAPL1	6.75819	0.934857	PTPRD	PTPRD	6.57219	0.897196	Neuron_Excit_Ctx_L5NP_HS3ST4	Astrocyte_Immature_ADGRV1	6.66519	0.826
NLGN1	NLGN1	6.93403	0.941	NRXN3	NRXN3	6.3934	0.93	Astrocyte_Telen_SLC1A2	Neuron_Excit_Ctx_L23IT_Immature_MEF2C	6.66372	0.715
NRXN3	NRXN3	6.3934	0.93	NLGN1	NLGN1	6.93403	0.941	Neuron_Excit_Ctx_L23IT_Immature_MEF2C	Astrocyte_Telen_SLC1A2	6.66372	0.715
IL1RAPL1	IL1RAPL1	6.21765	0.943678	PTPRD	PTPRD	7.10721	0.966	Neuron_Excit_Ctx_L5ET_TAFA1	Neuron_Inh_Ctx_CGE_LAMP5_ADARB2-GRIN2A	6.66243	0.914
NTRK3	NTRK3	4.57494	0.775	PTPRD	PTPRD	8.74868	0.996552	Neuron_Excit_Ctx_L6IT_LRP1B	Neuron_Excit_Ctx_L5ET_TAFA1	6.66181	0
NLGN4X	NLGN4X	5.88929	0.921	NRXN1	NRXN1	7.43258	0.942446	Neuron_Excit_Ctx_L45IT_RORB-POU6F2	Astrocyte_Str-Thal_Immature_PTPRZ1	6.66093	0
NXPH1	NXPH1	6.60052	0.904	NRXN1	NRXN1	6.71891	0.945	Neuron_Inh_Ctx_CGE_LAMP5_ADARB2-GRIN2A	Neuron_Inh_Ctx_MGE_PVALB_ERBB4	6.65971	0
NLGN1	NLGN1	5.4572	0.856	NRXN1	NRXN1	7.85513	0.991	Neuron_Excit_Ctx_L6IT_LRP1B	Neuron_Inh_Ctx_MGE_SST_NXPH1	6.65616	1
NRXN1	NRXN1	7.85513	0.991	NLGN1	NLGN1	5.4572	0.856	Neuron_Inh_Ctx_MGE_SST_NXPH1	Neuron_Excit_Ctx_L6IT_LRP1B	6.65616	1
FSTL5	FSTL5	5.62909	0.852	CNTN5	CNTN5	7.68237	0.944	Neuron_Excit_Ctx_Immature_ARPP21	Neuron_Inh_Ctx_CGE_LAMP5_ADARB2-GRIN2A	6.65573	0
NCAM1	NCAM1	5.90203	0.908287	NCAM2	NCAM2	7.4086	0.977	Neuron_Inh_Ctx_MGE_PVALB_CNTNAP4	Neuron_Excit_Ctx_Immature_ARPP21	6.65531	0
IL1RAPL1	IL1RAPL1	6.80195	0.933	PTPRS	PTPRS	6.50622	0.951456	Neuron_Inh_Ctx_CGE_LAMP5_ADARB2-GRIN2A	Neuron_Excit_Ctx-HPF-CR_Immature_Vglut2_RELN	6.65409	0
NLGN1	NLGN1	4.52722	0.658537	NRXN3	NRXN3	8.7768	0.998	Neuron_Inh_Str_Nacc_PBX3	Neuron_Inh_Ctx_CGE_VIP_ADARB2	6.65201	0.685
NRXN3	NRXN3	8.7768	0.998	NLGN1	NLGN1	4.52722	0.658537	Neuron_Inh_Ctx_CGE_VIP_ADARB2	Neuron_Inh_Str_Nacc_PBX3	6.65201	0.685
NTRK3	NTRK3	4.36644	0.714917	PTPRD	PTPRD	8.93754	0.999	Neuron_Inh_Ctx_MGE_PVALB_CNTNAP4	Neuron_Excit_Ctx_L23IT_Immature_MEF2C	6.65199	0
NLGN4X	NLGN4X	4.80887	0.781	NRXN1	NRXN1	8.49334	0.986	Neuron_Excit_Ctx_Immature_ARPP21	Neuron_Excit_Ctx_L6CT-6b_HS3ST4	6.65111	0
NTRK3	NTRK3	4.42862	0.709	PTPRD	PTPRD	8.87341	0.998	Neuron_Inh_Ctx_MGE_PVALB_ERBB4	Neuron_Excit_Ctx_L23IT_TAFA1	6.65101	0
NCAM1	NCAM1	5.32669	0.780488	ROBO1	ROBO1	7.97477	0.994253	Neuron_Inh_Str_Nacc_PBX3	Neuron_Excit_Ctx_L5ET_TAFA1	6.65073	0
NCAM1	NCAM1	5.90203	0.908287	NCAM2	NCAM2	7.39767	0.986207	Neuron_Inh_Ctx_MGE_PVALB_CNTNAP4	Neuron_Excit_Ctx_L5ET_TAFA1	6.64985	0
NRG3	NRG3	7.93842	0.99779	EGFR	EGFR	5.36116	0.769784	Neuron_Inh_Ctx_MGE_PVALB_CNTNAP4	Astrocyte_Str-Thal_Immature_PTPRZ1	6.64979	0
NLGN4X	NLGN4X	4.80887	0.781	NRXN1	NRXN1	8.48601	0.999	Neuron_Excit_Ctx_Immature_ARPP21	Neuron_Excit_Ctx_L45IT_RORB-POU6F2	6.64744	0
NCAM1	NCAM1	5.8816	0.944828	NCAM2	NCAM2	7.4086	0.977	Neuron_Excit_Ctx_L5ET_TAFA1	Neuron_Excit_Ctx_Immature_ARPP21	6.6451	0
NLGN1	NLGN1	5.4572	0.856	NRXN1	NRXN1	7.8303	0.998	Neuron_Excit_Ctx_L6IT_LRP1B	Neuron_Inh_Ctx_CGE_LAMP5_ADARB2-GRIN2A	6.64375	1
NRXN1	NRXN1	7.8303	0.998	NLGN1	NLGN1	5.4572	0.856	Neuron_Inh_Ctx_CGE_LAMP5_ADARB2-GRIN2A	Neuron_Excit_Ctx_L6IT_LRP1B	6.64375	1
NLGN1	NLGN1	6.56573	0.937017	NRXN1	NRXN1	6.71891	0.945	Neuron_Inh_Ctx_MGE_PVALB_CNTNAP4	Neuron_Inh_Ctx_MGE_PVALB_ERBB4	6.64232	1
NRXN1	NRXN1	6.71891	0.945	NLGN1	NLGN1	6.56573	0.937017	Neuron_Inh_Ctx_MGE_PVALB_ERBB4	Neuron_Inh_Ctx_MGE_PVALB_CNTNAP4	6.64232	1
NLGN1	NLGN1	7.61724	0.966	NRXN3	NRXN3	5.66596	0.738318	Neuron_Excit_Ctx_L6CT-6b_HS3ST4	Astrocyte_Immature_ADGRV1	6.6416	0.699
NRXN3	NRXN3	5.66596	0.738318	NLGN1	NLGN1	7.61724	0.966	Astrocyte_Immature_ADGRV1	Neuron_Excit_Ctx_L6CT-6b_HS3ST4	6.6416	0.699
DSCAM	DSCAM	6.85119	0.861789	DCC	DCC	6.42845	0.92233	Neuron_Inh_Str_Nacc_PBX3	Neuron_Excit_Ctx-HPF-CR_Immature_Vglut2_RELN	6.63982	0
NCAM1	NCAM1	5.8816	0.944828	NCAM2	NCAM2	7.39767	0.986207	Neuron_Excit_Ctx_L5ET_TAFA1	Neuron_Excit_Ctx_L5ET_TAFA1	6.63964	0
NTRK3	NTRK3	5.97107	0.917	PTPRD	PTPRD	7.30631	0.959	Neuron_Excit_Ctx_L23IT_Immature_MEF2C	Neuron_Inh_Ctx_CGE_VIP_ADARB2	6.63869	0
NCAM1	NCAM1	5.75103	0.841727	PTPRZ1	PTPRZ1	7.52591	0.985612	Astrocyte_Str-Thal_Immature_PTPRZ1	Astrocyte_Str-Thal_Immature_PTPRZ1	6.63847	0
NCAM1	NCAM1	5.90203	0.908287	NCAM2	NCAM2	7.3746	0.986	Neuron_Inh_Ctx_MGE_PVALB_CNTNAP4	Neuron_Excit_Ctx_L45IT_RORB-POU6F2	6.63831	0
DSCAM	DSCAM	7.46776	0.966	DCC	DCC	5.80723	0.83	Neuron_Inh_Ctx_CGE_VIP_ADARB2	Neuron_Excit_Ctx_Immature_ARPP21	6.63749	0
IL1RAPL1	IL1RAPL1	7.0862	0.938	PTPRD	PTPRD	6.18738	0.908	Neuron_Inh_Ctx_MGE_PVALB_ERBB4	Neuron_Inh_Ctx_MGE_PVALB_ERBB4	6.63679	0.967
NRG3	NRG3	7.9124	0.993	EGFR	EGFR	5.36116	0.769784	Neuron_Inh_Ctx_MGE_SST_NXPH1	Astrocyte_Str-Thal_Immature_PTPRZ1	6.63678	0
NCAM1	NCAM1	5.90203	0.908287	NCAM2	NCAM2	7.36953	0.98	Neuron_Inh_Ctx_MGE_PVALB_CNTNAP4	Neuron_Excit_Ctx_L6IT_LRP1B	6.63578	0
NCAM1	NCAM1	6.11671	0.924	ROBO1	ROBO1	7.15412	0.957	Neuron_Excit_Ctx_L6CT-6b_HS3ST4	Neuron_Inh_Ctx_MGE_SST_NXPH1	6.63542	0
NXPH1	NXPH1	7.60183	0.987	NRXN3	NRXN3	5.66596	0.738318	Neuron_Inh_Ctx_MGE_SST_NXPH1	Astrocyte_Immature_ADGRV1	6.63389	0
NRXN3	NRXN3	5.98049	0.821	NLGN1	NLGN1	7.28598	0.987	Neuron_Excit_Ctx_L6CT-6b_HS3ST4	Neuron_Excit_Ctx_L45IT_RORB-POU6F2	6.63324	0.868
NLGN1	NLGN1	7.28598	0.987	NRXN3	NRXN3	5.98049	0.821	Neuron_Excit_Ctx_L45IT_RORB-POU6F2	Neuron_Excit_Ctx_L6CT-6b_HS3ST4	6.63324	0.868
NLGN4X	NLGN4X	4.80887	0.781	NRXN1	NRXN1	8.45742	0.995429	Neuron_Excit_Ctx_Immature_ARPP21	Neuron_Excit_Ctx_L5NP_HS3ST4	6.63314	0
FSTL5	FSTL5	5.58333	0.769	CNTN5	CNTN5	7.68237	0.944	Neuron_Inh_Ctx_CGE_LAMP5_ADARB2-GRIN2A	Neuron_Inh_Ctx_CGE_LAMP5_ADARB2-GRIN2A	6.63285	0
IL1RAPL1	IL1RAPL1	6.75819	0.934857	PTPRS	PTPRS	6.50622	0.951456	Neuron_Excit_Ctx_L5NP_HS3ST4	Neuron_Excit_Ctx-HPF-CR_Immature_Vglut2_RELN	6.6322	0
NCAM1	NCAM1	5.73487	0.875	PTPRZ1	PTPRZ1	7.52591	0.985612	Neuron_Inh_Ctx_CGE_VIP_ADARB2	Astrocyte_Str-Thal_Immature_PTPRZ1	6.63039	0
NCAM1	NCAM1	6.10598	0.939	ROBO1	ROBO1	7.15412	0.957	Neuron_Excit_Ctx_L23IT_Immature_MEF2C	Neuron_Inh_Ctx_MGE_SST_NXPH1	6.63005	0
NCAM1	NCAM1	5.8816	0.944828	NCAM2	NCAM2	7.3746	0.986	Neuron_Excit_Ctx_L5ET_TAFA1	Neuron_Excit_Ctx_L45IT_RORB-POU6F2	6.6281	0
IL1RAPL1	IL1RAPL1	4.88151	0.795	PTPRD	PTPRD	8.37364	0.98	Neuron_Excit_Ctx_Immature_ARPP21	Neuron_Excit_Ctx_L6CT-6b_HS3ST4	6.62757	0.989
NTRK3	NTRK3	4.02731	0.647	PTPRD	PTPRD	9.22745	1	Neuron_Inh_Ctx_CGE_VIP_ADARB2	Neuron_Excit_Ctx_L45IT_RORB-POU6F2	6.62738	0
NXPH1	NXPH1	7.58744	0.987845	NRXN3	NRXN3	5.66596	0.738318	Neuron_Inh_Ctx_MGE_PVALB_CNTNAP4	Astrocyte_Immature_ADGRV1	6.6267	0
NCAM1	NCAM1	5.8816	0.944828	NCAM2	NCAM2	7.36953	0.98	Neuron_Excit_Ctx_L5ET_TAFA1	Neuron_Excit_Ctx_L6IT_LRP1B	6.62557	0
NCAM1	NCAM1	5.72454	0.901	PTPRZ1	PTPRZ1	7.52591	0.985612	Neuron_Excit_Ctx_Immature_ARPP21	Astrocyte_Str-Thal_Immature_PTPRZ1	6.62523	0
CALM1	CALM1	5.5841	0.913	KCNQ5	KCNQ5	7.66378	0.993	Neuron_Excit_Ctx_L5IT_KHDRBS3	Neuron_Excit_Ctx_L23IT_TAFA1	6.62394	0
NLGN4X	NLGN4X	5.39248	0.86	NRXN1	NRXN1	7.85513	0.991	Neuron_Excit_Ctx_L23IT_Immature_MEF2C	Neuron_Inh_Ctx_MGE_SST_NXPH1	6.62381	0
CALM1	CALM1	5.5841	0.913	RYR2	RYR2	7.66346	0.988571	Neuron_Excit_Ctx_L5IT_KHDRBS3	Neuron_Excit_Ctx_L5NP_HS3ST4	6.62378	0
DSCAM	DSCAM	6.85119	0.861789	DCC	DCC	6.39304	0.91	Neuron_Inh_Str_Nacc_PBX3	Neuron_Excit_Ctx_L6IT_LRP1B	6.62211	0
NTRK3	NTRK3	4.36644	0.714917	PTPRD	PTPRD	8.87341	0.998	Neuron_Inh_Ctx_MGE_PVALB_CNTNAP4	Neuron_Excit_Ctx_L23IT_TAFA1	6.61992	0
IL1RAPL1	IL1RAPL1	6.511	0.945	PTPRD	PTPRD	6.72867	0.951	Neuron_Excit_Ctx_L6IT_LRP1B	Neuron_Inh_Ctx_MGE_SST_NXPH1	6.61984	0.991
NCAM1	NCAM1	5.70678	0.928	PTPRZ1	PTPRZ1	7.52591	0.985612	Neuron_Excit_Ctx_L23IT_TAFA1	Astrocyte_Str-Thal_Immature_PTPRZ1	6.61634	0
CALM1	CALM1	5.77938	0.912	GRM7	GRM7	7.45015	0.981	Neuron_Excit_Ctx_L45IT_RORB-POU6F2	Neuron_Excit_Ctx_L5IT_KHDRBS3	6.61476	0
NCAM1	NCAM1	5.82045	0.928	NCAM2	NCAM2	7.4086	0.977	Neuron_Excit_Ctx_L5IT_KHDRBS3	Neuron_Excit_Ctx_Immature_ARPP21	6.61452	0
NLGN4X	NLGN4X	5.39248	0.86	NRXN1	NRXN1	7.8303	0.998	Neuron_Excit_Ctx_L23IT_Immature_MEF2C	Neuron_Inh_Ctx_CGE_LAMP5_ADARB2-GRIN2A	6.61139	0
NRXN3	NRXN3	6.3934	0.93	NLGN1	NLGN1	6.82806	0.934	Neuron_Excit_Ctx_L23IT_Immature_MEF2C	Neuron_Inh_Ctx_CGE_VIP_ADARB2	6.61073	0.938
NLGN1	NLGN1	6.82806	0.934	NRXN3	NRXN3	6.3934	0.93	Neuron_Inh_Ctx_CGE_VIP_ADARB2	Neuron_Excit_Ctx_L23IT_Immature_MEF2C	6.61073	0.938
NXPH1	NXPH1	8.21937	0.991	NRXN3	NRXN3	5.00206	0.784	Neuron_Inh_Ctx_MGE_PVALB_ERBB4	Neuron_Excit_Ctx_L5NP_HS3ST4	6.61071	0
IL1RAPL1	IL1RAPL1	3.99318	0.579439	PTPRD	PTPRD	9.22745	1	Astrocyte_Immature_ADGRV1	Neuron_Excit_Ctx_L45IT_RORB-POU6F2	6.61032	0.912
NLGN4X	NLGN4X	4.80887	0.781	NRXN1	NRXN1	8.41019	0.994253	Neuron_Excit_Ctx_Immature_ARPP21	Neuron_Excit_Ctx_L5ET_TAFA1	6.60953	0
NCAM1	NCAM1	5.82045	0.928	NCAM2	NCAM2	7.39767	0.986207	Neuron_Excit_Ctx_L5IT_KHDRBS3	Neuron_Excit_Ctx_L5ET_TAFA1	6.60906	0
IL1RAPL1	IL1RAPL1	5.5673	0.866	PTPRD	PTPRD	7.64675	0.99116	Neuron_Excit_Ctx_L45IT_RORB-POU6F2	Neuron_Inh_Ctx_MGE_PVALB_CNTNAP4	6.60702	0.995
NTRK3	NTRK3	4.11519	0.642	PTPRD	PTPRD	9.08916	0.999	Astrocyte_Telen_SLC1A2	Neuron_Excit_Ctx_Immature_ARPP21	6.60217	0
IL1RAPL1	IL1RAPL1	4.82959	0.794	PTPRD	PTPRD	8.37364	0.98	Neuron_Excit_Ctx_L5IT_KHDRBS3	Neuron_Excit_Ctx_L6CT-6b_HS3ST4	6.60161	0.998
NTRK3	NTRK3	3.97272	0.653	PTPRD	PTPRD	9.22745	1	Neuron_Inh_Ctx_CGE_LAMP5_ADARB2-GRIN2A	Neuron_Excit_Ctx_L45IT_RORB-POU6F2	6.60008	0
NLGN1	NLGN1	7.53025	0.978	NRXN3	NRXN3	5.66596	0.738318	Neuron_Excit_Ctx_L23IT_Immature_MEF2C	Astrocyte_Immature_ADGRV1	6.59811	0.839
NRXN3	NRXN3	5.66596	0.738318	NLGN1	NLGN1	7.53025	0.978	Astrocyte_Immature_ADGRV1	Neuron_Excit_Ctx_L23IT_Immature_MEF2C	6.59811	0.839
NCAM1	NCAM1	5.82045	0.928	NCAM2	NCAM2	7.3746	0.986	Neuron_Excit_Ctx_L5IT_KHDRBS3	Neuron_Excit_Ctx_L45IT_RORB-POU6F2	6.59752	0
DSCAM	DSCAM	7.3867	0.980571	DCC	DCC	5.80723	0.83	Neuron_Excit_Ctx_L5NP_HS3ST4	Neuron_Excit_Ctx_Immature_ARPP21	6.59696	0
NLGN1	NLGN1	7.21113	0.974	NRXN3	NRXN3	5.98049	0.821	Neuron_Inh_Ctx_CGE_LAMP5_ADARB2-GRIN2A	Neuron_Excit_Ctx_L6CT-6b_HS3ST4	6.59581	0.966
NRXN3	NRXN3	5.98049	0.821	NLGN1	NLGN1	7.21113	0.974	Neuron_Excit_Ctx_L6CT-6b_HS3ST4	Neuron_Inh_Ctx_CGE_LAMP5_ADARB2-GRIN2A	6.59581	0.966
NLGN4X	NLGN4X	4.80887	0.781	NRXN1	NRXN1	8.38213	0.99	Neuron_Excit_Ctx_Immature_ARPP21	Astrocyte_Telen_SLC1A2	6.5955	0
CNTN4	CNTN4	6.88524	0.967	PTPRG	PTPRG	6.30476	0.912	Neuron_Excit_Ctx_L6IT_LRP1B	Neuron_Excit_Ctx_L6CT-6b_HS3ST4	6.595	0
NCAM1	NCAM1	5.82045	0.928	NCAM2	NCAM2	7.36953	0.98	Neuron_Excit_Ctx_L5IT_KHDRBS3	Neuron_Excit_Ctx_L6IT_LRP1B	6.59499	0
NTRK3	NTRK3	4.57494	0.775	PTPRD	PTPRD	8.61382	0.998857	Neuron_Excit_Ctx_L6IT_LRP1B	Neuron_Excit_Ctx_L5NP_HS3ST4	6.59438	0
NTRK3	NTRK3	4.42862	0.709	PTPRD	PTPRD	8.75949	0.998	Neuron_Inh_Ctx_MGE_PVALB_ERBB4	Neuron_Excit_Ctx_L6IT_LRP1B	6.59405	0
CNTN4	CNTN4	6.88313	0.954286	PTPRG	PTPRG	6.30476	0.912	Neuron_Excit_Ctx_L5NP_HS3ST4	Neuron_Excit_Ctx_L6CT-6b_HS3ST4	6.59394	0
CALM1	CALM1	5.77938	0.912	KCNQ5	KCNQ5	7.40819	0.977	Neuron_Excit_Ctx_L45IT_RORB-POU6F2	Neuron_Excit_Ctx_L6IT_LRP1B	6.59379	0
FSTL5	FSTL5	7.69065	0.980583	CNTN5	CNTN5	5.4954	0.796	Neuron_Excit_Ctx-HPF-CR_Immature_Vglut2_RELN	Neuron_Inh_Ctx_MGE_PVALB_ERBB4	6.59303	0
CALM1	CALM1	5.5841	0.913	GRM7	GRM7	7.60115	0.987	Neuron_Excit_Ctx_L5IT_KHDRBS3	Neuron_Excit_Ctx_Immature_ARPP21	6.59263	0
IL1RAPL1	IL1RAPL1	5.53164	0.838	PTPRD	PTPRD	7.64675	0.99116	Neuron_Excit_Ctx_L6CT-6b_HS3ST4	Neuron_Inh_Ctx_MGE_PVALB_CNTNAP4	6.5892	0.998
NLGN1	NLGN1	7.19712	0.96	NRXN3	NRXN3	5.98049	0.821	Neuron_Excit_Ctx_L5IT_KHDRBS3	Neuron_Excit_Ctx_L6CT-6b_HS3ST4	6.58881	0.979
NRXN3	NRXN3	5.98049	0.821	NLGN1	NLGN1	7.19712	0.96	Neuron_Excit_Ctx_L6CT-6b_HS3ST4	Neuron_Excit_Ctx_L5IT_KHDRBS3	6.58881	0.979
NTRK3	NTRK3	4.42862	0.709	PTPRD	PTPRD	8.74868	0.996552	Neuron_Inh_Ctx_MGE_PVALB_ERBB4	Neuron_Excit_Ctx_L5ET_TAFA1	6.58865	0
DSCAM	DSCAM	6.74628	0.937	DCC	DCC	6.42845	0.92233	Neuron_Excit_Ctx_L6CT-6b_HS3ST4	Neuron_Excit_Ctx-HPF-CR_Immature_Vglut2_RELN	6.58737	0
NLGN1	NLGN1	7.67562	0.985143	NRXN3	NRXN3	5.49416	0.799	Neuron_Excit_Ctx_L5NP_HS3ST4	Neuron_Excit_Ctx_L5IT_KHDRBS3	6.58489	0.978
NRXN3	NRXN3	5.49416	0.799	NLGN1	NLGN1	7.67562	0.985143	Neuron_Excit_Ctx_L5IT_KHDRBS3	Neuron_Excit_Ctx_L5NP_HS3ST4	6.58489	0.978
NLGN4X	NLGN4X	4.80887	0.781	NRXN1	NRXN1	8.35453	0.996	Neuron_Excit_Ctx_Immature_ARPP21	Neuron_Excit_Ctx_L23IT_TAFA1	6.5817	0
FGF14	FGF14	8.50091	0.997	FGFR2	FGFR2	4.66024	0.703	Neuron_Inh_Ctx_CGE_LAMP5_ADARB2-GRIN2A	Astrocyte_Telen_SLC1A2	6.58057	0
CNTN4	CNTN4	6.88524	0.967	PTPRG	PTPRG	6.27516	0.938	Neuron_Excit_Ctx_L6IT_LRP1B	Neuron_Excit_Ctx_L45IT_RORB-POU6F2	6.5802	0
NCAM1	NCAM1	5.75103	0.841727	NCAM2	NCAM2	7.4086	0.977	Astrocyte_Str-Thal_Immature_PTPRZ1	Neuron_Excit_Ctx_Immature_ARPP21	6.57981	0
CNTN4	CNTN4	6.88313	0.954286	PTPRG	PTPRG	6.27516	0.938	Neuron_Excit_Ctx_L5NP_HS3ST4	Neuron_Excit_Ctx_L45IT_RORB-POU6F2	6.57915	0
NLGN4X	NLGN4X	4.80887	0.781	NRXN1	NRXN1	8.34404	0.994	Neuron_Excit_Ctx_Immature_ARPP21	Neuron_Excit_Ctx_L6IT_LRP1B	6.57646	0
NCAM1	NCAM1	5.90203	0.908287	NCAM2	NCAM2	7.24849	0.976	Neuron_Inh_Ctx_MGE_PVALB_CNTNAP4	Neuron_Excit_Ctx_L5IT_KHDRBS3	6.57526	0
NRXN3	NRXN3	5.98049	0.821	NLGN1	NLGN1	7.16903	0.956835	Neuron_Excit_Ctx_L6CT-6b_HS3ST4	Astrocyte_Str-Thal_Immature_PTPRZ1	6.57476	0.91
NLGN1	NLGN1	7.16903	0.956835	NRXN3	NRXN3	5.98049	0.821	Astrocyte_Str-Thal_Immature_PTPRZ1	Neuron_Excit_Ctx_L6CT-6b_HS3ST4	6.57476	0.91
NLGN1	NLGN1	6.75612	0.918	NRXN3	NRXN3	6.3934	0.93	Neuron_Inh_Ctx_MGE_SST_NXPH1	Neuron_Excit_Ctx_L23IT_Immature_MEF2C	6.57476	0.985
NRXN3	NRXN3	6.3934	0.93	NLGN1	NLGN1	6.75612	0.918	Neuron_Excit_Ctx_L23IT_Immature_MEF2C	Neuron_Inh_Ctx_MGE_SST_NXPH1	6.57476	0.985
NCAM1	NCAM1	5.75103	0.841727	NCAM2	NCAM2	7.39767	0.986207	Astrocyte_Str-Thal_Immature_PTPRZ1	Neuron_Excit_Ctx_L5ET_TAFA1	6.57435	0
NLGN4X	NLGN4X	4.80887	0.781	NRXN1	NRXN1	8.33784	0.994	Neuron_Excit_Ctx_Immature_ARPP21	Neuron_Excit_Ctx_L5IT_KHDRBS3	6.57335	0
NTRK3	NTRK3	4.57494	0.775	PTPRD	PTPRD	8.57062	1	Neuron_Excit_Ctx_L6IT_LRP1B	Neuron_Excit_Ctx-HPF-CR_Immature_Vglut2_RELN	6.57278	0
NRXN3	NRXN3	6.20988	0.899	NLGN1	NLGN1	6.93403	0.941	Neuron_Inh_Ctx_CGE_LAMP5_ADARB2-GRIN2A	Astrocyte_Telen_SLC1A2	6.57195	0.994
NLGN1	NLGN1	6.93403	0.941	NRXN3	NRXN3	6.20988	0.899	Astrocyte_Telen_SLC1A2	Neuron_Inh_Ctx_CGE_LAMP5_ADARB2-GRIN2A	6.57195	0.994
CALM1	CALM1	5.5841	0.913	GRM7	GRM7	7.55969	0.99	Neuron_Excit_Ctx_L5IT_KHDRBS3	Neuron_Excit_Ctx_L45IT_RORB-POU6F2	6.5719	0
NCAM1	NCAM1	5.73487	0.875	NCAM2	NCAM2	7.4086	0.977	Neuron_Inh_Ctx_CGE_VIP_ADARB2	Neuron_Excit_Ctx_Immature_ARPP21	6.57173	0
NTRK3	NTRK3	4.11519	0.642	PTPRD	PTPRD	9.02787	1	Astrocyte_Telen_SLC1A2	Neuron_Excit_Ctx_L5IT_KHDRBS3	6.57153	0
APP	APP	5.65405	0.929885	DCC	DCC	7.48676	0.984	Neuron_Excit_Ctx_L5ET_TAFA1	Neuron_Excit_Ctx_L5NP_HS3ST4	6.57041	0
DSCAM	DSCAM	6.74628	0.937	DCC	DCC	6.39304	0.91	Neuron_Excit_Ctx_L6CT-6b_HS3ST4	Neuron_Excit_Ctx_L6IT_LRP1B	6.56966	0
SLIT1	SLIT1	5.16311	0.861	ROBO1	ROBO1	7.97477	0.994253	Neuron_Excit_Ctx_L6IT_LRP1B	Neuron_Excit_Ctx_L5ET_TAFA1	6.56894	0
IL1RAPL1	IL1RAPL1	5.4898	0.788	PTPRD	PTPRD	7.64675	0.99116	Neuron_Inh_Ctx_CGE_VIP_ADARB2	Neuron_Inh_Ctx_MGE_PVALB_CNTNAP4	6.56827	0.998
NCAM1	NCAM1	5.72454	0.901	NCAM2	NCAM2	7.4086	0.977	Neuron_Excit_Ctx_Immature_ARPP21	Neuron_Excit_Ctx_Immature_ARPP21	6.56657	0
NCAM1	NCAM1	5.73487	0.875	NCAM2	NCAM2	7.39767	0.986207	Neuron_Inh_Ctx_CGE_VIP_ADARB2	Neuron_Excit_Ctx_L5ET_TAFA1	6.56627	0
NCAM1	NCAM1	5.8816	0.944828	NCAM2	NCAM2	7.24849	0.976	Neuron_Excit_Ctx_L5ET_TAFA1	Neuron_Excit_Ctx_L5IT_KHDRBS3	6.56505	0
CALM1	CALM1	5.77938	0.912	RYR2	RYR2	7.35037	0.987	Neuron_Excit_Ctx_L45IT_RORB-POU6F2	Neuron_Excit_Ctx_L5IT_KHDRBS3	6.56488	0
NRXN3	NRXN3	7.66973	0.987	NLGN1	NLGN1	5.4572	0.856	Neuron_Excit_Ctx_L23IT_TAFA1	Neuron_Excit_Ctx_L6IT_LRP1B	6.56346	0.993
NLGN1	NLGN1	5.4572	0.856	NRXN3	NRXN3	7.66973	0.987	Neuron_Excit_Ctx_L6IT_LRP1B	Neuron_Excit_Ctx_L23IT_TAFA1	6.56346	0.993
NTRK3	NTRK3	4.36644	0.714917	PTPRD	PTPRD	8.75949	0.998	Neuron_Inh_Ctx_MGE_PVALB_CNTNAP4	Neuron_Excit_Ctx_L6IT_LRP1B	6.56297	0
NCAM1	NCAM1	5.75103	0.841727	NCAM2	NCAM2	7.3746	0.986	Astrocyte_Str-Thal_Immature_PTPRZ1	Neuron_Excit_Ctx_L45IT_RORB-POU6F2	6.56281	0
IL1RAPL1	IL1RAPL1	6.39651	0.861789	PTPRD	PTPRD	6.72867	0.951	Neuron_Inh_Str_Nacc_PBX3	Neuron_Inh_Ctx_MGE_SST_NXPH1	6.56259	0.929
NCAM1	NCAM1	5.72454	0.901	NCAM2	NCAM2	7.39767	0.986207	Neuron_Excit_Ctx_Immature_ARPP21	Neuron_Excit_Ctx_L5ET_TAFA1	6.56111	0
NCAM1	NCAM1	5.75103	0.841727	NCAM2	NCAM2	7.36953	0.98	Astrocyte_Str-Thal_Immature_PTPRZ1	Neuron_Excit_Ctx_L6IT_LRP1B	6.56028	0
NLGN4X	NLGN4X	4.80887	0.781	NRXN1	NRXN1	8.31036	1	Neuron_Excit_Ctx_Immature_ARPP21	Neuron_Excit_Ctx-HPF-CR_Immature_Vglut2_RELN	6.55961	0
NTRK3	NTRK3	4.02731	0.647	PTPRD	PTPRD	9.08916	0.999	Neuron_Inh_Ctx_CGE_VIP_ADARB2	Neuron_Excit_Ctx_Immature_ARPP21	6.55824	0
NCAM1	NCAM1	5.70678	0.928	NCAM2	NCAM2	7.4086	0.977	Neuron_Excit_Ctx_L23IT_TAFA1	Neuron_Excit_Ctx_Immature_ARPP21	6.55769	0
NCAM1	NCAM1	5.58939	0.827	PTPRZ1	PTPRZ1	7.52591	0.985612	Astrocyte_Telen_SLC1A2	Astrocyte_Str-Thal_Immature_PTPRZ1	6.55765	0
NTRK3	NTRK3	4.36644	0.714917	PTPRD	PTPRD	8.74868	0.996552	Neuron_Inh_Ctx_MGE_PVALB_CNTNAP4	Neuron_Excit_Ctx_L5ET_TAFA1	6.55756	0
NLGN1	NLGN1	7.61724	0.966	NRXN3	NRXN3	5.49416	0.799	Neuron_Excit_Ctx_L6CT-6b_HS3ST4	Neuron_Excit_Ctx_L5IT_KHDRBS3	6.5557	0.992
NRXN3	NRXN3	5.49416	0.799	NLGN1	NLGN1	7.61724	0.966	Neuron_Excit_Ctx_L5IT_KHDRBS3	Neuron_Excit_Ctx_L6CT-6b_HS3ST4	6.5557	0.992
FSTL5	FSTL5	7.69065	0.980583	CHL1	CHL1	5.4201	0.872	Neuron_Excit_Ctx-HPF-CR_Immature_Vglut2_RELN	Neuron_Excit_Ctx_L5NP_HS3ST4	6.55537	0
NXPH1	NXPH1	4.33282	0.679612	NRXN3	NRXN3	8.7768	0.998	Neuron_Excit_Ctx-HPF-CR_Immature_Vglut2_RELN	Neuron_Inh_Ctx_CGE_VIP_ADARB2	6.55481	0
NCAM1	NCAM1	5.73487	0.875	NCAM2	NCAM2	7.3746	0.986	Neuron_Inh_Ctx_CGE_VIP_ADARB2	Neuron_Excit_Ctx_L45IT_RORB-POU6F2	6.55473	0
CNTN4	CNTN4	6.30891	0.937	PTPRG	PTPRG	6.79656	0.954696	Neuron_Excit_Ctx_L45IT_RORB-POU6F2	Neuron_Inh_Ctx_MGE_PVALB_CNTNAP4	6.55274	0
NCAM1	NCAM1	5.70678	0.928	NCAM2	NCAM2	7.39767	0.986207	Neuron_Excit_Ctx_L23IT_TAFA1	Neuron_Excit_Ctx_L5ET_TAFA1	6.55222	0
NCAM1	NCAM1	5.73487	0.875	NCAM2	NCAM2	7.36953	0.98	Neuron_Inh_Ctx_CGE_VIP_ADARB2	Neuron_Excit_Ctx_L6IT_LRP1B	6.5522	0
NTRK3	NTRK3	5.79672	0.915	PTPRD	PTPRD	7.30631	0.959	Neuron_Excit_Ctx_L45IT_RORB-POU6F2	Neuron_Inh_Ctx_CGE_VIP_ADARB2	6.55152	0
NCAM1	NCAM1	5.72454	0.901	NCAM2	NCAM2	7.3746	0.986	Neuron_Excit_Ctx_Immature_ARPP21	Neuron_Excit_Ctx_L45IT_RORB-POU6F2	6.54957	0
NXPH1	NXPH1	7.60183	0.987	NRXN3	NRXN3	5.49416	0.799	Neuron_Inh_Ctx_MGE_SST_NXPH1	Neuron_Excit_Ctx_L5IT_KHDRBS3	6.54799	0
NCAM1	NCAM1	5.72454	0.901	NCAM2	NCAM2	7.36953	0.98	Neuron_Excit_Ctx_Immature_ARPP21	Neuron_Excit_Ctx_L6IT_LRP1B	6.54704	0
NRXN3	NRXN3	5.66596	0.738318	NLGN1	NLGN1	7.4226	0.97	Astrocyte_Immature_ADGRV1	Neuron_Inh_Ctx_MGE_PVALB_ERBB4	6.54428	0.936
NLGN1	NLGN1	7.4226	0.97	NRXN3	NRXN3	5.66596	0.738318	Neuron_Inh_Ctx_MGE_PVALB_ERBB4	Astrocyte_Immature_ADGRV1	6.54428	0.936
NLGN1	NLGN1	4.52722	0.658537	NRXN1	NRXN1	8.55876	1	Neuron_Inh_Str_Nacc_PBX3	Neuron_Excit_Ctx_Immature_ARPP21	6.54299	1
NRXN1	NRXN1	8.55876	1	NLGN1	NLGN1	4.52722	0.658537	Neuron_Excit_Ctx_Immature_ARPP21	Neuron_Inh_Str_Nacc_PBX3	6.54299	1
NRXN3	NRXN3	6.3934	0.93	NLGN1	NLGN1	6.6904	0.906542	Neuron_Excit_Ctx_L23IT_Immature_MEF2C	Astrocyte_Immature_ADGRV1	6.5419	0.973
NLGN1	NLGN1	6.6904	0.906542	NRXN3	NRXN3	6.3934	0.93	Astrocyte_Immature_ADGRV1	Neuron_Excit_Ctx_L23IT_Immature_MEF2C	6.5419	0.973
IL1RAPL1	IL1RAPL1	6.511	0.945	PTPRD	PTPRD	6.57219	0.897196	Neuron_Excit_Ctx_L6IT_LRP1B	Astrocyte_Immature_ADGRV1	6.5416	0.993
FSTL5	FSTL5	7.69065	0.980583	CNTN5	CNTN5	5.39206	0.803	Neuron_Excit_Ctx-HPF-CR_Immature_Vglut2_RELN	Neuron_Excit_Ctx_Immature_ARPP21	6.54135	0
IL1RAPL1	IL1RAPL1	3.99318	0.579439	PTPRD	PTPRD	9.08916	0.999	Astrocyte_Immature_ADGRV1	Neuron_Excit_Ctx_Immature_ARPP21	6.54117	0.975
NXPH1	NXPH1	7.58744	0.987845	NRXN3	NRXN3	5.49416	0.799	Neuron_Inh_Ctx_MGE_PVALB_CNTNAP4	Neuron_Excit_Ctx_L5IT_KHDRBS3	6.5408	0
NCAM1	NCAM1	5.70678	0.928	NCAM2	NCAM2	7.3746	0.986	Neuron_Excit_Ctx_L23IT_TAFA1	Neuron_Excit_Ctx_L45IT_RORB-POU6F2	6.54069	0
NTRK3	NTRK3	5.97107	0.917	PTPRD	PTPRD	7.10721	0.966	Neuron_Excit_Ctx_L23IT_Immature_MEF2C	Neuron_Inh_Ctx_CGE_LAMP5_ADARB2-GRIN2A	6.53914	0
NLGN4X	NLGN4X	6.07896	0.939	NRXN1	NRXN1	6.99746	0.977901	Neuron_Excit_Ctx_L23IT_TAFA1	Neuron_Inh_Ctx_MGE_PVALB_CNTNAP4	6.53821	0
NCAM1	NCAM1	5.70678	0.928	NCAM2	NCAM2	7.36953	0.98	Neuron_Excit_Ctx_L23IT_TAFA1	Neuron_Excit_Ctx_L6IT_LRP1B	6.53816	0
NLGN1	NLGN1	7.40741	0.977	NRXN3	NRXN3	5.66596	0.738318	Neuron_Excit_Ctx_Immature_ARPP21	Astrocyte_Immature_ADGRV1	6.53669	0.935
NRXN3	NRXN3	5.66596	0.738318	NLGN1	NLGN1	7.40741	0.977	Astrocyte_Immature_ADGRV1	Neuron_Excit_Ctx_Immature_ARPP21	6.53669	0.935
NCAM1	NCAM1	5.82045	0.928	NCAM2	NCAM2	7.24849	0.976	Neuron_Excit_Ctx_L5IT_KHDRBS3	Neuron_Excit_Ctx_L5IT_KHDRBS3	6.53447	0
FSTL5	FSTL5	5.38253	0.804	CNTN5	CNTN5	7.68237	0.944	Neuron_Excit_Ctx_L6IT_LRP1B	Neuron_Inh_Ctx_CGE_LAMP5_ADARB2-GRIN2A	6.53245	0
NLGN4X	NLGN4X	5.20817	0.855	NRXN1	NRXN1	7.85513	0.991	Neuron_Excit_Ctx_L5IT_KHDRBS3	Neuron_Inh_Ctx_MGE_SST_NXPH1	6.53165	0
IL1RAPL1	IL1RAPL1	6.87464	0.971	PTPRD	PTPRD	6.18738	0.908	Neuron_Excit_Ctx_L23IT_TAFA1	Neuron_Inh_Ctx_MGE_PVALB_ERBB4	6.53101	1
NTRK3	NTRK3	3.97272	0.653	PTPRD	PTPRD	9.08916	0.999	Neuron_Inh_Ctx_CGE_LAMP5_ADARB2-GRIN2A	Neuron_Excit_Ctx_Immature_ARPP21	6.53094	0
FSTL5	FSTL5	7.69065	0.980583	CHL1	CHL1	5.36631	0.844	Neuron_Excit_Ctx-HPF-CR_Immature_Vglut2_RELN	Neuron_Inh_Ctx_MGE_SST_NXPH1	6.52848	0
NCAM1	NCAM1	5.90203	0.908287	ROBO1	ROBO1	7.15412	0.957	Neuron_Inh_Ctx_MGE_PVALB_CNTNAP4	Neuron_Inh_Ctx_MGE_SST_NXPH1	6.52808	0
NTRK3	NTRK3	4.02731	0.647	PTPRD	PTPRD	9.02787	1	Neuron_Inh_Ctx_CGE_VIP_ADARB2	Neuron_Excit_Ctx_L5IT_KHDRBS3	6.52759	0
NTRK3	NTRK3	4.11519	0.642	PTPRD	PTPRD	8.93754	0.999	Astrocyte_Telen_SLC1A2	Neuron_Excit_Ctx_L23IT_Immature_MEF2C	6.52637	0
NCAM1	NCAM1	5.07483	0.803	ROBO1	ROBO1	7.97477	0.994253	Neuron_Inh_Ctx_MGE_PVALB_ERBB4	Neuron_Excit_Ctx_L5ET_TAFA1	6.5248	0
APP	APP	5.55961	0.915	DCC	DCC	7.48676	0.984	Neuron_Excit_Ctx_L23IT_TAFA1	Neuron_Excit_Ctx_L5NP_HS3ST4	6.52319	0
RELN	RELN	9.85632	1	LRP8	LRP8	3.19001	0.555	Neuron_Excit_Ctx-HPF-CR_Immature_Vglut2_RELN	Neuron_Inh_Ctx_MGE_SST_NXPH1	6.52317	0
CNTN4	CNTN4	6.88524	0.967	PTPRG	PTPRG	6.15846	0.913	Neuron_Excit_Ctx_L6IT_LRP1B	Neuron_Excit_Ctx_L5IT_KHDRBS3	6.52185	0
NTRK3	NTRK3	4.42862	0.709	PTPRD	PTPRD	8.61382	0.998857	Neuron_Inh_Ctx_MGE_PVALB_ERBB4	Neuron_Excit_Ctx_L5NP_HS3ST4	6.52122	0
PTN	PTN	6.53605	0.92	PTPRS	PTPRS	6.50622	0.951456	Astrocyte_Telen_SLC1A2	Neuron_Excit_Ctx-HPF-CR_Immature_Vglut2_RELN	6.52113	0
CNTN4	CNTN4	6.88313	0.954286	PTPRG	PTPRG	6.15846	0.913	Neuron_Excit_Ctx_L5NP_HS3ST4	Neuron_Excit_Ctx_L5IT_KHDRBS3	6.52079	0
NLGN4X	NLGN4X	5.20817	0.855	NRXN1	NRXN1	7.8303	0.998	Neuron_Excit_Ctx_L5IT_KHDRBS3	Neuron_Inh_Ctx_CGE_LAMP5_ADARB2-GRIN2A	6.51923	0
NRXN3	NRXN3	5.66596	0.738318	NLGN1	NLGN1	7.37211	0.99	Astrocyte_Immature_ADGRV1	Neuron_Excit_Ctx_L23IT_TAFA1	6.51904	0.957
NLGN1	NLGN1	7.37211	0.99	NRXN3	NRXN3	5.66596	0.738318	Neuron_Excit_Ctx_L23IT_TAFA1	Astrocyte_Immature_ADGRV1	6.51904	0.957
NRXN3	NRXN3	6.20988	0.899	NLGN1	NLGN1	6.82806	0.934	Neuron_Inh_Ctx_CGE_LAMP5_ADARB2-GRIN2A	Neuron_Inh_Ctx_CGE_VIP_ADARB2	6.51897	0.999
NLGN1	NLGN1	6.82806	0.934	NRXN3	NRXN3	6.20988	0.899	Neuron_Inh_Ctx_CGE_VIP_ADARB2	Neuron_Inh_Ctx_CGE_LAMP5_ADARB2-GRIN2A	6.51897	0.999
NCAM1	NCAM1	5.8816	0.944828	ROBO1	ROBO1	7.15412	0.957	Neuron_Excit_Ctx_L5ET_TAFA1	Neuron_Inh_Ctx_MGE_SST_NXPH1	6.51786	0
CALM1	CALM1	5.5841	0.913	GRM7	GRM7	7.45015	0.981	Neuron_Excit_Ctx_L5IT_KHDRBS3	Neuron_Excit_Ctx_L5IT_KHDRBS3	6.51712	0
CNTN4	CNTN4	6.88524	0.967	PTPRG	PTPRG	6.14871	0.904	Neuron_Excit_Ctx_L6IT_LRP1B	Neuron_Inh_Ctx_MGE_SST_NXPH1	6.51697	0
NLGN4X	NLGN4X	4.80887	0.781	NRXN1	NRXN1	8.22479	0.996	Neuron_Excit_Ctx_Immature_ARPP21	Neuron_Excit_Ctx_L23IT_Immature_MEF2C	6.51683	0
NCAM1	NCAM1	5.50765	0.872	PTPRZ1	PTPRZ1	7.52591	0.985612	Neuron_Inh_Ctx_MGE_SST_NXPH1	Astrocyte_Str-Thal_Immature_PTPRZ1	6.51678	0
CNTN4	CNTN4	6.88313	0.954286	PTPRG	PTPRG	6.14871	0.904	Neuron_Excit_Ctx_L5NP_HS3ST4	Neuron_Inh_Ctx_MGE_SST_NXPH1	6.51592	0
CALM1	CALM1	5.77938	0.912	GRM7	GRM7	7.25168	0.99	Neuron_Excit_Ctx_L45IT_RORB-POU6F2	Neuron_Excit_Ctx_L23IT_TAFA1	6.51553	0
IL1RAPL1	IL1RAPL1	5.7215	0.856	PTPRD	PTPRD	7.30631	0.959	Neuron_Inh_Ctx_MGE_SST_NXPH1	Neuron_Inh_Ctx_CGE_VIP_ADARB2	6.51391	1
DSCAM	DSCAM	7.22042	0.981	DCC	DCC	5.80723	0.83	Neuron_Excit_Ctx_L5IT_KHDRBS3	Neuron_Excit_Ctx_Immature_ARPP21	6.51382	0
NRXN3	NRXN3	5.49416	0.799	NLGN1	NLGN1	7.53025	0.978	Neuron_Excit_Ctx_L5IT_KHDRBS3	Neuron_Excit_Ctx_L23IT_Immature_MEF2C	6.51221	1
NLGN1	NLGN1	7.53025	0.978	NRXN3	NRXN3	5.49416	0.799	Neuron_Excit_Ctx_L23IT_Immature_MEF2C	Neuron_Excit_Ctx_L5IT_KHDRBS3	6.51221	1
CALM1	CALM1	5.77938	0.912	KCNQ5	KCNQ5	7.24459	0.983	Neuron_Excit_Ctx_L45IT_RORB-POU6F2	Neuron_Excit_Ctx_L45IT_RORB-POU6F2	6.51199	0
CNTN4	CNTN4	6.88524	0.967	PTPRG	PTPRG	6.13595	0.923429	Neuron_Excit_Ctx_L6IT_LRP1B	Neuron_Excit_Ctx_L5NP_HS3ST4	6.5106	0
IL1RAPL1	IL1RAPL1	3.99318	0.579439	PTPRD	PTPRD	9.02787	1	Astrocyte_Immature_ADGRV1	Neuron_Excit_Ctx_L5IT_KHDRBS3	6.51052	0.991
NLGN1	NLGN1	4.52722	0.658537	NRXN1	NRXN1	8.49334	0.986	Neuron_Inh_Str_Nacc_PBX3	Neuron_Excit_Ctx_L6CT-6b_HS3ST4	6.51028	1
NRXN1	NRXN1	8.49334	0.986	NLGN1	NLGN1	4.52722	0.658537	Neuron_Excit_Ctx_L6CT-6b_HS3ST4	Neuron_Inh_Str_Nacc_PBX3	6.51028	1
IL1RAPL1	IL1RAPL1	5.71331	0.863	PTPRD	PTPRD	7.30631	0.959	Neuron_Excit_Ctx_L23IT_Immature_MEF2C	Neuron_Inh_Ctx_CGE_VIP_ADARB2	6.50981	1
CNTN4	CNTN4	6.88313	0.954286	PTPRG	PTPRG	6.13595	0.923429	Neuron_Excit_Ctx_L5NP_HS3ST4	Neuron_Excit_Ctx_L5NP_HS3ST4	6.50954	0
IL1RAPL1	IL1RAPL1	6.511	0.945	PTPRS	PTPRS	6.50622	0.951456	Neuron_Excit_Ctx_L6IT_LRP1B	Neuron_Excit_Ctx-HPF-CR_Immature_Vglut2_RELN	6.50861	0
NLGN1	NLGN1	4.52722	0.658537	NRXN1	NRXN1	8.48601	0.999	Neuron_Inh_Str_Nacc_PBX3	Neuron_Excit_Ctx_L45IT_RORB-POU6F2	6.50661	1
NRXN1	NRXN1	8.48601	0.999	NLGN1	NLGN1	4.52722	0.658537	Neuron_Excit_Ctx_L45IT_RORB-POU6F2	Neuron_Inh_Str_Nacc_PBX3	6.50661	1
CNTN4	CNTN4	6.88524	0.967	PTPRG	PTPRG	6.12631	0.913	Neuron_Excit_Ctx_L6IT_LRP1B	Neuron_Excit_Ctx_Immature_ARPP21	6.50578	0
CNTN4	CNTN4	6.88313	0.954286	PTPRG	PTPRG	6.12631	0.913	Neuron_Excit_Ctx_L5NP_HS3ST4	Neuron_Excit_Ctx_Immature_ARPP21	6.50472	0
APP	APP	5.52015	0.864078	DCC	DCC	7.48676	0.984	Neuron_Excit_Ctx-HPF-CR_Immature_Vglut2_RELN	Neuron_Excit_Ctx_L5NP_HS3ST4	6.50346	0
NTRK3	NTRK3	3.97272	0.653	PTPRD	PTPRD	9.02787	1	Neuron_Inh_Ctx_CGE_LAMP5_ADARB2-GRIN2A	Neuron_Excit_Ctx_L5IT_KHDRBS3	6.50029	0
SLIT3	SLIT3	5.0248	0.84023	ROBO1	ROBO1	7.97477	0.994253	Neuron_Excit_Ctx_L5ET_TAFA1	Neuron_Excit_Ctx_L5ET_TAFA1	6.49979	0
NCAM1	NCAM1	5.75103	0.841727	NCAM2	NCAM2	7.24849	0.976	Astrocyte_Str-Thal_Immature_PTPRZ1	Neuron_Excit_Ctx_L5IT_KHDRBS3	6.49976	0
CNTN4	CNTN4	6.20289	0.933	PTPRG	PTPRG	6.79656	0.954696	Neuron_Excit_Ctx_L23IT_TAFA1	Neuron_Inh_Ctx_MGE_PVALB_CNTNAP4	6.49973	0
NTRK3	NTRK3	4.42862	0.709	PTPRD	PTPRD	8.57062	1	Neuron_Inh_Ctx_MGE_PVALB_ERBB4	Neuron_Excit_Ctx-HPF-CR_Immature_Vglut2_RELN	6.49962	0
NCAM1	NCAM1	5.58939	0.827	NCAM2	NCAM2	7.4086	0.977	Astrocyte_Telen_SLC1A2	Neuron_Excit_Ctx_Immature_ARPP21	6.499	0
NCAM1	NCAM1	5.01959	0.766355	ROBO1	ROBO1	7.97477	0.994253	Astrocyte_Immature_ADGRV1	Neuron_Excit_Ctx_L5ET_TAFA1	6.49718	0
NXPH1	NXPH1	6.60052	0.904	NRXN3	NRXN3	6.3934	0.93	Neuron_Inh_Ctx_CGE_LAMP5_ADARB2-GRIN2A	Neuron_Excit_Ctx_L23IT_Immature_MEF2C	6.49696	0
CALM1	CALM1	5.5841	0.913	KCNQ5	KCNQ5	7.40819	0.977	Neuron_Excit_Ctx_L5IT_KHDRBS3	Neuron_Excit_Ctx_L6IT_LRP1B	6.49615	0
NRXN3	NRXN3	7.53304	0.984	NLGN1	NLGN1	5.4572	0.856	Neuron_Excit_Ctx_L45IT_RORB-POU6F2	Neuron_Excit_Ctx_L6IT_LRP1B	6.49512	0.999
NLGN1	NLGN1	5.4572	0.856	NRXN3	NRXN3	7.53304	0.984	Neuron_Excit_Ctx_L6IT_LRP1B	Neuron_Excit_Ctx_L45IT_RORB-POU6F2	6.49512	0.999
IL1RAPL1	IL1RAPL1	6.80195	0.933	PTPRD	PTPRD	6.18738	0.908	Neuron_Inh_Ctx_CGE_LAMP5_ADARB2-GRIN2A	Neuron_Inh_Ctx_MGE_PVALB_ERBB4	6.49467	1
NLGN4X	NLGN4X	6.07896	0.939	NRXN1	NRXN1	6.90968	0.869159	Neuron_Excit_Ctx_L23IT_TAFA1	Astrocyte_Immature_ADGRV1	6.49432	0
NTRK3	NTRK3	4.11519	0.642	PTPRD	PTPRD	8.87341	0.998	Astrocyte_Telen_SLC1A2	Neuron_Excit_Ctx_L23IT_TAFA1	6.4943	0
NCAM1	NCAM1	5.58939	0.827	NCAM2	NCAM2	7.39767	0.986207	Astrocyte_Telen_SLC1A2	Neuron_Excit_Ctx_L5ET_TAFA1	6.49353	0
NLGN1	NLGN1	4.52722	0.658537	NRXN1	NRXN1	8.45742	0.995429	Neuron_Inh_Str_Nacc_PBX3	Neuron_Excit_Ctx_L5NP_HS3ST4	6.49232	1
NRXN1	NRXN1	8.45742	0.995429	NLGN1	NLGN1	4.52722	0.658537	Neuron_Excit_Ctx_L5NP_HS3ST4	Neuron_Inh_Str_Nacc_PBX3	6.49232	1
NCAM1	NCAM1	5.73487	0.875	NCAM2	NCAM2	7.24849	0.976	Neuron_Inh_Ctx_CGE_VIP_ADARB2	Neuron_Excit_Ctx_L5IT_KHDRBS3	6.49168	0
NRXN3	NRXN3	8.45365	0.99779	NLGN1	NLGN1	4.52722	0.658537	Neuron_Inh_Ctx_MGE_PVALB_CNTNAP4	Neuron_Inh_Str_Nacc_PBX3	6.49043	0.98
NLGN1	NLGN1	4.52722	0.658537	NRXN3	NRXN3	8.45365	0.99779	Neuron_Inh_Str_Nacc_PBX3	Neuron_Inh_Ctx_MGE_PVALB_CNTNAP4	6.49043	0.98
NTRK3	NTRK3	4.36644	0.714917	PTPRD	PTPRD	8.61382	0.998857	Neuron_Inh_Ctx_MGE_PVALB_CNTNAP4	Neuron_Excit_Ctx_L5NP_HS3ST4	6.49013	0
NCAM1	NCAM1	5.4531	0.877714	PTPRZ1	PTPRZ1	7.52591	0.985612	Neuron_Excit_Ctx_L5NP_HS3ST4	Astrocyte_Str-Thal_Immature_PTPRZ1	6.48951	0
NTRK3	NTRK3	6.25014	0.961	PTPRD	PTPRD	6.72867	0.951	Neuron_Excit_Ctx_L23IT_TAFA1	Neuron_Inh_Ctx_MGE_SST_NXPH1	6.48941	0
SLIT1	SLIT1	5.00055	0.83	ROBO1	ROBO1	7.97477	0.994253	Neuron_Excit_Ctx_Immature_ARPP21	Neuron_Excit_Ctx_L5ET_TAFA1	6.48766	0
NCAM1	NCAM1	5.82045	0.928	ROBO1	ROBO1	7.15412	0.957	Neuron_Excit_Ctx_L5IT_KHDRBS3	Neuron_Inh_Ctx_MGE_SST_NXPH1	6.48728	0
NRG1	NRG1	6.44574	0.934857	NETO2	NETO2	6.5286	0.942541	Neuron_Excit_Ctx_L5NP_HS3ST4	Neuron_Inh_Ctx_MGE_PVALB_CNTNAP4	6.48717	0
NCAM1	NCAM1	5.72454	0.901	NCAM2	NCAM2	7.24849	0.976	Neuron_Excit_Ctx_Immature_ARPP21	Neuron_Excit_Ctx_L5IT_KHDRBS3	6.48652	0
NLGN4X	NLGN4X	4.80887	0.781	NRXN1	NRXN1	8.16261	0.994	Neuron_Excit_Ctx_Immature_ARPP21	Neuron_Inh_Ctx_CGE_VIP_ADARB2	6.48574	0
APP	APP	5.48254	0.901	DCC	DCC	7.48676	0.984	Neuron_Excit_Ctx_L45IT_RORB-POU6F2	Neuron_Excit_Ctx_L5NP_HS3ST4	6.48465	0
IL1RAPL1	IL1RAPL1	6.39651	0.861789	PTPRD	PTPRD	6.57219	0.897196	Neuron_Inh_Str_Nacc_PBX3	Astrocyte_Immature_ADGRV1	6.48435	0.965
FSTL5	FSTL5	5.62909	0.852	CNTN5	CNTN5	7.3382	0.987	Neuron_Excit_Ctx_Immature_ARPP21	Neuron_Excit_Ctx_L45IT_RORB-POU6F2	6.48364	0
NRXN3	NRXN3	6.20988	0.899	NLGN1	NLGN1	6.75612	0.918	Neuron_Inh_Ctx_CGE_LAMP5_ADARB2-GRIN2A	Neuron_Inh_Ctx_MGE_SST_NXPH1	6.483	1
NLGN1	NLGN1	6.75612	0.918	NRXN3	NRXN3	6.20988	0.899	Neuron_Inh_Ctx_MGE_SST_NXPH1	Neuron_Inh_Ctx_CGE_LAMP5_ADARB2-GRIN2A	6.483	1
NTRK3	NTRK3	4.02731	0.647	PTPRD	PTPRD	8.93754	0.999	Neuron_Inh_Ctx_CGE_VIP_ADARB2	Neuron_Excit_Ctx_L23IT_Immature_MEF2C	6.48243	0
NCAM1	NCAM1	5.58939	0.827	NCAM2	NCAM2	7.3746	0.986	Astrocyte_Telen_SLC1A2	Neuron_Excit_Ctx_L45IT_RORB-POU6F2	6.48199	0
NLGN1	NLGN1	6.56573	0.937017	NRXN3	NRXN3	6.3934	0.93	Neuron_Inh_Ctx_MGE_PVALB_CNTNAP4	Neuron_Excit_Ctx_L23IT_Immature_MEF2C	6.47957	1
NRXN3	NRXN3	6.3934	0.93	NLGN1	NLGN1	6.56573	0.937017	Neuron_Excit_Ctx_L23IT_Immature_MEF2C	Neuron_Inh_Ctx_MGE_PVALB_CNTNAP4	6.47957	1
NCAM1	NCAM1	5.58939	0.827	NCAM2	NCAM2	7.36953	0.98	Astrocyte_Telen_SLC1A2	Neuron_Excit_Ctx_L6IT_LRP1B	6.47946	0
NTRK3	NTRK3	5.31148	0.893103	PTPRD	PTPRD	7.64675	0.99116	Neuron_Excit_Ctx_L5ET_TAFA1	Neuron_Inh_Ctx_MGE_PVALB_CNTNAP4	6.47911	0
CNTN1	CNTN1	5.43144	0.867429	PTPRZ1	PTPRZ1	7.52591	0.985612	Neuron_Excit_Ctx_L5NP_HS3ST4	Astrocyte_Str-Thal_Immature_PTPRZ1	6.47867	0
NCAM1	NCAM1	5.70678	0.928	NCAM2	NCAM2	7.24849	0.976	Neuron_Excit_Ctx_L23IT_TAFA1	Neuron_Excit_Ctx_L5IT_KHDRBS3	6.47763	0
PTN	PTN	6.53605	0.92	PTPRZ1	PTPRZ1	6.41902	0.903	Astrocyte_Telen_SLC1A2	Astrocyte_Telen_SLC1A2	6.47753	0
CNTN1	CNTN1	5.42686	0.893	PTPRZ1	PTPRZ1	7.52591	0.985612	Neuron_Excit_Ctx_L23IT_TAFA1	Astrocyte_Str-Thal_Immature_PTPRZ1	6.47639	0
NRXN3	NRXN3	5.66596	0.738318	NLGN1	NLGN1	7.28598	0.987	Astrocyte_Immature_ADGRV1	Neuron_Excit_Ctx_L45IT_RORB-POU6F2	6.47597	0.978
NLGN1	NLGN1	7.28598	0.987	NRXN3	NRXN3	5.66596	0.738318	Neuron_Excit_Ctx_L45IT_RORB-POU6F2	Astrocyte_Immature_ADGRV1	6.47597	0.978
NCAM1	NCAM1	4.9768	0.845	ROBO1	ROBO1	7.97477	0.994253	Neuron_Excit_Ctx_L45IT_RORB-POU6F2	Neuron_Excit_Ctx_L5ET_TAFA1	6.47579	0
NRG1	NRG1	6.42278	0.917	NETO2	NETO2	6.5286	0.942541	Neuron_Excit_Ctx_L6CT-6b_HS3ST4	Neuron_Inh_Ctx_MGE_PVALB_CNTNAP4	6.47569	0
NTRK3	NTRK3	4.57494	0.775	PTPRD	PTPRD	8.37364	0.98	Neuron_Excit_Ctx_L6IT_LRP1B	Neuron_Excit_Ctx_L6CT-6b_HS3ST4	6.47429	0
NLGN1	NLGN1	7.9443	0.995402	NRXN3	NRXN3	5.00206	0.784	Neuron_Excit_Ctx_L5ET_TAFA1	Neuron_Excit_Ctx_L5NP_HS3ST4	6.47318	0.999
NRXN3	NRXN3	5.00206	0.784	NLGN1	NLGN1	7.9443	0.995402	Neuron_Excit_Ctx_L5NP_HS3ST4	Neuron_Excit_Ctx_L5ET_TAFA1	6.47318	0.999
IL1RAPL1	IL1RAPL1	6.21765	0.943678	PTPRD	PTPRD	6.72867	0.951	Neuron_Excit_Ctx_L5ET_TAFA1	Neuron_Inh_Ctx_MGE_SST_NXPH1	6.47316	1
IL1RAPL1	IL1RAPL1	6.75819	0.934857	PTPRD	PTPRD	6.18738	0.908	Neuron_Excit_Ctx_L5NP_HS3ST4	Neuron_Inh_Ctx_MGE_PVALB_ERBB4	6.47279	1
SLIT2	SLIT2	4.96533	0.835632	ROBO1	ROBO1	7.97477	0.994253	Neuron_Excit_Ctx_L5ET_TAFA1	Neuron_Excit_Ctx_L5ET_TAFA1	6.47005	0
NLGN1	NLGN1	4.52722	0.658537	NRXN1	NRXN1	8.41019	0.994253	Neuron_Inh_Str_Nacc_PBX3	Neuron_Excit_Ctx_L5ET_TAFA1	6.4687	1
NRXN1	NRXN1	8.41019	0.994253	NLGN1	NLGN1	4.52722	0.658537	Neuron_Excit_Ctx_L5ET_TAFA1	Neuron_Inh_Str_Nacc_PBX3	6.4687	1
NTRK3	NTRK3	4.36644	0.714917	PTPRD	PTPRD	8.57062	1	Neuron_Inh_Ctx_MGE_PVALB_CNTNAP4	Neuron_Excit_Ctx-HPF-CR_Immature_Vglut2_RELN	6.46853	0
CALM1	CALM1	5.5841	0.913	RYR2	RYR2	7.35037	0.987	Neuron_Excit_Ctx_L5IT_KHDRBS3	Neuron_Excit_Ctx_L5IT_KHDRBS3	6.46724	0
IL1RAPL1	IL1RAPL1	3.99318	0.579439	PTPRD	PTPRD	8.93754	0.999	Astrocyte_Immature_ADGRV1	Neuron_Excit_Ctx_L23IT_Immature_MEF2C	6.46536	0.998
SLIT2	SLIT2	4.95274	0.741	ROBO1	ROBO1	7.97477	0.994253	Neuron_Inh_Ctx_MGE_PVALB_ERBB4	Neuron_Excit_Ctx_L5ET_TAFA1	6.46376	0
NLGN1	NLGN1	5.4572	0.856	NRXN1	NRXN1	7.46578	0.95122	Neuron_Excit_Ctx_L6IT_LRP1B	Neuron_Inh_Str_Nacc_PBX3	6.46149	1
NRXN1	NRXN1	7.46578	0.95122	NLGN1	NLGN1	5.4572	0.856	Neuron_Inh_Str_Nacc_PBX3	Neuron_Excit_Ctx_L6IT_LRP1B	6.46149	1
FSTL5	FSTL5	5.58333	0.769	CNTN5	CNTN5	7.3382	0.987	Neuron_Inh_Ctx_CGE_LAMP5_ADARB2-GRIN2A	Neuron_Excit_Ctx_L45IT_RORB-POU6F2	6.46076	0
NRXN3	NRXN3	5.49416	0.799	NLGN1	NLGN1	7.4226	0.97	Neuron_Excit_Ctx_L5IT_KHDRBS3	Neuron_Inh_Ctx_MGE_PVALB_ERBB4	6.45838	1
NLGN1	NLGN1	7.4226	0.97	NRXN3	NRXN3	5.49416	0.799	Neuron_Inh_Ctx_MGE_PVALB_ERBB4	Neuron_Excit_Ctx_L5IT_KHDRBS3	6.45838	1
NCAM1	NCAM1	5.50765	0.872	NCAM2	NCAM2	7.4086	0.977	Neuron_Inh_Ctx_MGE_SST_NXPH1	Neuron_Excit_Ctx_Immature_ARPP21	6.45812	0
DSCAM	DSCAM	7.10773	0.985	DCC	DCC	5.80723	0.83	Neuron_Excit_Ctx_L45IT_RORB-POU6F2	Neuron_Excit_Ctx_Immature_ARPP21	6.45748	0
NRXN3	NRXN3	5.98049	0.821	NLGN1	NLGN1	6.93403	0.941	Neuron_Excit_Ctx_L6CT-6b_HS3ST4	Astrocyte_Telen_SLC1A2	6.45726	1
NLGN1	NLGN1	6.93403	0.941	NRXN3	NRXN3	5.98049	0.821	Astrocyte_Telen_SLC1A2	Neuron_Excit_Ctx_L6CT-6b_HS3ST4	6.45726	1
NTRK3	NTRK3	3.97272	0.653	PTPRD	PTPRD	8.93754	0.999	Neuron_Inh_Ctx_CGE_LAMP5_ADARB2-GRIN2A	Neuron_Excit_Ctx_L23IT_Immature_MEF2C	6.45513	0
NLGN1	NLGN1	4.52722	0.658537	NRXN1	NRXN1	8.38213	0.99	Neuron_Inh_Str_Nacc_PBX3	Astrocyte_Telen_SLC1A2	6.45467	1
NRXN1	NRXN1	8.38213	0.99	NLGN1	NLGN1	4.52722	0.658537	Astrocyte_Telen_SLC1A2	Neuron_Inh_Str_Nacc_PBX3	6.45467	1
NCAM1	NCAM1	5.37991	0.838	PTPRZ1	PTPRZ1	7.52591	0.985612	Neuron_Inh_Ctx_CGE_LAMP5_ADARB2-GRIN2A	Astrocyte_Str-Thal_Immature_PTPRZ1	6.45291	0
NCAM1	NCAM1	5.50765	0.872	NCAM2	NCAM2	7.39767	0.986207	Neuron_Inh_Ctx_MGE_SST_NXPH1	Neuron_Excit_Ctx_L5ET_TAFA1	6.45266	0
NCAM1	NCAM1	5.75103	0.841727	ROBO1	ROBO1	7.15412	0.957	Astrocyte_Str-Thal_Immature_PTPRZ1	Neuron_Inh_Ctx_MGE_SST_NXPH1	6.45258	0
NCAM1	NCAM1	5.37816	0.872	PTPRZ1	PTPRZ1	7.52591	0.985612	Neuron_Excit_Ctx_L6IT_LRP1B	Astrocyte_Str-Thal_Immature_PTPRZ1	6.45204	0
NTRK3	NTRK3	5.79672	0.915	PTPRD	PTPRD	7.10721	0.966	Neuron_Excit_Ctx_L45IT_RORB-POU6F2	Neuron_Inh_Ctx_CGE_LAMP5_ADARB2-GRIN2A	6.45197	0
SLIT1	SLIT1	4.92842	0.843	ROBO1	ROBO1	7.97477	0.994253	Neuron_Excit_Ctx_L45IT_RORB-POU6F2	Neuron_Excit_Ctx_L5ET_TAFA1	6.4516	0
IL1RAPL1	IL1RAPL1	6.39651	0.861789	PTPRS	PTPRS	6.50622	0.951456	Neuron_Inh_Str_Nacc_PBX3	Neuron_Excit_Ctx-HPF-CR_Immature_Vglut2_RELN	6.45136	0
NRXN3	NRXN3	5.49416	0.799	NLGN1	NLGN1	7.40741	0.977	Neuron_Excit_Ctx_L5IT_KHDRBS3	Neuron_Excit_Ctx_Immature_ARPP21	6.45079	1
NLGN1	NLGN1	7.40741	0.977	NRXN3	NRXN3	5.49416	0.799	Neuron_Excit_Ctx_Immature_ARPP21	Neuron_Excit_Ctx_L5IT_KHDRBS3	6.45079	1
NTRK3	NTRK3	4.02731	0.647	PTPRD	PTPRD	8.87341	0.998	Neuron_Inh_Ctx_CGE_VIP_ADARB2	Neuron_Excit_Ctx_L23IT_TAFA1	6.45036	0
NRXN3	NRXN3	6.20988	0.899	NLGN1	NLGN1	6.6904	0.906542	Neuron_Inh_Ctx_CGE_LAMP5_ADARB2-GRIN2A	Astrocyte_Immature_ADGRV1	6.45014	0.999
NLGN1	NLGN1	6.6904	0.906542	NRXN3	NRXN3	6.20988	0.899	Astrocyte_Immature_ADGRV1	Neuron_Inh_Ctx_CGE_LAMP5_ADARB2-GRIN2A	6.45014	0.999
IL1RAPL1	IL1RAPL1	7.34244	0.974586	PTPRD	PTPRD	5.55512	0.796748	Neuron_Inh_Ctx_MGE_PVALB_CNTNAP4	Neuron_Inh_Str_Nacc_PBX3	6.44878	0.996
NXPH1	NXPH1	4.33282	0.679612	NRXN1	NRXN1	8.55876	1	Neuron_Excit_Ctx-HPF-CR_Immature_Vglut2_RELN	Neuron_Excit_Ctx_Immature_ARPP21	6.44579	0
DSCAM	DSCAM	6.46191	0.934	DCC	DCC	6.42845	0.92233	Neuron_Excit_Ctx_L6IT_LRP1B	Neuron_Excit_Ctx-HPF-CR_Immature_Vglut2_RELN	6.44518	0
NLGN1	NLGN1	5.4572	0.856	NRXN1	NRXN1	7.43258	0.942446	Neuron_Excit_Ctx_L6IT_LRP1B	Astrocyte_Str-Thal_Immature_PTPRZ1	6.44489	1
NRXN1	NRXN1	7.43258	0.942446	NLGN1	NLGN1	5.4572	0.856	Astrocyte_Str-Thal_Immature_PTPRZ1	Neuron_Excit_Ctx_L6IT_LRP1B	6.44489	1
NCAM1	NCAM1	5.73487	0.875	ROBO1	ROBO1	7.15412	0.957	Neuron_Inh_Ctx_CGE_VIP_ADARB2	Neuron_Inh_Ctx_MGE_SST_NXPH1	6.44449	0
NLGN4X	NLGN4X	5.88929	0.921	NRXN1	NRXN1	6.99746	0.977901	Neuron_Excit_Ctx_L45IT_RORB-POU6F2	Neuron_Inh_Ctx_MGE_PVALB_CNTNAP4	6.44337	0
APP	APP	5.39718	0.838	DCC	DCC	7.48676	0.984	Neuron_Inh_Ctx_CGE_LAMP5_ADARB2-GRIN2A	Neuron_Excit_Ctx_L5NP_HS3ST4	6.44197	0
NCAM1	NCAM1	5.50765	0.872	NCAM2	NCAM2	7.3746	0.986	Neuron_Inh_Ctx_MGE_SST_NXPH1	Neuron_Excit_Ctx_L45IT_RORB-POU6F2	6.44112	0
NLGN1	NLGN1	4.52722	0.658537	NRXN1	NRXN1	8.35453	0.996	Neuron_Inh_Str_Nacc_PBX3	Neuron_Excit_Ctx_L23IT_TAFA1	6.44087	1
NRXN1	NRXN1	8.35453	0.996	NLGN1	NLGN1	4.52722	0.658537	Neuron_Excit_Ctx_L23IT_TAFA1	Neuron_Inh_Str_Nacc_PBX3	6.44087	1
CALM1	CALM1	5.77938	0.912	KCNQ5	KCNQ5	7.10039	0.97	Neuron_Excit_Ctx_L45IT_RORB-POU6F2	Neuron_Excit_Ctx_L5IT_KHDRBS3	6.43988	0
NCAM1	NCAM1	5.72454	0.901	ROBO1	ROBO1	7.15412	0.957	Neuron_Excit_Ctx_Immature_ARPP21	Neuron_Inh_Ctx_MGE_SST_NXPH1	6.43933	0
NCAM1	NCAM1	5.50765	0.872	NCAM2	NCAM2	7.36953	0.98	Neuron_Inh_Ctx_MGE_SST_NXPH1	Neuron_Excit_Ctx_L6IT_LRP1B	6.43859	0
NRXN3	NRXN3	5.66596	0.738318	NLGN1	NLGN1	7.21113	0.974	Astrocyte_Immature_ADGRV1	Neuron_Inh_Ctx_CGE_LAMP5_ADARB2-GRIN2A	6.43854	0.995
NLGN1	NLGN1	7.21113	0.974	NRXN3	NRXN3	5.66596	0.738318	Neuron_Inh_Ctx_CGE_LAMP5_ADARB2-GRIN2A	Astrocyte_Immature_ADGRV1	6.43854	0.995
NTRK3	NTRK3	4.11519	0.642	PTPRD	PTPRD	8.75949	0.998	Astrocyte_Telen_SLC1A2	Neuron_Excit_Ctx_L6IT_LRP1B	6.43734	0
IL1RAPL1	IL1RAPL1	5.5673	0.866	PTPRD	PTPRD	7.30631	0.959	Neuron_Excit_Ctx_L45IT_RORB-POU6F2	Neuron_Inh_Ctx_CGE_VIP_ADARB2	6.43681	1
NLGN1	NLGN1	4.52722	0.658537	NRXN1	NRXN1	8.34404	0.994	Neuron_Inh_Str_Nacc_PBX3	Neuron_Excit_Ctx_L6IT_LRP1B	6.43563	1
NRXN1	NRXN1	8.34404	0.994	NLGN1	NLGN1	4.52722	0.658537	Neuron_Excit_Ctx_L6IT_LRP1B	Neuron_Inh_Str_Nacc_PBX3	6.43563	1
IL1RAPL1	IL1RAPL1	3.99318	0.579439	PTPRD	PTPRD	8.87341	0.998	Astrocyte_Immature_ADGRV1	Neuron_Excit_Ctx_L23IT_TAFA1	6.43329	0.998
NLGN1	NLGN1	7.37211	0.99	NRXN3	NRXN3	5.49416	0.799	Neuron_Excit_Ctx_L23IT_TAFA1	Neuron_Excit_Ctx_L5IT_KHDRBS3	6.43314	1
NRXN3	NRXN3	5.49416	0.799	NLGN1	NLGN1	7.37211	0.99	Neuron_Excit_Ctx_L5IT_KHDRBS3	Neuron_Excit_Ctx_L23IT_TAFA1	6.43314	1
NLGN1	NLGN1	4.52722	0.658537	NRXN1	NRXN1	8.33784	0.994	Neuron_Inh_Str_Nacc_PBX3	Neuron_Excit_Ctx_L5IT_KHDRBS3	6.43253	1
NRXN1	NRXN1	8.33784	0.994	NLGN1	NLGN1	4.52722	0.658537	Neuron_Excit_Ctx_L5IT_KHDRBS3	Neuron_Inh_Str_Nacc_PBX3	6.43253	1
NTRK3	NTRK3	4.11519	0.642	PTPRD	PTPRD	8.74868	0.996552	Astrocyte_Telen_SLC1A2	Neuron_Excit_Ctx_L5ET_TAFA1	6.43193	0
NLGN1	NLGN1	7.19712	0.96	NRXN3	NRXN3	5.66596	0.738318	Neuron_Excit_Ctx_L5IT_KHDRBS3	Astrocyte_Immature_ADGRV1	6.43154	0.999
NRXN3	NRXN3	5.66596	0.738318	NLGN1	NLGN1	7.19712	0.96	Astrocyte_Immature_ADGRV1	Neuron_Excit_Ctx_L5IT_KHDRBS3	6.43154	0.999
NCAM1	NCAM1	5.4531	0.877714	NCAM2	NCAM2	7.4086	0.977	Neuron_Excit_Ctx_L5NP_HS3ST4	Neuron_Excit_Ctx_Immature_ARPP21	6.43085	0
NCAM1	NCAM1	5.70678	0.928	ROBO1	ROBO1	7.15412	0.957	Neuron_Excit_Ctx_L23IT_TAFA1	Neuron_Inh_Ctx_MGE_SST_NXPH1	6.43045	0
NLGN4X	NLGN4X	5.39248	0.86	NRXN1	NRXN1	7.46578	0.95122	Neuron_Excit_Ctx_L23IT_Immature_MEF2C	Neuron_Inh_Str_Nacc_PBX3	6.42913	0
DSCAM	DSCAM	6.46191	0.934	DCC	DCC	6.39304	0.91	Neuron_Excit_Ctx_L6IT_LRP1B	Neuron_Excit_Ctx_L6IT_LRP1B	6.42747	0
NCAM1	NCAM1	5.32669	0.780488	PTPRZ1	PTPRZ1	7.52591	0.985612	Neuron_Inh_Str_Nacc_PBX3	Astrocyte_Str-Thal_Immature_PTPRZ1	6.4263	0
NCAM1	NCAM1	5.4531	0.877714	NCAM2	NCAM2	7.39767	0.986207	Neuron_Excit_Ctx_L5NP_HS3ST4	Neuron_Excit_Ctx_L5ET_TAFA1	6.42539	0
NTRK3	NTRK3	3.97272	0.653	PTPRD	PTPRD	8.87341	0.998	Neuron_Inh_Ctx_CGE_LAMP5_ADARB2-GRIN2A	Neuron_Excit_Ctx_L23IT_TAFA1	6.42306	0
EFNA5	EFNA5	4.68826	0.777	EPHA3	EPHA3	8.15038	1	Neuron_Excit_Ctx_L5IT_KHDRBS3	Neuron_Excit_Ctx-HPF-CR_Immature_Vglut2_RELN	6.41932	0
IL1RAPL1	IL1RAPL1	5.53164	0.838	PTPRD	PTPRD	7.30631	0.959	Neuron_Excit_Ctx_L6CT-6b_HS3ST4	Neuron_Inh_Ctx_CGE_VIP_ADARB2	6.41898	1
NCAM1	NCAM1	5.58939	0.827	NCAM2	NCAM2	7.24849	0.976	Astrocyte_Telen_SLC1A2	Neuron_Excit_Ctx_L5IT_KHDRBS3	6.41894	0
CNTN4	CNTN4	6.88524	0.967	PTPRG	PTPRG	5.95263	0.91	Neuron_Excit_Ctx_L6IT_LRP1B	Neuron_Excit_Ctx_L6IT_LRP1B	6.41893	0
NRXN1	NRXN1	8.31036	1	NLGN1	NLGN1	4.52722	0.658537	Neuron_Excit_Ctx-HPF-CR_Immature_Vglut2_RELN	Neuron_Inh_Str_Nacc_PBX3	6.41879	1
NLGN1	NLGN1	4.52722	0.658537	NRXN1	NRXN1	8.31036	1	Neuron_Inh_Str_Nacc_PBX3	Neuron_Excit_Ctx-HPF-CR_Immature_Vglut2_RELN	6.41879	1
CALM1	CALM1	5.77938	0.912	KCNQ5	KCNQ5	7.05752	0.962	Neuron_Excit_Ctx_L45IT_RORB-POU6F2	Neuron_Excit_Ctx_L23IT_Immature_MEF2C	6.41845	0
CALM1	CALM1	5.5841	0.913	GRM7	GRM7	7.25168	0.99	Neuron_Excit_Ctx_L5IT_KHDRBS3	Neuron_Excit_Ctx_L23IT_TAFA1	6.41789	0
CNTN4	CNTN4	6.88313	0.954286	PTPRG	PTPRG	5.95263	0.91	Neuron_Excit_Ctx_L5NP_HS3ST4	Neuron_Excit_Ctx_L6IT_LRP1B	6.41788	0
NLGN1	NLGN1	7.16903	0.956835	NRXN3	NRXN3	5.66596	0.738318	Astrocyte_Str-Thal_Immature_PTPRZ1	Astrocyte_Immature_ADGRV1	6.41749	0.987
NRXN3	NRXN3	5.66596	0.738318	NLGN1	NLGN1	7.16903	0.956835	Astrocyte_Immature_ADGRV1	Astrocyte_Str-Thal_Immature_PTPRZ1	6.41749	0.987
SLIT3	SLIT3	4.85685	0.8	ROBO1	ROBO1	7.97477	0.994253	Neuron_Excit_Ctx_L23IT_TAFA1	Neuron_Excit_Ctx_L5ET_TAFA1	6.41581	0
IL1RAPL1	IL1RAPL1	5.7215	0.856	PTPRD	PTPRD	7.10721	0.966	Neuron_Inh_Ctx_MGE_SST_NXPH1	Neuron_Inh_Ctx_CGE_LAMP5_ADARB2-GRIN2A	6.41435	1
CALM1	CALM1	5.5841	0.913	KCNQ5	KCNQ5	7.24459	0.983	Neuron_Excit_Ctx_L5IT_KHDRBS3	Neuron_Excit_Ctx_L45IT_RORB-POU6F2	6.41435	0
NCAM1	NCAM1	5.4531	0.877714	NCAM2	NCAM2	7.3746	0.986	Neuron_Excit_Ctx_L5NP_HS3ST4	Neuron_Excit_Ctx_L45IT_RORB-POU6F2	6.41385	0
NXPH1	NXPH1	4.33282	0.679612	NRXN1	NRXN1	8.49334	0.986	Neuron_Excit_Ctx-HPF-CR_Immature_Vglut2_RELN	Neuron_Excit_Ctx_L6CT-6b_HS3ST4	6.41308	0
FSTL5	FSTL5	4.13034	0.637	CNTN5	CNTN5	8.6951	0.99779	Neuron_Inh_Ctx_CGE_VIP_ADARB2	Neuron_Inh_Ctx_MGE_PVALB_CNTNAP4	6.41272	0
NLGN4X	NLGN4X	5.39248	0.86	NRXN1	NRXN1	7.43258	0.942446	Neuron_Excit_Ctx_L23IT_Immature_MEF2C	Astrocyte_Str-Thal_Immature_PTPRZ1	6.41253	0
NCAM1	NCAM1	5.4531	0.877714	NCAM2	NCAM2	7.36953	0.98	Neuron_Excit_Ctx_L5NP_HS3ST4	Neuron_Excit_Ctx_L6IT_LRP1B	6.41132	0
NTRK3	NTRK3	6.25014	0.961	PTPRD	PTPRD	6.57219	0.897196	Neuron_Excit_Ctx_L23IT_TAFA1	Astrocyte_Immature_ADGRV1	6.41116	0
IL1RAPL1	IL1RAPL1	5.71331	0.863	PTPRD	PTPRD	7.10721	0.966	Neuron_Excit_Ctx_L23IT_Immature_MEF2C	Neuron_Inh_Ctx_CGE_LAMP5_ADARB2-GRIN2A	6.41026	1
NXPH1	NXPH1	4.33282	0.679612	NRXN1	NRXN1	8.48601	0.999	Neuron_Excit_Ctx-HPF-CR_Immature_Vglut2_RELN	Neuron_Excit_Ctx_L45IT_RORB-POU6F2	6.40941	0
CNTN4	CNTN4	6.88524	0.967	PTPRG	PTPRG	5.93275	0.896	Neuron_Excit_Ctx_L6IT_LRP1B	Neuron_Excit_Ctx_L23IT_TAFA1	6.40899	0
CNTN4	CNTN4	6.88313	0.954286	PTPRG	PTPRG	5.93275	0.896	Neuron_Excit_Ctx_L5NP_HS3ST4	Neuron_Excit_Ctx_L23IT_TAFA1	6.40794	0
NXPH1	NXPH1	6.60052	0.904	NRXN3	NRXN3	6.20988	0.899	Neuron_Inh_Ctx_CGE_LAMP5_ADARB2-GRIN2A	Neuron_Inh_Ctx_CGE_LAMP5_ADARB2-GRIN2A	6.4052	0
NRXN3	NRXN3	5.98049	0.821	NLGN1	NLGN1	6.82806	0.934	Neuron_Excit_Ctx_L6CT-6b_HS3ST4	Neuron_Inh_Ctx_CGE_VIP_ADARB2	6.40428	1
NLGN1	NLGN1	6.82806	0.934	NRXN3	NRXN3	5.98049	0.821	Neuron_Inh_Ctx_CGE_VIP_ADARB2	Neuron_Excit_Ctx_L6CT-6b_HS3ST4	6.40428	1
CNTN4	CNTN4	6.88524	0.967	PTPRG	PTPRG	5.92294	0.853	Neuron_Excit_Ctx_L6IT_LRP1B	Neuron_Inh_Ctx_MGE_PVALB_ERBB4	6.40409	0
SLIT1	SLIT1	4.83328	0.819	ROBO1	ROBO1	7.97477	0.994253	Neuron_Excit_Ctx_L5IT_KHDRBS3	Neuron_Excit_Ctx_L5ET_TAFA1	6.40403	0
CNTN4	CNTN4	6.88313	0.954286	PTPRG	PTPRG	5.92294	0.853	Neuron_Excit_Ctx_L5NP_HS3ST4	Neuron_Inh_Ctx_MGE_PVALB_ERBB4	6.40304	0
NTRK3	NTRK3	4.42862	0.709	PTPRD	PTPRD	8.37364	0.98	Neuron_Inh_Ctx_MGE_PVALB_ERBB4	Neuron_Excit_Ctx_L6CT-6b_HS3ST4	6.40113	0
IL1RAPL1	IL1RAPL1	7.34244	0.974586	PTPRD	PTPRD	5.45683	0.81295	Neuron_Inh_Ctx_MGE_PVALB_CNTNAP4	Astrocyte_Str-Thal_Immature_PTPRZ1	6.39963	1
NLGN4X	NLGN4X	5.88929	0.921	NRXN1	NRXN1	6.90968	0.869159	Neuron_Excit_Ctx_L45IT_RORB-POU6F2	Astrocyte_Immature_ADGRV1	6.39949	0
NLGN1	NLGN1	4.52722	0.658537	NRXN3	NRXN3	8.27138	0.994	Neuron_Inh_Str_Nacc_PBX3	Neuron_Inh_Ctx_MGE_PVALB_ERBB4	6.3993	0.999
NRXN3	NRXN3	8.27138	0.994	NLGN1	NLGN1	4.52722	0.658537	Neuron_Inh_Ctx_MGE_PVALB_ERBB4	Neuron_Inh_Str_Nacc_PBX3	6.3993	0.999
NLGN4X	NLGN4X	6.07896	0.939	NRXN1	NRXN1	6.71891	0.945	Neuron_Excit_Ctx_L23IT_TAFA1	Neuron_Inh_Ctx_MGE_PVALB_ERBB4	6.39893	0
IL1RAPL1	IL1RAPL1	5.4898	0.788	PTPRD	PTPRD	7.30631	0.959	Neuron_Inh_Ctx_CGE_VIP_ADARB2	Neuron_Inh_Ctx_CGE_VIP_ADARB2	6.39805	1
NXPH1	NXPH1	4.33282	0.679612	NRXN1	NRXN1	8.45742	0.995429	Neuron_Excit_Ctx-HPF-CR_Immature_Vglut2_RELN	Neuron_Excit_Ctx_L5NP_HS3ST4	6.39512	0
IL1RAPL1	IL1RAPL1	6.21765	0.943678	PTPRD	PTPRD	6.57219	0.897196	Neuron_Excit_Ctx_L5ET_TAFA1	Astrocyte_Immature_ADGRV1	6.39492	1
NCAM1	NCAM1	5.37991	0.838	NCAM2	NCAM2	7.4086	0.977	Neuron_Inh_Ctx_CGE_LAMP5_ADARB2-GRIN2A	Neuron_Excit_Ctx_Immature_ARPP21	6.39425	0
APP	APP	5.30141	0.847514	DCC	DCC	7.48676	0.984	Neuron_Inh_Ctx_MGE_PVALB_CNTNAP4	Neuron_Excit_Ctx_L5NP_HS3ST4	6.39409	0
NTRK3	NTRK3	4.02731	0.647	PTPRD	PTPRD	8.75949	0.998	Neuron_Inh_Ctx_CGE_VIP_ADARB2	Neuron_Excit_Ctx_L6IT_LRP1B	6.3934	0
NCAM1	NCAM1	5.37816	0.872	NCAM2	NCAM2	7.4086	0.977	Neuron_Excit_Ctx_L6IT_LRP1B	Neuron_Excit_Ctx_Immature_ARPP21	6.39338	0
NXPH1	NXPH1	4.33282	0.679612	NRXN3	NRXN3	8.45365	0.99779	Neuron_Excit_Ctx-HPF-CR_Immature_Vglut2_RELN	Neuron_Inh_Ctx_MGE_PVALB_CNTNAP4	6.39323	0
NRG1	NRG1	6.25632	0.947126	NETO2	NETO2	6.5286	0.942541	Neuron_Excit_Ctx_L5ET_TAFA1	Neuron_Inh_Ctx_MGE_PVALB_CNTNAP4	6.39246	0
CNTN1	CNTN1	5.25613	0.86	PTPRZ1	PTPRZ1	7.52591	0.985612	Neuron_Excit_Ctx_L5IT_KHDRBS3	Astrocyte_Str-Thal_Immature_PTPRZ1	6.39102	0
NRXN3	NRXN3	5.49416	0.799	NLGN1	NLGN1	7.28598	0.987	Neuron_Excit_Ctx_L5IT_KHDRBS3	Neuron_Excit_Ctx_L45IT_RORB-POU6F2	6.39007	1
NLGN1	NLGN1	7.28598	0.987	NRXN3	NRXN3	5.49416	0.799	Neuron_Excit_Ctx_L45IT_RORB-POU6F2	Neuron_Excit_Ctx_L5IT_KHDRBS3	6.39007	1
NCAM1	NCAM1	5.37991	0.838	NCAM2	NCAM2	7.39767	0.986207	Neuron_Inh_Ctx_CGE_LAMP5_ADARB2-GRIN2A	Neuron_Excit_Ctx_L5ET_TAFA1	6.38879	0
NCAM1	NCAM1	6.11671	0.924	NCAM2	NCAM2	6.65963	0.895	Neuron_Excit_Ctx_L6CT-6b_HS3ST4	Neuron_Inh_Ctx_CGE_LAMP5_ADARB2-GRIN2A	6.38817	0
NTRK3	NTRK3	4.02731	0.647	PTPRD	PTPRD	8.74868	0.996552	Neuron_Inh_Ctx_CGE_VIP_ADARB2	Neuron_Excit_Ctx_L5ET_TAFA1	6.388	0
NCAM1	NCAM1	5.37816	0.872	NCAM2	NCAM2	7.39767	0.986207	Neuron_Excit_Ctx_L6IT_LRP1B	Neuron_Excit_Ctx_L5ET_TAFA1	6.38792	0
NLGN1	NLGN1	6.56573	0.937017	NRXN3	NRXN3	6.20988	0.899	Neuron_Inh_Ctx_MGE_PVALB_CNTNAP4	Neuron_Inh_Ctx_CGE_LAMP5_ADARB2-GRIN2A	6.3878	1
NRXN3	NRXN3	6.20988	0.899	NLGN1	NLGN1	6.56573	0.937017	Neuron_Inh_Ctx_CGE_LAMP5_ADARB2-GRIN2A	Neuron_Inh_Ctx_MGE_PVALB_CNTNAP4	6.3878	1
NCAM1	NCAM1	6.10598	0.939	NCAM2	NCAM2	6.65963	0.895	Neuron_Excit_Ctx_L23IT_Immature_MEF2C	Neuron_Inh_Ctx_CGE_LAMP5_ADARB2-GRIN2A	6.3828	0
CNTN1	CNTN1	5.2376	0.808	PTPRZ1	PTPRZ1	7.52591	0.985612	Neuron_Inh_Ctx_MGE_PVALB_ERBB4	Astrocyte_Str-Thal_Immature_PTPRZ1	6.38176	0
APP	APP	5.27666	0.877	DCC	DCC	7.48676	0.984	Neuron_Excit_Ctx_L6IT_LRP1B	Neuron_Excit_Ctx_L5NP_HS3ST4	6.38171	0
DSCAM	DSCAM	7.61838	0.986207	DCC	DCC	5.14304	0.763	Neuron_Excit_Ctx_L5ET_TAFA1	Neuron_Excit_Ctx_L5IT_KHDRBS3	6.38071	0
NRG3	NRG3	7.39973	0.957944	EGFR	EGFR	5.36116	0.769784	Astrocyte_Immature_ADGRV1	Astrocyte_Str-Thal_Immature_PTPRZ1	6.38045	0
SLIT2	SLIT2	4.78434	0.744751	ROBO1	ROBO1	7.97477	0.994253	Neuron_Inh_Ctx_MGE_PVALB_CNTNAP4	Neuron_Excit_Ctx_L5ET_TAFA1	6.37956	0
NTRK3	NTRK3	6.25014	0.961	PTPRS	PTPRS	6.50622	0.951456	Neuron_Excit_Ctx_L23IT_TAFA1	Neuron_Excit_Ctx-HPF-CR_Immature_Vglut2_RELN	6.37818	0
NCAM1	NCAM1	5.50765	0.872	NCAM2	NCAM2	7.24849	0.976	Neuron_Inh_Ctx_MGE_SST_NXPH1	Neuron_Excit_Ctx_L5IT_KHDRBS3	6.37807	0
DSCAM	DSCAM	6.94741	0.976	DCC	DCC	5.80723	0.83	Neuron_Excit_Ctx_L23IT_TAFA1	Neuron_Excit_Ctx_Immature_ARPP21	6.37732	0
NCAM1	NCAM1	5.37991	0.838	NCAM2	NCAM2	7.3746	0.986	Neuron_Inh_Ctx_CGE_LAMP5_ADARB2-GRIN2A	Neuron_Excit_Ctx_L45IT_RORB-POU6F2	6.37725	0
NCAM1	NCAM1	6.11671	0.924	ROBO1	ROBO1	6.63676	0.902	Neuron_Excit_Ctx_L6CT-6b_HS3ST4	Neuron_Inh_Ctx_CGE_VIP_ADARB2	6.37673	0
NCAM1	NCAM1	5.37816	0.872	NCAM2	NCAM2	7.3746	0.986	Neuron_Excit_Ctx_L6IT_LRP1B	Neuron_Excit_Ctx_L45IT_RORB-POU6F2	6.37638	0
IL1RAPL1	IL1RAPL1	3.99318	0.579439	PTPRD	PTPRD	8.75949	0.998	Astrocyte_Immature_ADGRV1	Neuron_Excit_Ctx_L6IT_LRP1B	6.37633	1
NRXN1	NRXN1	8.22479	0.996	NLGN1	NLGN1	4.52722	0.658537	Neuron_Excit_Ctx_L23IT_Immature_MEF2C	Neuron_Inh_Str_Nacc_PBX3	6.376	1
NLGN1	NLGN1	4.52722	0.658537	NRXN1	NRXN1	8.22479	0.996	Neuron_Inh_Str_Nacc_PBX3	Neuron_Excit_Ctx_L23IT_Immature_MEF2C	6.376	1
NCAM1	NCAM1	5.37991	0.838	NCAM2	NCAM2	7.36953	0.98	Neuron_Inh_Ctx_CGE_LAMP5_ADARB2-GRIN2A	Neuron_Excit_Ctx_L6IT_LRP1B	6.37472	0
NCAM1	NCAM1	5.37816	0.872	NCAM2	NCAM2	7.36953	0.98	Neuron_Excit_Ctx_L6IT_LRP1B	Neuron_Excit_Ctx_L6IT_LRP1B	6.37385	0
NCAM1	NCAM1	5.58939	0.827	ROBO1	ROBO1	7.15412	0.957	Astrocyte_Telen_SLC1A2	Neuron_Inh_Ctx_MGE_SST_NXPH1	6.37176	0
NXPH1	NXPH1	4.33282	0.679612	NRXN1	NRXN1	8.41019	0.994253	Neuron_Excit_Ctx-HPF-CR_Immature_Vglut2_RELN	Neuron_Excit_Ctx_L5ET_TAFA1	6.3715	0
NCAM1	NCAM1	6.10598	0.939	ROBO1	ROBO1	6.63676	0.902	Neuron_Excit_Ctx_L23IT_Immature_MEF2C	Neuron_Inh_Ctx_CGE_VIP_ADARB2	6.37137	0
NTRK3	NTRK3	5.09548	0.823	PTPRD	PTPRD	7.64675	0.99116	Neuron_Excit_Ctx_L6CT-6b_HS3ST4	Neuron_Inh_Ctx_MGE_PVALB_CNTNAP4	6.37111	0
IL1RAPL1	IL1RAPL1	3.99318	0.579439	PTPRD	PTPRD	8.74868	0.996552	Astrocyte_Immature_ADGRV1	Neuron_Excit_Ctx_L5ET_TAFA1	6.37093	1
NXPH1	NXPH1	8.21937	0.991	NRXN3	NRXN3	4.5214	0.676	Neuron_Inh_Ctx_MGE_PVALB_ERBB4	Neuron_Excit_Ctx_L6IT_LRP1B	6.37039	0
SLIT3	SLIT3	4.76558	0.784	ROBO1	ROBO1	7.97477	0.994253	Neuron_Excit_Ctx_L23IT_Immature_MEF2C	Neuron_Excit_Ctx_L5ET_TAFA1	6.37017	0
NTRK3	NTRK3	4.36644	0.714917	PTPRD	PTPRD	8.37364	0.98	Neuron_Inh_Ctx_MGE_PVALB_CNTNAP4	Neuron_Excit_Ctx_L6CT-6b_HS3ST4	6.37004	0
NLGN1	NLGN1	6.75612	0.918	NRXN3	NRXN3	5.98049	0.821	Neuron_Inh_Ctx_MGE_SST_NXPH1	Neuron_Excit_Ctx_L6CT-6b_HS3ST4	6.36831	1
NRXN3	NRXN3	5.98049	0.821	NLGN1	NLGN1	6.75612	0.918	Neuron_Excit_Ctx_L6CT-6b_HS3ST4	Neuron_Inh_Ctx_MGE_SST_NXPH1	6.36831	1
NCAM1	NCAM1	5.32669	0.780488	NCAM2	NCAM2	7.4086	0.977	Neuron_Inh_Str_Nacc_PBX3	Neuron_Excit_Ctx_Immature_ARPP21	6.36764	0
FSTL5	FSTL5	4.03745	0.66	CNTN5	CNTN5	8.6951	0.99779	Neuron_Excit_Ctx_L45IT_RORB-POU6F2	Neuron_Inh_Ctx_MGE_PVALB_CNTNAP4	6.36628	0
NTRK3	NTRK3	3.97272	0.653	PTPRD	PTPRD	8.75949	0.998	Neuron_Inh_Ctx_CGE_LAMP5_ADARB2-GRIN2A	Neuron_Excit_Ctx_L6IT_LRP1B	6.3661	0
NTRK3	NTRK3	4.11519	0.642	PTPRD	PTPRD	8.61382	0.998857	Astrocyte_Telen_SLC1A2	Neuron_Excit_Ctx_L5NP_HS3ST4	6.3645	0
NCAM1	NCAM1	5.32669	0.780488	NCAM2	NCAM2	7.39767	0.986207	Neuron_Inh_Str_Nacc_PBX3	Neuron_Excit_Ctx_L5ET_TAFA1	6.36218	0
IL1RAPL1	IL1RAPL1	6.21765	0.943678	PTPRS	PTPRS	6.50622	0.951456	Neuron_Excit_Ctx_L5ET_TAFA1	Neuron_Excit_Ctx-HPF-CR_Immature_Vglut2_RELN	6.36193	0
FSTL5	FSTL5	5.62909	0.852	CNTN5	CNTN5	7.09435	0.916	Neuron_Excit_Ctx_Immature_ARPP21	Neuron_Inh_Ctx_CGE_VIP_ADARB2	6.36172	0
NTRK3	NTRK3	3.97272	0.653	PTPRD	PTPRD	8.74868	0.996552	Neuron_Inh_Ctx_CGE_LAMP5_ADARB2-GRIN2A	Neuron_Excit_Ctx_L5ET_TAFA1	6.3607	0
CALM1	CALM1	5.77938	0.912	KCNQ5	KCNQ5	6.94181	0.971264	Neuron_Excit_Ctx_L45IT_RORB-POU6F2	Neuron_Excit_Ctx_L5ET_TAFA1	6.36059	0
FSTL5	FSTL5	5.38253	0.804	CNTN5	CNTN5	7.3382	0.987	Neuron_Excit_Ctx_L6IT_LRP1B	Neuron_Excit_Ctx_L45IT_RORB-POU6F2	6.36036	0
CALM1	CALM1	5.77938	0.912	GRM7	GRM7	6.93805	0.973	Neuron_Excit_Ctx_L45IT_RORB-POU6F2	Neuron_Excit_Ctx_L23IT_Immature_MEF2C	6.35872	0
NXPH1	NXPH1	4.33282	0.679612	NRXN1	NRXN1	8.38213	0.99	Neuron_Excit_Ctx-HPF-CR_Immature_Vglut2_RELN	Astrocyte_Telen_SLC1A2	6.35747	0
NLGN1	NLGN1	7.21113	0.974	NRXN3	NRXN3	5.49416	0.799	Neuron_Inh_Ctx_CGE_LAMP5_ADARB2-GRIN2A	Neuron_Excit_Ctx_L5IT_KHDRBS3	6.35264	1
NRXN3	NRXN3	5.49416	0.799	NLGN1	NLGN1	7.21113	0.974	Neuron_Excit_Ctx_L5IT_KHDRBS3	Neuron_Inh_Ctx_CGE_LAMP5_ADARB2-GRIN2A	6.35264	1
NCAM1	NCAM1	5.4531	0.877714	NCAM2	NCAM2	7.24849	0.976	Neuron_Excit_Ctx_L5NP_HS3ST4	Neuron_Excit_Ctx_L5IT_KHDRBS3	6.3508	0
NCAM1	NCAM1	5.32669	0.780488	NCAM2	NCAM2	7.3746	0.986	Neuron_Inh_Str_Nacc_PBX3	Neuron_Excit_Ctx_L45IT_RORB-POU6F2	6.35064	0
NTRK3	NTRK3	5.97107	0.917	PTPRD	PTPRD	6.72867	0.951	Neuron_Excit_Ctx_L23IT_Immature_MEF2C	Neuron_Inh_Ctx_MGE_SST_NXPH1	6.34987	0
IL1RAPL1	IL1RAPL1	6.511	0.945	PTPRD	PTPRD	6.18738	0.908	Neuron_Excit_Ctx_L6IT_LRP1B	Neuron_Inh_Ctx_MGE_PVALB_ERBB4	6.34919	1
NCAM1	NCAM1	5.32669	0.780488	NCAM2	NCAM2	7.36953	0.98	Neuron_Inh_Str_Nacc_PBX3	Neuron_Excit_Ctx_L6IT_LRP1B	6.34811	0
CNTN1	CNTN1	6.27281	0.956322	PTPRZ1	PTPRZ1	6.41902	0.903	Neuron_Excit_Ctx_L5ET_TAFA1	Astrocyte_Telen_SLC1A2	6.34592	0
NRXN3	NRXN3	5.49416	0.799	NLGN1	NLGN1	7.19712	0.96	Neuron_Excit_Ctx_L5IT_KHDRBS3	Neuron_Excit_Ctx_L5IT_KHDRBS3	6.34564	1
NLGN1	NLGN1	7.19712	0.96	NRXN3	NRXN3	5.49416	0.799	Neuron_Excit_Ctx_L5IT_KHDRBS3	Neuron_Excit_Ctx_L5IT_KHDRBS3	6.34564	1
NRXN1	NRXN1	8.16261	0.994	NLGN1	NLGN1	4.52722	0.658537	Neuron_Inh_Ctx_CGE_VIP_ADARB2	Neuron_Inh_Str_Nacc_PBX3	6.34491	1
NLGN1	NLGN1	4.52722	0.658537	NRXN1	NRXN1	8.16261	0.994	Neuron_Inh_Str_Nacc_PBX3	Neuron_Inh_Ctx_CGE_VIP_ADARB2	6.34491	1
NCAM1	NCAM1	6.11671	0.924	ROBO1	ROBO1	6.57191	0.923	Neuron_Excit_Ctx_L6CT-6b_HS3ST4	Neuron_Excit_Ctx_L23IT_Immature_MEF2C	6.34431	0
NXPH1	NXPH1	4.33282	0.679612	NRXN1	NRXN1	8.35453	0.996	Neuron_Excit_Ctx-HPF-CR_Immature_Vglut2_RELN	Neuron_Excit_Ctx_L23IT_TAFA1	6.34367	0
NTRK3	NTRK3	4.11519	0.642	PTPRD	PTPRD	8.57062	1	Astrocyte_Telen_SLC1A2	Neuron_Excit_Ctx-HPF-CR_Immature_Vglut2_RELN	6.34291	0.003
CALM1	CALM1	5.5841	0.913	KCNQ5	KCNQ5	7.10039	0.97	Neuron_Excit_Ctx_L5IT_KHDRBS3	Neuron_Excit_Ctx_L5IT_KHDRBS3	6.34224	0
SST	SST	5.08208	0.784	GRM7	GRM7	7.60115	0.987	Neuron_Inh_Ctx_MGE_SST_NXPH1	Neuron_Excit_Ctx_Immature_ARPP21	6.34162	0
NCAM1	NCAM1	6.10598	0.939	ROBO1	ROBO1	6.57191	0.923	Neuron_Excit_Ctx_L23IT_Immature_MEF2C	Neuron_Excit_Ctx_L23IT_Immature_MEF2C	6.33894	0
NLGN1	NLGN1	7.67562	0.985143	NRXN3	NRXN3	5.00206	0.784	Neuron_Excit_Ctx_L5NP_HS3ST4	Neuron_Excit_Ctx_L5NP_HS3ST4	6.33884	1
NRXN3	NRXN3	5.00206	0.784	NLGN1	NLGN1	7.67562	0.985143	Neuron_Excit_Ctx_L5NP_HS3ST4	Neuron_Excit_Ctx_L5NP_HS3ST4	6.33884	1
FSTL5	FSTL5	5.58333	0.769	CNTN5	CNTN5	7.09435	0.916	Neuron_Inh_Ctx_CGE_LAMP5_ADARB2-GRIN2A	Neuron_Inh_Ctx_CGE_VIP_ADARB2	6.33884	0
NXPH1	NXPH1	4.33282	0.679612	NRXN1	NRXN1	8.34404	0.994	Neuron_Excit_Ctx-HPF-CR_Immature_Vglut2_RELN	Neuron_Excit_Ctx_L6IT_LRP1B	6.33843	0
IL1RAPL1	IL1RAPL1	5.5673	0.866	PTPRD	PTPRD	7.10721	0.966	Neuron_Excit_Ctx_L45IT_RORB-POU6F2	Neuron_Inh_Ctx_CGE_LAMP5_ADARB2-GRIN2A	6.33725	1
NLGN4X	NLGN4X	5.20817	0.855	NRXN1	NRXN1	7.46578	0.95122	Neuron_Excit_Ctx_L5IT_KHDRBS3	Neuron_Inh_Str_Nacc_PBX3	6.33698	0
NLGN1	NLGN1	6.6904	0.906542	NRXN3	NRXN3	5.98049	0.821	Astrocyte_Immature_ADGRV1	Neuron_Excit_Ctx_L6CT-6b_HS3ST4	6.33545	1
NRXN3	NRXN3	5.98049	0.821	NLGN1	NLGN1	6.6904	0.906542	Neuron_Excit_Ctx_L6CT-6b_HS3ST4	Astrocyte_Immature_ADGRV1	6.33545	1
NXPH1	NXPH1	4.33282	0.679612	NRXN1	NRXN1	8.33784	0.994	Neuron_Excit_Ctx-HPF-CR_Immature_Vglut2_RELN	Neuron_Excit_Ctx_L5IT_KHDRBS3	6.33533	0
CALM1	CALM1	5.77938	0.912	RYR2	RYR2	6.89012	0.982	Neuron_Excit_Ctx_L45IT_RORB-POU6F2	Neuron_Excit_Ctx_L23IT_TAFA1	6.33475	0
CALM1	CALM1	5.77938	0.912	GRM3	GRM3	6.88821	0.922	Neuron_Excit_Ctx_L45IT_RORB-POU6F2	Astrocyte_Telen_SLC1A2	6.3338	0
NLGN4X	NLGN4X	4.80887	0.781	NRXN1	NRXN1	7.85513	0.991	Neuron_Excit_Ctx_Immature_ARPP21	Neuron_Inh_Ctx_MGE_SST_NXPH1	6.332	0
NRXN3	NRXN3	5.49416	0.799	NLGN1	NLGN1	7.16903	0.956835	Neuron_Excit_Ctx_L5IT_KHDRBS3	Astrocyte_Str-Thal_Immature_PTPRZ1	6.33159	1
NLGN1	NLGN1	7.16903	0.956835	NRXN3	NRXN3	5.49416	0.799	Astrocyte_Str-Thal_Immature_PTPRZ1	Neuron_Excit_Ctx_L5IT_KHDRBS3	6.33159	1
NCAM1	NCAM1	5.50765	0.872	ROBO1	ROBO1	7.15412	0.957	Neuron_Inh_Ctx_MGE_SST_NXPH1	Neuron_Inh_Ctx_MGE_SST_NXPH1	6.33088	0
DSCAM	DSCAM	6.85119	0.861789	DCC	DCC	5.80723	0.83	Neuron_Inh_Str_Nacc_PBX3	Neuron_Excit_Ctx_Immature_ARPP21	6.32921	0
CALM1	CALM1	5.77938	0.912	RYR2	RYR2	6.86825	0.962	Neuron_Excit_Ctx_L45IT_RORB-POU6F2	Neuron_Excit_Ctx_Immature_ARPP21	6.32382	0
NXPH1	NXPH1	4.33282	0.679612	NRXN1	NRXN1	8.31036	1	Neuron_Excit_Ctx-HPF-CR_Immature_Vglut2_RELN	Neuron_Excit_Ctx-HPF-CR_Immature_Vglut2_RELN	6.32159	0
SST	SST	5.08208	0.784	GRM7	GRM7	7.55969	0.99	Neuron_Inh_Ctx_MGE_SST_NXPH1	Neuron_Excit_Ctx_L45IT_RORB-POU6F2	6.32089	0
CALM1	CALM1	5.5841	0.913	KCNQ5	KCNQ5	7.05752	0.962	Neuron_Excit_Ctx_L5IT_KHDRBS3	Neuron_Excit_Ctx_L23IT_Immature_MEF2C	6.32081	0
IL1RAPL1	IL1RAPL1	7.0862	0.938	PTPRD	PTPRD	5.55512	0.796748	Neuron_Inh_Ctx_MGE_PVALB_ERBB4	Neuron_Inh_Str_Nacc_PBX3	6.32066	1
NTRK3	NTRK3	4.02731	0.647	PTPRD	PTPRD	8.61382	0.998857	Neuron_Inh_Ctx_CGE_VIP_ADARB2	Neuron_Excit_Ctx_L5NP_HS3ST4	6.32057	0
NLGN4X	NLGN4X	5.20817	0.855	NRXN1	NRXN1	7.43258	0.942446	Neuron_Excit_Ctx_L5IT_KHDRBS3	Astrocyte_Str-Thal_Immature_PTPRZ1	6.32037	0
NLGN4X	NLGN4X	4.80887	0.781	NRXN1	NRXN1	7.8303	0.998	Neuron_Excit_Ctx_Immature_ARPP21	Neuron_Inh_Ctx_CGE_LAMP5_ADARB2-GRIN2A	6.31958	0
IL1RAPL1	IL1RAPL1	5.53164	0.838	PTPRD	PTPRD	7.10721	0.966	Neuron_Excit_Ctx_L6CT-6b_HS3ST4	Neuron_Inh_Ctx_CGE_LAMP5_ADARB2-GRIN2A	6.31942	1
CNTN4	CNTN4	5.83977	0.875	PTPRG	PTPRG	6.79656	0.954696	Neuron_Excit_Ctx_L5IT_KHDRBS3	Neuron_Inh_Ctx_MGE_PVALB_CNTNAP4	6.31817	0
CALM1	CALM1	5.77938	0.912	GRM7	GRM7	6.85662	0.982759	Neuron_Excit_Ctx_L45IT_RORB-POU6F2	Neuron_Excit_Ctx_L5ET_TAFA1	6.318	0
CALM1	CALM1	4.97048	0.857	KCNQ5	KCNQ5	7.66378	0.993	Neuron_Excit_Ctx_L23IT_TAFA1	Neuron_Excit_Ctx_L23IT_TAFA1	6.31713	0
CALM1	CALM1	4.97048	0.857	RYR2	RYR2	7.66346	0.988571	Neuron_Excit_Ctx_L23IT_TAFA1	Neuron_Excit_Ctx_L5NP_HS3ST4	6.31697	0
NCAM1	NCAM1	5.37991	0.838	NCAM2	NCAM2	7.24849	0.976	Neuron_Inh_Ctx_CGE_LAMP5_ADARB2-GRIN2A	Neuron_Excit_Ctx_L5IT_KHDRBS3	6.3142	0
NCAM1	NCAM1	5.37816	0.872	NCAM2	NCAM2	7.24849	0.976	Neuron_Excit_Ctx_L6IT_LRP1B	Neuron_Excit_Ctx_L5IT_KHDRBS3	6.31332	0
CALM1	CALM1	4.9588	0.801	KCNQ5	KCNQ5	7.66378	0.993	Neuron_Excit_Ctx_L6IT_LRP1B	Neuron_Excit_Ctx_L23IT_TAFA1	6.31129	0
CALM1	CALM1	4.9588	0.801	RYR2	RYR2	7.66346	0.988571	Neuron_Excit_Ctx_L6IT_LRP1B	Neuron_Excit_Ctx_L5NP_HS3ST4	6.31113	0
NRXN3	NRXN3	5.00206	0.784	NLGN1	NLGN1	7.61724	0.966	Neuron_Excit_Ctx_L5NP_HS3ST4	Neuron_Excit_Ctx_L6CT-6b_HS3ST4	6.30965	1
NLGN1	NLGN1	7.61724	0.966	NRXN3	NRXN3	5.00206	0.784	Neuron_Excit_Ctx_L6CT-6b_HS3ST4	Neuron_Excit_Ctx_L5NP_HS3ST4	6.30965	1
NTRK3	NTRK3	5.31148	0.893103	PTPRD	PTPRD	7.30631	0.959	Neuron_Excit_Ctx_L5ET_TAFA1	Neuron_Inh_Ctx_CGE_VIP_ADARB2	6.3089	0
CNTN4	CNTN4	6.30891	0.937	PTPRG	PTPRG	6.30476	0.912	Neuron_Excit_Ctx_L45IT_RORB-POU6F2	Neuron_Excit_Ctx_L6CT-6b_HS3ST4	6.30683	0
DSCAM	DSCAM	7.46776	0.966	DCC	DCC	5.14304	0.763	Neuron_Inh_Ctx_CGE_VIP_ADARB2	Neuron_Excit_Ctx_L5IT_KHDRBS3	6.3054	0
NXPH1	NXPH1	8.21937	0.991	NRXN3	NRXN3	4.39028	0.683	Neuron_Inh_Ctx_MGE_PVALB_ERBB4	Neuron_Excit_Ctx_Immature_ARPP21	6.30483	0
NLGN4X	NLGN4X	5.88929	0.921	NRXN1	NRXN1	6.71891	0.945	Neuron_Excit_Ctx_L45IT_RORB-POU6F2	Neuron_Inh_Ctx_MGE_PVALB_ERBB4	6.3041	0
NCAM1	NCAM1	5.4531	0.877714	ROBO1	ROBO1	7.15412	0.957	Neuron_Excit_Ctx_L5NP_HS3ST4	Neuron_Inh_Ctx_MGE_SST_NXPH1	6.30361	0
IL1RAPL1	IL1RAPL1	3.99318	0.579439	PTPRD	PTPRD	8.61382	0.998857	Astrocyte_Immature_ADGRV1	Neuron_Excit_Ctx_L5NP_HS3ST4	6.3035	1
NXPH1	NXPH1	4.33282	0.679612	NRXN3	NRXN3	8.27138	0.994	Neuron_Excit_Ctx-HPF-CR_Immature_Vglut2_RELN	Neuron_Inh_Ctx_MGE_PVALB_ERBB4	6.3021	0
NXPH1	NXPH1	7.60183	0.987	NRXN3	NRXN3	5.00206	0.784	Neuron_Inh_Ctx_MGE_SST_NXPH1	Neuron_Excit_Ctx_L5NP_HS3ST4	6.30194	0
NCAM1	NCAM1	5.07483	0.803	PTPRZ1	PTPRZ1	7.52591	0.985612	Neuron_Inh_Ctx_MGE_PVALB_ERBB4	Astrocyte_Str-Thal_Immature_PTPRZ1	6.30037	0
NRXN3	NRXN3	5.66596	0.738318	NLGN1	NLGN1	6.93403	0.941	Astrocyte_Immature_ADGRV1	Astrocyte_Telen_SLC1A2	6.29999	1
NLGN1	NLGN1	6.93403	0.941	NRXN3	NRXN3	5.66596	0.738318	Astrocyte_Telen_SLC1A2	Astrocyte_Immature_ADGRV1	6.29999	1
APP	APP	5.11257	0.853	DCC	DCC	7.48676	0.984	Neuron_Excit_Ctx_L5IT_KHDRBS3	Neuron_Excit_Ctx_L5NP_HS3ST4	6.29967	0
NTRK3	NTRK3	4.02731	0.647	PTPRD	PTPRD	8.57062	1	Neuron_Inh_Ctx_CGE_VIP_ADARB2	Neuron_Excit_Ctx-HPF-CR_Immature_Vglut2_RELN	6.29897	0.007
NCAM1	NCAM1	6.11671	0.924	ROBO1	ROBO1	6.48064	0.903	Neuron_Excit_Ctx_L6CT-6b_HS3ST4	Neuron_Inh_Ctx_CGE_LAMP5_ADARB2-GRIN2A	6.29868	0
IL1RAPL1	IL1RAPL1	5.4898	0.788	PTPRD	PTPRD	7.10721	0.966	Neuron_Inh_Ctx_CGE_VIP_ADARB2	Neuron_Inh_Ctx_CGE_LAMP5_ADARB2-GRIN2A	6.2985	1
DSCAM	DSCAM	6.16752	0.928	DCC	DCC	6.42845	0.92233	Neuron_Excit_Ctx_L23IT_Immature_MEF2C	Neuron_Excit_Ctx-HPF-CR_Immature_Vglut2_RELN	6.29798	0
NXPH1	NXPH1	7.58744	0.987845	NRXN3	NRXN3	5.00206	0.784	Neuron_Inh_Ctx_MGE_PVALB_CNTNAP4	Neuron_Excit_Ctx_L5NP_HS3ST4	6.29475	0
NCAM1	NCAM1	6.10598	0.939	ROBO1	ROBO1	6.48064	0.903	Neuron_Excit_Ctx_L23IT_Immature_MEF2C	Neuron_Inh_Ctx_CGE_LAMP5_ADARB2-GRIN2A	6.29331	0
NTRK3	NTRK3	3.97272	0.653	PTPRD	PTPRD	8.61382	0.998857	Neuron_Inh_Ctx_CGE_LAMP5_ADARB2-GRIN2A	Neuron_Excit_Ctx_L5NP_HS3ST4	6.29327	0
CNTN4	CNTN4	6.30891	0.937	PTPRG	PTPRG	6.27516	0.938	Neuron_Excit_Ctx_L45IT_RORB-POU6F2	Neuron_Excit_Ctx_L45IT_RORB-POU6F2	6.29204	0
NTRK3	NTRK3	3.35662	0.532374	PTPRD	PTPRD	9.22745	1	Astrocyte_Str-Thal_Immature_PTPRZ1	Neuron_Excit_Ctx_L45IT_RORB-POU6F2	6.29204	0.024
IL1RAPL1	IL1RAPL1	6.39651	0.861789	PTPRD	PTPRD	6.18738	0.908	Neuron_Inh_Str_Nacc_PBX3	Neuron_Inh_Ctx_MGE_PVALB_ERBB4	6.29195	1
IL1RAPL1	IL1RAPL1	7.34244	0.974586	PTPRS	PTPRS	5.23923	0.866	Neuron_Inh_Ctx_MGE_PVALB_CNTNAP4	Neuron_Excit_Ctx_L6IT_LRP1B	6.29084	0
NXPH1	NXPH1	6.60052	0.904	NRXN3	NRXN3	5.98049	0.821	Neuron_Inh_Ctx_CGE_LAMP5_ADARB2-GRIN2A	Neuron_Excit_Ctx_L6CT-6b_HS3ST4	6.29051	0
NCAM1	NCAM1	5.32669	0.780488	NCAM2	NCAM2	7.24849	0.976	Neuron_Inh_Str_Nacc_PBX3	Neuron_Excit_Ctx_L5IT_KHDRBS3	6.28759	0
CALM1	CALM1	4.97048	0.857	GRM7	GRM7	7.60115	0.987	Neuron_Excit_Ctx_L23IT_TAFA1	Neuron_Excit_Ctx_Immature_ARPP21	6.28582	0
IL1RAPL1	IL1RAPL1	3.99318	0.579439	PTPRD	PTPRD	8.57062	1	Astrocyte_Immature_ADGRV1	Neuron_Excit_Ctx-HPF-CR_Immature_Vglut2_RELN	6.2819	0.999
NCAM1	NCAM1	5.90203	0.908287	NCAM2	NCAM2	6.65963	0.895	Neuron_Inh_Ctx_MGE_PVALB_CNTNAP4	Neuron_Inh_Ctx_CGE_LAMP5_ADARB2-GRIN2A	6.28083	0
DSCAM	DSCAM	6.16752	0.928	DCC	DCC	6.39304	0.91	Neuron_Excit_Ctx_L23IT_Immature_MEF2C	Neuron_Excit_Ctx_L6IT_LRP1B	6.28028	0
CALM1	CALM1	4.9588	0.801	GRM7	GRM7	7.60115	0.987	Neuron_Excit_Ctx_L6IT_LRP1B	Neuron_Excit_Ctx_Immature_ARPP21	6.27998	0
NXPH1	NXPH1	4.33282	0.679612	NRXN1	NRXN1	8.22479	0.996	Neuron_Excit_Ctx-HPF-CR_Immature_Vglut2_RELN	Neuron_Excit_Ctx_L23IT_Immature_MEF2C	6.2788	0
CNTN1	CNTN1	6.27281	0.956322	NRCAM	NRCAM	6.28432	0.966	Neuron_Excit_Ctx_L5ET_TAFA1	Neuron_Excit_Ctx_L23IT_TAFA1	6.27857	0
CNTN1	CNTN1	5.02955	0.827	PTPRZ1	PTPRZ1	7.52591	0.985612	Neuron_Excit_Ctx_L23IT_Immature_MEF2C	Astrocyte_Str-Thal_Immature_PTPRZ1	6.27773	0
CNTN4	CNTN4	6.88524	0.967	PTPRG	PTPRG	5.66909	0.856	Neuron_Excit_Ctx_L6IT_LRP1B	Neuron_Excit_Ctx_L23IT_Immature_MEF2C	6.27717	0
DSCAM	DSCAM	6.74628	0.937	DCC	DCC	5.80723	0.83	Neuron_Excit_Ctx_L6CT-6b_HS3ST4	Neuron_Excit_Ctx_Immature_ARPP21	6.27675	0
IL1RAPL1	IL1RAPL1	7.34244	0.974586	PTPRS	PTPRS	5.21011	0.898851	Neuron_Inh_Ctx_MGE_PVALB_CNTNAP4	Neuron_Excit_Ctx_L5ET_TAFA1	6.27627	0
CNTN4	CNTN4	6.88313	0.954286	PTPRG	PTPRG	5.66909	0.856	Neuron_Excit_Ctx_L5NP_HS3ST4	Neuron_Excit_Ctx_L23IT_Immature_MEF2C	6.27611	0
FSTL5	FSTL5	7.69065	0.980583	CHL1	CHL1	4.8607	0.804	Neuron_Excit_Ctx-HPF-CR_Immature_Vglut2_RELN	Neuron_Excit_Ctx_Immature_ARPP21	6.27568	0
NRXN3	NRXN3	5.98049	0.821	NLGN1	NLGN1	6.56573	0.937017	Neuron_Excit_Ctx_L6CT-6b_HS3ST4	Neuron_Inh_Ctx_MGE_PVALB_CNTNAP4	6.27311	1
NLGN1	NLGN1	6.56573	0.937017	NRXN3	NRXN3	5.98049	0.821	Neuron_Inh_Ctx_MGE_PVALB_CNTNAP4	Neuron_Excit_Ctx_L6CT-6b_HS3ST4	6.27311	1
NCAM1	NCAM1	5.01959	0.766355	PTPRZ1	PTPRZ1	7.52591	0.985612	Astrocyte_Immature_ADGRV1	Astrocyte_Str-Thal_Immature_PTPRZ1	6.27275	0
[truncated: 19,964 more rows]

## Sheet: cjadult_str
ligand	ligand_complex	ligand_means	ligand_props	receptor	receptor_complex	receptor_means	receptor_props	source	target	lr_means	cellphone_pvals
NLGN1	NLGN1	7.90294	0.996	NRXN3	NRXN3	8.69845	0.99435	Neuron_Inh_Str_MSN_DRD2_RARB	Neuron_Inh_Str_SST_TACR1	8.30069	0
NRXN3	NRXN3	8.69845	0.99435	NLGN1	NLGN1	7.90294	0.996	Neuron_Inh_Str_SST_TACR1	Neuron_Inh_Str_MSN_DRD2_RARB	8.30069	0
NRXN3	NRXN3	8.69845	0.99435	NLGN1	NLGN1	7.90081	0.981	Neuron_Inh_Str_SST_TACR1	Neuron_Inh_Str_MSN_DRD1_RARB	8.29963	0
NLGN1	NLGN1	7.90081	0.981	NRXN3	NRXN3	8.69845	0.99435	Neuron_Inh_Str_MSN_DRD1_RARB	Neuron_Inh_Str_SST_TACR1	8.29963	0
NLGN1	NLGN1	7.90294	0.996	NRXN3	NRXN3	8.61499	1	Neuron_Inh_Str_MSN_DRD2_RARB	Neuron_Inh_Str_Nacc_PBX3	8.25896	0
NRXN3	NRXN3	8.61499	1	NLGN1	NLGN1	7.90294	0.996	Neuron_Inh_Str_Nacc_PBX3	Neuron_Inh_Str_MSN_DRD2_RARB	8.25896	0
NRXN3	NRXN3	8.61499	1	NLGN1	NLGN1	7.90081	0.981	Neuron_Inh_Str_Nacc_PBX3	Neuron_Inh_Str_MSN_DRD1_RARB	8.2579	0
NLGN1	NLGN1	7.90081	0.981	NRXN3	NRXN3	8.61499	1	Neuron_Inh_Str_MSN_DRD1_RARB	Neuron_Inh_Str_Nacc_PBX3	8.2579	0
NLGN1	NLGN1	7.90294	0.996	NRXN3	NRXN3	8.6047	1	Neuron_Inh_Str_MSN_DRD2_RARB	Neuron_Mixed_Habenula-NWD2_Str-CHAT_RAYLYL	8.25382	0
NRXN3	NRXN3	8.6047	1	NLGN1	NLGN1	7.90294	0.996	Neuron_Mixed_Habenula-NWD2_Str-CHAT_RAYLYL	Neuron_Inh_Str_MSN_DRD2_RARB	8.25382	0
NRXN3	NRXN3	8.6047	1	NLGN1	NLGN1	7.90081	0.981	Neuron_Mixed_Habenula-NWD2_Str-CHAT_RAYLYL	Neuron_Inh_Str_MSN_DRD1_RARB	8.25275	0
NLGN1	NLGN1	7.90081	0.981	NRXN3	NRXN3	8.6047	1	Neuron_Inh_Str_MSN_DRD1_RARB	Neuron_Mixed_Habenula-NWD2_Str-CHAT_RAYLYL	8.25275	0
NLGN1	NLGN1	7.90294	0.996	NRXN1	NRXN1	8.4538	0.991	Neuron_Inh_Str_MSN_DRD2_RARB	Astrocyte_Telen_SLC1A2	8.17837	0
NRXN1	NRXN1	8.4538	0.991	NLGN1	NLGN1	7.90294	0.996	Astrocyte_Telen_SLC1A2	Neuron_Inh_Str_MSN_DRD2_RARB	8.17837	0
NRXN1	NRXN1	8.4538	0.991	NLGN1	NLGN1	7.90081	0.981	Astrocyte_Telen_SLC1A2	Neuron_Inh_Str_MSN_DRD1_RARB	8.17731	0
NLGN1	NLGN1	7.90081	0.981	NRXN1	NRXN1	8.4538	0.991	Neuron_Inh_Str_MSN_DRD1_RARB	Astrocyte_Telen_SLC1A2	8.17731	0
NXPH1	NXPH1	7.65567	0.976347	NRXN3	NRXN3	8.69845	0.99435	Neuron_Inh_Str_MGE_IL1RAPL2	Neuron_Inh_Str_SST_TACR1	8.17706	0
NLGN1	NLGN1	7.90294	0.996	NRXN3	NRXN3	8.45017	0.996058	Neuron_Inh_Str_MSN_DRD2_RARB	Neuron_Inh_Str_MGE_IL1RAPL2	8.17655	0
NRXN3	NRXN3	8.45017	0.996058	NLGN1	NLGN1	7.90294	0.996	Neuron_Inh_Str_MGE_IL1RAPL2	Neuron_Inh_Str_MSN_DRD2_RARB	8.17655	0
NLGN1	NLGN1	7.90081	0.981	NRXN3	NRXN3	8.45017	0.996058	Neuron_Inh_Str_MSN_DRD1_RARB	Neuron_Inh_Str_MGE_IL1RAPL2	8.17549	0
NRXN3	NRXN3	8.45017	0.996058	NLGN1	NLGN1	7.90081	0.981	Neuron_Inh_Str_MGE_IL1RAPL2	Neuron_Inh_Str_MSN_DRD1_RARB	8.17549	0
NLGN1	NLGN1	7.90294	0.996	NRXN1	NRXN1	8.43328	0.99435	Neuron_Inh_Str_MSN_DRD2_RARB	Neuron_Inh_Str_SST_TACR1	8.16811	0
NRXN1	NRXN1	8.43328	0.99435	NLGN1	NLGN1	7.90294	0.996	Neuron_Inh_Str_SST_TACR1	Neuron_Inh_Str_MSN_DRD2_RARB	8.16811	0
NRXN1	NRXN1	8.43328	0.99435	NLGN1	NLGN1	7.90081	0.981	Neuron_Inh_Str_SST_TACR1	Neuron_Inh_Str_MSN_DRD1_RARB	8.16704	0
NLGN1	NLGN1	7.90081	0.981	NRXN1	NRXN1	8.43328	0.99435	Neuron_Inh_Str_MSN_DRD1_RARB	Neuron_Inh_Str_SST_TACR1	8.16704	0
NRXN3	NRXN3	8.37285	0.999	NLGN1	NLGN1	7.90294	0.996	Neuron_Inh_Str_MSN_DRD2_RARB	Neuron_Inh_Str_MSN_DRD2_RARB	8.1379	0
NLGN1	NLGN1	7.90294	0.996	NRXN3	NRXN3	8.37285	0.999	Neuron_Inh_Str_MSN_DRD2_RARB	Neuron_Inh_Str_MSN_DRD2_RARB	8.1379	0
NLGN1	NLGN1	7.90081	0.981	NRXN3	NRXN3	8.37285	0.999	Neuron_Inh_Str_MSN_DRD1_RARB	Neuron_Inh_Str_MSN_DRD2_RARB	8.13683	0
NRXN3	NRXN3	8.37285	0.999	NLGN1	NLGN1	7.90081	0.981	Neuron_Inh_Str_MSN_DRD2_RARB	Neuron_Inh_Str_MSN_DRD1_RARB	8.13683	0
NXPH1	NXPH1	7.65567	0.976347	NRXN3	NRXN3	8.61499	1	Neuron_Inh_Str_MGE_IL1RAPL2	Neuron_Inh_Str_Nacc_PBX3	8.13533	0
NXPH1	NXPH1	7.65567	0.976347	NRXN3	NRXN3	8.6047	1	Neuron_Inh_Str_MGE_IL1RAPL2	Neuron_Mixed_Habenula-NWD2_Str-CHAT_RAYLYL	8.13019	0
IL1RAPL1	IL1RAPL1	7.68561	0.994	PTPRD	PTPRD	8.54354	0.988701	Neuron_Inh_Str_MSN_DRD2_RARB	Neuron_Inh_Str_SST_TACR1	8.11458	0
NLGN1	NLGN1	7.90294	0.996	NRXN1	NRXN1	8.30287	1	Neuron_Inh_Str_MSN_DRD2_RARB	Neuron_Mixed_Habenula-NWD2_Str-CHAT_RAYLYL	8.1029	0
NRXN1	NRXN1	8.30287	1	NLGN1	NLGN1	7.90294	0.996	Neuron_Mixed_Habenula-NWD2_Str-CHAT_RAYLYL	Neuron_Inh_Str_MSN_DRD2_RARB	8.1029	0
NLGN1	NLGN1	7.90081	0.981	NRXN1	NRXN1	8.30287	1	Neuron_Inh_Str_MSN_DRD1_RARB	Neuron_Mixed_Habenula-NWD2_Str-CHAT_RAYLYL	8.10184	0
NRXN1	NRXN1	8.30287	1	NLGN1	NLGN1	7.90081	0.981	Neuron_Mixed_Habenula-NWD2_Str-CHAT_RAYLYL	Neuron_Inh_Str_MSN_DRD1_RARB	8.10184	0
NLGN1	NLGN1	7.90294	0.996	NRXN3	NRXN3	8.25939	0.99	Neuron_Inh_Str_MSN_DRD2_RARB	Neuron_Inh_Str_MSN_DRD1_RARB	8.08116	0
NRXN3	NRXN3	8.25939	0.99	NLGN1	NLGN1	7.90294	0.996	Neuron_Inh_Str_MSN_DRD1_RARB	Neuron_Inh_Str_MSN_DRD2_RARB	8.08116	0
NLGN1	NLGN1	7.90081	0.981	NRXN3	NRXN3	8.25939	0.99	Neuron_Inh_Str_MSN_DRD1_RARB	Neuron_Inh_Str_MSN_DRD1_RARB	8.0801	0
NRXN3	NRXN3	8.25939	0.99	NLGN1	NLGN1	7.90081	0.981	Neuron_Inh_Str_MSN_DRD1_RARB	Neuron_Inh_Str_MSN_DRD1_RARB	8.0801	0
NRXN3	NRXN3	8.69845	0.99435	NLGN1	NLGN1	7.44392	0.964	Neuron_Inh_Str_SST_TACR1	Neuron_Inh_Str_MSN_Mature_ADCY5	8.07118	0
NLGN1	NLGN1	7.44392	0.964	NRXN3	NRXN3	8.69845	0.99435	Neuron_Inh_Str_MSN_Mature_ADCY5	Neuron_Inh_Str_SST_TACR1	8.07118	0
NXPH1	NXPH1	7.65567	0.976347	NRXN1	NRXN1	8.4538	0.991	Neuron_Inh_Str_MGE_IL1RAPL2	Astrocyte_Telen_SLC1A2	8.05474	0
NXPH1	NXPH1	7.65567	0.976347	NRXN3	NRXN3	8.45017	0.996058	Neuron_Inh_Str_MGE_IL1RAPL2	Neuron_Inh_Str_MGE_IL1RAPL2	8.05292	0
NLGN1	NLGN1	7.90294	0.996	NRXN3	NRXN3	8.19078	0.987	Neuron_Inh_Str_MSN_DRD2_RARB	Neuron_Inh_Str_MSN_Mature_ADCY5	8.04686	0
NRXN3	NRXN3	8.19078	0.987	NLGN1	NLGN1	7.90294	0.996	Neuron_Inh_Str_MSN_Mature_ADCY5	Neuron_Inh_Str_MSN_DRD2_RARB	8.04686	0
NLGN1	NLGN1	7.90081	0.981	NRXN3	NRXN3	8.19078	0.987	Neuron_Inh_Str_MSN_DRD1_RARB	Neuron_Inh_Str_MSN_Mature_ADCY5	8.0458	0
NRXN3	NRXN3	8.19078	0.987	NLGN1	NLGN1	7.90081	0.981	Neuron_Inh_Str_MSN_Mature_ADCY5	Neuron_Inh_Str_MSN_DRD1_RARB	8.0458	0
NXPH1	NXPH1	7.65567	0.976347	NRXN1	NRXN1	8.43328	0.99435	Neuron_Inh_Str_MGE_IL1RAPL2	Neuron_Inh_Str_SST_TACR1	8.04447	0
NRXN3	NRXN3	8.61499	1	NLGN1	NLGN1	7.44392	0.964	Neuron_Inh_Str_Nacc_PBX3	Neuron_Inh_Str_MSN_Mature_ADCY5	8.02945	0
NLGN1	NLGN1	7.44392	0.964	NRXN3	NRXN3	8.61499	1	Neuron_Inh_Str_MSN_Mature_ADCY5	Neuron_Inh_Str_Nacc_PBX3	8.02945	0
NRXN3	NRXN3	8.6047	1	NLGN1	NLGN1	7.44392	0.964	Neuron_Mixed_Habenula-NWD2_Str-CHAT_RAYLYL	Neuron_Inh_Str_MSN_Mature_ADCY5	8.02431	0
NLGN1	NLGN1	7.44392	0.964	NRXN3	NRXN3	8.6047	1	Neuron_Inh_Str_MSN_Mature_ADCY5	Neuron_Mixed_Habenula-NWD2_Str-CHAT_RAYLYL	8.02431	0
NXPH1	NXPH1	7.65567	0.976347	NRXN3	NRXN3	8.37285	0.999	Neuron_Inh_Str_MGE_IL1RAPL2	Neuron_Inh_Str_MSN_DRD2_RARB	8.01426	0
NRXN1	NRXN1	8.07847	0.984	NLGN1	NLGN1	7.90294	0.996	Neuron_Inh_Str_Nacc_PBX3	Neuron_Inh_Str_MSN_DRD2_RARB	7.9907	0
NLGN1	NLGN1	7.90294	0.996	NRXN1	NRXN1	8.07847	0.984	Neuron_Inh_Str_MSN_DRD2_RARB	Neuron_Inh_Str_Nacc_PBX3	7.9907	0
NLGN1	NLGN1	7.90081	0.981	NRXN1	NRXN1	8.07847	0.984	Neuron_Inh_Str_MSN_DRD1_RARB	Neuron_Inh_Str_Nacc_PBX3	7.98964	0
NRXN1	NRXN1	8.07847	0.984	NLGN1	NLGN1	7.90081	0.981	Neuron_Inh_Str_Nacc_PBX3	Neuron_Inh_Str_MSN_DRD1_RARB	7.98964	0
NXPH1	NXPH1	7.65567	0.976347	NRXN1	NRXN1	8.30287	1	Neuron_Inh_Str_MGE_IL1RAPL2	Neuron_Mixed_Habenula-NWD2_Str-CHAT_RAYLYL	7.97927	0
NLGN1	NLGN1	7.90294	0.996	NRXN3	NRXN3	8.01966	0.971256	Neuron_Inh_Str_MSN_DRD2_RARB	Neuron_Mixed_Thal-ZI-Post_PCDH15	7.9613	0
NRXN3	NRXN3	8.01966	0.971256	NLGN1	NLGN1	7.90294	0.996	Neuron_Mixed_Thal-ZI-Post_PCDH15	Neuron_Inh_Str_MSN_DRD2_RARB	7.9613	0
NRXN3	NRXN3	8.01966	0.971256	NLGN1	NLGN1	7.90081	0.981	Neuron_Mixed_Thal-ZI-Post_PCDH15	Neuron_Inh_Str_MSN_DRD1_RARB	7.96023	0
NLGN1	NLGN1	7.90081	0.981	NRXN3	NRXN3	8.01966	0.971256	Neuron_Inh_Str_MSN_DRD1_RARB	Neuron_Mixed_Thal-ZI-Post_PCDH15	7.96023	0
NXPH1	NXPH1	7.65567	0.976347	NRXN3	NRXN3	8.25939	0.99	Neuron_Inh_Str_MGE_IL1RAPL2	Neuron_Inh_Str_MSN_DRD1_RARB	7.95753	0
NRXN1	NRXN1	8.4538	0.991	NLGN1	NLGN1	7.44392	0.964	Astrocyte_Telen_SLC1A2	Neuron_Inh_Str_MSN_Mature_ADCY5	7.94886	0
NLGN1	NLGN1	7.44392	0.964	NRXN1	NRXN1	8.4538	0.991	Neuron_Inh_Str_MSN_Mature_ADCY5	Astrocyte_Telen_SLC1A2	7.94886	0
NLGN1	NLGN1	7.44392	0.964	NRXN3	NRXN3	8.45017	0.996058	Neuron_Inh_Str_MSN_Mature_ADCY5	Neuron_Inh_Str_MGE_IL1RAPL2	7.94704	0
NRXN3	NRXN3	8.45017	0.996058	NLGN1	NLGN1	7.44392	0.964	Neuron_Inh_Str_MGE_IL1RAPL2	Neuron_Inh_Str_MSN_Mature_ADCY5	7.94704	0
IL1RAPL1	IL1RAPL1	7.34782	0.956	PTPRD	PTPRD	8.54354	0.988701	Neuron_Inh_Str_MSN_DRD1_RARB	Neuron_Inh_Str_SST_TACR1	7.94568	0
NRXN1	NRXN1	8.43328	0.99435	NLGN1	NLGN1	7.44392	0.964	Neuron_Inh_Str_SST_TACR1	Neuron_Inh_Str_MSN_Mature_ADCY5	7.9386	0
NLGN1	NLGN1	7.44392	0.964	NRXN1	NRXN1	8.43328	0.99435	Neuron_Inh_Str_MSN_Mature_ADCY5	Neuron_Inh_Str_SST_TACR1	7.9386	0
NXPH1	NXPH1	7.65567	0.976347	NRXN3	NRXN3	8.19078	0.987	Neuron_Inh_Str_MGE_IL1RAPL2	Neuron_Inh_Str_MSN_Mature_ADCY5	7.92323	0
NRXN3	NRXN3	8.37285	0.999	NLGN1	NLGN1	7.44392	0.964	Neuron_Inh_Str_MSN_DRD2_RARB	Neuron_Inh_Str_MSN_Mature_ADCY5	7.90839	0
NLGN1	NLGN1	7.44392	0.964	NRXN3	NRXN3	8.37285	0.999	Neuron_Inh_Str_MSN_Mature_ADCY5	Neuron_Inh_Str_MSN_DRD2_RARB	7.90839	0
IL1RAPL1	IL1RAPL1	7.25478	0.978	PTPRD	PTPRD	8.54354	0.988701	Neuron_Inh_Str_Nacc_PBX3	Neuron_Inh_Str_SST_TACR1	7.89916	0
NLGN1	NLGN1	7.09722	0.973	NRXN3	NRXN3	8.69845	0.99435	Neuron_Inh_Str_Nacc_PBX3	Neuron_Inh_Str_SST_TACR1	7.89783	0
NRXN3	NRXN3	8.69845	0.99435	NLGN1	NLGN1	7.09722	0.973	Neuron_Inh_Str_SST_TACR1	Neuron_Inh_Str_Nacc_PBX3	7.89783	0
NLGN1	NLGN1	7.44392	0.964	NRXN1	NRXN1	8.30287	1	Neuron_Inh_Str_MSN_Mature_ADCY5	Neuron_Mixed_Habenula-NWD2_Str-CHAT_RAYLYL	7.87339	0
NRXN1	NRXN1	8.30287	1	NLGN1	NLGN1	7.44392	0.964	Neuron_Mixed_Habenula-NWD2_Str-CHAT_RAYLYL	Neuron_Inh_Str_MSN_Mature_ADCY5	7.87339	0
NXPH1	NXPH1	7.65567	0.976347	NRXN1	NRXN1	8.07847	0.984	Neuron_Inh_Str_MGE_IL1RAPL2	Neuron_Inh_Str_Nacc_PBX3	7.86707	0
NLGN1	NLGN1	7.09722	0.973	NRXN3	NRXN3	8.61499	1	Neuron_Inh_Str_Nacc_PBX3	Neuron_Inh_Str_Nacc_PBX3	7.8561	0
NRXN3	NRXN3	8.61499	1	NLGN1	NLGN1	7.09722	0.973	Neuron_Inh_Str_Nacc_PBX3	Neuron_Inh_Str_Nacc_PBX3	7.8561	0
NRXN3	NRXN3	8.69845	0.99435	NLGN1	NLGN1	7.00802	0.987654	Neuron_Inh_Str_SST_TACR1	Neuron_Mixed_Habenula-NWD2_Str-CHAT_RAYLYL	7.85323	0
NLGN1	NLGN1	7.00802	0.987654	NRXN3	NRXN3	8.69845	0.99435	Neuron_Mixed_Habenula-NWD2_Str-CHAT_RAYLYL	Neuron_Inh_Str_SST_TACR1	7.85323	0
NRXN3	NRXN3	8.25939	0.99	NLGN1	NLGN1	7.44392	0.964	Neuron_Inh_Str_MSN_DRD1_RARB	Neuron_Inh_Str_MSN_Mature_ADCY5	7.85166	0
NLGN1	NLGN1	7.44392	0.964	NRXN3	NRXN3	8.25939	0.99	Neuron_Inh_Str_MSN_Mature_ADCY5	Neuron_Inh_Str_MSN_DRD1_RARB	7.85166	0
NRXN3	NRXN3	8.6047	1	NLGN1	NLGN1	7.09722	0.973	Neuron_Mixed_Habenula-NWD2_Str-CHAT_RAYLYL	Neuron_Inh_Str_Nacc_PBX3	7.85096	0
NLGN1	NLGN1	7.09722	0.973	NRXN3	NRXN3	8.6047	1	Neuron_Inh_Str_Nacc_PBX3	Neuron_Mixed_Habenula-NWD2_Str-CHAT_RAYLYL	7.85096	0
NXPH1	NXPH1	7.65567	0.976347	NRXN3	NRXN3	8.01966	0.971256	Neuron_Inh_Str_MGE_IL1RAPL2	Neuron_Mixed_Thal-ZI-Post_PCDH15	7.83766	0
IL1RAPL1	IL1RAPL1	7.09242	0.949	PTPRD	PTPRD	8.54354	0.988701	Neuron_Inh_Str_MSN_Mature_ADCY5	Neuron_Inh_Str_SST_TACR1	7.81798	0
NLGN1	NLGN1	7.44392	0.964	NRXN3	NRXN3	8.19078	0.987	Neuron_Inh_Str_MSN_Mature_ADCY5	Neuron_Inh_Str_MSN_Mature_ADCY5	7.81735	0
NRXN3	NRXN3	8.19078	0.987	NLGN1	NLGN1	7.44392	0.964	Neuron_Inh_Str_MSN_Mature_ADCY5	Neuron_Inh_Str_MSN_Mature_ADCY5	7.81735	0
NRXN3	NRXN3	8.61499	1	NLGN1	NLGN1	7.00802	0.987654	Neuron_Inh_Str_Nacc_PBX3	Neuron_Mixed_Habenula-NWD2_Str-CHAT_RAYLYL	7.8115	0
NLGN1	NLGN1	7.00802	0.987654	NRXN3	NRXN3	8.61499	1	Neuron_Mixed_Habenula-NWD2_Str-CHAT_RAYLYL	Neuron_Inh_Str_Nacc_PBX3	7.8115	0
NRXN3	NRXN3	8.6047	1	NLGN1	NLGN1	7.00802	0.987654	Neuron_Mixed_Habenula-NWD2_Str-CHAT_RAYLYL	Neuron_Mixed_Habenula-NWD2_Str-CHAT_RAYLYL	7.80636	0
NLGN1	NLGN1	7.00802	0.987654	NRXN3	NRXN3	8.6047	1	Neuron_Mixed_Habenula-NWD2_Str-CHAT_RAYLYL	Neuron_Mixed_Habenula-NWD2_Str-CHAT_RAYLYL	7.80636	0
NRXN3	NRXN3	8.69845	0.99435	NLGN1	NLGN1	6.8539	0.944	Neuron_Inh_Str_SST_TACR1	Astrocyte_Telen_SLC1A2	7.77618	0
NLGN1	NLGN1	6.8539	0.944	NRXN3	NRXN3	8.69845	0.99435	Astrocyte_Telen_SLC1A2	Neuron_Inh_Str_SST_TACR1	7.77618	0
NLGN1	NLGN1	7.09722	0.973	NRXN1	NRXN1	8.4538	0.991	Neuron_Inh_Str_Nacc_PBX3	Astrocyte_Telen_SLC1A2	7.77551	0
NRXN1	NRXN1	8.4538	0.991	NLGN1	NLGN1	7.09722	0.973	Astrocyte_Telen_SLC1A2	Neuron_Inh_Str_Nacc_PBX3	7.77551	0
NRXN3	NRXN3	8.45017	0.996058	NLGN1	NLGN1	7.09722	0.973	Neuron_Inh_Str_MGE_IL1RAPL2	Neuron_Inh_Str_Nacc_PBX3	7.77369	0
NLGN1	NLGN1	7.09722	0.973	NRXN3	NRXN3	8.45017	0.996058	Neuron_Inh_Str_Nacc_PBX3	Neuron_Inh_Str_MGE_IL1RAPL2	7.77369	0
NLGN1	NLGN1	7.09722	0.973	NRXN1	NRXN1	8.43328	0.99435	Neuron_Inh_Str_Nacc_PBX3	Neuron_Inh_Str_SST_TACR1	7.76525	0
NRXN1	NRXN1	8.43328	0.99435	NLGN1	NLGN1	7.09722	0.973	Neuron_Inh_Str_SST_TACR1	Neuron_Inh_Str_Nacc_PBX3	7.76525	0
NLGN1	NLGN1	7.44392	0.964	NRXN1	NRXN1	8.07847	0.984	Neuron_Inh_Str_MSN_Mature_ADCY5	Neuron_Inh_Str_Nacc_PBX3	7.7612	0
NRXN1	NRXN1	8.07847	0.984	NLGN1	NLGN1	7.44392	0.964	Neuron_Inh_Str_Nacc_PBX3	Neuron_Inh_Str_MSN_Mature_ADCY5	7.7612	0
NRXN3	NRXN3	8.69845	0.99435	NLGN1	NLGN1	6.80401	0.971091	Neuron_Inh_Str_SST_TACR1	Neuron_Inh_Str_MGE_IL1RAPL2	7.75123	0
NLGN1	NLGN1	6.80401	0.971091	NRXN3	NRXN3	8.69845	0.99435	Neuron_Inh_Str_MGE_IL1RAPL2	Neuron_Inh_Str_SST_TACR1	7.75123	0
NLGN1	NLGN1	7.09722	0.973	NRXN3	NRXN3	8.37285	0.999	Neuron_Inh_Str_Nacc_PBX3	Neuron_Inh_Str_MSN_DRD2_RARB	7.73503	0
NRXN3	NRXN3	8.37285	0.999	NLGN1	NLGN1	7.09722	0.973	Neuron_Inh_Str_MSN_DRD2_RARB	Neuron_Inh_Str_Nacc_PBX3	7.73503	0
NLGN1	NLGN1	6.8539	0.944	NRXN3	NRXN3	8.61499	1	Astrocyte_Telen_SLC1A2	Neuron_Inh_Str_Nacc_PBX3	7.73444	0
NRXN3	NRXN3	8.61499	1	NLGN1	NLGN1	6.8539	0.944	Neuron_Inh_Str_Nacc_PBX3	Astrocyte_Telen_SLC1A2	7.73444	0
NRXN3	NRXN3	8.01966	0.971256	NLGN1	NLGN1	7.44392	0.964	Neuron_Mixed_Thal-ZI-Post_PCDH15	Neuron_Inh_Str_MSN_Mature_ADCY5	7.73179	0
NLGN1	NLGN1	7.44392	0.964	NRXN3	NRXN3	8.01966	0.971256	Neuron_Inh_Str_MSN_Mature_ADCY5	Neuron_Mixed_Thal-ZI-Post_PCDH15	7.73179	0
NLGN1	NLGN1	7.00802	0.987654	NRXN1	NRXN1	8.4538	0.991	Neuron_Mixed_Habenula-NWD2_Str-CHAT_RAYLYL	Astrocyte_Telen_SLC1A2	7.73091	0
NRXN1	NRXN1	8.4538	0.991	NLGN1	NLGN1	7.00802	0.987654	Astrocyte_Telen_SLC1A2	Neuron_Mixed_Habenula-NWD2_Str-CHAT_RAYLYL	7.73091	0
NTRK3	NTRK3	6.91712	0.97	PTPRD	PTPRD	8.54354	0.988701	Neuron_Inh_Str_MSN_Mature_ADCY5	Neuron_Inh_Str_SST_TACR1	7.73033	0
NRXN3	NRXN3	8.6047	1	NLGN1	NLGN1	6.8539	0.944	Neuron_Mixed_Habenula-NWD2_Str-CHAT_RAYLYL	Astrocyte_Telen_SLC1A2	7.7293	0
NLGN1	NLGN1	6.8539	0.944	NRXN3	NRXN3	8.6047	1	Astrocyte_Telen_SLC1A2	Neuron_Mixed_Habenula-NWD2_Str-CHAT_RAYLYL	7.7293	0
NRXN3	NRXN3	8.45017	0.996058	NLGN1	NLGN1	7.00802	0.987654	Neuron_Inh_Str_MGE_IL1RAPL2	Neuron_Mixed_Habenula-NWD2_Str-CHAT_RAYLYL	7.72909	0
NLGN1	NLGN1	7.00802	0.987654	NRXN3	NRXN3	8.45017	0.996058	Neuron_Mixed_Habenula-NWD2_Str-CHAT_RAYLYL	Neuron_Inh_Str_MGE_IL1RAPL2	7.72909	0
NRXN1	NRXN1	8.43328	0.99435	NLGN1	NLGN1	7.00802	0.987654	Neuron_Inh_Str_SST_TACR1	Neuron_Mixed_Habenula-NWD2_Str-CHAT_RAYLYL	7.72065	0
NLGN1	NLGN1	7.00802	0.987654	NRXN1	NRXN1	8.43328	0.99435	Neuron_Mixed_Habenula-NWD2_Str-CHAT_RAYLYL	Neuron_Inh_Str_SST_TACR1	7.72065	0
NLGN1	NLGN1	6.80401	0.971091	NRXN3	NRXN3	8.61499	1	Neuron_Inh_Str_MGE_IL1RAPL2	Neuron_Inh_Str_Nacc_PBX3	7.7095	0
NRXN3	NRXN3	8.61499	1	NLGN1	NLGN1	6.80401	0.971091	Neuron_Inh_Str_Nacc_PBX3	Neuron_Inh_Str_MGE_IL1RAPL2	7.7095	0
NLGN1	NLGN1	6.80401	0.971091	NRXN3	NRXN3	8.6047	1	Neuron_Inh_Str_MGE_IL1RAPL2	Neuron_Mixed_Habenula-NWD2_Str-CHAT_RAYLYL	7.70436	0
NRXN3	NRXN3	8.6047	1	NLGN1	NLGN1	6.80401	0.971091	Neuron_Mixed_Habenula-NWD2_Str-CHAT_RAYLYL	Neuron_Inh_Str_MGE_IL1RAPL2	7.70436	0
NLGN1	NLGN1	7.09722	0.973	NRXN1	NRXN1	8.30287	1	Neuron_Inh_Str_Nacc_PBX3	Neuron_Mixed_Habenula-NWD2_Str-CHAT_RAYLYL	7.70004	0
NRXN1	NRXN1	8.30287	1	NLGN1	NLGN1	7.09722	0.973	Neuron_Mixed_Habenula-NWD2_Str-CHAT_RAYLYL	Neuron_Inh_Str_Nacc_PBX3	7.70004	0
NLGN1	NLGN1	7.00802	0.987654	NRXN3	NRXN3	8.37285	0.999	Neuron_Mixed_Habenula-NWD2_Str-CHAT_RAYLYL	Neuron_Inh_Str_MSN_DRD2_RARB	7.69043	0
NRXN3	NRXN3	8.37285	0.999	NLGN1	NLGN1	7.00802	0.987654	Neuron_Inh_Str_MSN_DRD2_RARB	Neuron_Mixed_Habenula-NWD2_Str-CHAT_RAYLYL	7.69043	0
NLGN1	NLGN1	6.67567	0.889561	NRXN3	NRXN3	8.69845	0.99435	Neuron_Mixed_Thal-ZI-Post_PCDH15	Neuron_Inh_Str_SST_TACR1	7.68706	0
NRXN3	NRXN3	8.69845	0.99435	NLGN1	NLGN1	6.67567	0.889561	Neuron_Inh_Str_SST_TACR1	Neuron_Mixed_Thal-ZI-Post_PCDH15	7.68706	0
IL1RAPL1	IL1RAPL1	6.81506	0.946124	PTPRD	PTPRD	8.54354	0.988701	Neuron_Inh_Str_MGE_IL1RAPL2	Neuron_Inh_Str_SST_TACR1	7.6793	0
NRXN1	NRXN1	7.45516	0.951589	NLGN1	NLGN1	7.90294	0.996	Neuron_Mixed_Thal-ZI-Post_PCDH15	Neuron_Inh_Str_MSN_DRD2_RARB	7.67905	0
NLGN1	NLGN1	7.90294	0.996	NRXN1	NRXN1	7.45516	0.951589	Neuron_Inh_Str_MSN_DRD2_RARB	Neuron_Mixed_Thal-ZI-Post_PCDH15	7.67905	0
NLGN1	NLGN1	7.09722	0.973	NRXN3	NRXN3	8.25939	0.99	Neuron_Inh_Str_Nacc_PBX3	Neuron_Inh_Str_MSN_DRD1_RARB	7.6783	0
NRXN3	NRXN3	8.25939	0.99	NLGN1	NLGN1	7.09722	0.973	Neuron_Inh_Str_MSN_DRD1_RARB	Neuron_Inh_Str_Nacc_PBX3	7.6783	0
NLGN1	NLGN1	7.90081	0.981	NRXN1	NRXN1	7.45516	0.951589	Neuron_Inh_Str_MSN_DRD1_RARB	Neuron_Mixed_Thal-ZI-Post_PCDH15	7.67798	0
NRXN1	NRXN1	7.45516	0.951589	NLGN1	NLGN1	7.90081	0.981	Neuron_Mixed_Thal-ZI-Post_PCDH15	Neuron_Inh_Str_MSN_DRD1_RARB	7.67798	0
NRXN3	NRXN3	8.69845	0.99435	NLGN1	NLGN1	6.64872	0.906977	Neuron_Inh_Str_SST_TACR1	Astrocyte_Immature_ADGRV1	7.67359	0
NLGN1	NLGN1	6.64872	0.906977	NRXN3	NRXN3	8.69845	0.99435	Astrocyte_Immature_ADGRV1	Neuron_Inh_Str_SST_TACR1	7.67359	0
NLGN1	NLGN1	7.00802	0.987654	NRXN1	NRXN1	8.30287	1	Neuron_Mixed_Habenula-NWD2_Str-CHAT_RAYLYL	Neuron_Mixed_Habenula-NWD2_Str-CHAT_RAYLYL	7.65544	0
NRXN1	NRXN1	8.30287	1	NLGN1	NLGN1	7.00802	0.987654	Neuron_Mixed_Habenula-NWD2_Str-CHAT_RAYLYL	Neuron_Mixed_Habenula-NWD2_Str-CHAT_RAYLYL	7.65544	0
NRXN1	NRXN1	8.4538	0.991	NLGN1	NLGN1	6.8539	0.944	Astrocyte_Telen_SLC1A2	Astrocyte_Telen_SLC1A2	7.65385	0
NLGN1	NLGN1	6.8539	0.944	NRXN1	NRXN1	8.4538	0.991	Astrocyte_Telen_SLC1A2	Astrocyte_Telen_SLC1A2	7.65385	0
NRXN3	NRXN3	8.45017	0.996058	NLGN1	NLGN1	6.8539	0.944	Neuron_Inh_Str_MGE_IL1RAPL2	Astrocyte_Telen_SLC1A2	7.65204	0
NLGN1	NLGN1	6.8539	0.944	NRXN3	NRXN3	8.45017	0.996058	Astrocyte_Telen_SLC1A2	Neuron_Inh_Str_MGE_IL1RAPL2	7.65204	0
NLGN1	NLGN1	6.67567	0.889561	NRXN3	NRXN3	8.61499	1	Neuron_Mixed_Thal-ZI-Post_PCDH15	Neuron_Inh_Str_Nacc_PBX3	7.64533	0
NRXN3	NRXN3	8.61499	1	NLGN1	NLGN1	6.67567	0.889561	Neuron_Inh_Str_Nacc_PBX3	Neuron_Mixed_Thal-ZI-Post_PCDH15	7.64533	0
NLGN1	NLGN1	7.09722	0.973	NRXN3	NRXN3	8.19078	0.987	Neuron_Inh_Str_Nacc_PBX3	Neuron_Inh_Str_MSN_Mature_ADCY5	7.644	0
NRXN3	NRXN3	8.19078	0.987	NLGN1	NLGN1	7.09722	0.973	Neuron_Inh_Str_MSN_Mature_ADCY5	Neuron_Inh_Str_Nacc_PBX3	7.644	0
NRXN1	NRXN1	8.43328	0.99435	NLGN1	NLGN1	6.8539	0.944	Neuron_Inh_Str_SST_TACR1	Astrocyte_Telen_SLC1A2	7.64359	0
NLGN1	NLGN1	6.8539	0.944	NRXN1	NRXN1	8.43328	0.99435	Astrocyte_Telen_SLC1A2	Neuron_Inh_Str_SST_TACR1	7.64359	0
NLGN1	NLGN1	6.67567	0.889561	NRXN3	NRXN3	8.6047	1	Neuron_Mixed_Thal-ZI-Post_PCDH15	Neuron_Mixed_Habenula-NWD2_Str-CHAT_RAYLYL	7.64018	0
NRXN3	NRXN3	8.6047	1	NLGN1	NLGN1	6.67567	0.889561	Neuron_Mixed_Habenula-NWD2_Str-CHAT_RAYLYL	Neuron_Mixed_Thal-ZI-Post_PCDH15	7.64018	0
NLGN1	NLGN1	7.00802	0.987654	NRXN3	NRXN3	8.25939	0.99	Neuron_Mixed_Habenula-NWD2_Str-CHAT_RAYLYL	Neuron_Inh_Str_MSN_DRD1_RARB	7.6337	0
NRXN3	NRXN3	8.25939	0.99	NLGN1	NLGN1	7.00802	0.987654	Neuron_Inh_Str_MSN_DRD1_RARB	Neuron_Mixed_Habenula-NWD2_Str-CHAT_RAYLYL	7.6337	0
NLGN1	NLGN1	6.64872	0.906977	NRXN3	NRXN3	8.61499	1	Astrocyte_Immature_ADGRV1	Neuron_Inh_Str_Nacc_PBX3	7.63185	0
NRXN3	NRXN3	8.61499	1	NLGN1	NLGN1	6.64872	0.906977	Neuron_Inh_Str_Nacc_PBX3	Astrocyte_Immature_ADGRV1	7.63185	0
DSCAM	DSCAM	7.95869	0.987654	DCC	DCC	7.29957	0.968	Neuron_Mixed_Habenula-NWD2_Str-CHAT_RAYLYL	Neuron_Inh_Str_MSN_DRD2_RARB	7.62913	0
NRXN1	NRXN1	8.4538	0.991	NLGN1	NLGN1	6.80401	0.971091	Astrocyte_Telen_SLC1A2	Neuron_Inh_Str_MGE_IL1RAPL2	7.62891	0
NLGN1	NLGN1	6.80401	0.971091	NRXN1	NRXN1	8.4538	0.991	Neuron_Inh_Str_MGE_IL1RAPL2	Astrocyte_Telen_SLC1A2	7.62891	0
NLGN1	NLGN1	6.80401	0.971091	NRXN3	NRXN3	8.45017	0.996058	Neuron_Inh_Str_MGE_IL1RAPL2	Neuron_Inh_Str_MGE_IL1RAPL2	7.62709	0
NRXN3	NRXN3	8.45017	0.996058	NLGN1	NLGN1	6.80401	0.971091	Neuron_Inh_Str_MGE_IL1RAPL2	Neuron_Inh_Str_MGE_IL1RAPL2	7.62709	0
NRXN3	NRXN3	8.6047	1	NLGN1	NLGN1	6.64872	0.906977	Neuron_Mixed_Habenula-NWD2_Str-CHAT_RAYLYL	Astrocyte_Immature_ADGRV1	7.62671	0
NLGN1	NLGN1	6.64872	0.906977	NRXN3	NRXN3	8.6047	1	Astrocyte_Immature_ADGRV1	Neuron_Mixed_Habenula-NWD2_Str-CHAT_RAYLYL	7.62671	0
NLGN1	NLGN1	6.80401	0.971091	NRXN1	NRXN1	8.43328	0.99435	Neuron_Inh_Str_MGE_IL1RAPL2	Neuron_Inh_Str_SST_TACR1	7.61864	0
NRXN1	NRXN1	8.43328	0.99435	NLGN1	NLGN1	6.80401	0.971091	Neuron_Inh_Str_SST_TACR1	Neuron_Inh_Str_MGE_IL1RAPL2	7.61864	0
NLGN1	NLGN1	6.8539	0.944	NRXN3	NRXN3	8.37285	0.999	Astrocyte_Telen_SLC1A2	Neuron_Inh_Str_MSN_DRD2_RARB	7.61338	0
NRXN3	NRXN3	8.37285	0.999	NLGN1	NLGN1	6.8539	0.944	Neuron_Inh_Str_MSN_DRD2_RARB	Astrocyte_Telen_SLC1A2	7.61338	0
NLGN1	NLGN1	7.00802	0.987654	NRXN3	NRXN3	8.19078	0.987	Neuron_Mixed_Habenula-NWD2_Str-CHAT_RAYLYL	Neuron_Inh_Str_MSN_Mature_ADCY5	7.5994	0
NRXN3	NRXN3	8.19078	0.987	NLGN1	NLGN1	7.00802	0.987654	Neuron_Inh_Str_MSN_Mature_ADCY5	Neuron_Mixed_Habenula-NWD2_Str-CHAT_RAYLYL	7.5994	0
SLIT3	SLIT3	6.84936	0.962	ROBO2	ROBO2	8.32808	1	Neuron_Inh_Str_MSN_Mature_ADCY5	Neuron_Mixed_Habenula-NWD2_Str-CHAT_RAYLYL	7.58872	0
NRXN3	NRXN3	8.37285	0.999	NLGN1	NLGN1	6.80401	0.971091	Neuron_Inh_Str_MSN_DRD2_RARB	Neuron_Inh_Str_MGE_IL1RAPL2	7.58843	0
NLGN1	NLGN1	6.80401	0.971091	NRXN3	NRXN3	8.37285	0.999	Neuron_Inh_Str_MGE_IL1RAPL2	Neuron_Inh_Str_MSN_DRD2_RARB	7.58843	0
NLGN1	NLGN1	7.09722	0.973	NRXN1	NRXN1	8.07847	0.984	Neuron_Inh_Str_Nacc_PBX3	Neuron_Inh_Str_Nacc_PBX3	7.58784	0
NRXN1	NRXN1	8.07847	0.984	NLGN1	NLGN1	7.09722	0.973	Neuron_Inh_Str_Nacc_PBX3	Neuron_Inh_Str_Nacc_PBX3	7.58784	0
NTRK3	NTRK3	6.62727	0.981	PTPRD	PTPRD	8.54354	0.988701	Neuron_Inh_Str_MSN_DRD2_RARB	Neuron_Inh_Str_SST_TACR1	7.58541	0
NLGN1	NLGN1	6.8539	0.944	NRXN1	NRXN1	8.30287	1	Astrocyte_Telen_SLC1A2	Neuron_Mixed_Habenula-NWD2_Str-CHAT_RAYLYL	7.57838	0
NRXN1	NRXN1	8.30287	1	NLGN1	NLGN1	6.8539	0.944	Neuron_Mixed_Habenula-NWD2_Str-CHAT_RAYLYL	Astrocyte_Telen_SLC1A2	7.57838	0
NRXN1	NRXN1	8.4538	0.991	NLGN1	NLGN1	6.67567	0.889561	Astrocyte_Telen_SLC1A2	Neuron_Mixed_Thal-ZI-Post_PCDH15	7.56474	0
NLGN1	NLGN1	6.67567	0.889561	NRXN1	NRXN1	8.4538	0.991	Neuron_Mixed_Thal-ZI-Post_PCDH15	Astrocyte_Telen_SLC1A2	7.56474	0
NLGN1	NLGN1	6.67567	0.889561	NRXN3	NRXN3	8.45017	0.996058	Neuron_Mixed_Thal-ZI-Post_PCDH15	Neuron_Inh_Str_MGE_IL1RAPL2	7.56292	0
NRXN3	NRXN3	8.45017	0.996058	NLGN1	NLGN1	6.67567	0.889561	Neuron_Inh_Str_MGE_IL1RAPL2	Neuron_Mixed_Thal-ZI-Post_PCDH15	7.56292	0
NLGN1	NLGN1	7.09722	0.973	NRXN3	NRXN3	8.01966	0.971256	Neuron_Inh_Str_Nacc_PBX3	Neuron_Mixed_Thal-ZI-Post_PCDH15	7.55844	0
NRXN3	NRXN3	8.01966	0.971256	NLGN1	NLGN1	7.09722	0.973	Neuron_Mixed_Thal-ZI-Post_PCDH15	Neuron_Inh_Str_Nacc_PBX3	7.55844	0
NRXN3	NRXN3	8.25939	0.99	NLGN1	NLGN1	6.8539	0.944	Neuron_Inh_Str_MSN_DRD1_RARB	Astrocyte_Telen_SLC1A2	7.55665	0
NLGN1	NLGN1	6.8539	0.944	NRXN3	NRXN3	8.25939	0.99	Astrocyte_Telen_SLC1A2	Neuron_Inh_Str_MSN_DRD1_RARB	7.55665	0
NXPH1	NXPH1	7.65567	0.976347	NRXN1	NRXN1	7.45516	0.951589	Neuron_Inh_Str_MGE_IL1RAPL2	Neuron_Mixed_Thal-ZI-Post_PCDH15	7.55541	0
NLGN1	NLGN1	6.67567	0.889561	NRXN1	NRXN1	8.43328	0.99435	Neuron_Mixed_Thal-ZI-Post_PCDH15	Neuron_Inh_Str_SST_TACR1	7.55447	0
NRXN1	NRXN1	8.43328	0.99435	NLGN1	NLGN1	6.67567	0.889561	Neuron_Inh_Str_SST_TACR1	Neuron_Mixed_Thal-ZI-Post_PCDH15	7.55447	0
NRXN1	NRXN1	8.30287	1	NLGN1	NLGN1	6.80401	0.971091	Neuron_Mixed_Habenula-NWD2_Str-CHAT_RAYLYL	Neuron_Inh_Str_MGE_IL1RAPL2	7.55344	0
NLGN1	NLGN1	6.80401	0.971091	NRXN1	NRXN1	8.30287	1	Neuron_Inh_Str_MGE_IL1RAPL2	Neuron_Mixed_Habenula-NWD2_Str-CHAT_RAYLYL	7.55344	0
IL1RAPL1	IL1RAPL1	7.68561	0.994	PTPRD	PTPRD	7.41713	0.986	Neuron_Inh_Str_MSN_DRD2_RARB	Neuron_Inh_Str_MSN_DRD2_RARB	7.55137	0
NRXN1	NRXN1	8.4538	0.991	NLGN1	NLGN1	6.64872	0.906977	Astrocyte_Telen_SLC1A2	Astrocyte_Immature_ADGRV1	7.55126	0
NLGN1	NLGN1	6.64872	0.906977	NRXN1	NRXN1	8.4538	0.991	Astrocyte_Immature_ADGRV1	Astrocyte_Telen_SLC1A2	7.55126	0
NLGN1	NLGN1	6.64872	0.906977	NRXN3	NRXN3	8.45017	0.996058	Astrocyte_Immature_ADGRV1	Neuron_Inh_Str_MGE_IL1RAPL2	7.54945	0
NRXN3	NRXN3	8.45017	0.996058	NLGN1	NLGN1	6.64872	0.906977	Neuron_Inh_Str_MGE_IL1RAPL2	Astrocyte_Immature_ADGRV1	7.54945	0
NRXN1	NRXN1	8.07847	0.984	NLGN1	NLGN1	7.00802	0.987654	Neuron_Inh_Str_Nacc_PBX3	Neuron_Mixed_Habenula-NWD2_Str-CHAT_RAYLYL	7.54324	0
NLGN1	NLGN1	7.00802	0.987654	NRXN1	NRXN1	8.07847	0.984	Neuron_Mixed_Habenula-NWD2_Str-CHAT_RAYLYL	Neuron_Inh_Str_Nacc_PBX3	7.54324	0
NRXN1	NRXN1	8.43328	0.99435	NLGN1	NLGN1	6.64872	0.906977	Neuron_Inh_Str_SST_TACR1	Astrocyte_Immature_ADGRV1	7.541	0
NLGN1	NLGN1	6.64872	0.906977	NRXN1	NRXN1	8.43328	0.99435	Astrocyte_Immature_ADGRV1	Neuron_Inh_Str_SST_TACR1	7.541	0
NRXN3	NRXN3	8.25939	0.99	NLGN1	NLGN1	6.80401	0.971091	Neuron_Inh_Str_MSN_DRD1_RARB	Neuron_Inh_Str_MGE_IL1RAPL2	7.5317	0
NLGN1	NLGN1	6.80401	0.971091	NRXN3	NRXN3	8.25939	0.99	Neuron_Inh_Str_MGE_IL1RAPL2	Neuron_Inh_Str_MSN_DRD1_RARB	7.5317	0
NRXN3	NRXN3	8.37285	0.999	NLGN1	NLGN1	6.67567	0.889561	Neuron_Inh_Str_MSN_DRD2_RARB	Neuron_Mixed_Thal-ZI-Post_PCDH15	7.52426	0
NLGN1	NLGN1	6.67567	0.889561	NRXN3	NRXN3	8.37285	0.999	Neuron_Mixed_Thal-ZI-Post_PCDH15	Neuron_Inh_Str_MSN_DRD2_RARB	7.52426	0
NRXN3	NRXN3	8.19078	0.987	NLGN1	NLGN1	6.8539	0.944	Neuron_Inh_Str_MSN_Mature_ADCY5	Astrocyte_Telen_SLC1A2	7.52234	0
NLGN1	NLGN1	6.8539	0.944	NRXN3	NRXN3	8.19078	0.987	Astrocyte_Telen_SLC1A2	Neuron_Inh_Str_MSN_Mature_ADCY5	7.52234	0
NLGN1	NLGN1	7.00802	0.987654	NRXN3	NRXN3	8.01966	0.971256	Neuron_Mixed_Habenula-NWD2_Str-CHAT_RAYLYL	Neuron_Mixed_Thal-ZI-Post_PCDH15	7.51384	0
NRXN3	NRXN3	8.01966	0.971256	NLGN1	NLGN1	7.00802	0.987654	Neuron_Mixed_Thal-ZI-Post_PCDH15	Neuron_Mixed_Habenula-NWD2_Str-CHAT_RAYLYL	7.51384	0
NLGN1	NLGN1	6.64872	0.906977	NRXN3	NRXN3	8.37285	0.999	Astrocyte_Immature_ADGRV1	Neuron_Inh_Str_MSN_DRD2_RARB	7.51079	0
NRXN3	NRXN3	8.37285	0.999	NLGN1	NLGN1	6.64872	0.906977	Neuron_Inh_Str_MSN_DRD2_RARB	Astrocyte_Immature_ADGRV1	7.51079	0
FSTL5	FSTL5	7.18148	0.977401	CNTN5	CNTN5	7.82041	0.964	Neuron_Inh_Str_SST_TACR1	Neuron_Inh_Str_Nacc_PBX3	7.50095	0
SLIT3	SLIT3	6.67037	0.979	ROBO2	ROBO2	8.32808	1	Neuron_Inh_Str_MSN_DRD2_RARB	Neuron_Mixed_Habenula-NWD2_Str-CHAT_RAYLYL	7.49922	0
NRXN3	NRXN3	8.19078	0.987	NLGN1	NLGN1	6.80401	0.971091	Neuron_Inh_Str_MSN_Mature_ADCY5	Neuron_Inh_Str_MGE_IL1RAPL2	7.4974	0
NLGN1	NLGN1	6.80401	0.971091	NRXN3	NRXN3	8.19078	0.987	Neuron_Inh_Str_MGE_IL1RAPL2	Neuron_Inh_Str_MSN_Mature_ADCY5	7.4974	0
NLGN1	NLGN1	6.67567	0.889561	NRXN1	NRXN1	8.30287	1	Neuron_Mixed_Thal-ZI-Post_PCDH15	Neuron_Mixed_Habenula-NWD2_Str-CHAT_RAYLYL	7.48927	0
NRXN1	NRXN1	8.30287	1	NLGN1	NLGN1	6.67567	0.889561	Neuron_Mixed_Habenula-NWD2_Str-CHAT_RAYLYL	Neuron_Mixed_Thal-ZI-Post_PCDH15	7.48927	0
NLGN1	NLGN1	6.64872	0.906977	NRXN1	NRXN1	8.30287	1	Astrocyte_Immature_ADGRV1	Neuron_Mixed_Habenula-NWD2_Str-CHAT_RAYLYL	7.47579	0
NRXN1	NRXN1	8.30287	1	NLGN1	NLGN1	6.64872	0.906977	Neuron_Mixed_Habenula-NWD2_Str-CHAT_RAYLYL	Astrocyte_Immature_ADGRV1	7.47579	0
SLIT3	SLIT3	6.84936	0.962	ROBO2	ROBO2	8.0865	0.99435	Neuron_Inh_Str_MSN_Mature_ADCY5	Neuron_Inh_Str_SST_TACR1	7.46793	0
NLGN1	NLGN1	6.67567	0.889561	NRXN3	NRXN3	8.25939	0.99	Neuron_Mixed_Thal-ZI-Post_PCDH15	Neuron_Inh_Str_MSN_DRD1_RARB	7.46753	0
NRXN3	NRXN3	8.25939	0.99	NLGN1	NLGN1	6.67567	0.889561	Neuron_Inh_Str_MSN_DRD1_RARB	Neuron_Mixed_Thal-ZI-Post_PCDH15	7.46753	0
NLGN1	NLGN1	6.8539	0.944	NRXN1	NRXN1	8.07847	0.984	Astrocyte_Telen_SLC1A2	Neuron_Inh_Str_Nacc_PBX3	7.46619	0
NRXN1	NRXN1	8.07847	0.984	NLGN1	NLGN1	6.8539	0.944	Neuron_Inh_Str_Nacc_PBX3	Astrocyte_Telen_SLC1A2	7.46619	0
NRXN3	NRXN3	8.25939	0.99	NLGN1	NLGN1	6.64872	0.906977	Neuron_Inh_Str_MSN_DRD1_RARB	Astrocyte_Immature_ADGRV1	7.45406	0
NLGN1	NLGN1	6.64872	0.906977	NRXN3	NRXN3	8.25939	0.99	Astrocyte_Immature_ADGRV1	Neuron_Inh_Str_MSN_DRD1_RARB	7.45406	0
NLGN1	NLGN1	7.44392	0.964	NRXN1	NRXN1	7.45516	0.951589	Neuron_Inh_Str_MSN_Mature_ADCY5	Neuron_Mixed_Thal-ZI-Post_PCDH15	7.44954	0
NRXN1	NRXN1	7.45516	0.951589	NLGN1	NLGN1	7.44392	0.964	Neuron_Mixed_Thal-ZI-Post_PCDH15	Neuron_Inh_Str_MSN_Mature_ADCY5	7.44954	0
IL1RAPL1	IL1RAPL1	7.68561	0.994	PTPRD	PTPRD	7.20889	0.953	Neuron_Inh_Str_MSN_DRD2_RARB	Neuron_Inh_Str_MSN_DRD1_RARB	7.44725	0
NLGN1	NLGN1	6.80401	0.971091	NRXN1	NRXN1	8.07847	0.984	Neuron_Inh_Str_MGE_IL1RAPL2	Neuron_Inh_Str_Nacc_PBX3	7.44124	0
NRXN1	NRXN1	8.07847	0.984	NLGN1	NLGN1	6.80401	0.971091	Neuron_Inh_Str_Nacc_PBX3	Neuron_Inh_Str_MGE_IL1RAPL2	7.44124	0
NRXN3	NRXN3	8.01966	0.971256	NLGN1	NLGN1	6.8539	0.944	Neuron_Mixed_Thal-ZI-Post_PCDH15	Astrocyte_Telen_SLC1A2	7.43678	0
NLGN1	NLGN1	6.8539	0.944	NRXN3	NRXN3	8.01966	0.971256	Astrocyte_Telen_SLC1A2	Neuron_Mixed_Thal-ZI-Post_PCDH15	7.43678	0
NRXN3	NRXN3	8.19078	0.987	NLGN1	NLGN1	6.67567	0.889561	Neuron_Inh_Str_MSN_Mature_ADCY5	Neuron_Mixed_Thal-ZI-Post_PCDH15	7.43323	0
NLGN1	NLGN1	6.67567	0.889561	NRXN3	NRXN3	8.19078	0.987	Neuron_Mixed_Thal-ZI-Post_PCDH15	Neuron_Inh_Str_MSN_Mature_ADCY5	7.43323	0
NTRK3	NTRK3	6.31015	0.93	PTPRD	PTPRD	8.54354	0.988701	Neuron_Inh_Str_MSN_DRD1_RARB	Neuron_Inh_Str_SST_TACR1	7.42685	0
NRXN3	NRXN3	8.19078	0.987	NLGN1	NLGN1	6.64872	0.906977	Neuron_Inh_Str_MSN_Mature_ADCY5	Astrocyte_Immature_ADGRV1	7.41975	0
NLGN1	NLGN1	6.64872	0.906977	NRXN3	NRXN3	8.19078	0.987	Astrocyte_Immature_ADGRV1	Neuron_Inh_Str_MSN_Mature_ADCY5	7.41975	0
NRXN3	NRXN3	8.01966	0.971256	NLGN1	NLGN1	6.80401	0.971091	Neuron_Mixed_Thal-ZI-Post_PCDH15	Neuron_Inh_Str_MGE_IL1RAPL2	7.41183	0
NLGN1	NLGN1	6.80401	0.971091	NRXN3	NRXN3	8.01966	0.971256	Neuron_Inh_Str_MGE_IL1RAPL2	Neuron_Mixed_Thal-ZI-Post_PCDH15	7.41183	0
IL1RAPL1	IL1RAPL1	7.68561	0.994	PTPRD	PTPRD	7.1361	0.961	Neuron_Inh_Str_MSN_DRD2_RARB	Neuron_Inh_Str_MSN_Mature_ADCY5	7.41086	0
NTRK3	NTRK3	6.22549	0.943503	PTPRD	PTPRD	8.54354	0.988701	Neuron_Inh_Str_SST_TACR1	Neuron_Inh_Str_SST_TACR1	7.38452	0
IL1RAPL1	IL1RAPL1	7.34782	0.956	PTPRD	PTPRD	7.41713	0.986	Neuron_Inh_Str_MSN_DRD1_RARB	Neuron_Inh_Str_MSN_DRD2_RARB	7.38248	0
SLIT3	SLIT3	6.84936	0.962	ROBO2	ROBO2	7.91293	0.99	Neuron_Inh_Str_MSN_Mature_ADCY5	Neuron_Inh_Str_MSN_DRD2_RARB	7.38114	0
SLIT3	SLIT3	6.67037	0.979	ROBO2	ROBO2	8.0865	0.99435	Neuron_Inh_Str_MSN_DRD2_RARB	Neuron_Inh_Str_SST_TACR1	7.37843	0
NLGN1	NLGN1	6.67567	0.889561	NRXN1	NRXN1	8.07847	0.984	Neuron_Mixed_Thal-ZI-Post_PCDH15	Neuron_Inh_Str_Nacc_PBX3	7.37707	0
NRXN1	NRXN1	8.07847	0.984	NLGN1	NLGN1	6.67567	0.889561	Neuron_Inh_Str_Nacc_PBX3	Neuron_Mixed_Thal-ZI-Post_PCDH15	7.37707	0
DSCAM	DSCAM	7.95869	0.987654	DCC	DCC	6.77467	0.91	Neuron_Mixed_Habenula-NWD2_Str-CHAT_RAYLYL	Neuron_Inh_Str_MSN_DRD1_RARB	7.36668	0
NLGN1	NLGN1	6.64872	0.906977	NRXN1	NRXN1	8.07847	0.984	Astrocyte_Immature_ADGRV1	Neuron_Inh_Str_Nacc_PBX3	7.3636	0
NRXN1	NRXN1	8.07847	0.984	NLGN1	NLGN1	6.64872	0.906977	Neuron_Inh_Str_Nacc_PBX3	Astrocyte_Immature_ADGRV1	7.3636	0
NLGN1	NLGN1	6.67567	0.889561	NRXN3	NRXN3	8.01966	0.971256	Neuron_Mixed_Thal-ZI-Post_PCDH15	Neuron_Mixed_Thal-ZI-Post_PCDH15	7.34766	0
NRXN3	NRXN3	8.01966	0.971256	NLGN1	NLGN1	6.67567	0.889561	Neuron_Mixed_Thal-ZI-Post_PCDH15	Neuron_Mixed_Thal-ZI-Post_PCDH15	7.34766	0
NCAM1	NCAM1	6.91727	1	ROBO1	ROBO1	7.77477	0.998	Neuron_Mixed_Habenula-NWD2_Str-CHAT_RAYLYL	Neuron_Inh_Str_MSN_DRD2_RARB	7.34602	0
IL1RAPL1	IL1RAPL1	7.25478	0.978	PTPRD	PTPRD	7.41713	0.986	Neuron_Inh_Str_Nacc_PBX3	Neuron_Inh_Str_MSN_DRD2_RARB	7.33596	0
NLGN1	NLGN1	6.64872	0.906977	NRXN3	NRXN3	8.01966	0.971256	Astrocyte_Immature_ADGRV1	Neuron_Mixed_Thal-ZI-Post_PCDH15	7.33419	0
NRXN3	NRXN3	8.01966	0.971256	NLGN1	NLGN1	6.64872	0.906977	Neuron_Mixed_Thal-ZI-Post_PCDH15	Astrocyte_Immature_ADGRV1	7.33419	0
NXPH1	NXPH1	5.92909	0.836158	NRXN3	NRXN3	8.69845	0.99435	Neuron_Inh_Str_SST_TACR1	Neuron_Inh_Str_SST_TACR1	7.31377	0
SLIT3	SLIT3	6.84936	0.962	ROBO1	ROBO1	7.77477	0.998	Neuron_Inh_Str_MSN_Mature_ADCY5	Neuron_Inh_Str_MSN_DRD2_RARB	7.31206	0
DSCAM	DSCAM	7.28492	0.967148	DCC	DCC	7.29957	0.968	Neuron_Inh_Str_MGE_IL1RAPL2	Neuron_Inh_Str_MSN_DRD2_RARB	7.29224	0
SLIT3	SLIT3	6.67037	0.979	ROBO2	ROBO2	7.91293	0.99	Neuron_Inh_Str_MSN_DRD2_RARB	Neuron_Inh_Str_MSN_DRD2_RARB	7.29165	0
IL1RAPL1	IL1RAPL1	7.68561	0.994	PTPRS	PTPRS	6.89675	1	Neuron_Inh_Str_MSN_DRD2_RARB	Neuron_Mixed_Habenula-NWD2_Str-CHAT_RAYLYL	7.29118	0
NCAM1	NCAM1	6.91727	1	ROBO1	ROBO1	7.65196	0.952	Neuron_Mixed_Habenula-NWD2_Str-CHAT_RAYLYL	Neuron_Inh_Str_Nacc_PBX3	7.28462	0
FGF14	FGF14	8.34113	1	FGFR2	FGFR2	6.21953	0.923	Neuron_Inh_Str_MSN_DRD2_RARB	Astrocyte_Telen_SLC1A2	7.28033	0
DSCAM	DSCAM	7.95869	0.987654	DCC	DCC	6.59841	0.902	Neuron_Mixed_Habenula-NWD2_Str-CHAT_RAYLYL	Neuron_Inh_Str_MSN_Mature_ADCY5	7.27855	0
IL1RAPL1	IL1RAPL1	7.34782	0.956	PTPRD	PTPRD	7.20889	0.953	Neuron_Inh_Str_MSN_DRD1_RARB	Neuron_Inh_Str_MSN_DRD1_RARB	7.27836	0
NLGN1	NLGN1	7.09722	0.973	NRXN1	NRXN1	7.45516	0.951589	Neuron_Inh_Str_Nacc_PBX3	Neuron_Mixed_Thal-ZI-Post_PCDH15	7.27619	0
NRXN1	NRXN1	7.45516	0.951589	NLGN1	NLGN1	7.09722	0.973	Neuron_Mixed_Thal-ZI-Post_PCDH15	Neuron_Inh_Str_Nacc_PBX3	7.27619	0
NXPH1	NXPH1	5.92909	0.836158	NRXN3	NRXN3	8.61499	1	Neuron_Inh_Str_SST_TACR1	Neuron_Inh_Str_Nacc_PBX3	7.27204	0
NXPH1	NXPH1	5.92909	0.836158	NRXN3	NRXN3	8.6047	1	Neuron_Inh_Str_SST_TACR1	Neuron_Mixed_Habenula-NWD2_Str-CHAT_RAYLYL	7.2669	0
NLGN1	NLGN1	7.90294	0.996	NRXN1	NRXN1	6.62939	0.850823	Neuron_Inh_Str_MSN_DRD2_RARB	Astrocyte_Dien_Mature_ATP1A2	7.26616	0
NRXN1	NRXN1	6.62939	0.850823	NLGN1	NLGN1	7.90294	0.996	Astrocyte_Dien_Mature_ATP1A2	Neuron_Inh_Str_MSN_DRD2_RARB	7.26616	0
NRXN1	NRXN1	6.62939	0.850823	NLGN1	NLGN1	7.90081	0.981	Astrocyte_Dien_Mature_ATP1A2	Neuron_Inh_Str_MSN_DRD1_RARB	7.2651	0
NLGN1	NLGN1	7.90081	0.981	NRXN1	NRXN1	6.62939	0.850823	Neuron_Inh_Str_MSN_DRD1_RARB	Astrocyte_Dien_Mature_ATP1A2	7.2651	0
DSCAM	DSCAM	7.95869	0.987654	DCC	DCC	6.55867	0.922	Neuron_Mixed_Habenula-NWD2_Str-CHAT_RAYLYL	Neuron_Inh_Str_Nacc_PBX3	7.25868	0
IL1RAPL1	IL1RAPL1	7.09242	0.949	PTPRD	PTPRD	7.41713	0.986	Neuron_Inh_Str_MSN_Mature_ADCY5	Neuron_Inh_Str_MSN_DRD2_RARB	7.25478	0
NCAM1	NCAM1	6.72961	0.938272	ROBO1	ROBO1	7.77477	0.998	Astrocyte_Dien_Mature_ATP1A2	Neuron_Inh_Str_MSN_DRD2_RARB	7.25219	0
SLIT3	SLIT3	6.84936	0.962	ROBO1	ROBO1	7.65196	0.952	Neuron_Inh_Str_MSN_Mature_ADCY5	Neuron_Inh_Str_Nacc_PBX3	7.25066	0
IL1RAPL1	IL1RAPL1	7.34782	0.956	PTPRD	PTPRD	7.1361	0.961	Neuron_Inh_Str_MSN_DRD1_RARB	Neuron_Inh_Str_MSN_Mature_ADCY5	7.24196	0
IL1RAPL1	IL1RAPL1	7.25478	0.978	PTPRD	PTPRD	7.20889	0.953	Neuron_Inh_Str_Nacc_PBX3	Neuron_Inh_Str_MSN_DRD1_RARB	7.23184	0
NLGN1	NLGN1	7.00802	0.987654	NRXN1	NRXN1	7.45516	0.951589	Neuron_Mixed_Habenula-NWD2_Str-CHAT_RAYLYL	Neuron_Mixed_Thal-ZI-Post_PCDH15	7.23159	0.001
NRXN1	NRXN1	7.45516	0.951589	NLGN1	NLGN1	7.00802	0.987654	Neuron_Mixed_Thal-ZI-Post_PCDH15	Neuron_Mixed_Habenula-NWD2_Str-CHAT_RAYLYL	7.23159	0.001
SLIT3	SLIT3	6.84936	0.962	ROBO2	ROBO2	7.60538	0.97	Neuron_Inh_Str_MSN_Mature_ADCY5	Neuron_Inh_Str_MSN_Mature_ADCY5	7.22737	0
SLIT3	SLIT3	6.67037	0.979	ROBO1	ROBO1	7.77477	0.998	Neuron_Inh_Str_MSN_DRD2_RARB	Neuron_Inh_Str_MSN_DRD2_RARB	7.22257	0
NTRK3	NTRK3	5.88974	0.921	PTPRD	PTPRD	8.54354	0.988701	Neuron_Inh_Str_Nacc_PBX3	Neuron_Inh_Str_SST_TACR1	7.21664	0
FGF14	FGF14	8.21251	0.996	FGFR2	FGFR2	6.21953	0.923	Neuron_Inh_Str_MSN_Mature_ADCY5	Astrocyte_Telen_SLC1A2	7.21602	0
NCAM1	NCAM1	6.64585	0.977401	ROBO1	ROBO1	7.77477	0.998	Neuron_Inh_Str_SST_TACR1	Neuron_Inh_Str_MSN_DRD2_RARB	7.21031	0
FGF14	FGF14	8.18796	0.991	FGFR2	FGFR2	6.21953	0.923	Neuron_Inh_Str_MSN_DRD1_RARB	Astrocyte_Telen_SLC1A2	7.20374	0
NCAM1	NCAM1	6.91727	1	NCAM2	NCAM2	7.48223	1	Neuron_Mixed_Habenula-NWD2_Str-CHAT_RAYLYL	Neuron_Mixed_Habenula-NWD2_Str-CHAT_RAYLYL	7.19975	0
NLGN1	NLGN1	7.90294	0.996	NRXN1	NRXN1	6.49402	0.932983	Neuron_Inh_Str_MSN_DRD2_RARB	Neuron_Inh_Str_MGE_IL1RAPL2	7.19848	0
NRXN1	NRXN1	6.49402	0.932983	NLGN1	NLGN1	7.90294	0.996	Neuron_Inh_Str_MGE_IL1RAPL2	Neuron_Inh_Str_MSN_DRD2_RARB	7.19848	0
NLGN1	NLGN1	7.90081	0.981	NRXN1	NRXN1	6.49402	0.932983	Neuron_Inh_Str_MSN_DRD1_RARB	Neuron_Inh_Str_MGE_IL1RAPL2	7.19741	0
NRXN1	NRXN1	6.49402	0.932983	NLGN1	NLGN1	7.90081	0.981	Neuron_Inh_Str_MGE_IL1RAPL2	Neuron_Inh_Str_MSN_DRD1_RARB	7.19741	0
IL1RAPL1	IL1RAPL1	7.25478	0.978	PTPRD	PTPRD	7.1361	0.961	Neuron_Inh_Str_Nacc_PBX3	Neuron_Inh_Str_MSN_Mature_ADCY5	7.19544	0
NXPH1	NXPH1	5.92909	0.836158	NRXN1	NRXN1	8.4538	0.991	Neuron_Inh_Str_SST_TACR1	Astrocyte_Telen_SLC1A2	7.19145	0
NCAM1	NCAM1	6.72961	0.938272	ROBO1	ROBO1	7.65196	0.952	Astrocyte_Dien_Mature_ATP1A2	Neuron_Inh_Str_Nacc_PBX3	7.19079	0
NXPH1	NXPH1	5.92909	0.836158	NRXN3	NRXN3	8.45017	0.996058	Neuron_Inh_Str_SST_TACR1	Neuron_Inh_Str_MGE_IL1RAPL2	7.18963	0
RIMS1	RIMS1	7.75479	1	CACNA1C	CACNA1C	6.61297	0.948	Neuron_Mixed_Habenula-NWD2_Str-CHAT_RAYLYL	Neuron_Inh_Str_MSN_Mature_ADCY5	7.18388	0
NCAM1	NCAM1	6.59261	0.953488	ROBO1	ROBO1	7.77477	0.998	Astrocyte_Immature_ADGRV1	Neuron_Inh_Str_MSN_DRD2_RARB	7.18369	0
SLIT3	SLIT3	6.03507	0.903	ROBO2	ROBO2	8.32808	1	Neuron_Inh_Str_MSN_DRD1_RARB	Neuron_Mixed_Habenula-NWD2_Str-CHAT_RAYLYL	7.18158	0
NXPH1	NXPH1	5.92909	0.836158	NRXN1	NRXN1	8.43328	0.99435	Neuron_Inh_Str_SST_TACR1	Neuron_Inh_Str_SST_TACR1	7.18119	0
NTRK3	NTRK3	6.91712	0.97	PTPRD	PTPRD	7.41713	0.986	Neuron_Inh_Str_MSN_Mature_ADCY5	Neuron_Inh_Str_MSN_DRD2_RARB	7.16713	0
SLIT3	SLIT3	6.67037	0.979	ROBO1	ROBO1	7.65196	0.952	Neuron_Inh_Str_MSN_DRD2_RARB	Neuron_Inh_Str_Nacc_PBX3	7.16117	0
CNTN4	CNTN4	7.48076	0.967	PTPRG	PTPRG	6.83173	0.977401	Neuron_Inh_Str_MSN_Mature_ADCY5	Neuron_Inh_Str_SST_TACR1	7.15625	0
CNTN1	CNTN1	7.40657	0.944444	NRCAM	NRCAM	6.90419	0.968463	Astrocyte_Dien_Mature_ATP1A2	Neuron_Inh_Str_MGE_IL1RAPL2	7.15538	0
NRXN1	NRXN1	7.45516	0.951589	NLGN1	NLGN1	6.8539	0.944	Neuron_Mixed_Thal-ZI-Post_PCDH15	Astrocyte_Telen_SLC1A2	7.15453	0
NLGN1	NLGN1	6.8539	0.944	NRXN1	NRXN1	7.45516	0.951589	Astrocyte_Telen_SLC1A2	Neuron_Mixed_Thal-ZI-Post_PCDH15	7.15453	0
NXPH1	NXPH1	5.92909	0.836158	NRXN3	NRXN3	8.37285	0.999	Neuron_Inh_Str_SST_TACR1	Neuron_Inh_Str_MSN_DRD2_RARB	7.15097	0
IL1RAPL1	IL1RAPL1	7.09242	0.949	PTPRD	PTPRD	7.20889	0.953	Neuron_Inh_Str_MSN_Mature_ADCY5	Neuron_Inh_Str_MSN_DRD1_RARB	7.15066	0
NCAM1	NCAM1	6.64585	0.977401	ROBO1	ROBO1	7.65196	0.952	Neuron_Inh_Str_SST_TACR1	Neuron_Inh_Str_Nacc_PBX3	7.14891	0
RIMS1	RIMS1	7.75479	1	CACNA1C	CACNA1C	6.53181	0.972	Neuron_Mixed_Habenula-NWD2_Str-CHAT_RAYLYL	Neuron_Inh_Str_MSN_DRD2_RARB	7.1433	0
NXPH1	NXPH1	7.65567	0.976347	NRXN1	NRXN1	6.62939	0.850823	Neuron_Inh_Str_MGE_IL1RAPL2	Astrocyte_Dien_Mature_ATP1A2	7.14253	0
NCAM1	NCAM1	6.50795	0.953	ROBO1	ROBO1	7.77477	0.998	Astrocyte_Telen_SLC1A2	Neuron_Inh_Str_MSN_DRD2_RARB	7.14136	0
NLGN1	NLGN1	7.90294	0.996	NRXN1	NRXN1	6.37475	0.945	Neuron_Inh_Str_MSN_DRD2_RARB	Neuron_Inh_Str_MSN_DRD1_RARB	7.13884	0
NRXN1	NRXN1	6.37475	0.945	NLGN1	NLGN1	7.90294	0.996	Neuron_Inh_Str_MSN_DRD1_RARB	Neuron_Inh_Str_MSN_DRD2_RARB	7.13884	0
SLIT3	SLIT3	6.67037	0.979	ROBO2	ROBO2	7.60538	0.97	Neuron_Inh_Str_MSN_DRD2_RARB	Neuron_Inh_Str_MSN_Mature_ADCY5	7.13787	0
NRXN1	NRXN1	6.37475	0.945	NLGN1	NLGN1	7.90081	0.981	Neuron_Inh_Str_MSN_DRD1_RARB	Neuron_Inh_Str_MSN_DRD1_RARB	7.13778	0
NLGN1	NLGN1	7.90081	0.981	NRXN1	NRXN1	6.37475	0.945	Neuron_Inh_Str_MSN_DRD1_RARB	Neuron_Inh_Str_MSN_DRD1_RARB	7.13778	0
RIMS1	RIMS1	7.75479	1	CACNA1C	CACNA1C	6.51212	0.939	Neuron_Mixed_Habenula-NWD2_Str-CHAT_RAYLYL	Neuron_Inh_Str_Nacc_PBX3	7.13345	0
SLIT3	SLIT3	6.84936	0.962	ROBO2	ROBO2	7.41338	0.932	Neuron_Inh_Str_MSN_Mature_ADCY5	Neuron_Inh_Str_MSN_DRD1_RARB	7.13137	0
NLGN1	NLGN1	6.80401	0.971091	NRXN1	NRXN1	7.45516	0.951589	Neuron_Inh_Str_MGE_IL1RAPL2	Neuron_Mixed_Thal-ZI-Post_PCDH15	7.12958	0
NRXN1	NRXN1	7.45516	0.951589	NLGN1	NLGN1	6.80401	0.971091	Neuron_Mixed_Thal-ZI-Post_PCDH15	Neuron_Inh_Str_MGE_IL1RAPL2	7.12958	0
CNTN4	CNTN4	7.48076	0.967	PTPRG	PTPRG	6.77011	0.953	Neuron_Inh_Str_MSN_Mature_ADCY5	Neuron_Inh_Str_Nacc_PBX3	7.12544	0
NLGN1	NLGN1	7.90294	0.996	NRXN1	NRXN1	6.34736	0.969	Neuron_Inh_Str_MSN_DRD2_RARB	Neuron_Inh_Str_MSN_DRD2_RARB	7.12515	0
NRXN1	NRXN1	6.34736	0.969	NLGN1	NLGN1	7.90294	0.996	Neuron_Inh_Str_MSN_DRD2_RARB	Neuron_Inh_Str_MSN_DRD2_RARB	7.12515	0
NRXN1	NRXN1	6.34736	0.969	NLGN1	NLGN1	7.90081	0.981	Neuron_Inh_Str_MSN_DRD2_RARB	Neuron_Inh_Str_MSN_DRD1_RARB	7.12408	0
NLGN1	NLGN1	7.90081	0.981	NRXN1	NRXN1	6.34736	0.969	Neuron_Inh_Str_MSN_DRD1_RARB	Neuron_Inh_Str_MSN_DRD2_RARB	7.12408	0
NCAM1	NCAM1	6.59261	0.953488	ROBO1	ROBO1	7.65196	0.952	Astrocyte_Immature_ADGRV1	Neuron_Inh_Str_Nacc_PBX3	7.12229	0
IL1RAPL1	IL1RAPL1	7.34782	0.956	PTPRS	PTPRS	6.89675	1	Neuron_Inh_Str_MSN_DRD1_RARB	Neuron_Mixed_Habenula-NWD2_Str-CHAT_RAYLYL	7.12229	0
IL1RAPL1	IL1RAPL1	6.81506	0.946124	PTPRD	PTPRD	7.41713	0.986	Neuron_Inh_Str_MGE_IL1RAPL2	Neuron_Inh_Str_MSN_DRD2_RARB	7.11609	0
NXPH1	NXPH1	5.92909	0.836158	NRXN1	NRXN1	8.30287	1	Neuron_Inh_Str_SST_TACR1	Neuron_Mixed_Habenula-NWD2_Str-CHAT_RAYLYL	7.11598	0
NCAM1	NCAM1	6.91727	1	ROBO1	ROBO1	7.31147	0.966	Neuron_Mixed_Habenula-NWD2_Str-CHAT_RAYLYL	Neuron_Inh_Str_MSN_DRD1_RARB	7.11437	0
IL1RAPL1	IL1RAPL1	7.09242	0.949	PTPRD	PTPRD	7.1361	0.961	Neuron_Inh_Str_MSN_Mature_ADCY5	Neuron_Inh_Str_MSN_Mature_ADCY5	7.11426	0
NRG1	NRG1	8.25208	0.999	NETO2	NETO2	5.97518	0.956	Neuron_Inh_Str_MSN_DRD2_RARB	Neuron_Inh_Str_MSN_DRD2_RARB	7.11363	0
NCAM1	NCAM1	6.72961	0.938272	NCAM2	NCAM2	7.48223	1	Astrocyte_Dien_Mature_ATP1A2	Neuron_Mixed_Habenula-NWD2_Str-CHAT_RAYLYL	7.10592	0
CNTN1	CNTN1	7.29701	0.987654	NRCAM	NRCAM	6.90419	0.968463	Neuron_Mixed_Habenula-NWD2_Str-CHAT_RAYLYL	Neuron_Inh_Str_MGE_IL1RAPL2	7.1006	0
IL1RAPL1	IL1RAPL1	7.68561	0.994	PTPRD	PTPRD	6.51017	0.87292	Neuron_Inh_Str_MSN_DRD2_RARB	Neuron_Mixed_Thal-ZI-Post_PCDH15	7.09789	0
CNTN4	CNTN4	7.35714	0.979	PTPRG	PTPRG	6.83173	0.977401	Neuron_Inh_Str_MSN_DRD2_RARB	Neuron_Inh_Str_SST_TACR1	7.09443	0
NXPH1	NXPH1	5.92909	0.836158	NRXN3	NRXN3	8.25939	0.99	Neuron_Inh_Str_SST_TACR1	Neuron_Inh_Str_MSN_DRD1_RARB	7.09424	0
IL1RAPL1	IL1RAPL1	5.63669	0.7882	PTPRD	PTPRD	8.54354	0.988701	Neuron_Mixed_Thal-ZI-Post_PCDH15	Neuron_Inh_Str_SST_TACR1	7.09011	0
NRXN1	NRXN1	6.2594	0.837209	NLGN1	NLGN1	7.90294	0.996	Astrocyte_Immature_ADGRV1	Neuron_Inh_Str_MSN_DRD2_RARB	7.08117	0.084
NLGN1	NLGN1	7.90294	0.996	NRXN1	NRXN1	6.2594	0.837209	Neuron_Inh_Str_MSN_DRD2_RARB	Astrocyte_Immature_ADGRV1	7.08117	0.084
SLIT3	SLIT3	6.84936	0.962	ROBO1	ROBO1	7.31147	0.966	Neuron_Inh_Str_MSN_Mature_ADCY5	Neuron_Inh_Str_MSN_DRD1_RARB	7.08042	0
NLGN1	NLGN1	7.90081	0.981	NRXN1	NRXN1	6.2594	0.837209	Neuron_Inh_Str_MSN_DRD1_RARB	Astrocyte_Immature_ADGRV1	7.0801	0.09
NRXN1	NRXN1	6.2594	0.837209	NLGN1	NLGN1	7.90081	0.981	Astrocyte_Immature_ADGRV1	Neuron_Inh_Str_MSN_DRD1_RARB	7.0801	0.09
NCAM1	NCAM1	6.50795	0.953	ROBO1	ROBO1	7.65196	0.952	Astrocyte_Telen_SLC1A2	Neuron_Inh_Str_Nacc_PBX3	7.07996	0
IL1RAPL1	IL1RAPL1	7.25478	0.978	PTPRS	PTPRS	6.89675	1	Neuron_Inh_Str_Nacc_PBX3	Neuron_Mixed_Habenula-NWD2_Str-CHAT_RAYLYL	7.07577	0
NXPH1	NXPH1	7.65567	0.976347	NRXN1	NRXN1	6.49402	0.932983	Neuron_Inh_Str_MGE_IL1RAPL2	Neuron_Inh_Str_MGE_IL1RAPL2	7.07484	0
NRXN1	NRXN1	7.45516	0.951589	NLGN1	NLGN1	6.67567	0.889561	Neuron_Mixed_Thal-ZI-Post_PCDH15	Neuron_Mixed_Thal-ZI-Post_PCDH15	7.06541	0.006
NLGN1	NLGN1	6.67567	0.889561	NRXN1	NRXN1	7.45516	0.951589	Neuron_Mixed_Thal-ZI-Post_PCDH15	Neuron_Mixed_Thal-ZI-Post_PCDH15	7.06541	0.006
CNTN1	CNTN1	7.40657	0.944444	PTPRZ1	PTPRZ1	6.72301	0.959	Astrocyte_Dien_Mature_ATP1A2	Astrocyte_Telen_SLC1A2	7.06479	0
NCAM1	NCAM1	6.64585	0.977401	NCAM2	NCAM2	7.48223	1	Neuron_Inh_Str_SST_TACR1	Neuron_Mixed_Habenula-NWD2_Str-CHAT_RAYLYL	7.06404	0
CNTN4	CNTN4	7.35714	0.979	PTPRG	PTPRG	6.77011	0.953	Neuron_Inh_Str_MSN_DRD2_RARB	Neuron_Inh_Str_Nacc_PBX3	7.06363	0
NTRK3	NTRK3	6.91712	0.97	PTPRD	PTPRD	7.20889	0.953	Neuron_Inh_Str_MSN_Mature_ADCY5	Neuron_Inh_Str_MSN_DRD1_RARB	7.06301	0
NCAM1	NCAM1	6.91727	1	ROBO1	ROBO1	7.20456	0.96452	Neuron_Mixed_Habenula-NWD2_Str-CHAT_RAYLYL	Neuron_Inh_Str_MGE_IL1RAPL2	7.06092	0
SLIT3	SLIT3	6.03507	0.903	ROBO2	ROBO2	8.0865	0.99435	Neuron_Inh_Str_MSN_DRD1_RARB	Neuron_Inh_Str_SST_TACR1	7.06079	0
NXPH1	NXPH1	5.92909	0.836158	NRXN3	NRXN3	8.19078	0.987	Neuron_Inh_Str_SST_TACR1	Neuron_Inh_Str_MSN_Mature_ADCY5	7.05994	0
NRXN1	NRXN1	7.45516	0.951589	NLGN1	NLGN1	6.64872	0.906977	Neuron_Mixed_Thal-ZI-Post_PCDH15	Astrocyte_Immature_ADGRV1	7.05194	0.141
NLGN1	NLGN1	6.64872	0.906977	NRXN1	NRXN1	7.45516	0.951589	Astrocyte_Immature_ADGRV1	Neuron_Mixed_Thal-ZI-Post_PCDH15	7.05194	0.141
SLIT3	SLIT3	6.67037	0.979	ROBO2	ROBO2	7.41338	0.932	Neuron_Inh_Str_MSN_DRD2_RARB	Neuron_Inh_Str_MSN_DRD1_RARB	7.04187	0
CNTN4	CNTN4	7.48076	0.967	PTPRG	PTPRG	6.59756	0.975309	Neuron_Inh_Str_MSN_Mature_ADCY5	Neuron_Mixed_Habenula-NWD2_Str-CHAT_RAYLYL	7.03916	0
NCAM1	NCAM1	6.59261	0.953488	NCAM2	NCAM2	7.48223	1	Astrocyte_Immature_ADGRV1	Neuron_Mixed_Habenula-NWD2_Str-CHAT_RAYLYL	7.03742	0
NLGN1	NLGN1	7.44392	0.964	NRXN1	NRXN1	6.62939	0.850823	Neuron_Inh_Str_MSN_Mature_ADCY5	Astrocyte_Dien_Mature_ATP1A2	7.03665	0.004
NRXN1	NRXN1	6.62939	0.850823	NLGN1	NLGN1	7.44392	0.964	Astrocyte_Dien_Mature_ATP1A2	Neuron_Inh_Str_MSN_Mature_ADCY5	7.03665	0.004
IL1RAPL1	IL1RAPL1	5.52532	0.938272	PTPRD	PTPRD	8.54354	0.988701	Neuron_Mixed_Habenula-NWD2_Str-CHAT_RAYLYL	Neuron_Inh_Str_SST_TACR1	7.03443	0
DSCAM	DSCAM	7.28492	0.967148	DCC	DCC	6.77467	0.91	Neuron_Inh_Str_MGE_IL1RAPL2	Neuron_Inh_Str_MSN_DRD1_RARB	7.0298	0
NCAM1	NCAM1	6.28094	0.95795	ROBO1	ROBO1	7.77477	0.998	Neuron_Inh_Str_MGE_IL1RAPL2	Neuron_Inh_Str_MSN_DRD2_RARB	7.02786	0
SLIT3	SLIT3	6.84936	0.962	ROBO1	ROBO1	7.20456	0.96452	Neuron_Inh_Str_MSN_Mature_ADCY5	Neuron_Inh_Str_MGE_IL1RAPL2	7.02696	0
NTRK3	NTRK3	6.91712	0.97	PTPRD	PTPRD	7.1361	0.961	Neuron_Inh_Str_MSN_Mature_ADCY5	Neuron_Inh_Str_MSN_Mature_ADCY5	7.02661	0
NTRK3	NTRK3	6.62727	0.981	PTPRD	PTPRD	7.41713	0.986	Neuron_Inh_Str_MSN_DRD2_RARB	Neuron_Inh_Str_MSN_DRD2_RARB	7.0222	0
NCAM1	NCAM1	6.72961	0.938272	ROBO1	ROBO1	7.31147	0.966	Astrocyte_Dien_Mature_ATP1A2	Neuron_Inh_Str_MSN_DRD1_RARB	7.02054	0
NXPH1	NXPH1	7.65567	0.976347	NRXN1	NRXN1	6.37475	0.945	Neuron_Inh_Str_MGE_IL1RAPL2	Neuron_Inh_Str_MSN_DRD1_RARB	7.01521	0
IL1RAPL1	IL1RAPL1	6.81506	0.946124	PTPRD	PTPRD	7.20889	0.953	Neuron_Inh_Str_MGE_IL1RAPL2	Neuron_Inh_Str_MSN_DRD1_RARB	7.01197	0
CNTN1	CNTN1	7.29701	0.987654	PTPRZ1	PTPRZ1	6.72301	0.959	Neuron_Mixed_Habenula-NWD2_Str-CHAT_RAYLYL	Astrocyte_Telen_SLC1A2	7.01001	0
NXPH1	NXPH1	5.92909	0.836158	NRXN1	NRXN1	8.07847	0.984	Neuron_Inh_Str_SST_TACR1	Neuron_Inh_Str_Nacc_PBX3	7.00378	0
NXPH1	NXPH1	7.65567	0.976347	NRXN1	NRXN1	6.34736	0.969	Neuron_Inh_Str_MGE_IL1RAPL2	Neuron_Inh_Str_MSN_DRD2_RARB	7.00151	0
SLIT3	SLIT3	5.67413	0.893	ROBO2	ROBO2	8.32808	1	Neuron_Inh_Str_Nacc_PBX3	Neuron_Mixed_Habenula-NWD2_Str-CHAT_RAYLYL	7.0011	0
NCAM1	NCAM1	6.50795	0.953	NCAM2	NCAM2	7.48223	1	Astrocyte_Telen_SLC1A2	Neuron_Mixed_Habenula-NWD2_Str-CHAT_RAYLYL	6.99509	0
IL1RAPL1	IL1RAPL1	7.09242	0.949	PTPRS	PTPRS	6.89675	1	Neuron_Inh_Str_MSN_Mature_ADCY5	Neuron_Mixed_Habenula-NWD2_Str-CHAT_RAYLYL	6.99459	0
FGF14	FGF14	7.76568	1	FGFR2	FGFR2	6.21953	0.923	Neuron_Inh_Str_SST_TACR1	Astrocyte_Telen_SLC1A2	6.99261	0
CNTN4	CNTN4	7.48076	0.967	PTPRG	PTPRG	6.50199	0.95795	Neuron_Inh_Str_MSN_Mature_ADCY5	Neuron_Inh_Str_MGE_IL1RAPL2	6.99137	0
SLIT3	SLIT3	6.67037	0.979	ROBO1	ROBO1	7.31147	0.966	Neuron_Inh_Str_MSN_DRD2_RARB	Neuron_Inh_Str_MSN_DRD1_RARB	6.99092	0
NCAM1	NCAM1	6.91727	1	NCAM2	NCAM2	7.06315	0.967148	Neuron_Mixed_Habenula-NWD2_Str-CHAT_RAYLYL	Neuron_Inh_Str_MGE_IL1RAPL2	6.99021	0
FGF14	FGF14	7.7591	1	FGFR2	FGFR2	6.21953	0.923	Neuron_Mixed_Habenula-NWD2_Str-CHAT_RAYLYL	Astrocyte_Telen_SLC1A2	6.98932	0
NRG1	NRG1	8.00195	0.985	NETO2	NETO2	5.97518	0.956	Neuron_Inh_Str_MSN_Mature_ADCY5	Neuron_Inh_Str_MSN_DRD2_RARB	6.98856	0
DSCAM	DSCAM	6.67321	0.91528	DCC	DCC	7.29957	0.968	Neuron_Mixed_Thal-ZI-Post_PCDH15	Neuron_Inh_Str_MSN_DRD2_RARB	6.98639	0
NCAM1	NCAM1	6.19657	0.968	ROBO1	ROBO1	7.77477	0.998	Neuron_Inh_Str_Nacc_PBX3	Neuron_Inh_Str_MSN_DRD2_RARB	6.98567	0
NCAM1	NCAM1	6.64585	0.977401	ROBO1	ROBO1	7.31147	0.966	Neuron_Inh_Str_SST_TACR1	Neuron_Inh_Str_MSN_DRD1_RARB	6.97866	0
CNTN4	CNTN4	7.35714	0.979	PTPRG	PTPRG	6.59756	0.975309	Neuron_Inh_Str_MSN_DRD2_RARB	Neuron_Mixed_Habenula-NWD2_Str-CHAT_RAYLYL	6.97735	0
IL1RAPL1	IL1RAPL1	6.81506	0.946124	PTPRD	PTPRD	7.1361	0.961	Neuron_Inh_Str_MGE_IL1RAPL2	Neuron_Inh_Str_MSN_Mature_ADCY5	6.97558	0
NXPH1	NXPH1	5.92909	0.836158	NRXN3	NRXN3	8.01966	0.971256	Neuron_Inh_Str_SST_TACR1	Neuron_Mixed_Thal-ZI-Post_PCDH15	6.97438	0
SLIT3	SLIT3	6.03507	0.903	ROBO2	ROBO2	7.91293	0.99	Neuron_Inh_Str_MSN_DRD1_RARB	Neuron_Inh_Str_MSN_DRD2_RARB	6.974	0
FSTL5	FSTL5	6.11795	0.95	CNTN5	CNTN5	7.82041	0.964	Neuron_Inh_Str_MSN_DRD2_RARB	Neuron_Inh_Str_Nacc_PBX3	6.96918	0
NLGN1	NLGN1	7.44392	0.964	NRXN1	NRXN1	6.49402	0.932983	Neuron_Inh_Str_MSN_Mature_ADCY5	Neuron_Inh_Str_MGE_IL1RAPL2	6.96897	0.197
NRXN1	NRXN1	6.49402	0.932983	NLGN1	NLGN1	7.44392	0.964	Neuron_Inh_Str_MGE_IL1RAPL2	Neuron_Inh_Str_MSN_Mature_ADCY5	6.96897	0.197
NCAM1	NCAM1	6.72961	0.938272	ROBO1	ROBO1	7.20456	0.96452	Astrocyte_Dien_Mature_ATP1A2	Neuron_Inh_Str_MGE_IL1RAPL2	6.96709	0
NCAM1	NCAM1	6.28094	0.95795	ROBO1	ROBO1	7.65196	0.952	Neuron_Inh_Str_MGE_IL1RAPL2	Neuron_Inh_Str_Nacc_PBX3	6.96645	0
NXPH1	NXPH1	7.65567	0.976347	NRXN1	NRXN1	6.2594	0.837209	Neuron_Inh_Str_MGE_IL1RAPL2	Astrocyte_Immature_ADGRV1	6.95753	0
NRG1	NRG1	8.25208	0.999	NETO2	NETO2	5.65636	0.884	Neuron_Inh_Str_MSN_DRD2_RARB	Neuron_Inh_Str_MSN_Mature_ADCY5	6.95422	0
NCAM1	NCAM1	6.59261	0.953488	ROBO1	ROBO1	7.31147	0.966	Astrocyte_Immature_ADGRV1	Neuron_Inh_Str_MSN_DRD1_RARB	6.95204	0
FSTL5	FSTL5	6.07195	0.904	CNTN5	CNTN5	7.82041	0.964	Astrocyte_Telen_SLC1A2	Neuron_Inh_Str_Nacc_PBX3	6.94618	0
DSCAM	DSCAM	7.28492	0.967148	DCC	DCC	6.59841	0.902	Neuron_Inh_Str_MGE_IL1RAPL2	Neuron_Inh_Str_MSN_Mature_ADCY5	6.94167	0
NLGN4X	NLGN4X	5.42839	0.938272	NRXN1	NRXN1	8.4538	0.991	Neuron_Mixed_Habenula-NWD2_Str-CHAT_RAYLYL	Astrocyte_Telen_SLC1A2	6.9411	0
SLIT3	SLIT3	6.67037	0.979	ROBO1	ROBO1	7.20456	0.96452	Neuron_Inh_Str_MSN_DRD2_RARB	Neuron_Inh_Str_MGE_IL1RAPL2	6.93747	0
NRXN3	NRXN3	8.69845	0.99435	NLGN1	NLGN1	5.17567	0.762346	Neuron_Inh_Str_SST_TACR1	Astrocyte_Dien_Mature_ATP1A2	6.93706	0.006
NLGN1	NLGN1	5.17567	0.762346	NRXN3	NRXN3	8.69845	0.99435	Astrocyte_Dien_Mature_ATP1A2	Neuron_Inh_Str_SST_TACR1	6.93706	0.006
NLGN4X	NLGN4X	5.42839	0.938272	NRXN1	NRXN1	8.43328	0.99435	Neuron_Mixed_Habenula-NWD2_Str-CHAT_RAYLYL	Neuron_Inh_Str_SST_TACR1	6.93083	0
CNTN4	CNTN4	7.35714	0.979	PTPRG	PTPRG	6.50199	0.95795	Neuron_Inh_Str_MSN_DRD2_RARB	Neuron_Inh_Str_MGE_IL1RAPL2	6.92956	0
IL1RAPL1	IL1RAPL1	7.34782	0.956	PTPRD	PTPRD	6.51017	0.87292	Neuron_Inh_Str_MSN_DRD1_RARB	Neuron_Mixed_Thal-ZI-Post_PCDH15	6.929	0
FGF14	FGF14	7.63581	0.986	FGFR2	FGFR2	6.21953	0.923	Neuron_Inh_Str_Nacc_PBX3	Astrocyte_Telen_SLC1A2	6.92767	0
NCAM1	NCAM1	6.64585	0.977401	ROBO1	ROBO1	7.20456	0.96452	Neuron_Inh_Str_SST_TACR1	Neuron_Inh_Str_MGE_IL1RAPL2	6.92521	0
NCAM1	NCAM1	6.19657	0.968	ROBO1	ROBO1	7.65196	0.952	Neuron_Inh_Str_Nacc_PBX3	Neuron_Inh_Str_Nacc_PBX3	6.92427	0
DSCAM	DSCAM	7.28492	0.967148	DCC	DCC	6.55867	0.922	Neuron_Inh_Str_MGE_IL1RAPL2	Neuron_Inh_Str_Nacc_PBX3	6.9218	0
NTRK3	NTRK3	6.62727	0.981	PTPRD	PTPRD	7.20889	0.953	Neuron_Inh_Str_MSN_DRD2_RARB	Neuron_Inh_Str_MSN_DRD1_RARB	6.91808	0
NCAM1	NCAM1	6.05937	0.968	ROBO1	ROBO1	7.77477	0.998	Neuron_Inh_Str_MSN_DRD2_RARB	Neuron_Inh_Str_MSN_DRD2_RARB	6.91707	0
NCAM1	NCAM1	6.50795	0.953	ROBO1	ROBO1	7.31147	0.966	Astrocyte_Telen_SLC1A2	Neuron_Inh_Str_MSN_DRD1_RARB	6.90971	0
NLGN1	NLGN1	7.44392	0.964	NRXN1	NRXN1	6.37475	0.945	Neuron_Inh_Str_MSN_Mature_ADCY5	Neuron_Inh_Str_MSN_DRD1_RARB	6.90934	0.648
NRXN1	NRXN1	6.37475	0.945	NLGN1	NLGN1	7.44392	0.964	Neuron_Inh_Str_MSN_DRD1_RARB	Neuron_Inh_Str_MSN_Mature_ADCY5	6.90934	0.648
NTRK3	NTRK3	6.91712	0.97	PTPRS	PTPRS	6.89675	1	Neuron_Inh_Str_MSN_Mature_ADCY5	Neuron_Mixed_Habenula-NWD2_Str-CHAT_RAYLYL	6.90694	0
SLIT3	SLIT3	6.03507	0.903	ROBO1	ROBO1	7.77477	0.998	Neuron_Inh_Str_MSN_DRD1_RARB	Neuron_Inh_Str_MSN_DRD2_RARB	6.90492	0
NLGN4X	NLGN4X	5.35552	0.931	NRXN1	NRXN1	8.4538	0.991	Neuron_Inh_Str_MSN_DRD2_RARB	Astrocyte_Telen_SLC1A2	6.90466	0
RIMS1	RIMS1	7.75479	1	CACNA1C	CACNA1C	6.05091	0.937853	Neuron_Mixed_Habenula-NWD2_Str-CHAT_RAYLYL	Neuron_Inh_Str_SST_TACR1	6.90285	0
FGF14	FGF14	8.34113	1	FGFR2	FGFR2	5.45936	0.822016	Neuron_Inh_Str_MSN_DRD2_RARB	Astrocyte_Dien_Mature_ATP1A2	6.90025	0
NCAM1	NCAM1	6.59261	0.953488	ROBO1	ROBO1	7.20456	0.96452	Astrocyte_Immature_ADGRV1	Neuron_Inh_Str_MGE_IL1RAPL2	6.89859	0
NCAM1	NCAM1	6.72961	0.938272	NCAM2	NCAM2	7.06315	0.967148	Astrocyte_Dien_Mature_ATP1A2	Neuron_Inh_Str_MGE_IL1RAPL2	6.89638	0
NRXN1	NRXN1	6.34736	0.969	NLGN1	NLGN1	7.44392	0.964	Neuron_Inh_Str_MSN_DRD2_RARB	Neuron_Inh_Str_MSN_Mature_ADCY5	6.89564	0.76
NLGN1	NLGN1	7.44392	0.964	NRXN1	NRXN1	6.34736	0.969	Neuron_Inh_Str_MSN_Mature_ADCY5	Neuron_Inh_Str_MSN_DRD2_RARB	6.89564	0.76
NRXN3	NRXN3	8.61499	1	NLGN1	NLGN1	5.17567	0.762346	Neuron_Inh_Str_Nacc_PBX3	Astrocyte_Dien_Mature_ATP1A2	6.89533	0
NLGN1	NLGN1	5.17567	0.762346	NRXN3	NRXN3	8.61499	1	Astrocyte_Dien_Mature_ATP1A2	Neuron_Inh_Str_Nacc_PBX3	6.89533	0
NLGN4X	NLGN4X	5.35552	0.931	NRXN1	NRXN1	8.43328	0.99435	Neuron_Inh_Str_MSN_DRD2_RARB	Neuron_Inh_Str_SST_TACR1	6.8944	0
NLGN1	NLGN1	5.17567	0.762346	NRXN3	NRXN3	8.6047	1	Astrocyte_Dien_Mature_ATP1A2	Neuron_Mixed_Habenula-NWD2_Str-CHAT_RAYLYL	6.89018	0.073
NRXN3	NRXN3	8.6047	1	NLGN1	NLGN1	5.17567	0.762346	Neuron_Mixed_Habenula-NWD2_Str-CHAT_RAYLYL	Astrocyte_Dien_Mature_ATP1A2	6.89018	0.073
IL1RAPL1	IL1RAPL1	7.25478	0.978	PTPRD	PTPRD	6.51017	0.87292	Neuron_Inh_Str_Nacc_PBX3	Neuron_Mixed_Thal-ZI-Post_PCDH15	6.88248	0
NTRK3	NTRK3	6.62727	0.981	PTPRD	PTPRD	7.1361	0.961	Neuron_Inh_Str_MSN_DRD2_RARB	Neuron_Inh_Str_MSN_Mature_ADCY5	6.88169	0
NCAM1	NCAM1	6.28094	0.95795	NCAM2	NCAM2	7.48223	1	Neuron_Inh_Str_MGE_IL1RAPL2	Neuron_Mixed_Habenula-NWD2_Str-CHAT_RAYLYL	6.88159	0
SLIT3	SLIT3	5.67413	0.893	ROBO2	ROBO2	8.0865	0.99435	Neuron_Inh_Str_Nacc_PBX3	Neuron_Inh_Str_SST_TACR1	6.88031	0
CNTN1	CNTN1	7.40657	0.944444	PTPRZ1	PTPRZ1	6.35242	0.904321	Astrocyte_Dien_Mature_ATP1A2	Astrocyte_Dien_Mature_ATP1A2	6.87949	0
SLIT3	SLIT3	6.84936	0.962	ROBO2	ROBO2	6.90562	0.950066	Neuron_Inh_Str_MSN_Mature_ADCY5	Neuron_Inh_Str_MGE_IL1RAPL2	6.87749	0
NRG1	NRG1	7.77668	0.954	NETO2	NETO2	5.97518	0.956	Neuron_Inh_Str_MSN_DRD1_RARB	Neuron_Inh_Str_MSN_DRD2_RARB	6.87593	0
SLIT3	SLIT3	6.84936	0.962	ROBO2	ROBO2	6.89626	0.914609	Neuron_Inh_Str_MSN_Mature_ADCY5	Astrocyte_Dien_Mature_ATP1A2	6.87281	0
NLGN4X	NLGN4X	5.42839	0.938272	NRXN1	NRXN1	8.30287	1	Neuron_Mixed_Habenula-NWD2_Str-CHAT_RAYLYL	Neuron_Mixed_Habenula-NWD2_Str-CHAT_RAYLYL	6.86563	0
NTRK3	NTRK3	6.31015	0.93	PTPRD	PTPRD	7.41713	0.986	Neuron_Inh_Str_MSN_DRD1_RARB	Neuron_Inh_Str_MSN_DRD2_RARB	6.86364	0
NLGN1	NLGN1	7.09722	0.973	NRXN1	NRXN1	6.62939	0.850823	Neuron_Inh_Str_Nacc_PBX3	Astrocyte_Dien_Mature_ATP1A2	6.8633	0.926
NRXN1	NRXN1	6.62939	0.850823	NLGN1	NLGN1	7.09722	0.973	Astrocyte_Dien_Mature_ATP1A2	Neuron_Inh_Str_Nacc_PBX3	6.8633	0.926
APP	APP	6.4132	0.959264	DCC	DCC	7.29957	0.968	Neuron_Inh_Str_MGE_IL1RAPL2	Neuron_Inh_Str_MSN_DRD2_RARB	6.85639	0
NCAM1	NCAM1	6.50795	0.953	ROBO1	ROBO1	7.20456	0.96452	Astrocyte_Telen_SLC1A2	Neuron_Inh_Str_MGE_IL1RAPL2	6.85626	0
IL1RAPL1	IL1RAPL1	6.81506	0.946124	PTPRS	PTPRS	6.89675	1	Neuron_Inh_Str_MGE_IL1RAPL2	Neuron_Mixed_Habenula-NWD2_Str-CHAT_RAYLYL	6.8559	0
NCAM1	NCAM1	6.05937	0.968	ROBO1	ROBO1	7.65196	0.952	Neuron_Inh_Str_MSN_DRD2_RARB	Neuron_Inh_Str_Nacc_PBX3	6.85567	0
NCAM1	NCAM1	6.64585	0.977401	NCAM2	NCAM2	7.06315	0.967148	Neuron_Inh_Str_SST_TACR1	Neuron_Inh_Str_MGE_IL1RAPL2	6.8545	0
RIMS1	RIMS1	7.75479	1	CACNA1C	CACNA1C	5.95267	0.908	Neuron_Mixed_Habenula-NWD2_Str-CHAT_RAYLYL	Neuron_Inh_Str_MSN_DRD1_RARB	6.85373	0
NLGN1	NLGN1	7.44392	0.964	NRXN1	NRXN1	6.2594	0.837209	Neuron_Inh_Str_MSN_Mature_ADCY5	Astrocyte_Immature_ADGRV1	6.85166	0.733
NRXN1	NRXN1	6.2594	0.837209	NLGN1	NLGN1	7.44392	0.964	Astrocyte_Immature_ADGRV1	Neuron_Inh_Str_MSN_Mature_ADCY5	6.85166	0.733
SLIT3	SLIT3	6.03507	0.903	ROBO1	ROBO1	7.65196	0.952	Neuron_Inh_Str_MSN_DRD1_RARB	Neuron_Inh_Str_Nacc_PBX3	6.84352	0
OLFM2	OLFM2	5.35538	0.842	ROBO2	ROBO2	8.32808	1	Astrocyte_Telen_SLC1A2	Neuron_Mixed_Habenula-NWD2_Str-CHAT_RAYLYL	6.84173	0
NCAM1	NCAM1	6.19657	0.968	NCAM2	NCAM2	7.48223	1	Neuron_Inh_Str_Nacc_PBX3	Neuron_Mixed_Habenula-NWD2_Str-CHAT_RAYLYL	6.8394	0
CNTN4	CNTN4	6.84162	0.913	PTPRG	PTPRG	6.83173	0.977401	Neuron_Inh_Str_MSN_DRD1_RARB	Neuron_Inh_Str_SST_TACR1	6.83668	0
FGF14	FGF14	8.21251	0.996	FGFR2	FGFR2	5.45936	0.822016	Neuron_Inh_Str_MSN_Mature_ADCY5	Astrocyte_Dien_Mature_ATP1A2	6.83593	0
NLGN4X	NLGN4X	5.35552	0.931	NRXN1	NRXN1	8.30287	1	Neuron_Inh_Str_MSN_DRD2_RARB	Neuron_Mixed_Habenula-NWD2_Str-CHAT_RAYLYL	6.82919	0
NRG1	NRG1	8.00195	0.985	NETO2	NETO2	5.65636	0.884	Neuron_Inh_Str_MSN_Mature_ADCY5	Neuron_Inh_Str_MSN_Mature_ADCY5	6.82915	0
NCAM1	NCAM1	6.91727	1	ROBO1	ROBO1	6.74053	0.975309	Neuron_Mixed_Habenula-NWD2_Str-CHAT_RAYLYL	Neuron_Mixed_Habenula-NWD2_Str-CHAT_RAYLYL	6.8289	0
NCAM1	NCAM1	6.59261	0.953488	NCAM2	NCAM2	7.06315	0.967148	Astrocyte_Immature_ADGRV1	Neuron_Inh_Str_MGE_IL1RAPL2	6.82788	0
CNTN1	CNTN1	7.29701	0.987654	PTPRZ1	PTPRZ1	6.35242	0.904321	Neuron_Mixed_Habenula-NWD2_Str-CHAT_RAYLYL	Astrocyte_Dien_Mature_ATP1A2	6.82472	0
FGF14	FGF14	8.18796	0.991	FGFR2	FGFR2	5.45936	0.822016	Neuron_Inh_Str_MSN_DRD1_RARB	Astrocyte_Dien_Mature_ATP1A2	6.82366	0
NTRK3	NTRK3	6.22549	0.943503	PTPRD	PTPRD	7.41713	0.986	Neuron_Inh_Str_SST_TACR1	Neuron_Inh_Str_MSN_DRD2_RARB	6.82131	0
SLIT3	SLIT3	6.03507	0.903	ROBO2	ROBO2	7.60538	0.97	Neuron_Inh_Str_MSN_DRD1_RARB	Neuron_Inh_Str_MSN_Mature_ADCY5	6.82022	0
NCAM1	NCAM1	6.91727	1	PTPRZ1	PTPRZ1	6.72301	0.959	Neuron_Mixed_Habenula-NWD2_Str-CHAT_RAYLYL	Astrocyte_Telen_SLC1A2	6.82014	0
NLGN1	NLGN1	7.00802	0.987654	NRXN1	NRXN1	6.62939	0.850823	Neuron_Mixed_Habenula-NWD2_Str-CHAT_RAYLYL	Astrocyte_Dien_Mature_ATP1A2	6.8187	0.833
NRXN1	NRXN1	6.62939	0.850823	NLGN1	NLGN1	7.00802	0.987654	Astrocyte_Dien_Mature_ATP1A2	Neuron_Mixed_Habenula-NWD2_Str-CHAT_RAYLYL	6.8187	0.833
NLGN1	NLGN1	5.17567	0.762346	NRXN1	NRXN1	8.4538	0.991	Astrocyte_Dien_Mature_ATP1A2	Astrocyte_Telen_SLC1A2	6.81474	0.991
NRXN1	NRXN1	8.4538	0.991	NLGN1	NLGN1	5.17567	0.762346	Astrocyte_Telen_SLC1A2	Astrocyte_Dien_Mature_ATP1A2	6.81474	0.991
NRXN3	NRXN3	8.45017	0.996058	NLGN1	NLGN1	5.17567	0.762346	Neuron_Inh_Str_MGE_IL1RAPL2	Astrocyte_Dien_Mature_ATP1A2	6.81292	0
NLGN1	NLGN1	5.17567	0.762346	NRXN3	NRXN3	8.45017	0.996058	Astrocyte_Dien_Mature_ATP1A2	Neuron_Inh_Str_MGE_IL1RAPL2	6.81292	0
NRG1	NRG1	8.25208	0.999	NETO2	NETO2	5.37326	0.898305	Neuron_Inh_Str_MSN_DRD2_RARB	Neuron_Inh_Str_SST_TACR1	6.81267	0
CNTN4	CNTN4	6.84162	0.913	PTPRG	PTPRG	6.77011	0.953	Neuron_Inh_Str_MSN_DRD1_RARB	Neuron_Inh_Str_Nacc_PBX3	6.80587	0
NRXN1	NRXN1	8.43328	0.99435	NLGN1	NLGN1	5.17567	0.762346	Neuron_Inh_Str_SST_TACR1	Astrocyte_Dien_Mature_ATP1A2	6.80447	0.926
NLGN1	NLGN1	5.17567	0.762346	NRXN1	NRXN1	8.43328	0.99435	Astrocyte_Dien_Mature_ATP1A2	Neuron_Inh_Str_SST_TACR1	6.80447	0.926
IL1RAPL1	IL1RAPL1	7.09242	0.949	PTPRD	PTPRD	6.51017	0.87292	Neuron_Inh_Str_MSN_Mature_ADCY5	Neuron_Mixed_Thal-ZI-Post_PCDH15	6.8013	0
NCAM1	NCAM1	6.28094	0.95795	ROBO1	ROBO1	7.31147	0.966	Neuron_Inh_Str_MGE_IL1RAPL2	Neuron_Inh_Str_MSN_DRD1_RARB	6.79621	0
NLGN1	NLGN1	7.09722	0.973	NRXN1	NRXN1	6.49402	0.932983	Neuron_Inh_Str_Nacc_PBX3	Neuron_Inh_Str_MGE_IL1RAPL2	6.79562	0.999
NRXN1	NRXN1	6.49402	0.932983	NLGN1	NLGN1	7.09722	0.973	Neuron_Inh_Str_MGE_IL1RAPL2	Neuron_Inh_Str_Nacc_PBX3	6.79562	0.999
SLIT3	SLIT3	6.84936	0.962	ROBO1	ROBO1	6.74053	0.975309	Neuron_Inh_Str_MSN_Mature_ADCY5	Neuron_Mixed_Habenula-NWD2_Str-CHAT_RAYLYL	6.79495	0
FGF14	FGF14	8.34113	1	FGFR2	FGFR2	5.24702	0.813953	Neuron_Inh_Str_MSN_DRD2_RARB	Astrocyte_Immature_ADGRV1	6.79408	0
SLIT3	SLIT3	5.67413	0.893	ROBO2	ROBO2	7.91293	0.99	Neuron_Inh_Str_Nacc_PBX3	Neuron_Inh_Str_MSN_DRD2_RARB	6.79353	0
NRG1	NRG1	7.60505	0.962	NETO2	NETO2	5.97518	0.956	Neuron_Inh_Str_Nacc_PBX3	Neuron_Inh_Str_MSN_DRD2_RARB	6.79011	0
SLIT3	SLIT3	6.67037	0.979	ROBO2	ROBO2	6.90562	0.950066	Neuron_Inh_Str_MSN_DRD2_RARB	Neuron_Inh_Str_MGE_IL1RAPL2	6.78799	0
NCAM1	NCAM1	6.50795	0.953	NCAM2	NCAM2	7.06315	0.967148	Astrocyte_Telen_SLC1A2	Neuron_Inh_Str_MGE_IL1RAPL2	6.78555	0
SLIT3	SLIT3	6.67037	0.979	ROBO2	ROBO2	6.89626	0.914609	Neuron_Inh_Str_MSN_DRD2_RARB	Astrocyte_Dien_Mature_ATP1A2	6.78332	0
DSCAM	DSCAM	7.95869	0.987654	DCC	DCC	5.60089	0.791225	Neuron_Mixed_Habenula-NWD2_Str-CHAT_RAYLYL	Neuron_Mixed_Thal-ZI-Post_PCDH15	6.77979	0
DSCAM	DSCAM	6.25752	0.943503	DCC	DCC	7.29957	0.968	Neuron_Inh_Str_SST_TACR1	Neuron_Inh_Str_MSN_DRD2_RARB	6.77854	0
CNTN1	CNTN1	7.40657	0.944444	PTPRZ1	PTPRZ1	6.14659	0.872093	Astrocyte_Dien_Mature_ATP1A2	Astrocyte_Immature_ADGRV1	6.77658	0
NLGN1	NLGN1	5.17567	0.762346	NRXN3	NRXN3	8.37285	0.999	Astrocyte_Dien_Mature_ATP1A2	Neuron_Inh_Str_MSN_DRD2_RARB	6.77426	0.001
NRXN3	NRXN3	8.37285	0.999	NLGN1	NLGN1	5.17567	0.762346	Neuron_Inh_Str_MSN_DRD2_RARB	Astrocyte_Dien_Mature_ATP1A2	6.77426	0.001
NCAM1	NCAM1	6.05937	0.968	NCAM2	NCAM2	7.48223	1	Neuron_Inh_Str_MSN_DRD2_RARB	Neuron_Mixed_Habenula-NWD2_Str-CHAT_RAYLYL	6.7708	0
FSTL5	FSTL5	5.71999	0.860465	CNTN5	CNTN5	7.82041	0.964	Astrocyte_Immature_ADGRV1	Neuron_Inh_Str_Nacc_PBX3	6.7702	0
FGF14	FGF14	7.31295	0.988173	FGFR2	FGFR2	6.21953	0.923	Neuron_Inh_Str_MGE_IL1RAPL2	Astrocyte_Telen_SLC1A2	6.76624	0
NCAM1	NCAM1	6.91727	1	CACNA1C	CACNA1C	6.61297	0.948	Neuron_Mixed_Habenula-NWD2_Str-CHAT_RAYLYL	Neuron_Inh_Str_MSN_Mature_ADCY5	6.76512	0
NTRK3	NTRK3	6.62727	0.981	PTPRS	PTPRS	6.89675	1	Neuron_Inh_Str_MSN_DRD2_RARB	Neuron_Mixed_Habenula-NWD2_Str-CHAT_RAYLYL	6.76201	0
CNTN1	CNTN1	6.61725	0.954802	NRCAM	NRCAM	6.90419	0.968463	Neuron_Inh_Str_SST_TACR1	Neuron_Inh_Str_MGE_IL1RAPL2	6.76072	0
NTRK3	NTRK3	4.9775	0.822602	PTPRD	PTPRD	8.54354	0.988701	Neuron_Inh_Str_MGE_IL1RAPL2	Neuron_Inh_Str_SST_TACR1	6.76052	0
NTRK3	NTRK3	6.31015	0.93	PTPRD	PTPRD	7.20889	0.953	Neuron_Inh_Str_MSN_DRD1_RARB	Neuron_Inh_Str_MSN_DRD1_RARB	6.75952	0
NCAM1	NCAM1	5.73516	0.919	ROBO1	ROBO1	7.77477	0.998	Neuron_Inh_Str_MSN_DRD1_RARB	Neuron_Inh_Str_MSN_DRD2_RARB	6.75497	0
NCAM1	NCAM1	6.19657	0.968	ROBO1	ROBO1	7.31147	0.966	Neuron_Inh_Str_Nacc_PBX3	Neuron_Inh_Str_MSN_DRD1_RARB	6.75402	0
EFNA5	EFNA5	5.96911	0.954802	EPHA6	EPHA6	7.53841	0.987654	Neuron_Inh_Str_SST_TACR1	Neuron_Mixed_Habenula-NWD2_Str-CHAT_RAYLYL	6.75376	0
NLGN4X	NLGN4X	5.42839	0.938272	NRXN1	NRXN1	8.07847	0.984	Neuron_Mixed_Habenula-NWD2_Str-CHAT_RAYLYL	Neuron_Inh_Str_Nacc_PBX3	6.75343	0
SLIT1	SLIT1	5.17646	0.938272	ROBO2	ROBO2	8.32808	1	Neuron_Mixed_Habenula-NWD2_Str-CHAT_RAYLYL	Neuron_Mixed_Habenula-NWD2_Str-CHAT_RAYLYL	6.75227	0
NLGN1	NLGN1	7.00802	0.987654	NRXN1	NRXN1	6.49402	0.932983	Neuron_Mixed_Habenula-NWD2_Str-CHAT_RAYLYL	Neuron_Inh_Str_MGE_IL1RAPL2	6.75101	0.937
NRXN1	NRXN1	6.49402	0.932983	NLGN1	NLGN1	7.00802	0.987654	Neuron_Inh_Str_MGE_IL1RAPL2	Neuron_Mixed_Habenula-NWD2_Str-CHAT_RAYLYL	6.75101	0.937
NCAM1	NCAM1	6.28094	0.95795	ROBO1	ROBO1	7.20456	0.96452	Neuron_Inh_Str_MGE_IL1RAPL2	Neuron_Inh_Str_MGE_IL1RAPL2	6.74275	0
NRXN1	NRXN1	6.62939	0.850823	NLGN1	NLGN1	6.8539	0.944	Astrocyte_Dien_Mature_ATP1A2	Astrocyte_Telen_SLC1A2	6.74165	1
NLGN1	NLGN1	6.8539	0.944	NRXN1	NRXN1	6.62939	0.850823	Astrocyte_Telen_SLC1A2	Astrocyte_Dien_Mature_ATP1A2	6.74165	1
NLGN1	NLGN1	5.17567	0.762346	NRXN1	NRXN1	8.30287	1	Astrocyte_Dien_Mature_ATP1A2	Neuron_Mixed_Habenula-NWD2_Str-CHAT_RAYLYL	6.73927	0.933
NRXN1	NRXN1	8.30287	1	NLGN1	NLGN1	5.17567	0.762346	Neuron_Mixed_Habenula-NWD2_Str-CHAT_RAYLYL	Astrocyte_Dien_Mature_ATP1A2	6.73927	0.933
CNTN4	CNTN4	6.64273	0.952694	PTPRG	PTPRG	6.83173	0.977401	Neuron_Inh_Str_MGE_IL1RAPL2	Neuron_Inh_Str_SST_TACR1	6.73723	0
RIMS1	RIMS1	7.75479	1	CACNA1C	CACNA1C	5.71733	0.917214	Neuron_Mixed_Habenula-NWD2_Str-CHAT_RAYLYL	Neuron_Inh_Str_MGE_IL1RAPL2	6.73606	0
NRXN1	NRXN1	6.37475	0.945	NLGN1	NLGN1	7.09722	0.973	Neuron_Inh_Str_MSN_DRD1_RARB	Neuron_Inh_Str_Nacc_PBX3	6.73598	1
NLGN1	NLGN1	7.09722	0.973	NRXN1	NRXN1	6.37475	0.945	Neuron_Inh_Str_Nacc_PBX3	Neuron_Inh_Str_MSN_DRD1_RARB	6.73598	1
EFNA5	EFNA5	5.93338	0.950617	EPHA6	EPHA6	7.53841	0.987654	Neuron_Mixed_Habenula-NWD2_Str-CHAT_RAYLYL	Neuron_Mixed_Habenula-NWD2_Str-CHAT_RAYLYL	6.73589	0
NCAM1	NCAM1	6.72961	0.938272	ROBO1	ROBO1	6.74053	0.975309	Astrocyte_Dien_Mature_ATP1A2	Neuron_Mixed_Habenula-NWD2_Str-CHAT_RAYLYL	6.73507	0
FGF14	FGF14	8.21251	0.996	FGFR2	FGFR2	5.24702	0.813953	Neuron_Inh_Str_MSN_Mature_ADCY5	Astrocyte_Immature_ADGRV1	6.72976	0
NCAM1	NCAM1	6.72961	0.938272	PTPRZ1	PTPRZ1	6.72301	0.959	Astrocyte_Dien_Mature_ATP1A2	Astrocyte_Telen_SLC1A2	6.72631	0
NRG1	NRG1	8.25208	0.999	NETO2	NETO2	5.19716	0.854	Neuron_Inh_Str_MSN_DRD2_RARB	Neuron_Inh_Str_MSN_DRD1_RARB	6.72462	0
NCAM1	NCAM1	6.91727	1	CACNA1C	CACNA1C	6.53181	0.972	Neuron_Mixed_Habenula-NWD2_Str-CHAT_RAYLYL	Neuron_Inh_Str_MSN_DRD2_RARB	6.72454	0
SLIT3	SLIT3	5.67413	0.893	ROBO1	ROBO1	7.77477	0.998	Neuron_Inh_Str_Nacc_PBX3	Neuron_Inh_Str_MSN_DRD2_RARB	6.72445	0
SLIT3	SLIT3	6.03507	0.903	ROBO2	ROBO2	7.41338	0.932	Neuron_Inh_Str_MSN_DRD1_RARB	Neuron_Inh_Str_MSN_DRD1_RARB	6.72422	0
NCAM1	NCAM1	6.91727	1	NCAM2	NCAM2	6.53081	0.924	Neuron_Mixed_Habenula-NWD2_Str-CHAT_RAYLYL	Astrocyte_Telen_SLC1A2	6.72404	0
DSCAM	DSCAM	6.67321	0.91528	DCC	DCC	6.77467	0.91	Neuron_Mixed_Thal-ZI-Post_PCDH15	Neuron_Inh_Str_MSN_DRD1_RARB	6.72394	0
NTRK3	NTRK3	6.31015	0.93	PTPRD	PTPRD	7.1361	0.961	Neuron_Inh_Str_MSN_DRD1_RARB	Neuron_Inh_Str_MSN_Mature_ADCY5	6.72313	0
FSTL5	FSTL5	7.18148	0.977401	CNTN5	CNTN5	6.26414	0.915254	Neuron_Inh_Str_SST_TACR1	Neuron_Inh_Str_SST_TACR1	6.72281	0
NRXN1	NRXN1	6.34736	0.969	NLGN1	NLGN1	7.09722	0.973	Neuron_Inh_Str_MSN_DRD2_RARB	Neuron_Inh_Str_Nacc_PBX3	6.72229	1
NLGN1	NLGN1	7.09722	0.973	NRXN1	NRXN1	6.34736	0.969	Neuron_Inh_Str_Nacc_PBX3	Neuron_Inh_Str_MSN_DRD2_RARB	6.72229	1
CNTN1	CNTN1	7.29701	0.987654	PTPRZ1	PTPRZ1	6.14659	0.872093	Neuron_Mixed_Habenula-NWD2_Str-CHAT_RAYLYL	Astrocyte_Immature_ADGRV1	6.7218	0
OLFM2	OLFM2	5.35538	0.842	ROBO2	ROBO2	8.0865	0.99435	Astrocyte_Telen_SLC1A2	Neuron_Inh_Str_SST_TACR1	6.72094	0
CNTN4	CNTN4	6.84162	0.913	PTPRG	PTPRG	6.59756	0.975309	Neuron_Inh_Str_MSN_DRD1_RARB	Neuron_Mixed_Habenula-NWD2_Str-CHAT_RAYLYL	6.71959	0
NRXN3	NRXN3	8.25939	0.99	NLGN1	NLGN1	5.17567	0.762346	Neuron_Inh_Str_MSN_DRD1_RARB	Astrocyte_Dien_Mature_ATP1A2	6.71753	0.012
NLGN1	NLGN1	5.17567	0.762346	NRXN3	NRXN3	8.25939	0.99	Astrocyte_Dien_Mature_ATP1A2	Neuron_Inh_Str_MSN_DRD1_RARB	6.71753	0.012
FGF14	FGF14	8.18796	0.991	FGFR2	FGFR2	5.24702	0.813953	Neuron_Inh_Str_MSN_DRD1_RARB	Astrocyte_Immature_ADGRV1	6.71749	0
NTRK3	NTRK3	6.22549	0.943503	PTPRD	PTPRD	7.20889	0.953	Neuron_Inh_Str_SST_TACR1	Neuron_Inh_Str_MSN_DRD1_RARB	6.71719	0
APP	APP	6.13471	0.962963	DCC	DCC	7.29957	0.968	Neuron_Mixed_Habenula-NWD2_Str-CHAT_RAYLYL	Neuron_Inh_Str_MSN_DRD2_RARB	6.71714	0
NLGN4X	NLGN4X	5.35552	0.931	NRXN1	NRXN1	8.07847	0.984	Neuron_Inh_Str_MSN_DRD2_RARB	Neuron_Inh_Str_Nacc_PBX3	6.717	0
NRXN1	NRXN1	6.62939	0.850823	NLGN1	NLGN1	6.80401	0.971091	Astrocyte_Dien_Mature_ATP1A2	Neuron_Inh_Str_MGE_IL1RAPL2	6.7167	1
NLGN1	NLGN1	6.80401	0.971091	NRXN1	NRXN1	6.62939	0.850823	Neuron_Inh_Str_MGE_IL1RAPL2	Astrocyte_Dien_Mature_ATP1A2	6.7167	1
NRG1	NRG1	7.77668	0.954	NETO2	NETO2	5.65636	0.884	Neuron_Inh_Str_MSN_DRD1_RARB	Neuron_Inh_Str_MSN_Mature_ADCY5	6.71652	0
NCAM1	NCAM1	6.91727	1	CACNA1C	CACNA1C	6.51212	0.939	Neuron_Mixed_Habenula-NWD2_Str-CHAT_RAYLYL	Neuron_Inh_Str_Nacc_PBX3	6.71469	0
NTRK3	NTRK3	6.91712	0.97	PTPRD	PTPRD	6.51017	0.87292	Neuron_Inh_Str_MSN_Mature_ADCY5	Neuron_Mixed_Thal-ZI-Post_PCDH15	6.71365	0
CNTN4	CNTN4	6.64273	0.952694	PTPRG	PTPRG	6.77011	0.953	Neuron_Inh_Str_MGE_IL1RAPL2	Neuron_Inh_Str_Nacc_PBX3	6.70642	0
SLIT3	SLIT3	6.67037	0.979	ROBO1	ROBO1	6.74053	0.975309	Neuron_Inh_Str_MSN_DRD2_RARB	Neuron_Mixed_Habenula-NWD2_Str-CHAT_RAYLYL	6.70545	0
NCAM1	NCAM1	6.19657	0.968	ROBO1	ROBO1	7.20456	0.96452	Neuron_Inh_Str_Nacc_PBX3	Neuron_Inh_Str_MGE_IL1RAPL2	6.70057	0
NCAM1	NCAM1	5.73516	0.919	ROBO1	ROBO1	7.65196	0.952	Neuron_Inh_Str_MSN_DRD1_RARB	Neuron_Inh_Str_Nacc_PBX3	6.69356	0
NCAM1	NCAM1	6.64585	0.977401	ROBO1	ROBO1	6.74053	0.975309	Neuron_Inh_Str_SST_TACR1	Neuron_Mixed_Habenula-NWD2_Str-CHAT_RAYLYL	6.69319	0
NXPH1	NXPH1	5.92909	0.836158	NRXN1	NRXN1	7.45516	0.951589	Neuron_Inh_Str_SST_TACR1	Neuron_Mixed_Thal-ZI-Post_PCDH15	6.69213	0
NRXN1	NRXN1	6.37475	0.945	NLGN1	NLGN1	7.00802	0.987654	Neuron_Inh_Str_MSN_DRD1_RARB	Neuron_Mixed_Habenula-NWD2_Str-CHAT_RAYLYL	6.69138	0.969
NLGN1	NLGN1	7.00802	0.987654	NRXN1	NRXN1	6.37475	0.945	Neuron_Mixed_Habenula-NWD2_Str-CHAT_RAYLYL	Neuron_Inh_Str_MSN_DRD1_RARB	6.69138	0.969
NLGN4X	NLGN4X	4.92773	0.855	NRXN1	NRXN1	8.4538	0.991	Neuron_Inh_Str_MSN_DRD1_RARB	Astrocyte_Telen_SLC1A2	6.69077	0
NCAM1	NCAM1	5.6014	0.863843	ROBO1	ROBO1	7.77477	0.998	Neuron_Mixed_Thal-ZI-Post_PCDH15	Neuron_Inh_Str_MSN_DRD2_RARB	6.68808	0
NRG1	NRG1	8.00195	0.985	NETO2	NETO2	5.37326	0.898305	Neuron_Inh_Str_MSN_Mature_ADCY5	Neuron_Inh_Str_SST_TACR1	6.6876	0
CNTN1	CNTN1	7.40657	0.944444	NRCAM	NRCAM	5.96845	0.961	Astrocyte_Dien_Mature_ATP1A2	Neuron_Inh_Str_MSN_DRD2_RARB	6.68751	0
NCAM1	NCAM1	6.05937	0.968	ROBO1	ROBO1	7.31147	0.966	Neuron_Inh_Str_MSN_DRD2_RARB	Neuron_Inh_Str_MSN_DRD1_RARB	6.68542	0
NCAM1	NCAM1	6.64585	0.977401	PTPRZ1	PTPRZ1	6.72301	0.959	Neuron_Inh_Str_SST_TACR1	Astrocyte_Telen_SLC1A2	6.68443	0
NLGN1	NLGN1	5.17567	0.762346	NRXN3	NRXN3	8.19078	0.987	Astrocyte_Dien_Mature_ATP1A2	Neuron_Inh_Str_MSN_Mature_ADCY5	6.68322	0.051
NRXN3	NRXN3	8.19078	0.987	NLGN1	NLGN1	5.17567	0.762346	Neuron_Inh_Str_MSN_Mature_ADCY5	Astrocyte_Dien_Mature_ATP1A2	6.68322	0.051
NTRK3	NTRK3	6.22549	0.943503	PTPRD	PTPRD	7.1361	0.961	Neuron_Inh_Str_SST_TACR1	Neuron_Inh_Str_MSN_Mature_ADCY5	6.6808	0
NLGN4X	NLGN4X	4.92773	0.855	NRXN1	NRXN1	8.43328	0.99435	Neuron_Inh_Str_MSN_DRD1_RARB	Neuron_Inh_Str_SST_TACR1	6.68051	0
NLGN1	NLGN1	7.09722	0.973	NRXN1	NRXN1	6.2594	0.837209	Neuron_Inh_Str_Nacc_PBX3	Astrocyte_Immature_ADGRV1	6.67831	0.976
NRXN1	NRXN1	6.2594	0.837209	NLGN1	NLGN1	7.09722	0.973	Astrocyte_Immature_ADGRV1	Neuron_Inh_Str_Nacc_PBX3	6.67831	0.976
NLGN1	NLGN1	7.00802	0.987654	NRXN1	NRXN1	6.34736	0.969	Neuron_Mixed_Habenula-NWD2_Str-CHAT_RAYLYL	Neuron_Inh_Str_MSN_DRD2_RARB	6.67769	0.985
NRXN1	NRXN1	6.34736	0.969	NLGN1	NLGN1	7.00802	0.987654	Neuron_Inh_Str_MSN_DRD2_RARB	Neuron_Mixed_Habenula-NWD2_Str-CHAT_RAYLYL	6.67769	0.985
CNTN1	CNTN1	6.44386	0.954008	NRCAM	NRCAM	6.90419	0.968463	Neuron_Inh_Str_MGE_IL1RAPL2	Neuron_Inh_Str_MGE_IL1RAPL2	6.67403	0
NRXN1	NRXN1	6.49402	0.932983	NLGN1	NLGN1	6.8539	0.944	Neuron_Inh_Str_MGE_IL1RAPL2	Astrocyte_Telen_SLC1A2	6.67396	1
NLGN1	NLGN1	6.8539	0.944	NRXN1	NRXN1	6.49402	0.932983	Astrocyte_Telen_SLC1A2	Neuron_Inh_Str_MGE_IL1RAPL2	6.67396	1
SLIT3	SLIT3	6.03507	0.903	ROBO1	ROBO1	7.31147	0.966	Neuron_Inh_Str_MSN_DRD1_RARB	Neuron_Inh_Str_MSN_DRD1_RARB	6.67327	0
NCAM1	NCAM1	6.28094	0.95795	NCAM2	NCAM2	7.06315	0.967148	Neuron_Inh_Str_MGE_IL1RAPL2	Neuron_Inh_Str_MGE_IL1RAPL2	6.67204	0
CNTN4	CNTN4	6.84162	0.913	PTPRG	PTPRG	6.50199	0.95795	Neuron_Inh_Str_MSN_DRD1_RARB	Neuron_Inh_Str_MGE_IL1RAPL2	6.6718	0
NCAM1	NCAM1	6.72961	0.938272	CACNA1C	CACNA1C	6.61297	0.948	Astrocyte_Dien_Mature_ATP1A2	Neuron_Inh_Str_MSN_Mature_ADCY5	6.67129	0
CNTN1	CNTN1	6.61725	0.954802	PTPRZ1	PTPRZ1	6.72301	0.959	Neuron_Inh_Str_SST_TACR1	Astrocyte_Telen_SLC1A2	6.67013	0
NCAM1	NCAM1	6.59261	0.953488	ROBO1	ROBO1	6.74053	0.975309	Astrocyte_Immature_ADGRV1	Neuron_Mixed_Habenula-NWD2_Str-CHAT_RAYLYL	6.66657	0
NRG1	NRG1	8.25208	0.999	NETO2	NETO2	5.07906	0.87385	Neuron_Inh_Str_MSN_DRD2_RARB	Neuron_Inh_Str_MGE_IL1RAPL2	6.66557	0
SLIT3	SLIT3	5.67413	0.893	ROBO1	ROBO1	7.65196	0.952	Neuron_Inh_Str_Nacc_PBX3	Neuron_Inh_Str_Nacc_PBX3	6.66305	0
IL1RAPL1	IL1RAPL1	6.81506	0.946124	PTPRD	PTPRD	6.51017	0.87292	Neuron_Inh_Str_MGE_IL1RAPL2	Neuron_Mixed_Thal-ZI-Post_PCDH15	6.66261	0
IL1RAPL1	IL1RAPL1	7.68561	0.994	PTPRS	PTPRS	5.63329	0.960452	Neuron_Inh_Str_MSN_DRD2_RARB	Neuron_Inh_Str_SST_TACR1	6.65945	0
NCAM1	NCAM1	6.91727	1	ROBO1	ROBO1	6.40083	0.906	Neuron_Mixed_Habenula-NWD2_Str-CHAT_RAYLYL	Neuron_Inh_Str_MSN_Mature_ADCY5	6.65905	0
NCAM1	NCAM1	6.59261	0.953488	PTPRZ1	PTPRZ1	6.72301	0.959	Astrocyte_Immature_ADGRV1	Astrocyte_Telen_SLC1A2	6.65781	0
NTRK3	NTRK3	5.88974	0.921	PTPRD	PTPRD	7.41713	0.986	Neuron_Inh_Str_Nacc_PBX3	Neuron_Inh_Str_MSN_DRD2_RARB	6.65344	0
NLGN1	NLGN1	6.67567	0.889561	NRXN1	NRXN1	6.62939	0.850823	Neuron_Mixed_Thal-ZI-Post_PCDH15	Astrocyte_Dien_Mature_ATP1A2	6.65253	1
NRXN1	NRXN1	6.62939	0.850823	NLGN1	NLGN1	6.67567	0.889561	Astrocyte_Dien_Mature_ATP1A2	Neuron_Mixed_Thal-ZI-Post_PCDH15	6.65253	1
FGF12	FGF12	7.0816	0.987654	FGFR2	FGFR2	6.21953	0.923	Neuron_Mixed_Habenula-NWD2_Str-CHAT_RAYLYL	Astrocyte_Telen_SLC1A2	6.65057	0
NRXN1	NRXN1	6.49402	0.932983	NLGN1	NLGN1	6.80401	0.971091	Neuron_Inh_Str_MGE_IL1RAPL2	Neuron_Inh_Str_MGE_IL1RAPL2	6.64901	1
NLGN1	NLGN1	6.80401	0.971091	NRXN1	NRXN1	6.49402	0.932983	Neuron_Inh_Str_MGE_IL1RAPL2	Neuron_Inh_Str_MGE_IL1RAPL2	6.64901	1
NXPH2	NXPH2	4.84248	0.836158	NRXN1	NRXN1	8.4538	0.991	Neuron_Inh_Str_SST_TACR1	Astrocyte_Telen_SLC1A2	6.64814	0
FSTL5	FSTL5	7.18148	0.977401	CNTN5	CNTN5	6.10178	0.913	Neuron_Inh_Str_SST_TACR1	Neuron_Inh_Str_MSN_DRD2_RARB	6.64163	0
SLIT3	SLIT3	5.67413	0.893	ROBO2	ROBO2	7.60538	0.97	Neuron_Inh_Str_Nacc_PBX3	Neuron_Inh_Str_MSN_Mature_ADCY5	6.63975	0
NRXN1	NRXN1	6.62939	0.850823	NLGN1	NLGN1	6.64872	0.906977	Astrocyte_Dien_Mature_ATP1A2	Astrocyte_Immature_ADGRV1	6.63906	0.988
NLGN1	NLGN1	6.64872	0.906977	NRXN1	NRXN1	6.62939	0.850823	Astrocyte_Immature_ADGRV1	Astrocyte_Dien_Mature_ATP1A2	6.63906	0.988
NXPH2	NXPH2	4.84248	0.836158	NRXN1	NRXN1	8.43328	0.99435	Neuron_Inh_Str_SST_TACR1	Neuron_Inh_Str_SST_TACR1	6.63788	0
DSCAM	DSCAM	6.67321	0.91528	DCC	DCC	6.59841	0.902	Neuron_Mixed_Thal-ZI-Post_PCDH15	Neuron_Inh_Str_MSN_Mature_ADCY5	6.63581	0
NCAM1	NCAM1	6.91727	1	PTPRZ1	PTPRZ1	6.35242	0.904321	Neuron_Mixed_Habenula-NWD2_Str-CHAT_RAYLYL	Astrocyte_Dien_Mature_ATP1A2	6.63485	0
OLFM2	OLFM2	5.35538	0.842	ROBO2	ROBO2	7.91293	0.99	Astrocyte_Telen_SLC1A2	Neuron_Inh_Str_MSN_DRD2_RARB	6.63416	0
NLGN1	NLGN1	7.00802	0.987654	NRXN1	NRXN1	6.2594	0.837209	Neuron_Mixed_Habenula-NWD2_Str-CHAT_RAYLYL	Astrocyte_Immature_ADGRV1	6.63371	0.972
NRXN1	NRXN1	6.2594	0.837209	NLGN1	NLGN1	7.00802	0.987654	Astrocyte_Immature_ADGRV1	Neuron_Mixed_Habenula-NWD2_Str-CHAT_RAYLYL	6.63371	0.972
CNTN1	CNTN1	7.40657	0.944444	NRCAM	NRCAM	5.85898	0.917	Astrocyte_Dien_Mature_ATP1A2	Neuron_Inh_Str_Nacc_PBX3	6.63277	0
CNTN1	CNTN1	7.29701	0.987654	NRCAM	NRCAM	5.96845	0.961	Neuron_Mixed_Habenula-NWD2_Str-CHAT_RAYLYL	Neuron_Inh_Str_MSN_DRD2_RARB	6.63273	0
NCAM1	NCAM1	6.05937	0.968	ROBO1	ROBO1	7.20456	0.96452	Neuron_Inh_Str_MSN_DRD2_RARB	Neuron_Inh_Str_MGE_IL1RAPL2	6.63197	0
SLIT1	SLIT1	5.17646	0.938272	ROBO2	ROBO2	8.0865	0.99435	Neuron_Mixed_Habenula-NWD2_Str-CHAT_RAYLYL	Neuron_Inh_Str_SST_TACR1	6.63148	0
NCAM1	NCAM1	6.72961	0.938272	CACNA1C	CACNA1C	6.53181	0.972	Astrocyte_Dien_Mature_ATP1A2	Neuron_Inh_Str_MSN_DRD2_RARB	6.63071	0
NRG1	NRG1	7.60505	0.962	NETO2	NETO2	5.65636	0.884	Neuron_Inh_Str_Nacc_PBX3	Neuron_Inh_Str_MSN_Mature_ADCY5	6.6307	0
NCAM1	NCAM1	6.72961	0.938272	NCAM2	NCAM2	6.53081	0.924	Astrocyte_Dien_Mature_ATP1A2	Astrocyte_Telen_SLC1A2	6.63021	0
NCAM1	NCAM1	6.19657	0.968	NCAM2	NCAM2	7.06315	0.967148	Neuron_Inh_Str_Nacc_PBX3	Neuron_Inh_Str_MGE_IL1RAPL2	6.62986	0
NCAM1	NCAM1	6.64585	0.977401	CACNA1C	CACNA1C	6.61297	0.948	Neuron_Inh_Str_SST_TACR1	Neuron_Inh_Str_MSN_Mature_ADCY5	6.62941	0
NTRK3	NTRK3	4.71077	0.753404	PTPRD	PTPRD	8.54354	0.988701	Neuron_Mixed_Thal-ZI-Post_PCDH15	Neuron_Inh_Str_SST_TACR1	6.62716	0
NCAM1	NCAM1	6.91727	1	ROBO1	ROBO1	6.33689	0.850227	Neuron_Mixed_Habenula-NWD2_Str-CHAT_RAYLYL	Neuron_Mixed_Thal-ZI-Post_PCDH15	6.62708	0
NLGN1	NLGN1	5.17567	0.762346	NRXN1	NRXN1	8.07847	0.984	Astrocyte_Dien_Mature_ATP1A2	Neuron_Inh_Str_Nacc_PBX3	6.62707	1
NRXN1	NRXN1	8.07847	0.984	NLGN1	NLGN1	5.17567	0.762346	Neuron_Inh_Str_Nacc_PBX3	Astrocyte_Dien_Mature_ATP1A2	6.62707	1
NCAM1	NCAM1	5.6014	0.863843	ROBO1	ROBO1	7.65196	0.952	Neuron_Mixed_Thal-ZI-Post_PCDH15	Neuron_Inh_Str_Nacc_PBX3	6.62668	0
SLIT3	SLIT3	6.84936	0.962	ROBO1	ROBO1	6.40083	0.906	Neuron_Inh_Str_MSN_Mature_ADCY5	Neuron_Inh_Str_MSN_Mature_ADCY5	6.6251	0
NCAM1	NCAM1	6.50795	0.953	ROBO1	ROBO1	6.74053	0.975309	Astrocyte_Telen_SLC1A2	Neuron_Mixed_Habenula-NWD2_Str-CHAT_RAYLYL	6.62424	0
NCAM1	NCAM1	6.72961	0.938272	CACNA1C	CACNA1C	6.51212	0.939	Astrocyte_Dien_Mature_ATP1A2	Neuron_Inh_Str_Nacc_PBX3	6.62086	0
CNTN4	CNTN4	6.64273	0.952694	PTPRG	PTPRG	6.59756	0.975309	Neuron_Inh_Str_MGE_IL1RAPL2	Neuron_Mixed_Habenula-NWD2_Str-CHAT_RAYLYL	6.62015	0
SLIT3	SLIT3	6.03507	0.903	ROBO1	ROBO1	7.20456	0.96452	Neuron_Inh_Str_MSN_DRD1_RARB	Neuron_Inh_Str_MGE_IL1RAPL2	6.61982	0
FGF14	FGF14	7.01528	0.93646	FGFR2	FGFR2	6.21953	0.923	Neuron_Mixed_Thal-ZI-Post_PCDH15	Astrocyte_Telen_SLC1A2	6.61741	0
DSCAM	DSCAM	6.67321	0.91528	DCC	DCC	6.55867	0.922	Neuron_Mixed_Thal-ZI-Post_PCDH15	Neuron_Inh_Str_Nacc_PBX3	6.61594	0
NCAM1	NCAM1	6.50795	0.953	PTPRZ1	PTPRZ1	6.72301	0.959	Astrocyte_Telen_SLC1A2	Astrocyte_Telen_SLC1A2	6.61548	0
NLGN4X	NLGN4X	4.92773	0.855	NRXN1	NRXN1	8.30287	1	Neuron_Inh_Str_MSN_DRD1_RARB	Neuron_Mixed_Habenula-NWD2_Str-CHAT_RAYLYL	6.6153	0
NLGN1	NLGN1	6.8539	0.944	NRXN1	NRXN1	6.37475	0.945	Astrocyte_Telen_SLC1A2	Neuron_Inh_Str_MSN_DRD1_RARB	6.61433	1
NRXN1	NRXN1	6.37475	0.945	NLGN1	NLGN1	6.8539	0.944	Neuron_Inh_Str_MSN_DRD1_RARB	Astrocyte_Telen_SLC1A2	6.61433	1
FGF14	FGF14	7.76568	1	FGFR2	FGFR2	5.45936	0.822016	Neuron_Inh_Str_SST_TACR1	Astrocyte_Dien_Mature_ATP1A2	6.61252	0
RIMS1	RIMS1	6.61206	0.984	CACNA1C	CACNA1C	6.61297	0.948	Neuron_Inh_Str_MSN_DRD2_RARB	Neuron_Inh_Str_MSN_Mature_ADCY5	6.61252	0
FSTL5	FSTL5	5.40328	0.88042	CNTN5	CNTN5	7.82041	0.964	Neuron_Inh_Str_MGE_IL1RAPL2	Neuron_Inh_Str_Nacc_PBX3	6.61185	0
FGF14	FGF14	7.7591	1	FGFR2	FGFR2	5.45936	0.822016	Neuron_Mixed_Habenula-NWD2_Str-CHAT_RAYLYL	Astrocyte_Dien_Mature_ATP1A2	6.60923	0
NCAM1	NCAM1	5.73516	0.919	NCAM2	NCAM2	7.48223	1	Neuron_Inh_Str_MSN_DRD1_RARB	Neuron_Mixed_Habenula-NWD2_Str-CHAT_RAYLYL	6.6087	0
APP	APP	5.90875	0.97	DCC	DCC	7.29957	0.968	Neuron_Inh_Str_MSN_DRD2_RARB	Neuron_Inh_Str_MSN_DRD2_RARB	6.60416	0
NTRK3	NTRK3	6.31015	0.93	PTPRS	PTPRS	6.89675	1	Neuron_Inh_Str_MSN_DRD1_RARB	Neuron_Mixed_Habenula-NWD2_Str-CHAT_RAYLYL	6.60345	0
NCAM1	NCAM1	6.59261	0.953488	CACNA1C	CACNA1C	6.61297	0.948	Astrocyte_Immature_ADGRV1	Neuron_Inh_Str_MSN_Mature_ADCY5	6.60279	0
RIMS1	RIMS1	7.75479	1	CACNA1C	CACNA1C	5.44752	0.962963	Neuron_Mixed_Habenula-NWD2_Str-CHAT_RAYLYL	Neuron_Mixed_Habenula-NWD2_Str-CHAT_RAYLYL	6.60115	0
NLGN1	NLGN1	6.8539	0.944	NRXN1	NRXN1	6.34736	0.969	Astrocyte_Telen_SLC1A2	Neuron_Inh_Str_MSN_DRD2_RARB	6.60063	1
NRXN1	NRXN1	6.34736	0.969	NLGN1	NLGN1	6.8539	0.944	Neuron_Inh_Str_MSN_DRD2_RARB	Astrocyte_Telen_SLC1A2	6.60063	1
NCAM1	NCAM1	6.91727	1	NCAM2	NCAM2	6.28347	0.915254	Neuron_Mixed_Habenula-NWD2_Str-CHAT_RAYLYL	Neuron_Inh_Str_SST_TACR1	6.60037	0
CNTN1	CNTN1	6.29537	0.971	NRCAM	NRCAM	6.90419	0.968463	Neuron_Inh_Str_MSN_DRD2_RARB	Neuron_Inh_Str_MGE_IL1RAPL2	6.59978	0
NRG1	NRG1	8.00195	0.985	NETO2	NETO2	5.19716	0.854	Neuron_Inh_Str_MSN_Mature_ADCY5	Neuron_Inh_Str_MSN_DRD1_RARB	6.59956	0
NRXN3	NRXN3	8.01966	0.971256	NLGN1	NLGN1	5.17567	0.762346	Neuron_Mixed_Thal-ZI-Post_PCDH15	Astrocyte_Dien_Mature_ATP1A2	6.59766	0.435
NLGN1	NLGN1	5.17567	0.762346	NRXN3	NRXN3	8.01966	0.971256	Astrocyte_Dien_Mature_ATP1A2	Neuron_Mixed_Thal-ZI-Post_PCDH15	6.59766	0.435
APP	APP	6.4132	0.959264	DCC	DCC	6.77467	0.91	Neuron_Inh_Str_MGE_IL1RAPL2	Neuron_Inh_Str_MSN_DRD1_RARB	6.59394	0
SLIT3	SLIT3	6.84936	0.962	ROBO1	ROBO1	6.33689	0.850227	Neuron_Inh_Str_MSN_Mature_ADCY5	Neuron_Mixed_Thal-ZI-Post_PCDH15	6.59313	0
NLGN1	NLGN1	6.80401	0.971091	NRXN1	NRXN1	6.37475	0.945	Neuron_Inh_Str_MGE_IL1RAPL2	Neuron_Inh_Str_MSN_DRD1_RARB	6.58938	1
NRXN1	NRXN1	6.37475	0.945	NLGN1	NLGN1	6.80401	0.971091	Neuron_Inh_Str_MSN_DRD1_RARB	Neuron_Inh_Str_MGE_IL1RAPL2	6.58938	1
NCAM1	NCAM1	6.64585	0.977401	CACNA1C	CACNA1C	6.53181	0.972	Neuron_Inh_Str_SST_TACR1	Neuron_Inh_Str_MSN_DRD2_RARB	6.58883	0
NCAM1	NCAM1	6.64585	0.977401	NCAM2	NCAM2	6.53081	0.924	Neuron_Inh_Str_SST_TACR1	Astrocyte_Telen_SLC1A2	6.58833	0
EFNA5	EFNA5	5.63207	0.892247	EPHA6	EPHA6	7.53841	0.987654	Neuron_Inh_Str_MGE_IL1RAPL2	Neuron_Mixed_Habenula-NWD2_Str-CHAT_RAYLYL	6.58524	0
NLGN1	NLGN1	6.67567	0.889561	NRXN1	NRXN1	6.49402	0.932983	Neuron_Mixed_Thal-ZI-Post_PCDH15	Neuron_Inh_Str_MGE_IL1RAPL2	6.58484	1
NRXN1	NRXN1	6.49402	0.932983	NLGN1	NLGN1	6.67567	0.889561	Neuron_Inh_Str_MGE_IL1RAPL2	Neuron_Mixed_Thal-ZI-Post_PCDH15	6.58484	1
CNTN1	CNTN1	6.44386	0.954008	PTPRZ1	PTPRZ1	6.72301	0.959	Neuron_Inh_Str_MGE_IL1RAPL2	Astrocyte_Telen_SLC1A2	6.58343	0
IL1RAPL1	IL1RAPL1	7.68561	0.994	PTPRD	PTPRD	5.47269	0.91358	Neuron_Inh_Str_MSN_DRD2_RARB	Neuron_Mixed_Habenula-NWD2_Str-CHAT_RAYLYL	6.57915	0
NCAM1	NCAM1	6.64585	0.977401	CACNA1C	CACNA1C	6.51212	0.939	Neuron_Inh_Str_SST_TACR1	Neuron_Inh_Str_Nacc_PBX3	6.57898	0
CNTN1	CNTN1	7.29701	0.987654	NRCAM	NRCAM	5.85898	0.917	Neuron_Mixed_Habenula-NWD2_Str-CHAT_RAYLYL	Neuron_Inh_Str_Nacc_PBX3	6.578	0
RIMS1	RIMS1	6.53856	0.966102	CACNA1C	CACNA1C	6.61297	0.948	Neuron_Inh_Str_SST_TACR1	Neuron_Inh_Str_MSN_Mature_ADCY5	6.57577	0
NLGN1	NLGN1	6.80401	0.971091	NRXN1	NRXN1	6.34736	0.969	Neuron_Inh_Str_MGE_IL1RAPL2	Neuron_Inh_Str_MSN_DRD2_RARB	6.57568	1
NRXN1	NRXN1	6.34736	0.969	NLGN1	NLGN1	6.80401	0.971091	Neuron_Inh_Str_MSN_DRD2_RARB	Neuron_Inh_Str_MGE_IL1RAPL2	6.57568	1
NRG1	NRG1	7.77668	0.954	NETO2	NETO2	5.37326	0.898305	Neuron_Inh_Str_MSN_DRD1_RARB	Neuron_Inh_Str_SST_TACR1	6.57497	0
EFNA5	EFNA5	5.60708	0.932	EPHA6	EPHA6	7.53841	0.987654	Neuron_Inh_Str_MSN_DRD2_RARB	Neuron_Mixed_Habenula-NWD2_Str-CHAT_RAYLYL	6.57274	0
NXPH2	NXPH2	4.84248	0.836158	NRXN1	NRXN1	8.30287	1	Neuron_Inh_Str_SST_TACR1	Neuron_Mixed_Habenula-NWD2_Str-CHAT_RAYLYL	6.57267	0
CNTN4	CNTN4	6.64273	0.952694	PTPRG	PTPRG	6.50199	0.95795	Neuron_Inh_Str_MGE_IL1RAPL2	Neuron_Inh_Str_MGE_IL1RAPL2	6.57236	0
RIMS1	RIMS1	6.61206	0.984	CACNA1C	CACNA1C	6.53181	0.972	Neuron_Inh_Str_MSN_DRD2_RARB	Neuron_Inh_Str_MSN_DRD2_RARB	6.57194	0
NRXN1	NRXN1	6.49402	0.932983	NLGN1	NLGN1	6.64872	0.906977	Neuron_Inh_Str_MGE_IL1RAPL2	Astrocyte_Immature_ADGRV1	6.57137	0.997
NLGN1	NLGN1	6.64872	0.906977	NRXN1	NRXN1	6.49402	0.932983	Astrocyte_Immature_ADGRV1	Neuron_Inh_Str_MGE_IL1RAPL2	6.57137	0.997
NCAM1	NCAM1	6.91727	1	PTPRA	PTPRA	6.22364	0.94186	Neuron_Mixed_Habenula-NWD2_Str-CHAT_RAYLYL	Astrocyte_Immature_ADGRV1	6.57046	0
CNTN1	CNTN1	7.40657	0.944444	NRCAM	NRCAM	5.7311	0.887	Astrocyte_Dien_Mature_ATP1A2	Astrocyte_Telen_SLC1A2	6.56884	0
NTRK3	NTRK3	6.62727	0.981	PTPRD	PTPRD	6.51017	0.87292	Neuron_Inh_Str_MSN_DRD2_RARB	Neuron_Mixed_Thal-ZI-Post_PCDH15	6.56872	0
NCAM1	NCAM1	6.91727	1	FGFR2	FGFR2	6.21953	0.923	Neuron_Mixed_Habenula-NWD2_Str-CHAT_RAYLYL	Astrocyte_Telen_SLC1A2	6.5684	0
CNTN1	CNTN1	6.22757	0.934	NRCAM	NRCAM	6.90419	0.968463	Neuron_Inh_Str_Nacc_PBX3	Neuron_Inh_Str_MGE_IL1RAPL2	6.56588	0
NCAM1	NCAM1	6.72961	0.938272	ROBO1	ROBO1	6.40083	0.906	Astrocyte_Dien_Mature_ATP1A2	Neuron_Inh_Str_MSN_Mature_ADCY5	6.56522	0
NCAM1	NCAM1	6.59261	0.953488	CACNA1C	CACNA1C	6.53181	0.972	Astrocyte_Immature_ADGRV1	Neuron_Inh_Str_MSN_DRD2_RARB	6.56221	0
RIMS1	RIMS1	6.61206	0.984	CACNA1C	CACNA1C	6.51212	0.939	Neuron_Inh_Str_MSN_DRD2_RARB	Neuron_Inh_Str_Nacc_PBX3	6.56209	0
SLIT3	SLIT3	6.84936	0.962	ROBO2	ROBO2	6.27419	0.835098	Neuron_Inh_Str_MSN_Mature_ADCY5	Neuron_Mixed_Thal-ZI-Post_PCDH15	6.56177	0
NCAM1	NCAM1	6.59261	0.953488	NCAM2	NCAM2	6.53081	0.924	Astrocyte_Immature_ADGRV1	Astrocyte_Telen_SLC1A2	6.56171	0
NCAM1	NCAM1	6.05937	0.968	NCAM2	NCAM2	7.06315	0.967148	Neuron_Inh_Str_MSN_DRD2_RARB	Neuron_Inh_Str_MGE_IL1RAPL2	6.56126	0
NTRK3	NTRK3	6.22549	0.943503	PTPRS	PTPRS	6.89675	1	Neuron_Inh_Str_SST_TACR1	Neuron_Mixed_Habenula-NWD2_Str-CHAT_RAYLYL	6.56112	0
NCAM1	NCAM1	6.50795	0.953	CACNA1C	CACNA1C	6.61297	0.948	Astrocyte_Telen_SLC1A2	Neuron_Inh_Str_MSN_Mature_ADCY5	6.56046	0
NRXN1	NRXN1	5.21192	0.812	NLGN1	NLGN1	7.90294	0.996	Neuron_Inh_Str_MSN_Mature_ADCY5	Neuron_Inh_Str_MSN_DRD2_RARB	6.55743	1
NLGN1	NLGN1	7.90294	0.996	NRXN1	NRXN1	5.21192	0.812	Neuron_Inh_Str_MSN_DRD2_RARB	Neuron_Inh_Str_MSN_Mature_ADCY5	6.55743	1
FGF12	FGF12	6.89424	0.975033	FGFR2	FGFR2	6.21953	0.923	Neuron_Inh_Str_MGE_IL1RAPL2	Astrocyte_Telen_SLC1A2	6.55689	0
NRXN1	NRXN1	6.2594	0.837209	NLGN1	NLGN1	6.8539	0.944	Astrocyte_Immature_ADGRV1	Astrocyte_Telen_SLC1A2	6.55665	0.997
NLGN1	NLGN1	6.8539	0.944	NRXN1	NRXN1	6.2594	0.837209	Astrocyte_Telen_SLC1A2	Astrocyte_Immature_ADGRV1	6.55665	0.997
NRXN1	NRXN1	5.21192	0.812	NLGN1	NLGN1	7.90081	0.981	Neuron_Inh_Str_MSN_Mature_ADCY5	Neuron_Inh_Str_MSN_DRD1_RARB	6.55636	1
NLGN1	NLGN1	7.90081	0.981	NRXN1	NRXN1	5.21192	0.812	Neuron_Inh_Str_MSN_DRD1_RARB	Neuron_Inh_Str_MSN_Mature_ADCY5	6.55636	1
NCAM1	NCAM1	6.59261	0.953488	CACNA1C	CACNA1C	6.51212	0.939	Astrocyte_Immature_ADGRV1	Neuron_Inh_Str_Nacc_PBX3	6.55236	0
NTRK3	NTRK3	5.88974	0.921	PTPRD	PTPRD	7.20889	0.953	Neuron_Inh_Str_Nacc_PBX3	Neuron_Inh_Str_MSN_DRD1_RARB	6.54932	0
CNTN1	CNTN1	7.40657	0.944444	NRCAM	NRCAM	5.69014	0.926554	Astrocyte_Dien_Mature_ATP1A2	Neuron_Inh_Str_SST_TACR1	6.54836	0
FGF14	FGF14	7.63581	0.986	FGFR2	FGFR2	5.45936	0.822016	Neuron_Inh_Str_Nacc_PBX3	Astrocyte_Dien_Mature_ATP1A2	6.54759	0
APP	APP	5.79289	0.921	DCC	DCC	7.29957	0.968	Neuron_Inh_Str_MSN_DRD1_RARB	Neuron_Inh_Str_MSN_DRD2_RARB	6.54623	0
SLIT1	SLIT1	5.17646	0.938272	ROBO2	ROBO2	7.91293	0.99	Neuron_Mixed_Habenula-NWD2_Str-CHAT_RAYLYL	Neuron_Inh_Str_MSN_DRD2_RARB	6.54469	0
SLIT3	SLIT3	5.67413	0.893	ROBO2	ROBO2	7.41338	0.932	Neuron_Inh_Str_Nacc_PBX3	Neuron_Inh_Str_MSN_DRD1_RARB	6.54375	0
NCAM1	NCAM1	5.6014	0.863843	NCAM2	NCAM2	7.48223	1	Neuron_Mixed_Thal-ZI-Post_PCDH15	Neuron_Mixed_Habenula-NWD2_Str-CHAT_RAYLYL	6.54182	0
NCAM1	NCAM1	6.72961	0.938272	PTPRZ1	PTPRZ1	6.35242	0.904321	Astrocyte_Dien_Mature_ATP1A2	Astrocyte_Dien_Mature_ATP1A2	6.54101	0
NRG1	NRG1	8.00195	0.985	NETO2	NETO2	5.07906	0.87385	Neuron_Inh_Str_MSN_Mature_ADCY5	Neuron_Inh_Str_MGE_IL1RAPL2	6.5405	0
FSTL5	FSTL5	7.18148	0.977401	CNTN5	CNTN5	5.89765	0.875	Neuron_Inh_Str_SST_TACR1	Neuron_Inh_Str_MSN_DRD1_RARB	6.53957	0
FSTL5	FSTL5	5.25188	0.91358	CNTN5	CNTN5	7.82041	0.964	Neuron_Mixed_Habenula-NWD2_Str-CHAT_RAYLYL	Neuron_Inh_Str_Nacc_PBX3	6.53615	0
SLIT3	SLIT3	6.67037	0.979	ROBO1	ROBO1	6.40083	0.906	Neuron_Inh_Str_MSN_DRD2_RARB	Neuron_Inh_Str_MSN_Mature_ADCY5	6.5356	0
RIMS1	RIMS1	6.53856	0.966102	CACNA1C	CACNA1C	6.53181	0.972	Neuron_Inh_Str_SST_TACR1	Neuron_Inh_Str_MSN_DRD2_RARB	6.53519	0
NCAM1	NCAM1	5.29186	0.859	ROBO1	ROBO1	7.77477	0.998	Neuron_Inh_Str_MSN_Mature_ADCY5	Neuron_Inh_Str_MSN_DRD2_RARB	6.53331	0
NCAM1	NCAM1	6.72961	0.938272	ROBO1	ROBO1	6.33689	0.850227	Astrocyte_Dien_Mature_ATP1A2	Neuron_Mixed_Thal-ZI-Post_PCDH15	6.53325	0
NCAM1	NCAM1	6.91727	1	PTPRZ1	PTPRZ1	6.14659	0.872093	Neuron_Mixed_Habenula-NWD2_Str-CHAT_RAYLYL	Astrocyte_Immature_ADGRV1	6.53193	0
NLGN1	NLGN1	6.80401	0.971091	NRXN1	NRXN1	6.2594	0.837209	Neuron_Inh_Str_MGE_IL1RAPL2	Astrocyte_Immature_ADGRV1	6.5317	1
NRXN1	NRXN1	6.2594	0.837209	NLGN1	NLGN1	6.80401	0.971091	Astrocyte_Immature_ADGRV1	Neuron_Inh_Str_MGE_IL1RAPL2	6.5317	1
APP	APP	5.76366	0.935	DCC	DCC	7.29957	0.968	Neuron_Inh_Str_Nacc_PBX3	Neuron_Inh_Str_MSN_DRD2_RARB	6.53162	0
IL1RAPL1	IL1RAPL1	5.63669	0.7882	PTPRD	PTPRD	7.41713	0.986	Neuron_Mixed_Thal-ZI-Post_PCDH15	Neuron_Inh_Str_MSN_DRD2_RARB	6.52691	0
RIMS1	RIMS1	6.53856	0.966102	CACNA1C	CACNA1C	6.51212	0.939	Neuron_Inh_Str_SST_TACR1	Neuron_Inh_Str_Nacc_PBX3	6.52534	0
NLGN1	NLGN1	6.67567	0.889561	NRXN1	NRXN1	6.37475	0.945	Neuron_Mixed_Thal-ZI-Post_PCDH15	Neuron_Inh_Str_MSN_DRD1_RARB	6.52521	1
NRXN1	NRXN1	6.37475	0.945	NLGN1	NLGN1	6.67567	0.889561	Neuron_Inh_Str_MSN_DRD1_RARB	Neuron_Mixed_Thal-ZI-Post_PCDH15	6.52521	1
NCAM1	NCAM1	6.64585	0.977401	ROBO1	ROBO1	6.40083	0.906	Neuron_Inh_Str_SST_TACR1	Neuron_Inh_Str_MSN_Mature_ADCY5	6.52334	0
NCAM1	NCAM1	5.73516	0.919	ROBO1	ROBO1	7.31147	0.966	Neuron_Inh_Str_MSN_DRD1_RARB	Neuron_Inh_Str_MSN_DRD1_RARB	6.52332	0
NCAM1	NCAM1	6.50795	0.953	CACNA1C	CACNA1C	6.53181	0.972	Astrocyte_Telen_SLC1A2	Neuron_Inh_Str_MSN_DRD2_RARB	6.51988	0
NCAM1	NCAM1	6.50795	0.953	NCAM2	NCAM2	6.53081	0.924	Astrocyte_Telen_SLC1A2	Astrocyte_Telen_SLC1A2	6.51938	0
DSCAM	DSCAM	6.25752	0.943503	DCC	DCC	6.77467	0.91	Neuron_Inh_Str_SST_TACR1	Neuron_Inh_Str_MSN_DRD1_RARB	6.51609	0
CNTN1	CNTN1	7.29701	0.987654	NRCAM	NRCAM	5.7311	0.887	Neuron_Mixed_Habenula-NWD2_Str-CHAT_RAYLYL	Astrocyte_Telen_SLC1A2	6.51406	0
NTRK3	NTRK3	5.88974	0.921	PTPRD	PTPRD	7.1361	0.961	Neuron_Inh_Str_Nacc_PBX3	Neuron_Inh_Str_MSN_Mature_ADCY5	6.51292	0
CNTN4	CNTN4	7.48076	0.967	PTPRG	PTPRG	5.54451	0.816944	Neuron_Inh_Str_MSN_Mature_ADCY5	Neuron_Mixed_Thal-ZI-Post_PCDH15	6.51264	0
NLGN1	NLGN1	6.64872	0.906977	NRXN1	NRXN1	6.37475	0.945	Astrocyte_Immature_ADGRV1	Neuron_Inh_Str_MSN_DRD1_RARB	6.51174	1
NRXN1	NRXN1	6.37475	0.945	NLGN1	NLGN1	6.64872	0.906977	Neuron_Inh_Str_MSN_DRD1_RARB	Astrocyte_Immature_ADGRV1	6.51174	1
NRXN1	NRXN1	6.34736	0.969	NLGN1	NLGN1	6.67567	0.889561	Neuron_Inh_Str_MSN_DRD2_RARB	Neuron_Mixed_Thal-ZI-Post_PCDH15	6.51151	1
NLGN1	NLGN1	6.67567	0.889561	NRXN1	NRXN1	6.34736	0.969	Neuron_Mixed_Thal-ZI-Post_PCDH15	Neuron_Inh_Str_MSN_DRD2_RARB	6.51151	1
NCAM1	NCAM1	6.28094	0.95795	ROBO1	ROBO1	6.74053	0.975309	Neuron_Inh_Str_MGE_IL1RAPL2	Neuron_Mixed_Habenula-NWD2_Str-CHAT_RAYLYL	6.51074	0
NCAM1	NCAM1	6.50795	0.953	CACNA1C	CACNA1C	6.51212	0.939	Astrocyte_Telen_SLC1A2	Neuron_Inh_Str_Nacc_PBX3	6.51003	0
CNTN1	CNTN1	6.29537	0.971	PTPRZ1	PTPRZ1	6.72301	0.959	Neuron_Inh_Str_MSN_DRD2_RARB	Astrocyte_Telen_SLC1A2	6.50919	0
NCAM1	NCAM1	6.72961	0.938272	NCAM2	NCAM2	6.28347	0.915254	Astrocyte_Dien_Mature_ATP1A2	Neuron_Inh_Str_SST_TACR1	6.50654	0
FGF14	FGF14	7.76568	1	FGFR2	FGFR2	5.24702	0.813953	Neuron_Inh_Str_SST_TACR1	Astrocyte_Immature_ADGRV1	6.50635	0
APP	APP	6.4132	0.959264	DCC	DCC	6.59841	0.902	Neuron_Inh_Str_MGE_IL1RAPL2	Neuron_Inh_Str_MSN_Mature_ADCY5	6.50581	0
SLIT3	SLIT3	6.67037	0.979	ROBO1	ROBO1	6.33689	0.850227	Neuron_Inh_Str_MSN_DRD2_RARB	Neuron_Mixed_Thal-ZI-Post_PCDH15	6.50363	0
NLGN4X	NLGN4X	4.92773	0.855	NRXN1	NRXN1	8.07847	0.984	Neuron_Inh_Str_MSN_DRD1_RARB	Neuron_Inh_Str_Nacc_PBX3	6.5031	0
FGF14	FGF14	7.7591	1	FGFR2	FGFR2	5.24702	0.813953	Neuron_Mixed_Habenula-NWD2_Str-CHAT_RAYLYL	Astrocyte_Immature_ADGRV1	6.50306	0
NCAM1	NCAM1	6.28094	0.95795	PTPRZ1	PTPRZ1	6.72301	0.959	Neuron_Inh_Str_MGE_IL1RAPL2	Astrocyte_Telen_SLC1A2	6.50197	0
NCAM1	NCAM1	6.91727	1	ROBO1	ROBO1	6.08528	0.920904	Neuron_Mixed_Habenula-NWD2_Str-CHAT_RAYLYL	Neuron_Inh_Str_SST_TACR1	6.50127	0
NCAM1	NCAM1	6.64585	0.977401	PTPRZ1	PTPRZ1	6.35242	0.904321	Neuron_Inh_Str_SST_TACR1	Astrocyte_Dien_Mature_ATP1A2	6.49913	0
NLGN1	NLGN1	6.64872	0.906977	NRXN1	NRXN1	6.34736	0.969	Astrocyte_Immature_ADGRV1	Neuron_Inh_Str_MSN_DRD2_RARB	6.49804	1
NRXN1	NRXN1	6.34736	0.969	NLGN1	NLGN1	6.64872	0.906977	Neuron_Inh_Str_MSN_DRD2_RARB	Astrocyte_Immature_ADGRV1	6.49804	1
NCAM1	NCAM1	6.59261	0.953488	ROBO1	ROBO1	6.40083	0.906	Astrocyte_Immature_ADGRV1	Neuron_Inh_Str_MSN_Mature_ADCY5	6.49672	0
CNTN1	CNTN1	7.29701	0.987654	NRCAM	NRCAM	5.69014	0.926554	Neuron_Mixed_Habenula-NWD2_Str-CHAT_RAYLYL	Neuron_Inh_Str_SST_TACR1	6.49358	0
SLIT3	SLIT3	5.67413	0.893	ROBO1	ROBO1	7.31147	0.966	Neuron_Inh_Str_Nacc_PBX3	Neuron_Inh_Str_MSN_DRD1_RARB	6.4928	0
NCAM1	NCAM1	6.64585	0.977401	ROBO1	ROBO1	6.33689	0.850227	Neuron_Inh_Str_SST_TACR1	Neuron_Mixed_Thal-ZI-Post_PCDH15	6.49137	0
IL1RAPL1	IL1RAPL1	7.34782	0.956	PTPRS	PTPRS	5.63329	0.960452	Neuron_Inh_Str_MSN_DRD1_RARB	Neuron_Inh_Str_SST_TACR1	6.49056	0
NRG1	NRG1	7.60505	0.962	NETO2	NETO2	5.37326	0.898305	Neuron_Inh_Str_Nacc_PBX3	Neuron_Inh_Str_SST_TACR1	6.48915	0
NRG1	NRG1	7.77668	0.954	NETO2	NETO2	5.19716	0.854	Neuron_Inh_Str_MSN_DRD1_RARB	Neuron_Inh_Str_MSN_DRD1_RARB	6.48692	0
APP	APP	6.4132	0.959264	DCC	DCC	6.55867	0.922	Neuron_Inh_Str_MGE_IL1RAPL2	Neuron_Inh_Str_Nacc_PBX3	6.48594	0
CNTN1	CNTN1	6.61725	0.954802	PTPRZ1	PTPRZ1	6.35242	0.904321	Neuron_Inh_Str_SST_TACR1	Astrocyte_Dien_Mature_ATP1A2	6.48483	0
NCAM1	NCAM1	6.91727	1	CACNA1C	CACNA1C	6.05091	0.937853	Neuron_Mixed_Habenula-NWD2_Str-CHAT_RAYLYL	Neuron_Inh_Str_SST_TACR1	6.48409	0
NLGN4X	NLGN4X	4.51383	0.785	NRXN1	NRXN1	8.4538	0.991	Neuron_Inh_Str_MSN_Mature_ADCY5	Astrocyte_Telen_SLC1A2	6.48382	0
OLFM2	OLFM2	5.35538	0.842	ROBO2	ROBO2	7.60538	0.97	Astrocyte_Telen_SLC1A2	Neuron_Inh_Str_MSN_Mature_ADCY5	6.48038	0
NCAM1	NCAM1	6.72961	0.938272	PTPRA	PTPRA	6.22364	0.94186	Astrocyte_Dien_Mature_ATP1A2	Astrocyte_Immature_ADGRV1	6.47663	0
SLIT1	SLIT1	5.17646	0.938272	ROBO1	ROBO1	7.77477	0.998	Neuron_Mixed_Habenula-NWD2_Str-CHAT_RAYLYL	Neuron_Inh_Str_MSN_DRD2_RARB	6.47561	0
CNTN1	CNTN1	6.22757	0.934	PTPRZ1	PTPRZ1	6.72301	0.959	Neuron_Inh_Str_Nacc_PBX3	Astrocyte_Telen_SLC1A2	6.47529	0
NCAM1	NCAM1	6.72961	0.938272	FGFR2	FGFR2	6.21953	0.923	Astrocyte_Dien_Mature_ATP1A2	Astrocyte_Telen_SLC1A2	6.47457	0
NLGN4X	NLGN4X	4.51383	0.785	NRXN1	NRXN1	8.43328	0.99435	Neuron_Inh_Str_MSN_Mature_ADCY5	Neuron_Inh_Str_SST_TACR1	6.47355	0
NCAM1	NCAM1	6.59261	0.953488	PTPRZ1	PTPRZ1	6.35242	0.904321	Astrocyte_Immature_ADGRV1	Astrocyte_Dien_Mature_ATP1A2	6.47251	0
SLIT3	SLIT3	6.67037	0.979	ROBO2	ROBO2	6.27419	0.835098	Neuron_Inh_Str_MSN_DRD2_RARB	Neuron_Mixed_Thal-ZI-Post_PCDH15	6.47228	0
NCAM1	NCAM1	5.29186	0.859	ROBO1	ROBO1	7.65196	0.952	Neuron_Inh_Str_MSN_Mature_ADCY5	Neuron_Inh_Str_Nacc_PBX3	6.47191	0
IL1RAPL1	IL1RAPL1	5.52532	0.938272	PTPRD	PTPRD	7.41713	0.986	Neuron_Mixed_Habenula-NWD2_Str-CHAT_RAYLYL	Neuron_Inh_Str_MSN_DRD2_RARB	6.47123	0
SLIT3	SLIT3	6.03507	0.903	ROBO2	ROBO2	6.90562	0.950066	Neuron_Inh_Str_MSN_DRD1_RARB	Neuron_Inh_Str_MGE_IL1RAPL2	6.47034	0
NCAM1	NCAM1	5.73516	0.919	ROBO1	ROBO1	7.20456	0.96452	Neuron_Inh_Str_MSN_DRD1_RARB	Neuron_Inh_Str_MGE_IL1RAPL2	6.46986	0
FSTL5	FSTL5	5.11719	0.805	CNTN5	CNTN5	7.82041	0.964	Neuron_Inh_Str_Nacc_PBX3	Neuron_Inh_Str_Nacc_PBX3	6.4688	0
NCAM1	NCAM1	6.19657	0.968	ROBO1	ROBO1	6.74053	0.975309	Neuron_Inh_Str_Nacc_PBX3	Neuron_Mixed_Habenula-NWD2_Str-CHAT_RAYLYL	6.46855	0
NLGN1	NLGN1	6.67567	0.889561	NRXN1	NRXN1	6.2594	0.837209	Neuron_Mixed_Thal-ZI-Post_PCDH15	Astrocyte_Immature_ADGRV1	6.46753	1
NRXN1	NRXN1	6.2594	0.837209	NLGN1	NLGN1	6.67567	0.889561	Astrocyte_Immature_ADGRV1	Neuron_Mixed_Thal-ZI-Post_PCDH15	6.46753	1
SLIT3	SLIT3	6.84936	0.962	ROBO1	ROBO1	6.08528	0.920904	Neuron_Inh_Str_MSN_Mature_ADCY5	Neuron_Inh_Str_SST_TACR1	6.46732	0
SLIT3	SLIT3	6.03507	0.903	ROBO2	ROBO2	6.89626	0.914609	Neuron_Inh_Str_MSN_DRD1_RARB	Astrocyte_Dien_Mature_ATP1A2	6.46567	0
NCAM1	NCAM1	6.59261	0.953488	ROBO1	ROBO1	6.33689	0.850227	Astrocyte_Immature_ADGRV1	Neuron_Mixed_Thal-ZI-Post_PCDH15	6.46475	0
NCAM1	NCAM1	6.64585	0.977401	NCAM2	NCAM2	6.28347	0.915254	Neuron_Inh_Str_SST_TACR1	Neuron_Inh_Str_SST_TACR1	6.46466	0
FGF12	FGF12	6.70517	0.960452	FGFR2	FGFR2	6.21953	0.923	Neuron_Inh_Str_SST_TACR1	Astrocyte_Telen_SLC1A2	6.46235	0
NXPH2	NXPH2	4.84248	0.836158	NRXN1	NRXN1	8.07847	0.984	Neuron_Inh_Str_SST_TACR1	Neuron_Inh_Str_Nacc_PBX3	6.46048	0
NCAM1	NCAM1	6.19657	0.968	PTPRZ1	PTPRZ1	6.72301	0.959	Neuron_Inh_Str_Nacc_PBX3	Astrocyte_Telen_SLC1A2	6.45979	0
SLIT1	SLIT1	4.59024	0.853107	ROBO2	ROBO2	8.32808	1	Neuron_Inh_Str_SST_TACR1	Neuron_Mixed_Habenula-NWD2_Str-CHAT_RAYLYL	6.45916	0
RIMS1	RIMS1	6.30294	0.933	CACNA1C	CACNA1C	6.61297	0.948	Neuron_Inh_Str_MSN_Mature_ADCY5	Neuron_Inh_Str_MSN_Mature_ADCY5	6.45796	0
NCAM1	NCAM1	5.6014	0.863843	ROBO1	ROBO1	7.31147	0.966	Neuron_Mixed_Thal-ZI-Post_PCDH15	Neuron_Inh_Str_MSN_DRD1_RARB	6.45644	0
NCAM1	NCAM1	6.91727	1	NCAM2	NCAM2	5.99432	0.883721	Neuron_Mixed_Habenula-NWD2_Str-CHAT_RAYLYL	Astrocyte_Immature_ADGRV1	6.4558	0
APP	APP	6.13471	0.962963	DCC	DCC	6.77467	0.91	Neuron_Mixed_Habenula-NWD2_Str-CHAT_RAYLYL	Neuron_Inh_Str_MSN_DRD1_RARB	6.45469	0
NCAM1	NCAM1	6.50795	0.953	ROBO1	ROBO1	6.40083	0.906	Astrocyte_Telen_SLC1A2	Neuron_Inh_Str_MSN_Mature_ADCY5	6.45439	0
NLGN1	NLGN1	6.64872	0.906977	NRXN1	NRXN1	6.2594	0.837209	Astrocyte_Immature_ADGRV1	Astrocyte_Immature_ADGRV1	6.45406	0.995
NRXN1	NRXN1	6.2594	0.837209	NLGN1	NLGN1	6.64872	0.906977	Astrocyte_Immature_ADGRV1	Astrocyte_Immature_ADGRV1	6.45406	0.995
CNTN4	CNTN4	7.35714	0.979	PTPRG	PTPRG	5.54451	0.816944	Neuron_Inh_Str_MSN_DRD2_RARB	Neuron_Mixed_Thal-ZI-Post_PCDH15	6.45082	0
OLFM2	OLFM2	4.57057	0.901235	ROBO2	ROBO2	8.32808	1	Neuron_Mixed_Habenula-NWD2_Str-CHAT_RAYLYL	Neuron_Mixed_Habenula-NWD2_Str-CHAT_RAYLYL	6.44932	0
NCAM1	NCAM1	6.28094	0.95795	CACNA1C	CACNA1C	6.61297	0.948	Neuron_Inh_Str_MGE_IL1RAPL2	Neuron_Inh_Str_MSN_Mature_ADCY5	6.44696	0
RIMS1	RIMS1	7.75479	1	CACNA1C	CACNA1C	5.1353	0.780635	Neuron_Mixed_Habenula-NWD2_Str-CHAT_RAYLYL	Neuron_Mixed_Thal-ZI-Post_PCDH15	6.44504	0
IL1RAPL1	IL1RAPL1	7.25478	0.978	PTPRS	PTPRS	5.63329	0.960452	Neuron_Inh_Str_Nacc_PBX3	Neuron_Inh_Str_SST_TACR1	6.44404	0
DSCAM	DSCAM	7.28492	0.967148	DCC	DCC	5.60089	0.791225	Neuron_Inh_Str_MGE_IL1RAPL2	Neuron_Mixed_Thal-ZI-Post_PCDH15	6.44291	0
NLGN4X	NLGN4X	5.42839	0.938272	NRXN1	NRXN1	7.45516	0.951589	Neuron_Mixed_Habenula-NWD2_Str-CHAT_RAYLYL	Neuron_Mixed_Thal-ZI-Post_PCDH15	6.44177	0
FGF14	FGF14	7.63581	0.986	FGFR2	FGFR2	5.24702	0.813953	Neuron_Inh_Str_Nacc_PBX3	Astrocyte_Immature_ADGRV1	6.44142	0
SLIT3	SLIT3	5.67413	0.893	ROBO1	ROBO1	7.20456	0.96452	Neuron_Inh_Str_Nacc_PBX3	Neuron_Inh_Str_MGE_IL1RAPL2	6.43935	0
NCAM1	NCAM1	6.72961	0.938272	PTPRZ1	PTPRZ1	6.14659	0.872093	Astrocyte_Dien_Mature_ATP1A2	Astrocyte_Immature_ADGRV1	6.4381	0
NCAM1	NCAM1	6.59261	0.953488	NCAM2	NCAM2	6.28347	0.915254	Astrocyte_Immature_ADGRV1	Neuron_Inh_Str_SST_TACR1	6.43804	0
IL1RAPL1	IL1RAPL1	7.68561	0.994	PTPRS	PTPRS	5.18568	0.910644	Neuron_Inh_Str_MSN_DRD2_RARB	Neuron_Inh_Str_MGE_IL1RAPL2	6.43564	0
NCAM1	NCAM1	6.91727	1	CACNA1C	CACNA1C	5.95267	0.908	Neuron_Mixed_Habenula-NWD2_Str-CHAT_RAYLYL	Neuron_Inh_Str_MSN_DRD1_RARB	6.43497	0
NCAM1	NCAM1	6.64585	0.977401	PTPRA	PTPRA	6.22364	0.94186	Neuron_Inh_Str_SST_TACR1	Astrocyte_Immature_ADGRV1	6.43475	0
NXPH1	NXPH1	7.65567	0.976347	NRXN1	NRXN1	5.21192	0.812	Neuron_Inh_Str_MGE_IL1RAPL2	Neuron_Inh_Str_MSN_Mature_ADCY5	6.43379	0
NCAM1	NCAM1	6.64585	0.977401	FGFR2	FGFR2	6.21953	0.923	Neuron_Inh_Str_SST_TACR1	Astrocyte_Telen_SLC1A2	6.43269	0
EFNA5	EFNA5	5.96911	0.954802	EPHA6	EPHA6	6.89484	0.948	Neuron_Inh_Str_SST_TACR1	Neuron_Inh_Str_Nacc_PBX3	6.43198	0
NCAM1	NCAM1	6.50795	0.953	PTPRZ1	PTPRZ1	6.35242	0.904321	Astrocyte_Telen_SLC1A2	Astrocyte_Dien_Mature_ATP1A2	6.43018	0
NLGN1	NLGN1	4.15803	0.717514	NRXN3	NRXN3	8.69845	0.99435	Neuron_Inh_Str_SST_TACR1	Neuron_Inh_Str_SST_TACR1	6.42824	0.835
NRXN3	NRXN3	8.69845	0.99435	NLGN1	NLGN1	4.15803	0.717514	Neuron_Inh_Str_SST_TACR1	Neuron_Inh_Str_SST_TACR1	6.42824	0.835
DSCAM	DSCAM	6.25752	0.943503	DCC	DCC	6.59841	0.902	Neuron_Inh_Str_SST_TACR1	Neuron_Inh_Str_MSN_Mature_ADCY5	6.42797	0
NRG1	NRG1	7.77668	0.954	NETO2	NETO2	5.07906	0.87385	Neuron_Inh_Str_MSN_DRD1_RARB	Neuron_Inh_Str_MGE_IL1RAPL2	6.42787	0
IL1RAPL1	IL1RAPL1	5.63669	0.7882	PTPRD	PTPRD	7.20889	0.953	Neuron_Mixed_Thal-ZI-Post_PCDH15	Neuron_Inh_Str_MSN_DRD1_RARB	6.42279	0
CNTN1	CNTN1	7.40657	0.944444	NRCAM	NRCAM	5.43859	0.886	Astrocyte_Dien_Mature_ATP1A2	Neuron_Inh_Str_MSN_DRD1_RARB	6.42258	0
NCAM1	NCAM1	6.50795	0.953	ROBO1	ROBO1	6.33689	0.850227	Astrocyte_Telen_SLC1A2	Neuron_Mixed_Thal-ZI-Post_PCDH15	6.42242	0
IL1RAPL1	IL1RAPL1	7.68561	0.994	PTPRS	PTPRS	5.1547	0.889	Neuron_Inh_Str_MSN_DRD2_RARB	Neuron_Inh_Str_Nacc_PBX3	6.42015	0
SLIT2	SLIT2	4.50986	0.813	ROBO2	ROBO2	8.32808	1	Neuron_Inh_Str_MSN_DRD2_RARB	Neuron_Mixed_Habenula-NWD2_Str-CHAT_RAYLYL	6.41897	0
RIMS1	RIMS1	6.30294	0.933	CACNA1C	CACNA1C	6.53181	0.972	Neuron_Inh_Str_MSN_Mature_ADCY5	Neuron_Inh_Str_MSN_DRD2_RARB	6.41738	0
CNTN4	CNTN4	7.48076	0.967	PTPRG	PTPRG	5.35298	0.851	Neuron_Inh_Str_MSN_Mature_ADCY5	Astrocyte_Telen_SLC1A2	6.41687	0
SLIT1	SLIT1	5.17646	0.938272	ROBO1	ROBO1	7.65196	0.952	Neuron_Mixed_Habenula-NWD2_Str-CHAT_RAYLYL	Neuron_Inh_Str_Nacc_PBX3	6.41421	0
EFNA5	EFNA5	5.93338	0.950617	EPHA6	EPHA6	6.89484	0.948	Neuron_Mixed_Habenula-NWD2_Str-CHAT_RAYLYL	Neuron_Inh_Str_Nacc_PBX3	6.41411	0
RIMS1	RIMS1	6.20833	0.92	CACNA1C	CACNA1C	6.61297	0.948	Neuron_Inh_Str_MSN_DRD1_RARB	Neuron_Inh_Str_MSN_Mature_ADCY5	6.41065	0
IL1RAPL1	IL1RAPL1	7.34782	0.956	PTPRD	PTPRD	5.47269	0.91358	Neuron_Inh_Str_MSN_DRD1_RARB	Neuron_Mixed_Habenula-NWD2_Str-CHAT_RAYLYL	6.41026	0
NTRK3	NTRK3	6.31015	0.93	PTPRD	PTPRD	6.51017	0.87292	Neuron_Inh_Str_MSN_DRD1_RARB	Neuron_Mixed_Thal-ZI-Post_PCDH15	6.41016	0
NLGN4X	NLGN4X	4.51383	0.785	NRXN1	NRXN1	8.30287	1	Neuron_Inh_Str_MSN_Mature_ADCY5	Neuron_Mixed_Habenula-NWD2_Str-CHAT_RAYLYL	6.40835	0
NCAM1	NCAM1	6.59261	0.953488	PTPRA	PTPRA	6.22364	0.94186	Astrocyte_Immature_ADGRV1	Astrocyte_Immature_ADGRV1	6.40813	0
CNTN1	CNTN1	5.91201	0.909	NRCAM	NRCAM	6.90419	0.968463	Neuron_Inh_Str_MSN_DRD1_RARB	Neuron_Inh_Str_MGE_IL1RAPL2	6.4081	0
DSCAM	DSCAM	6.25752	0.943503	DCC	DCC	6.55867	0.922	Neuron_Inh_Str_SST_TACR1	Neuron_Inh_Str_Nacc_PBX3	6.4081	0
RIMS1	RIMS1	6.30294	0.933	CACNA1C	CACNA1C	6.51212	0.939	Neuron_Inh_Str_MSN_Mature_ADCY5	Neuron_Inh_Str_Nacc_PBX3	6.40753	0
NCAM1	NCAM1	6.72961	0.938272	ROBO1	ROBO1	6.08528	0.920904	Astrocyte_Dien_Mature_ATP1A2	Neuron_Inh_Str_SST_TACR1	6.40744	0
NCAM1	NCAM1	6.28094	0.95795	CACNA1C	CACNA1C	6.53181	0.972	Neuron_Inh_Str_MGE_IL1RAPL2	Neuron_Inh_Str_MSN_DRD2_RARB	6.40638	0
NCAM1	NCAM1	6.59261	0.953488	FGFR2	FGFR2	6.21953	0.923	Astrocyte_Immature_ADGRV1	Astrocyte_Telen_SLC1A2	6.40607	0
NCAM1	NCAM1	6.28094	0.95795	NCAM2	NCAM2	6.53081	0.924	Neuron_Inh_Str_MGE_IL1RAPL2	Astrocyte_Telen_SLC1A2	6.40588	0
NLGN4X	NLGN4X	5.35552	0.931	NRXN1	NRXN1	7.45516	0.951589	Neuron_Inh_Str_MSN_DRD2_RARB	Neuron_Mixed_Thal-ZI-Post_PCDH15	6.40534	0
NCAM1	NCAM1	6.19657	0.968	CACNA1C	CACNA1C	6.61297	0.948	Neuron_Inh_Str_Nacc_PBX3	Neuron_Inh_Str_MSN_Mature_ADCY5	6.40477	0
RIMS1	RIMS1	6.19545	0.948752	CACNA1C	CACNA1C	6.61297	0.948	Neuron_Inh_Str_MGE_IL1RAPL2	Neuron_Inh_Str_MSN_Mature_ADCY5	6.40421	0
NCAM1	NCAM1	6.91727	1	PTPRA	PTPRA	5.89037	0.927	Neuron_Mixed_Habenula-NWD2_Str-CHAT_RAYLYL	Astrocyte_Telen_SLC1A2	6.40382	0
APP	APP	5.50803	0.915254	DCC	DCC	7.29957	0.968	Neuron_Inh_Str_SST_TACR1	Neuron_Inh_Str_MSN_DRD2_RARB	6.4038	0
NCAM1	NCAM1	5.6014	0.863843	ROBO1	ROBO1	7.20456	0.96452	Neuron_Mixed_Thal-ZI-Post_PCDH15	Neuron_Inh_Str_MGE_IL1RAPL2	6.40298	0
NRG1	NRG1	7.60505	0.962	NETO2	NETO2	5.19716	0.854	Neuron_Inh_Str_Nacc_PBX3	Neuron_Inh_Str_MSN_DRD1_RARB	6.40111	0
NCAM1	NCAM1	6.05937	0.968	ROBO1	ROBO1	6.74053	0.975309	Neuron_Inh_Str_MSN_DRD2_RARB	Neuron_Mixed_Habenula-NWD2_Str-CHAT_RAYLYL	6.39995	0
CNTN1	CNTN1	5.89435	0.857791	NRCAM	NRCAM	6.90419	0.968463	Neuron_Mixed_Thal-ZI-Post_PCDH15	Neuron_Inh_Str_MGE_IL1RAPL2	6.39927	0
NCAM1	NCAM1	5.73516	0.919	NCAM2	NCAM2	7.06315	0.967148	Neuron_Inh_Str_MSN_DRD1_RARB	Neuron_Inh_Str_MGE_IL1RAPL2	6.39915	0
CNTN1	CNTN1	6.44386	0.954008	PTPRZ1	PTPRZ1	6.35242	0.904321	Neuron_Inh_Str_MGE_IL1RAPL2	Astrocyte_Dien_Mature_ATP1A2	6.39814	0
NPY	NPY	5.41396	0.836158	GRM7	GRM7	7.37916	0.953	Neuron_Inh_Str_SST_TACR1	Neuron_Inh_Str_Nacc_PBX3	6.39656	0
NCAM1	NCAM1	6.28094	0.95795	CACNA1C	CACNA1C	6.51212	0.939	Neuron_Inh_Str_MGE_IL1RAPL2	Neuron_Inh_Str_Nacc_PBX3	6.39653	0
NCAM1	NCAM1	6.64585	0.977401	PTPRZ1	PTPRZ1	6.14659	0.872093	Neuron_Inh_Str_SST_TACR1	Astrocyte_Immature_ADGRV1	6.39622	0
NCAM1	NCAM1	6.50795	0.953	NCAM2	NCAM2	6.28347	0.915254	Astrocyte_Telen_SLC1A2	Neuron_Inh_Str_SST_TACR1	6.39571	0
NTRK3	NTRK3	5.88974	0.921	PTPRS	PTPRS	6.89675	1	Neuron_Inh_Str_Nacc_PBX3	Neuron_Mixed_Habenula-NWD2_Str-CHAT_RAYLYL	6.39325	0
NCAM1	NCAM1	6.05937	0.968	PTPRZ1	PTPRZ1	6.72301	0.959	Neuron_Inh_Str_MSN_DRD2_RARB	Astrocyte_Telen_SLC1A2	6.39119	0
SLIT1	SLIT1	5.17646	0.938272	ROBO2	ROBO2	7.60538	0.97	Neuron_Mixed_Habenula-NWD2_Str-CHAT_RAYLYL	Neuron_Inh_Str_MSN_Mature_ADCY5	6.39092	0
NCAM1	NCAM1	6.72961	0.938272	CACNA1C	CACNA1C	6.05091	0.937853	Astrocyte_Dien_Mature_ATP1A2	Neuron_Inh_Str_SST_TACR1	6.39026	0
SLIT3	SLIT3	6.03507	0.903	ROBO1	ROBO1	6.74053	0.975309	Neuron_Inh_Str_MSN_DRD1_RARB	Neuron_Mixed_Habenula-NWD2_Str-CHAT_RAYLYL	6.3878	0
NCAM1	NCAM1	5.29186	0.859	NCAM2	NCAM2	7.48223	1	Neuron_Inh_Str_MSN_Mature_ADCY5	Neuron_Mixed_Habenula-NWD2_Str-CHAT_RAYLYL	6.38705	0
EFNA5	EFNA5	5.23565	0.87	EPHA6	EPHA6	7.53841	0.987654	Neuron_Inh_Str_MSN_DRD1_RARB	Neuron_Mixed_Habenula-NWD2_Str-CHAT_RAYLYL	6.38703	0
NLGN1	NLGN1	4.15803	0.717514	NRXN3	NRXN3	8.61499	1	Neuron_Inh_Str_SST_TACR1	Neuron_Inh_Str_Nacc_PBX3	6.38651	0.98
NRXN3	NRXN3	8.61499	1	NLGN1	NLGN1	4.15803	0.717514	Neuron_Inh_Str_Nacc_PBX3	Neuron_Inh_Str_SST_TACR1	6.38651	0.98
IL1RAPL1	IL1RAPL1	5.63669	0.7882	PTPRD	PTPRD	7.1361	0.961	Neuron_Mixed_Thal-ZI-Post_PCDH15	Neuron_Inh_Str_MSN_Mature_ADCY5	6.3864	0
NCAM1	NCAM1	6.91727	1	PTPRA	PTPRA	5.85549	0.881687	Neuron_Mixed_Habenula-NWD2_Str-CHAT_RAYLYL	Astrocyte_Dien_Mature_ATP1A2	6.38638	0
FGF14	FGF14	7.31295	0.988173	FGFR2	FGFR2	5.45936	0.822016	Neuron_Inh_Str_MGE_IL1RAPL2	Astrocyte_Dien_Mature_ATP1A2	6.38615	0
OLFM2	OLFM2	5.35538	0.842	ROBO2	ROBO2	7.41338	0.932	Astrocyte_Telen_SLC1A2	Neuron_Inh_Str_MSN_DRD1_RARB	6.38438	0
CNTN1	CNTN1	6.61725	0.954802	PTPRZ1	PTPRZ1	6.14659	0.872093	Neuron_Inh_Str_SST_TACR1	Astrocyte_Immature_ADGRV1	6.38192	0
NLGN1	NLGN1	4.15803	0.717514	NRXN3	NRXN3	8.6047	1	Neuron_Inh_Str_SST_TACR1	Neuron_Mixed_Habenula-NWD2_Str-CHAT_RAYLYL	6.38137	0.832
NRXN3	NRXN3	8.6047	1	NLGN1	NLGN1	4.15803	0.717514	Neuron_Mixed_Habenula-NWD2_Str-CHAT_RAYLYL	Neuron_Inh_Str_SST_TACR1	6.38137	0.832
SLIT3	SLIT3	6.67037	0.979	ROBO1	ROBO1	6.08528	0.920904	Neuron_Inh_Str_MSN_DRD2_RARB	Neuron_Inh_Str_SST_TACR1	6.37782	0
EFNA5	EFNA5	5.20749	0.802326	EPHA6	EPHA6	7.53841	0.987654	Astrocyte_Immature_ADGRV1	Neuron_Mixed_Habenula-NWD2_Str-CHAT_RAYLYL	6.37295	0
NCAM1	NCAM1	6.91727	1	NCAM2	NCAM2	5.82824	0.932	Neuron_Mixed_Habenula-NWD2_Str-CHAT_RAYLYL	Neuron_Inh_Str_MSN_DRD2_RARB	6.37276	0
RIMS1	RIMS1	6.20833	0.92	CACNA1C	CACNA1C	6.53181	0.972	Neuron_Inh_Str_MSN_DRD1_RARB	Neuron_Inh_Str_MSN_DRD2_RARB	6.37007	0
NCAM1	NCAM1	6.59261	0.953488	PTPRZ1	PTPRZ1	6.14659	0.872093	Astrocyte_Immature_ADGRV1	Astrocyte_Immature_ADGRV1	6.3696	0
NCAM1	NCAM1	6.91727	1	PTPRA	PTPRA	5.81963	0.975309	Neuron_Mixed_Habenula-NWD2_Str-CHAT_RAYLYL	Neuron_Mixed_Habenula-NWD2_Str-CHAT_RAYLYL	6.36845	0
NTRK3	NTRK3	6.22549	0.943503	PTPRD	PTPRD	6.51017	0.87292	Neuron_Inh_Str_SST_TACR1	Neuron_Mixed_Thal-ZI-Post_PCDH15	6.36783	0
CNTN1	CNTN1	7.29701	0.987654	NRCAM	NRCAM	5.43859	0.886	Neuron_Mixed_Habenula-NWD2_Str-CHAT_RAYLYL	Neuron_Inh_Str_MSN_DRD1_RARB	6.3678	0
IL1RAPL1	IL1RAPL1	5.52532	0.938272	PTPRD	PTPRD	7.20889	0.953	Neuron_Mixed_Habenula-NWD2_Str-CHAT_RAYLYL	Neuron_Inh_Str_MSN_DRD1_RARB	6.36711	0
APP	APP	6.13471	0.962963	DCC	DCC	6.59841	0.902	Neuron_Mixed_Habenula-NWD2_Str-CHAT_RAYLYL	Neuron_Inh_Str_MSN_Mature_ADCY5	6.36656	0
NCAM1	NCAM1	6.50795	0.953	PTPRA	PTPRA	6.22364	0.94186	Astrocyte_Telen_SLC1A2	Astrocyte_Immature_ADGRV1	6.3658	0
NCAM1	NCAM1	6.64585	0.977401	ROBO1	ROBO1	6.08528	0.920904	Neuron_Inh_Str_SST_TACR1	Neuron_Inh_Str_SST_TACR1	6.36556	0
NRG1	NRG1	8.25208	0.999	EGFR	EGFR	4.47646	0.762155	Neuron_Inh_Str_MSN_DRD2_RARB	Neuron_Inh_Str_MGE_IL1RAPL2	6.36427	0
NCAM1	NCAM1	6.19657	0.968	CACNA1C	CACNA1C	6.53181	0.972	Neuron_Inh_Str_Nacc_PBX3	Neuron_Inh_Str_MSN_DRD2_RARB	6.36419	0
NCAM1	NCAM1	6.50795	0.953	FGFR2	FGFR2	6.21953	0.923	Astrocyte_Telen_SLC1A2	Astrocyte_Telen_SLC1A2	6.36374	0
IL1RAPL1	IL1RAPL1	7.25478	0.978	PTPRD	PTPRD	5.47269	0.91358	Neuron_Inh_Str_Nacc_PBX3	Neuron_Mixed_Habenula-NWD2_Str-CHAT_RAYLYL	6.36374	0
NCAM1	NCAM1	6.19657	0.968	NCAM2	NCAM2	6.53081	0.924	Neuron_Inh_Str_Nacc_PBX3	Astrocyte_Telen_SLC1A2	6.36369	0
RIMS1	RIMS1	6.19545	0.948752	CACNA1C	CACNA1C	6.53181	0.972	Neuron_Inh_Str_MGE_IL1RAPL2	Neuron_Inh_Str_MSN_DRD2_RARB	6.36363	0
IL1RAPL1	IL1RAPL1	7.09242	0.949	PTPRS	PTPRS	5.63329	0.960452	Neuron_Inh_Str_MSN_Mature_ADCY5	Neuron_Inh_Str_SST_TACR1	6.36286	0
NCAM1	NCAM1	6.72961	0.938272	NCAM2	NCAM2	5.99432	0.883721	Astrocyte_Dien_Mature_ATP1A2	Astrocyte_Immature_ADGRV1	6.36197	0
RIMS1	RIMS1	6.20833	0.92	CACNA1C	CACNA1C	6.51212	0.939	Neuron_Inh_Str_MSN_DRD1_RARB	Neuron_Inh_Str_Nacc_PBX3	6.36022	0
CNTN4	CNTN4	7.35714	0.979	PTPRG	PTPRG	5.35298	0.851	Neuron_Inh_Str_MSN_DRD2_RARB	Astrocyte_Telen_SLC1A2	6.35506	0
NCAM1	NCAM1	6.19657	0.968	CACNA1C	CACNA1C	6.51212	0.939	Neuron_Inh_Str_Nacc_PBX3	Neuron_Inh_Str_Nacc_PBX3	6.35435	0
RIMS1	RIMS1	6.19545	0.948752	CACNA1C	CACNA1C	6.51212	0.939	Neuron_Inh_Str_MGE_IL1RAPL2	Neuron_Inh_Str_Nacc_PBX3	6.35378	0
FGF12	FGF12	6.4859	0.975	FGFR2	FGFR2	6.21953	0.923	Neuron_Inh_Str_MSN_DRD2_RARB	Astrocyte_Telen_SLC1A2	6.35272	0
CNTN4	CNTN4	5.87027	0.892	PTPRG	PTPRG	6.83173	0.977401	Neuron_Inh_Str_Nacc_PBX3	Neuron_Inh_Str_SST_TACR1	6.351	0
NCAM1	NCAM1	6.64585	0.977401	CACNA1C	CACNA1C	6.05091	0.937853	Neuron_Inh_Str_SST_TACR1	Neuron_Inh_Str_SST_TACR1	6.34838	0
APP	APP	6.13471	0.962963	DCC	DCC	6.55867	0.922	Neuron_Mixed_Habenula-NWD2_Str-CHAT_RAYLYL	Neuron_Inh_Str_Nacc_PBX3	6.34669	0
NRG1	NRG1	7.60505	0.962	NETO2	NETO2	5.07906	0.87385	Neuron_Inh_Str_Nacc_PBX3	Neuron_Inh_Str_MGE_IL1RAPL2	6.34205	0
APP	APP	5.90875	0.97	DCC	DCC	6.77467	0.91	Neuron_Inh_Str_MSN_DRD2_RARB	Neuron_Inh_Str_MSN_DRD1_RARB	6.34171	0
FGF12	FGF12	6.46379	0.947	FGFR2	FGFR2	6.21953	0.923	Neuron_Inh_Str_Nacc_PBX3	Astrocyte_Telen_SLC1A2	6.34166	0
NCAM1	NCAM1	6.72961	0.938272	CACNA1C	CACNA1C	5.95267	0.908	Astrocyte_Dien_Mature_ATP1A2	Neuron_Inh_Str_MSN_DRD1_RARB	6.34114	0
NCAM1	NCAM1	6.28094	0.95795	ROBO1	ROBO1	6.40083	0.906	Neuron_Inh_Str_MGE_IL1RAPL2	Neuron_Inh_Str_MSN_Mature_ADCY5	6.34089	0
NCAM1	NCAM1	6.59261	0.953488	ROBO1	ROBO1	6.08528	0.920904	Astrocyte_Immature_ADGRV1	Neuron_Inh_Str_SST_TACR1	6.33894	0
SLIT1	SLIT1	4.59024	0.853107	ROBO2	ROBO2	8.0865	0.99435	Neuron_Inh_Str_SST_TACR1	Neuron_Inh_Str_SST_TACR1	6.33837	0
NCAM1	NCAM1	6.05937	0.968	CACNA1C	CACNA1C	6.61297	0.948	Neuron_Inh_Str_MSN_DRD2_RARB	Neuron_Inh_Str_MSN_Mature_ADCY5	6.33617	0
DSCAM	DSCAM	5.37037	0.856	DCC	DCC	7.29957	0.968	Neuron_Inh_Str_MSN_DRD1_RARB	Neuron_Inh_Str_MSN_DRD2_RARB	6.33497	0
NCAM1	NCAM1	5.6014	0.863843	NCAM2	NCAM2	7.06315	0.967148	Neuron_Mixed_Thal-ZI-Post_PCDH15	Neuron_Inh_Str_MGE_IL1RAPL2	6.33227	0
RIMS1	RIMS1	6.61206	0.984	CACNA1C	CACNA1C	6.05091	0.937853	Neuron_Inh_Str_MSN_DRD2_RARB	Neuron_Inh_Str_SST_TACR1	6.33148	0
IL1RAPL1	IL1RAPL1	5.52532	0.938272	PTPRD	PTPRD	7.1361	0.961	Neuron_Mixed_Habenula-NWD2_Str-CHAT_RAYLYL	Neuron_Inh_Str_MSN_Mature_ADCY5	6.33071	0
NTRK3	NTRK3	4.11739	0.839506	PTPRD	PTPRD	8.54354	0.988701	Neuron_Mixed_Habenula-NWD2_Str-CHAT_RAYLYL	Neuron_Inh_Str_SST_TACR1	6.33047	0
IL1RAPL1	IL1RAPL1	7.68561	0.994	PTPRD	PTPRD	4.97342	0.82	Neuron_Inh_Str_MSN_DRD2_RARB	Astrocyte_Telen_SLC1A2	6.32951	0
OLFM2	OLFM2	4.57057	0.901235	ROBO2	ROBO2	8.0865	0.99435	Neuron_Mixed_Habenula-NWD2_Str-CHAT_RAYLYL	Neuron_Inh_Str_SST_TACR1	6.32853	0
NLGN1	NLGN1	7.44392	0.964	NRXN1	NRXN1	5.21192	0.812	Neuron_Inh_Str_MSN_Mature_ADCY5	Neuron_Inh_Str_MSN_Mature_ADCY5	6.32792	1
NRXN1	NRXN1	5.21192	0.812	NLGN1	NLGN1	7.44392	0.964	Neuron_Inh_Str_MSN_Mature_ADCY5	Neuron_Inh_Str_MSN_Mature_ADCY5	6.32792	1
NCAM1	NCAM1	6.50795	0.953	PTPRZ1	PTPRZ1	6.14659	0.872093	Astrocyte_Telen_SLC1A2	Astrocyte_Immature_ADGRV1	6.32727	0
CNTN1	CNTN1	6.29537	0.971	PTPRZ1	PTPRZ1	6.35242	0.904321	Neuron_Inh_Str_MSN_DRD2_RARB	Astrocyte_Dien_Mature_ATP1A2	6.32389	0
NCAM1	NCAM1	6.59261	0.953488	CACNA1C	CACNA1C	6.05091	0.937853	Astrocyte_Immature_ADGRV1	Neuron_Inh_Str_SST_TACR1	6.32176	0
NLGN4X	NLGN4X	4.18701	0.751	NRXN1	NRXN1	8.4538	0.991	Neuron_Inh_Str_Nacc_PBX3	Astrocyte_Telen_SLC1A2	6.32041	0
CNTN4	CNTN4	5.87027	0.892	PTPRG	PTPRG	6.77011	0.953	Neuron_Inh_Str_Nacc_PBX3	Neuron_Inh_Str_Nacc_PBX3	6.32019	0
NCAM1	NCAM1	6.64585	0.977401	NCAM2	NCAM2	5.99432	0.883721	Neuron_Inh_Str_SST_TACR1	Astrocyte_Immature_ADGRV1	6.32009	0.003
CNTN1	CNTN1	5.91201	0.909	PTPRZ1	PTPRZ1	6.72301	0.959	Neuron_Inh_Str_MSN_DRD1_RARB	Astrocyte_Telen_SLC1A2	6.31751	0
NCAM1	NCAM1	6.91727	1	CACNA1C	CACNA1C	5.71733	0.917214	Neuron_Mixed_Habenula-NWD2_Str-CHAT_RAYLYL	Neuron_Inh_Str_MGE_IL1RAPL2	6.3173	0
NCAM1	NCAM1	6.28094	0.95795	PTPRZ1	PTPRZ1	6.35242	0.904321	Neuron_Inh_Str_MGE_IL1RAPL2	Astrocyte_Dien_Mature_ATP1A2	6.31668	0
NRXN1	NRXN1	7.45516	0.951589	NLGN1	NLGN1	5.17567	0.762346	Neuron_Mixed_Thal-ZI-Post_PCDH15	Astrocyte_Dien_Mature_ATP1A2	6.31541	1
NLGN1	NLGN1	5.17567	0.762346	NRXN1	NRXN1	7.45516	0.951589	Astrocyte_Dien_Mature_ATP1A2	Neuron_Mixed_Thal-ZI-Post_PCDH15	6.31541	1
CNTN1	CNTN1	7.40657	0.944444	NRCAM	NRCAM	5.21528	0.843	Astrocyte_Dien_Mature_ATP1A2	Neuron_Inh_Str_MSN_Mature_ADCY5	6.31093	0
NLGN4X	NLGN4X	4.18701	0.751	NRXN1	NRXN1	8.43328	0.99435	Neuron_Inh_Str_Nacc_PBX3	Neuron_Inh_Str_SST_TACR1	6.31014	0
NCAM1	NCAM1	6.72961	0.938272	PTPRA	PTPRA	5.89037	0.927	Astrocyte_Dien_Mature_ATP1A2	Astrocyte_Telen_SLC1A2	6.30999	0
NCAM1	NCAM1	6.28094	0.95795	ROBO1	ROBO1	6.33689	0.850227	Neuron_Inh_Str_MGE_IL1RAPL2	Neuron_Mixed_Thal-ZI-Post_PCDH15	6.30892	0
CNTN1	CNTN1	5.89435	0.857791	PTPRZ1	PTPRZ1	6.72301	0.959	Neuron_Mixed_Thal-ZI-Post_PCDH15	Astrocyte_Telen_SLC1A2	6.30868	0
NLGN1	NLGN1	4.15803	0.717514	NRXN1	NRXN1	8.4538	0.991	Neuron_Inh_Str_SST_TACR1	Astrocyte_Telen_SLC1A2	6.30592	1
NRXN1	NRXN1	8.4538	0.991	NLGN1	NLGN1	4.15803	0.717514	Astrocyte_Telen_SLC1A2	Neuron_Inh_Str_SST_TACR1	6.30592	1
NRXN3	NRXN3	8.45017	0.996058	NLGN1	NLGN1	4.15803	0.717514	Neuron_Inh_Str_MGE_IL1RAPL2	Neuron_Inh_Str_SST_TACR1	6.3041	0.997
NLGN1	NLGN1	4.15803	0.717514	NRXN3	NRXN3	8.45017	0.996058	Neuron_Inh_Str_SST_TACR1	Neuron_Inh_Str_MGE_IL1RAPL2	6.3041	0.997
RIMS1	RIMS1	5.99409	0.915	CACNA1C	CACNA1C	6.61297	0.948	Neuron_Inh_Str_Nacc_PBX3	Neuron_Inh_Str_MSN_Mature_ADCY5	6.30353	0
NCAM1	NCAM1	5.29186	0.859	ROBO1	ROBO1	7.31147	0.966	Neuron_Inh_Str_MSN_Mature_ADCY5	Neuron_Inh_Str_MSN_DRD1_RARB	6.30167	0
EFNA5	EFNA5	5.96911	0.954802	EPHA6	EPHA6	6.63411	0.974	Neuron_Inh_Str_SST_TACR1	Neuron_Inh_Str_MSN_DRD2_RARB	6.30161	0
NCAM1	NCAM1	6.64585	0.977401	CACNA1C	CACNA1C	5.95267	0.908	Neuron_Inh_Str_SST_TACR1	Neuron_Inh_Str_MSN_DRD1_RARB	6.29926	0
NCAM1	NCAM1	6.19657	0.968	ROBO1	ROBO1	6.40083	0.906	Neuron_Inh_Str_Nacc_PBX3	Neuron_Inh_Str_MSN_Mature_ADCY5	6.2987	0
SLIT2	SLIT2	4.50986	0.813	ROBO2	ROBO2	8.0865	0.99435	Neuron_Inh_Str_MSN_DRD2_RARB	Neuron_Inh_Str_SST_TACR1	6.29818	0
NCAM1	NCAM1	6.50795	0.953	ROBO1	ROBO1	6.08528	0.920904	Astrocyte_Telen_SLC1A2	Neuron_Inh_Str_SST_TACR1	6.29661	0
NLGN4X	NLGN4X	4.51383	0.785	NRXN1	NRXN1	8.07847	0.984	Neuron_Inh_Str_MSN_Mature_ADCY5	Neuron_Inh_Str_Nacc_PBX3	6.29615	0
NRXN1	NRXN1	8.43328	0.99435	NLGN1	NLGN1	4.15803	0.717514	Neuron_Inh_Str_SST_TACR1	Neuron_Inh_Str_SST_TACR1	6.29565	1
NLGN1	NLGN1	4.15803	0.717514	NRXN1	NRXN1	8.43328	0.99435	Neuron_Inh_Str_SST_TACR1	Neuron_Inh_Str_SST_TACR1	6.29565	1
NCAM1	NCAM1	6.05937	0.968	CACNA1C	CACNA1C	6.53181	0.972	Neuron_Inh_Str_MSN_DRD2_RARB	Neuron_Inh_Str_MSN_DRD2_RARB	6.29559	0
CNTN1	CNTN1	6.44386	0.954008	PTPRZ1	PTPRZ1	6.14659	0.872093	Neuron_Inh_Str_MGE_IL1RAPL2	Astrocyte_Immature_ADGRV1	6.29523	0
NCAM1	NCAM1	6.05937	0.968	NCAM2	NCAM2	6.53081	0.924	Neuron_Inh_Str_MSN_DRD2_RARB	Astrocyte_Telen_SLC1A2	6.29509	0
SLIT1	SLIT1	5.17646	0.938272	ROBO2	ROBO2	7.41338	0.932	Neuron_Mixed_Habenula-NWD2_Str-CHAT_RAYLYL	Neuron_Inh_Str_MSN_DRD1_RARB	6.29492	0
RIMS1	RIMS1	6.53856	0.966102	CACNA1C	CACNA1C	6.05091	0.937853	Neuron_Inh_Str_SST_TACR1	Neuron_Inh_Str_SST_TACR1	6.29473	0
NCAM1	NCAM1	6.59261	0.953488	NCAM2	NCAM2	5.99432	0.883721	Astrocyte_Immature_ADGRV1	Astrocyte_Immature_ADGRV1	6.29347	0.01
CNTN4	CNTN4	7.48076	0.967	PTPRG	PTPRG	5.10516	0.911	Neuron_Inh_Str_MSN_Mature_ADCY5	Neuron_Inh_Str_MSN_DRD2_RARB	6.29296	0
CNTN1	CNTN1	6.61725	0.954802	NRCAM	NRCAM	5.96845	0.961	Neuron_Inh_Str_SST_TACR1	Neuron_Inh_Str_MSN_DRD2_RARB	6.29285	0
NCAM1	NCAM1	6.72961	0.938272	PTPRA	PTPRA	5.85549	0.881687	Astrocyte_Dien_Mature_ATP1A2	Astrocyte_Dien_Mature_ATP1A2	6.29255	0
CNTN1	CNTN1	6.22757	0.934	PTPRZ1	PTPRZ1	6.35242	0.904321	Neuron_Inh_Str_Nacc_PBX3	Astrocyte_Dien_Mature_ATP1A2	6.28999	0
SLIT3	SLIT3	5.67413	0.893	ROBO2	ROBO2	6.90562	0.950066	Neuron_Inh_Str_Nacc_PBX3	Neuron_Inh_Str_MGE_IL1RAPL2	6.28987	0
IL1RAPL1	IL1RAPL1	4.03343	0.700565	PTPRD	PTPRD	8.54354	0.988701	Neuron_Inh_Str_SST_TACR1	Neuron_Inh_Str_SST_TACR1	6.28849	0
RIMS2	RIMS2	7.73782	0.988701	ABCA1	ABCA1	4.83626	0.764403	Neuron_Inh_Str_SST_TACR1	Astrocyte_Dien_Mature_ATP1A2	6.28704	0
NCAM1	NCAM1	6.05937	0.968	CACNA1C	CACNA1C	6.51212	0.939	Neuron_Inh_Str_MSN_DRD2_RARB	Neuron_Inh_Str_Nacc_PBX3	6.28574	0
SLIT3	SLIT3	5.67413	0.893	ROBO2	ROBO2	6.89626	0.914609	Neuron_Inh_Str_Nacc_PBX3	Astrocyte_Dien_Mature_ATP1A2	6.2852	0
NCAM1	NCAM1	6.91727	1	NCAM2	NCAM2	5.65039	0.812405	Neuron_Mixed_Habenula-NWD2_Str-CHAT_RAYLYL	Neuron_Mixed_Thal-ZI-Post_PCDH15	6.28383	0
APP	APP	5.79289	0.921	DCC	DCC	6.77467	0.91	Neuron_Inh_Str_MSN_DRD1_RARB	Neuron_Inh_Str_MSN_DRD1_RARB	6.28378	0
EFNA5	EFNA5	5.93338	0.950617	EPHA6	EPHA6	6.63411	0.974	Neuron_Mixed_Habenula-NWD2_Str-CHAT_RAYLYL	Neuron_Inh_Str_MSN_DRD2_RARB	6.28374	0
IL1RAPL1	IL1RAPL1	7.09242	0.949	PTPRD	PTPRD	5.47269	0.91358	Neuron_Inh_Str_MSN_Mature_ADCY5	Neuron_Mixed_Habenula-NWD2_Str-CHAT_RAYLYL	6.28256	0
RIMS1	RIMS1	6.61206	0.984	CACNA1C	CACNA1C	5.95267	0.908	Neuron_Inh_Str_MSN_DRD2_RARB	Neuron_Inh_Str_MSN_DRD1_RARB	6.28236	0
NCAM1	NCAM1	6.28094	0.95795	NCAM2	NCAM2	6.28347	0.915254	Neuron_Inh_Str_MGE_IL1RAPL2	Neuron_Inh_Str_SST_TACR1	6.2822	0
RIMS1	RIMS1	5.94839	0.872093	CACNA1C	CACNA1C	6.61297	0.948	Astrocyte_Immature_ADGRV1	Neuron_Inh_Str_MSN_Mature_ADCY5	6.28068	0
FGF14	FGF14	7.31295	0.988173	FGFR2	FGFR2	5.24702	0.813953	Neuron_Inh_Str_MGE_IL1RAPL2	Astrocyte_Immature_ADGRV1	6.27998	0
NCAM1	NCAM1	6.50795	0.953	CACNA1C	CACNA1C	6.05091	0.937853	Astrocyte_Telen_SLC1A2	Neuron_Inh_Str_SST_TACR1	6.27943	0
NXPH1	NXPH1	5.92909	0.836158	NRXN1	NRXN1	6.62939	0.850823	Neuron_Inh_Str_SST_TACR1	Astrocyte_Dien_Mature_ATP1A2	6.27924	0
NCAM1	NCAM1	6.72961	0.938272	NCAM2	NCAM2	5.82824	0.932	Astrocyte_Dien_Mature_ATP1A2	Neuron_Inh_Str_MSN_DRD2_RARB	6.27893	0
CNTN1	CNTN1	5.6463	0.82	NRCAM	NRCAM	6.90419	0.968463	Astrocyte_Telen_SLC1A2	Neuron_Inh_Str_MGE_IL1RAPL2	6.27524	0
NTRK3	NTRK3	6.91712	0.97	PTPRS	PTPRS	5.63329	0.960452	Neuron_Inh_Str_MSN_Mature_ADCY5	Neuron_Inh_Str_SST_TACR1	6.27521	0
NCAM1	NCAM1	6.72961	0.938272	PTPRA	PTPRA	5.81963	0.975309	Astrocyte_Dien_Mature_ATP1A2	Neuron_Mixed_Habenula-NWD2_Str-CHAT_RAYLYL	6.27462	0
NCAM1	NCAM1	6.19657	0.968	PTPRZ1	PTPRZ1	6.35242	0.904321	Neuron_Inh_Str_Nacc_PBX3	Astrocyte_Dien_Mature_ATP1A2	6.2745	0
NCAM1	NCAM1	6.59261	0.953488	CACNA1C	CACNA1C	5.95267	0.908	Astrocyte_Immature_ADGRV1	Neuron_Inh_Str_MSN_DRD1_RARB	6.27264	0
FGF12	FGF12	7.0816	0.987654	FGFR2	FGFR2	5.45936	0.822016	Neuron_Mixed_Habenula-NWD2_Str-CHAT_RAYLYL	Astrocyte_Dien_Mature_ATP1A2	6.27048	0
APP	APP	5.76366	0.935	DCC	DCC	6.77467	0.91	Neuron_Inh_Str_Nacc_PBX3	Neuron_Inh_Str_MSN_DRD1_RARB	6.26917	0
CNTN4	CNTN4	7.48076	0.967	PTPRG	PTPRG	5.05548	0.790698	Neuron_Inh_Str_MSN_Mature_ADCY5	Astrocyte_Immature_ADGRV1	6.26812	0
EFNA5	EFNA5	4.99782	0.789	EPHA6	EPHA6	7.53841	0.987654	Astrocyte_Telen_SLC1A2	Neuron_Mixed_Habenula-NWD2_Str-CHAT_RAYLYL	6.26811	0
NCAM1	NCAM1	6.64585	0.977401	PTPRA	PTPRA	5.89037	0.927	Neuron_Inh_Str_SST_TACR1	Astrocyte_Telen_SLC1A2	6.26811	0
IL1RAPL1	IL1RAPL1	7.34782	0.956	PTPRS	PTPRS	5.18568	0.910644	Neuron_Inh_Str_MSN_DRD1_RARB	Neuron_Inh_Str_MGE_IL1RAPL2	6.26675	0
NCAM1	NCAM1	6.19657	0.968	ROBO1	ROBO1	6.33689	0.850227	Neuron_Inh_Str_Nacc_PBX3	Neuron_Mixed_Thal-ZI-Post_PCDH15	6.26673	0
IL1RAPL1	IL1RAPL1	5.63669	0.7882	PTPRS	PTPRS	6.89675	1	Neuron_Mixed_Thal-ZI-Post_PCDH15	Neuron_Mixed_Habenula-NWD2_Str-CHAT_RAYLYL	6.26672	0
NRXN3	NRXN3	8.37285	0.999	NLGN1	NLGN1	4.15803	0.717514	Neuron_Inh_Str_MSN_DRD2_RARB	Neuron_Inh_Str_SST_TACR1	6.26544	1
NLGN1	NLGN1	4.15803	0.717514	NRXN3	NRXN3	8.37285	0.999	Neuron_Inh_Str_SST_TACR1	Neuron_Inh_Str_MSN_DRD2_RARB	6.26544	1
DSCAM	DSCAM	7.95869	0.987654	DCC	DCC	4.56992	0.82716	Neuron_Mixed_Habenula-NWD2_Str-CHAT_RAYLYL	Neuron_Mixed_Habenula-NWD2_Str-CHAT_RAYLYL	6.2643	0
EFNA5	EFNA5	5.63207	0.892247	EPHA6	EPHA6	6.89484	0.948	Neuron_Inh_Str_MGE_IL1RAPL2	Neuron_Inh_Str_Nacc_PBX3	6.26346	0
RIMS1	RIMS1	5.99409	0.915	CACNA1C	CACNA1C	6.53181	0.972	Neuron_Inh_Str_Nacc_PBX3	Neuron_Inh_Str_MSN_DRD2_RARB	6.26295	0
FGF12	FGF12	6.30077	0.931	FGFR2	FGFR2	6.21953	0.923	Neuron_Inh_Str_MSN_DRD1_RARB	Astrocyte_Telen_SLC1A2	6.26015	0
NCAM1	NCAM1	6.91727	1	NCAM2	NCAM2	5.60079	0.856	Neuron_Mixed_Habenula-NWD2_Str-CHAT_RAYLYL	Neuron_Inh_Str_Nacc_PBX3	6.25903	0
FSTL5	FSTL5	4.69625	0.704992	CNTN5	CNTN5	7.82041	0.964	Neuron_Mixed_Thal-ZI-Post_PCDH15	Neuron_Inh_Str_Nacc_PBX3	6.25833	0
CNTN1	CNTN1	7.29701	0.987654	NRCAM	NRCAM	5.21528	0.843	Neuron_Mixed_Habenula-NWD2_Str-CHAT_RAYLYL	Neuron_Inh_Str_MSN_Mature_ADCY5	6.25615	0
APP	APP	5.90875	0.97	DCC	DCC	6.59841	0.902	Neuron_Inh_Str_MSN_DRD2_RARB	Neuron_Inh_Str_MSN_Mature_ADCY5	6.25358	0
DSCAM	DSCAM	5.20722	0.813	DCC	DCC	7.29957	0.968	Neuron_Inh_Str_MSN_Mature_ADCY5	Neuron_Inh_Str_MSN_DRD2_RARB	6.25339	0
RIMS1	RIMS1	5.99409	0.915	CACNA1C	CACNA1C	6.51212	0.939	Neuron_Inh_Str_Nacc_PBX3	Neuron_Inh_Str_Nacc_PBX3	6.2531	0
NCAM1	NCAM1	6.28094	0.95795	PTPRA	PTPRA	6.22364	0.94186	Neuron_Inh_Str_MGE_IL1RAPL2	Astrocyte_Immature_ADGRV1	6.25229	0
SLIT1	SLIT1	4.59024	0.853107	ROBO2	ROBO2	7.91293	0.99	Neuron_Inh_Str_SST_TACR1	Neuron_Inh_Str_MSN_DRD2_RARB	6.25159	0
IL1RAPL1	IL1RAPL1	7.34782	0.956	PTPRS	PTPRS	5.1547	0.889	Neuron_Inh_Str_MSN_DRD1_RARB	Neuron_Inh_Str_Nacc_PBX3	6.25126	0
NXPH2	NXPH2	4.04867	0.717477	NRXN1	NRXN1	8.4538	0.991	Neuron_Inh_Str_MGE_IL1RAPL2	Astrocyte_Telen_SLC1A2	6.25124	0
NCAM1	NCAM1	6.50795	0.953	NCAM2	NCAM2	5.99432	0.883721	Astrocyte_Telen_SLC1A2	Astrocyte_Immature_ADGRV1	6.25114	0.007
EFNA5	EFNA5	5.60708	0.932	EPHA6	EPHA6	6.89484	0.948	Neuron_Inh_Str_MSN_DRD2_RARB	Neuron_Inh_Str_Nacc_PBX3	6.25096	0
NCAM1	NCAM1	6.64585	0.977401	PTPRA	PTPRA	5.85549	0.881687	Neuron_Inh_Str_SST_TACR1	Astrocyte_Dien_Mature_ATP1A2	6.25067	0
NCAM1	NCAM1	6.28094	0.95795	FGFR2	FGFR2	6.21953	0.923	Neuron_Inh_Str_MGE_IL1RAPL2	Astrocyte_Telen_SLC1A2	6.25024	0
NCAM1	NCAM1	5.29186	0.859	ROBO1	ROBO1	7.20456	0.96452	Neuron_Inh_Str_MSN_Mature_ADCY5	Neuron_Inh_Str_MGE_IL1RAPL2	6.24821	0
NPY	NPY	5.41396	0.836158	GRM7	GRM7	7.08157	0.989	Neuron_Inh_Str_SST_TACR1	Neuron_Inh_Str_MSN_DRD2_RARB	6.24776	0
RIMS1	RIMS1	6.53856	0.966102	CACNA1C	CACNA1C	5.95267	0.908	Neuron_Inh_Str_SST_TACR1	Neuron_Inh_Str_MSN_DRD1_RARB	6.24561	0
NLGN4X	NLGN4X	4.18701	0.751	NRXN1	NRXN1	8.30287	1	Neuron_Inh_Str_Nacc_PBX3	Neuron_Mixed_Habenula-NWD2_Str-CHAT_RAYLYL	6.24494	0
SLIT1	SLIT1	5.17646	0.938272	ROBO1	ROBO1	7.31147	0.966	Neuron_Mixed_Habenula-NWD2_Str-CHAT_RAYLYL	Neuron_Inh_Str_MSN_DRD1_RARB	6.24397	0
OLFM2	OLFM2	4.57057	0.901235	ROBO2	ROBO2	7.91293	0.99	Neuron_Mixed_Habenula-NWD2_Str-CHAT_RAYLYL	Neuron_Inh_Str_MSN_DRD2_RARB	6.24175	0
NCAM1	NCAM1	6.59261	0.953488	PTPRA	PTPRA	5.89037	0.927	Astrocyte_Immature_ADGRV1	Astrocyte_Telen_SLC1A2	6.24149	0
NXPH2	NXPH2	4.04867	0.717477	NRXN1	NRXN1	8.43328	0.99435	Neuron_Inh_Str_MGE_IL1RAPL2	Neuron_Inh_Str_SST_TACR1	6.24098	0
CNTN1	CNTN1	7.40657	0.944444	NRCAM	NRCAM	5.07512	0.787037	Astrocyte_Dien_Mature_ATP1A2	Astrocyte_Dien_Mature_ATP1A2	6.24085	0
RIMS1	RIMS1	5.94839	0.872093	CACNA1C	CACNA1C	6.53181	0.972	Astrocyte_Immature_ADGRV1	Neuron_Inh_Str_MSN_DRD2_RARB	6.2401	0
NCAM1	NCAM1	6.19657	0.968	NCAM2	NCAM2	6.28347	0.915254	Neuron_Inh_Str_Nacc_PBX3	Neuron_Inh_Str_SST_TACR1	6.24002	0
NRG1	NRG1	8.00195	0.985	EGFR	EGFR	4.47646	0.762155	Neuron_Inh_Str_MSN_Mature_ADCY5	Neuron_Inh_Str_MGE_IL1RAPL2	6.2392	0
IL1RAPL1	IL1RAPL1	7.68561	0.994	PTPRS	PTPRS	4.7925	0.795764	Neuron_Inh_Str_MSN_DRD2_RARB	Neuron_Mixed_Thal-ZI-Post_PCDH15	6.23905	0
CNTN1	CNTN1	6.61725	0.954802	NRCAM	NRCAM	5.85898	0.917	Neuron_Inh_Str_SST_TACR1	Neuron_Inh_Str_Nacc_PBX3	6.23811	0
NCAM1	NCAM1	5.73516	0.919	ROBO1	ROBO1	6.74053	0.975309	Neuron_Inh_Str_MSN_DRD1_RARB	Neuron_Mixed_Habenula-NWD2_Str-CHAT_RAYLYL	6.23785	0.004
FGF14	FGF14	7.01528	0.93646	FGFR2	FGFR2	5.45936	0.822016	Neuron_Mixed_Thal-ZI-Post_PCDH15	Astrocyte_Dien_Mature_ATP1A2	6.23732	0
NCAM1	NCAM1	6.91727	1	PTPRA	PTPRA	5.55696	0.877458	Neuron_Mixed_Habenula-NWD2_Str-CHAT_RAYLYL	Neuron_Mixed_Thal-ZI-Post_PCDH15	6.23711	0
NCAM1	NCAM1	6.64585	0.977401	NCAM2	NCAM2	5.82824	0.932	Neuron_Inh_Str_SST_TACR1	Neuron_Inh_Str_MSN_DRD2_RARB	6.23705	0
CNTN4	CNTN4	5.87027	0.892	PTPRG	PTPRG	6.59756	0.975309	Neuron_Inh_Str_Nacc_PBX3	Neuron_Mixed_Habenula-NWD2_Str-CHAT_RAYLYL	6.23391	0
APP	APP	5.90875	0.97	DCC	DCC	6.55867	0.922	Neuron_Inh_Str_MSN_DRD2_RARB	Neuron_Inh_Str_Nacc_PBX3	6.23371	0
NCAM1	NCAM1	6.64585	0.977401	PTPRA	PTPRA	5.81963	0.975309	Neuron_Inh_Str_SST_TACR1	Neuron_Mixed_Habenula-NWD2_Str-CHAT_RAYLYL	6.23274	0
CNTN4	CNTN4	7.35714	0.979	PTPRG	PTPRG	5.10516	0.911	Neuron_Inh_Str_MSN_DRD2_RARB	Neuron_Inh_Str_MSN_DRD2_RARB	6.23115	0
NRXN1	NRXN1	8.30287	1	NLGN1	NLGN1	4.15803	0.717514	Neuron_Mixed_Habenula-NWD2_Str-CHAT_RAYLYL	Neuron_Inh_Str_SST_TACR1	6.23045	1
NLGN1	NLGN1	4.15803	0.717514	NRXN1	NRXN1	8.30287	1	Neuron_Inh_Str_SST_TACR1	Neuron_Mixed_Habenula-NWD2_Str-CHAT_RAYLYL	6.23045	1
NCAM1	NCAM1	6.50795	0.953	CACNA1C	CACNA1C	5.95267	0.908	Astrocyte_Telen_SLC1A2	Neuron_Inh_Str_MSN_DRD1_RARB	6.23031	0
RIMS1	RIMS1	5.94839	0.872093	CACNA1C	CACNA1C	6.51212	0.939	Astrocyte_Immature_ADGRV1	Neuron_Inh_Str_Nacc_PBX3	6.23025	0
NCAM1	NCAM1	6.05937	0.968	ROBO1	ROBO1	6.40083	0.906	Neuron_Inh_Str_MSN_DRD2_RARB	Neuron_Inh_Str_MSN_Mature_ADCY5	6.2301	0
NCAM1	NCAM1	5.73516	0.919	PTPRZ1	PTPRZ1	6.72301	0.959	Neuron_Inh_Str_MSN_DRD1_RARB	Astrocyte_Telen_SLC1A2	6.22908	0
NCAM1	NCAM1	6.91727	1	PTPRA	PTPRA	5.54062	0.932203	Neuron_Mixed_Habenula-NWD2_Str-CHAT_RAYLYL	Neuron_Inh_Str_SST_TACR1	6.22895	0
IL1RAPL1	IL1RAPL1	6.81506	0.946124	PTPRS	PTPRS	5.63329	0.960452	Neuron_Inh_Str_MGE_IL1RAPL2	Neuron_Inh_Str_SST_TACR1	6.22417	0
NCAM1	NCAM1	6.59261	0.953488	PTPRA	PTPRA	5.85549	0.881687	Astrocyte_Immature_ADGRV1	Astrocyte_Dien_Mature_ATP1A2	6.22405	0
NRG3	NRG3	7.97157	0.990802	EGFR	EGFR	4.47646	0.762155	Neuron_Inh_Str_MGE_IL1RAPL2	Neuron_Inh_Str_MGE_IL1RAPL2	6.22401	0
NCAM1	NCAM1	6.72961	0.938272	CACNA1C	CACNA1C	5.71733	0.917214	Astrocyte_Dien_Mature_ATP1A2	Neuron_Inh_Str_MGE_IL1RAPL2	6.22347	0
CNTN1	CNTN1	6.29537	0.971	PTPRZ1	PTPRZ1	6.14659	0.872093	Neuron_Inh_Str_MSN_DRD2_RARB	Astrocyte_Immature_ADGRV1	6.22098	0
IL1RAPL1	IL1RAPL1	7.25478	0.978	PTPRS	PTPRS	5.18568	0.910644	Neuron_Inh_Str_Nacc_PBX3	Neuron_Inh_Str_MGE_IL1RAPL2	6.22023	0
SLIT3	SLIT3	6.03507	0.903	ROBO1	ROBO1	6.40083	0.906	Neuron_Inh_Str_MSN_DRD1_RARB	Neuron_Inh_Str_MSN_Mature_ADCY5	6.21795	0
NCAM1	NCAM1	6.28094	0.95795	PTPRZ1	PTPRZ1	6.14659	0.872093	Neuron_Inh_Str_MGE_IL1RAPL2	Astrocyte_Immature_ADGRV1	6.21377	0
NXPH1	NXPH1	5.92909	0.836158	NRXN1	NRXN1	6.49402	0.932983	Neuron_Inh_Str_SST_TACR1	Neuron_Inh_Str_MGE_IL1RAPL2	6.21155	0
SLIT2	SLIT2	4.50986	0.813	ROBO2	ROBO2	7.91293	0.99	Neuron_Inh_Str_MSN_DRD2_RARB	Neuron_Inh_Str_MSN_DRD2_RARB	6.21139	0
IL1RAPL1	IL1RAPL1	5.52532	0.938272	PTPRS	PTPRS	6.89675	1	Neuron_Mixed_Habenula-NWD2_Str-CHAT_RAYLYL	Neuron_Mixed_Habenula-NWD2_Str-CHAT_RAYLYL	6.21104	0
NCAM1	NCAM1	6.59261	0.953488	NCAM2	NCAM2	5.82824	0.932	Astrocyte_Immature_ADGRV1	Neuron_Inh_Str_MSN_DRD2_RARB	6.21043	0
NCAM1	NCAM1	6.19657	0.968	PTPRA	PTPRA	6.22364	0.94186	Neuron_Inh_Str_Nacc_PBX3	Astrocyte_Immature_ADGRV1	6.21011	0
NLGN1	NLGN1	4.15803	0.717514	NRXN3	NRXN3	8.25939	0.99	Neuron_Inh_Str_SST_TACR1	Neuron_Inh_Str_MSN_DRD1_RARB	6.20871	1
NRXN3	NRXN3	8.25939	0.99	NLGN1	NLGN1	4.15803	0.717514	Neuron_Inh_Str_MSN_DRD1_RARB	Neuron_Inh_Str_SST_TACR1	6.20871	1
NCAM1	NCAM1	6.19657	0.968	FGFR2	FGFR2	6.21953	0.923	Neuron_Inh_Str_Nacc_PBX3	Astrocyte_Telen_SLC1A2	6.20805	0
CNTN4	CNTN4	7.48076	0.967	PTPRG	PTPRG	4.93489	0.848	Neuron_Inh_Str_MSN_Mature_ADCY5	Neuron_Inh_Str_MSN_DRD1_RARB	6.20783	0
FGF12	FGF12	6.19577	0.880484	FGFR2	FGFR2	6.21953	0.923	Neuron_Mixed_Thal-ZI-Post_PCDH15	Astrocyte_Telen_SLC1A2	6.20765	0
SLIT3	SLIT3	5.67413	0.893	ROBO1	ROBO1	6.74053	0.975309	Neuron_Inh_Str_Nacc_PBX3	Neuron_Mixed_Habenula-NWD2_Str-CHAT_RAYLYL	6.20733	0
CNTN4	CNTN4	7.35714	0.979	PTPRG	PTPRG	5.05548	0.790698	Neuron_Inh_Str_MSN_DRD2_RARB	Astrocyte_Immature_ADGRV1	6.20631	0
CNTN1	CNTN1	6.44386	0.954008	NRCAM	NRCAM	5.96845	0.961	Neuron_Inh_Str_MGE_IL1RAPL2	Neuron_Inh_Str_MSN_DRD2_RARB	6.20616	0
NCAM1	NCAM1	6.59261	0.953488	PTPRA	PTPRA	5.81963	0.975309	Astrocyte_Immature_ADGRV1	Neuron_Mixed_Habenula-NWD2_Str-CHAT_RAYLYL	6.20612	0.002
NCAM1	NCAM1	6.05937	0.968	PTPRZ1	PTPRZ1	6.35242	0.904321	Neuron_Inh_Str_MSN_DRD2_RARB	Astrocyte_Dien_Mature_ATP1A2	6.20589	0
IL1RAPL1	IL1RAPL1	7.25478	0.978	PTPRS	PTPRS	5.1547	0.889	Neuron_Inh_Str_Nacc_PBX3	Neuron_Inh_Str_Nacc_PBX3	6.20474	0
NTRK3	NTRK3	5.88974	0.921	PTPRD	PTPRD	6.51017	0.87292	Neuron_Inh_Str_Nacc_PBX3	Neuron_Mixed_Thal-ZI-Post_PCDH15	6.19996	0
NCAM1	NCAM1	6.50795	0.953	PTPRA	PTPRA	5.89037	0.927	Astrocyte_Telen_SLC1A2	Astrocyte_Telen_SLC1A2	6.19916	0
NCAM1	NCAM1	6.05937	0.968	ROBO1	ROBO1	6.33689	0.850227	Neuron_Inh_Str_MSN_DRD2_RARB	Neuron_Mixed_Thal-ZI-Post_PCDH15	6.19813	0
NTRK3	NTRK3	4.9775	0.822602	PTPRD	PTPRD	7.41713	0.986	Neuron_Inh_Str_MGE_IL1RAPL2	Neuron_Inh_Str_MSN_DRD2_RARB	6.19731	0
APP	APP	5.09495	0.804841	DCC	DCC	7.29957	0.968	Neuron_Mixed_Thal-ZI-Post_PCDH15	Neuron_Inh_Str_MSN_DRD2_RARB	6.19726	0
APP	APP	5.79289	0.921	DCC	DCC	6.59841	0.902	Neuron_Inh_Str_MSN_DRD1_RARB	Neuron_Inh_Str_MSN_Mature_ADCY5	6.19565	0
NTRK3	NTRK3	6.91712	0.97	PTPRD	PTPRD	5.47269	0.91358	Neuron_Inh_Str_MSN_Mature_ADCY5	Neuron_Mixed_Habenula-NWD2_Str-CHAT_RAYLYL	6.19491	0
CNTN4	CNTN4	6.84162	0.913	PTPRG	PTPRG	5.54451	0.816944	Neuron_Inh_Str_MSN_DRD1_RARB	Neuron_Mixed_Thal-ZI-Post_PCDH15	6.19306	0
NLGN4X	NLGN4X	4.92773	0.855	NRXN1	NRXN1	7.45516	0.951589	Neuron_Inh_Str_MSN_DRD1_RARB	Neuron_Mixed_Thal-ZI-Post_PCDH15	6.19145	0
FSTL5	FSTL5	6.11795	0.95	CNTN5	CNTN5	6.26414	0.915254	Neuron_Inh_Str_MSN_DRD2_RARB	Neuron_Inh_Str_SST_TACR1	6.19105	0
SLIT1	SLIT1	5.17646	0.938272	ROBO1	ROBO1	7.20456	0.96452	Neuron_Mixed_Habenula-NWD2_Str-CHAT_RAYLYL	Neuron_Inh_Str_MGE_IL1RAPL2	6.19051	0
NCAM1	NCAM1	6.72961	0.938272	NCAM2	NCAM2	5.65039	0.812405	Astrocyte_Dien_Mature_ATP1A2	Neuron_Mixed_Thal-ZI-Post_PCDH15	6.19	0
NCAM1	NCAM1	6.91727	1	FGFR2	FGFR2	5.45936	0.822016	Neuron_Mixed_Habenula-NWD2_Str-CHAT_RAYLYL	Astrocyte_Dien_Mature_ATP1A2	6.18832	0
NTRK3	NTRK3	3.83232	0.669	PTPRD	PTPRD	8.54354	0.988701	Astrocyte_Telen_SLC1A2	Neuron_Inh_Str_SST_TACR1	6.18793	0
CNTN1	CNTN1	6.22757	0.934	PTPRZ1	PTPRZ1	6.14659	0.872093	Neuron_Inh_Str_Nacc_PBX3	Astrocyte_Immature_ADGRV1	6.18708	0
CNTN1	CNTN1	7.40657	0.944444	NRCAM	NRCAM	4.9667	0.802326	Astrocyte_Dien_Mature_ATP1A2	Astrocyte_Immature_ADGRV1	6.18664	0.002
CNTN4	CNTN4	5.87027	0.892	PTPRG	PTPRG	6.50199	0.95795	Neuron_Inh_Str_Nacc_PBX3	Neuron_Inh_Str_MGE_IL1RAPL2	6.18613	0
CNTN1	CNTN1	7.29701	0.987654	NRCAM	NRCAM	5.07512	0.787037	Neuron_Mixed_Habenula-NWD2_Str-CHAT_RAYLYL	Astrocyte_Dien_Mature_ATP1A2	6.18607	0.001
SLIT3	SLIT3	6.03507	0.903	ROBO1	ROBO1	6.33689	0.850227	Neuron_Inh_Str_MSN_DRD1_RARB	Neuron_Mixed_Thal-ZI-Post_PCDH15	6.18598	0
NCAM1	NCAM1	6.91727	1	PTPRA	PTPRA	5.45222	0.932983	Neuron_Mixed_Habenula-NWD2_Str-CHAT_RAYLYL	Neuron_Inh_Str_MGE_IL1RAPL2	6.18475	0
CNTN1	CNTN1	5.6463	0.82	PTPRZ1	PTPRZ1	6.72301	0.959	Astrocyte_Telen_SLC1A2	Astrocyte_Telen_SLC1A2	6.18465	0
CNTN1	CNTN1	7.40657	0.944444	NRCAM	NRCAM	4.96132	0.91358	Astrocyte_Dien_Mature_ATP1A2	Neuron_Mixed_Habenula-NWD2_Str-CHAT_RAYLYL	6.18395	0.001
NCAM1	NCAM1	6.28094	0.95795	ROBO1	ROBO1	6.08528	0.920904	Neuron_Inh_Str_MGE_IL1RAPL2	Neuron_Inh_Str_SST_TACR1	6.18311	0
SLIT1	SLIT1	4.59024	0.853107	ROBO1	ROBO1	7.77477	0.998	Neuron_Inh_Str_SST_TACR1	Neuron_Inh_Str_MSN_DRD2_RARB	6.18251	0
NCAM1	NCAM1	6.91727	1	CACNA1C	CACNA1C	5.44752	0.962963	Neuron_Mixed_Habenula-NWD2_Str-CHAT_RAYLYL	Neuron_Mixed_Habenula-NWD2_Str-CHAT_RAYLYL	6.18239	0
NCAM1	NCAM1	6.50795	0.953	PTPRA	PTPRA	5.85549	0.881687	Astrocyte_Telen_SLC1A2	Astrocyte_Dien_Mature_ATP1A2	6.18172	0
FGF14	FGF14	6.14368	0.901	FGFR2	FGFR2	6.21953	0.923	Astrocyte_Telen_SLC1A2	Astrocyte_Telen_SLC1A2	6.18161	0
NCAM1	NCAM1	6.64585	0.977401	CACNA1C	CACNA1C	5.71733	0.917214	Neuron_Inh_Str_SST_TACR1	Neuron_Inh_Str_MGE_IL1RAPL2	6.18159	0
APP	APP	5.76366	0.935	DCC	DCC	6.59841	0.902	Neuron_Inh_Str_Nacc_PBX3	Neuron_Inh_Str_MSN_Mature_ADCY5	6.18104	0
NCAM1	NCAM1	5.29186	0.859	NCAM2	NCAM2	7.06315	0.967148	Neuron_Inh_Str_MSN_Mature_ADCY5	Neuron_Inh_Str_MGE_IL1RAPL2	6.1775	0
RIMS1	RIMS1	6.30294	0.933	CACNA1C	CACNA1C	6.05091	0.937853	Neuron_Inh_Str_MSN_Mature_ADCY5	Neuron_Inh_Str_SST_TACR1	6.17692	0
FGF12	FGF12	6.89424	0.975033	FGFR2	FGFR2	5.45936	0.822016	Neuron_Inh_Str_MGE_IL1RAPL2	Astrocyte_Dien_Mature_ATP1A2	6.1768	0
APP	APP	5.79289	0.921	DCC	DCC	6.55867	0.922	Neuron_Inh_Str_MSN_DRD1_RARB	Neuron_Inh_Str_Nacc_PBX3	6.17578	0
NXPH2	NXPH2	4.04867	0.717477	NRXN1	NRXN1	8.30287	1	Neuron_Inh_Str_MGE_IL1RAPL2	Neuron_Mixed_Habenula-NWD2_Str-CHAT_RAYLYL	6.17577	0
NRXN3	NRXN3	8.19078	0.987	NLGN1	NLGN1	4.15803	0.717514	Neuron_Inh_Str_MSN_Mature_ADCY5	Neuron_Inh_Str_SST_TACR1	6.17441	1
NLGN1	NLGN1	4.15803	0.717514	NRXN3	NRXN3	8.19078	0.987	Neuron_Inh_Str_SST_TACR1	Neuron_Inh_Str_MSN_Mature_ADCY5	6.17441	1
CNTN1	CNTN1	6.61725	0.954802	NRCAM	NRCAM	5.7311	0.887	Neuron_Inh_Str_SST_TACR1	Astrocyte_Telen_SLC1A2	6.17418	0
NCAM1	NCAM1	5.73516	0.919	CACNA1C	CACNA1C	6.61297	0.948	Neuron_Inh_Str_MSN_DRD1_RARB	Neuron_Inh_Str_MSN_Mature_ADCY5	6.17407	0
NCAM1	NCAM1	6.91727	1	NCAM2	NCAM2	5.42789	0.871	Neuron_Mixed_Habenula-NWD2_Str-CHAT_RAYLYL	Neuron_Inh_Str_MSN_DRD1_RARB	6.17258	0.004
NCAM1	NCAM1	6.19657	0.968	PTPRZ1	PTPRZ1	6.14659	0.872093	Neuron_Inh_Str_Nacc_PBX3	Astrocyte_Immature_ADGRV1	6.17158	0
NCAM1	NCAM1	6.05937	0.968	NCAM2	NCAM2	6.28347	0.915254	Neuron_Inh_Str_MSN_DRD2_RARB	Neuron_Inh_Str_SST_TACR1	6.17142	0.004
NCAM1	NCAM1	5.6014	0.863843	ROBO1	ROBO1	6.74053	0.975309	Neuron_Mixed_Thal-ZI-Post_PCDH15	Neuron_Mixed_Habenula-NWD2_Str-CHAT_RAYLYL	6.17097	0.013
OLFM2	OLFM2	4.01224	0.751643	ROBO2	ROBO2	8.32808	1	Neuron_Inh_Str_MGE_IL1RAPL2	Neuron_Mixed_Habenula-NWD2_Str-CHAT_RAYLYL	6.17016	0
NCAM1	NCAM1	6.50795	0.953	NCAM2	NCAM2	5.82824	0.932	Astrocyte_Telen_SLC1A2	Neuron_Inh_Str_MSN_DRD2_RARB	6.1681	0
FSTL5	FSTL5	6.07195	0.904	CNTN5	CNTN5	6.26414	0.915254	Astrocyte_Telen_SLC1A2	Neuron_Inh_Str_SST_TACR1	6.16805	0
NCAM1	NCAM1	6.28094	0.95795	CACNA1C	CACNA1C	6.05091	0.937853	Neuron_Inh_Str_MGE_IL1RAPL2	Neuron_Inh_Str_SST_TACR1	6.16592	0
NCAM1	NCAM1	6.72961	0.938272	NCAM2	NCAM2	5.60079	0.856	Astrocyte_Dien_Mature_ATP1A2	Neuron_Inh_Str_Nacc_PBX3	6.1652	0
RIMS1	RIMS1	6.61206	0.984	CACNA1C	CACNA1C	5.71733	0.917214	Neuron_Inh_Str_MSN_DRD2_RARB	Neuron_Inh_Str_MGE_IL1RAPL2	6.1647	0
FGF12	FGF12	7.0816	0.987654	FGFR2	FGFR2	5.24702	0.813953	Neuron_Mixed_Habenula-NWD2_Str-CHAT_RAYLYL	Astrocyte_Immature_ADGRV1	6.16431	0
NCAM1	NCAM1	6.50795	0.953	PTPRA	PTPRA	5.81963	0.975309	Astrocyte_Telen_SLC1A2	Neuron_Mixed_Habenula-NWD2_Str-CHAT_RAYLYL	6.16379	0
NCAM1	NCAM1	6.91727	1	PTPRA	PTPRA	5.40915	0.961	Neuron_Mixed_Habenula-NWD2_Str-CHAT_RAYLYL	Neuron_Inh_Str_MSN_DRD2_RARB	6.16321	0
NCAM1	NCAM1	5.6014	0.863843	PTPRZ1	PTPRZ1	6.72301	0.959	Neuron_Mixed_Thal-ZI-Post_PCDH15	Astrocyte_Telen_SLC1A2	6.1622	0
APP	APP	5.02321	0.823	DCC	DCC	7.29957	0.968	Neuron_Inh_Str_MSN_Mature_ADCY5	Neuron_Inh_Str_MSN_DRD2_RARB	6.16139	0
APP	APP	5.76366	0.935	DCC	DCC	6.55867	0.922	Neuron_Inh_Str_Nacc_PBX3	Neuron_Inh_Str_Nacc_PBX3	6.16117	0
IL1RAPL1	IL1RAPL1	7.34782	0.956	PTPRD	PTPRD	4.97342	0.82	Neuron_Inh_Str_MSN_DRD1_RARB	Astrocyte_Telen_SLC1A2	6.16062	0
FSTL5	FSTL5	7.18148	0.977401	CNTN5	CNTN5	5.1335	0.81	Neuron_Inh_Str_SST_TACR1	Neuron_Inh_Str_MSN_Mature_ADCY5	6.15749	0
FGF14	FGF14	6.09467	0.864198	FGFR2	FGFR2	6.21953	0.923	Astrocyte_Dien_Mature_ATP1A2	Astrocyte_Telen_SLC1A2	6.1571	0
NCAM1	NCAM1	6.59261	0.953488	CACNA1C	CACNA1C	5.71733	0.917214	Astrocyte_Immature_ADGRV1	Neuron_Inh_Str_MGE_IL1RAPL2	6.15497	0
SLIT3	SLIT3	6.03507	0.903	ROBO2	ROBO2	6.27419	0.835098	Neuron_Inh_Str_MSN_DRD1_RARB	Neuron_Mixed_Thal-ZI-Post_PCDH15	6.15463	0
NLGN1	NLGN1	7.09722	0.973	NRXN1	NRXN1	5.21192	0.812	Neuron_Inh_Str_Nacc_PBX3	Neuron_Inh_Str_MSN_Mature_ADCY5	6.15457	1
NRXN1	NRXN1	5.21192	0.812	NLGN1	NLGN1	7.09722	0.973	Neuron_Inh_Str_MSN_Mature_ADCY5	Neuron_Inh_Str_Nacc_PBX3	6.15457	1
CNTN1	CNTN1	6.61725	0.954802	NRCAM	NRCAM	5.69014	0.926554	Neuron_Inh_Str_SST_TACR1	Neuron_Inh_Str_SST_TACR1	6.15369	0.008
NXPH1	NXPH1	5.92909	0.836158	NRXN1	NRXN1	6.37475	0.945	Neuron_Inh_Str_SST_TACR1	Neuron_Inh_Str_MSN_DRD1_RARB	6.15192	0
CNTN1	CNTN1	6.44386	0.954008	NRCAM	NRCAM	5.85898	0.917	Neuron_Inh_Str_MGE_IL1RAPL2	Neuron_Inh_Str_Nacc_PBX3	6.15142	0
RIMS2	RIMS2	7.46529	0.978	ABCA1	ABCA1	4.83626	0.764403	Neuron_Inh_Str_Nacc_PBX3	Astrocyte_Dien_Mature_ATP1A2	6.15077	0
NXPH2	NXPH2	4.84248	0.836158	NRXN1	NRXN1	7.45516	0.951589	Neuron_Inh_Str_SST_TACR1	Neuron_Mixed_Thal-ZI-Post_PCDH15	6.14882	0
NCAM1	NCAM1	6.64585	0.977401	NCAM2	NCAM2	5.65039	0.812405	Neuron_Inh_Str_SST_TACR1	Neuron_Mixed_Thal-ZI-Post_PCDH15	6.14812	0.002
CNTN4	CNTN4	7.35714	0.979	PTPRG	PTPRG	4.93489	0.848	Neuron_Inh_Str_MSN_DRD2_RARB	Neuron_Inh_Str_MSN_DRD1_RARB	6.14601	0
FSTL5	FSTL5	7.18148	0.977401	SDK2	SDK2	5.10901	0.938272	Neuron_Inh_Str_SST_TACR1	Neuron_Mixed_Habenula-NWD2_Str-CHAT_RAYLYL	6.14525	0
IL1RAPL1	IL1RAPL1	6.81506	0.946124	PTPRD	PTPRD	5.47269	0.91358	Neuron_Inh_Str_MGE_IL1RAPL2	Neuron_Mixed_Habenula-NWD2_Str-CHAT_RAYLYL	6.14387	0
NCAM1	NCAM1	6.72961	0.938272	PTPRA	PTPRA	5.55696	0.877458	Astrocyte_Dien_Mature_ATP1A2	Neuron_Mixed_Thal-ZI-Post_PCDH15	6.14328	0
FGF12	FGF12	6.06565	0.902	FGFR2	FGFR2	6.21953	0.923	Neuron_Inh_Str_MSN_Mature_ADCY5	Astrocyte_Telen_SLC1A2	6.14259	0
SLIT2	SLIT2	4.50986	0.813	ROBO1	ROBO1	7.77477	0.998	Neuron_Inh_Str_MSN_DRD2_RARB	Neuron_Inh_Str_MSN_DRD2_RARB	6.14231	0
NCAM1	NCAM1	6.05937	0.968	PTPRA	PTPRA	6.22364	0.94186	Neuron_Inh_Str_MSN_DRD2_RARB	Astrocyte_Immature_ADGRV1	6.14151	0
APP	APP	5.50803	0.915254	DCC	DCC	6.77467	0.91	Neuron_Inh_Str_SST_TACR1	Neuron_Inh_Str_MSN_DRD1_RARB	6.14135	0
NCAM1	NCAM1	6.19657	0.968	ROBO1	ROBO1	6.08528	0.920904	Neuron_Inh_Str_Nacc_PBX3	Neuron_Inh_Str_SST_TACR1	6.14093	0.001
NCAM1	NCAM1	6.05937	0.968	FGFR2	FGFR2	6.21953	0.923	Neuron_Inh_Str_MSN_DRD2_RARB	Astrocyte_Telen_SLC1A2	6.13945	0
IL1RAPL1	IL1RAPL1	7.09242	0.949	PTPRS	PTPRS	5.18568	0.910644	Neuron_Inh_Str_MSN_Mature_ADCY5	Neuron_Inh_Str_MGE_IL1RAPL2	6.13905	0
NXPH1	NXPH1	5.92909	0.836158	NRXN1	NRXN1	6.34736	0.969	Neuron_Inh_Str_SST_TACR1	Neuron_Inh_Str_MSN_DRD2_RARB	6.13822	0
NCAM1	NCAM1	6.28094	0.95795	NCAM2	NCAM2	5.99432	0.883721	Neuron_Inh_Str_MGE_IL1RAPL2	Astrocyte_Immature_ADGRV1	6.13763	0.059
DSCAM	DSCAM	6.67321	0.91528	DCC	DCC	5.60089	0.791225	Neuron_Mixed_Thal-ZI-Post_PCDH15	Neuron_Mixed_Thal-ZI-Post_PCDH15	6.13705	0
NCAM1	NCAM1	6.72961	0.938272	PTPRA	PTPRA	5.54062	0.932203	Astrocyte_Dien_Mature_ATP1A2	Neuron_Inh_Str_SST_TACR1	6.13511	0
NCAM1	NCAM1	5.73516	0.919	CACNA1C	CACNA1C	6.53181	0.972	Neuron_Inh_Str_MSN_DRD1_RARB	Neuron_Inh_Str_MSN_DRD2_RARB	6.13349	0
EFNA5	EFNA5	5.63207	0.892247	EPHA6	EPHA6	6.63411	0.974	Neuron_Inh_Str_MGE_IL1RAPL2	Neuron_Inh_Str_MSN_DRD2_RARB	6.13309	0
NCAM1	NCAM1	5.73516	0.919	NCAM2	NCAM2	6.53081	0.924	Neuron_Inh_Str_MSN_DRD1_RARB	Astrocyte_Telen_SLC1A2	6.13299	0
NLGN4X	NLGN4X	4.18701	0.751	NRXN1	NRXN1	8.07847	0.984	Neuron_Inh_Str_Nacc_PBX3	Neuron_Inh_Str_Nacc_PBX3	6.13274	0
CNTN1	CNTN1	5.91201	0.909	PTPRZ1	PTPRZ1	6.35242	0.904321	Neuron_Inh_Str_MSN_DRD1_RARB	Astrocyte_Dien_Mature_ATP1A2	6.13222	0
CNTN1	CNTN1	6.29537	0.971	NRCAM	NRCAM	5.96845	0.961	Neuron_Inh_Str_MSN_DRD2_RARB	Neuron_Inh_Str_MSN_DRD2_RARB	6.13191	0
CNTN1	CNTN1	7.29701	0.987654	NRCAM	NRCAM	4.9667	0.802326	Neuron_Mixed_Habenula-NWD2_Str-CHAT_RAYLYL	Astrocyte_Immature_ADGRV1	6.13186	0.036
FGF14	FGF14	7.01528	0.93646	FGFR2	FGFR2	5.24702	0.813953	Neuron_Mixed_Thal-ZI-Post_PCDH15	Astrocyte_Immature_ADGRV1	6.13115	0
OLFM2	OLFM2	5.35538	0.842	ROBO2	ROBO2	6.90562	0.950066	Astrocyte_Telen_SLC1A2	Neuron_Inh_Str_MGE_IL1RAPL2	6.1305	0
NTRK3	NTRK3	6.62727	0.981	PTPRS	PTPRS	5.63329	0.960452	Neuron_Inh_Str_MSN_DRD2_RARB	Neuron_Inh_Str_SST_TACR1	6.13028	0
RIMS1	RIMS1	6.20833	0.92	CACNA1C	CACNA1C	6.05091	0.937853	Neuron_Inh_Str_MSN_DRD1_RARB	Neuron_Inh_Str_SST_TACR1	6.12962	0
CNTN1	CNTN1	7.29701	0.987654	NRCAM	NRCAM	4.96132	0.91358	Neuron_Mixed_Habenula-NWD2_Str-CHAT_RAYLYL	Neuron_Mixed_Habenula-NWD2_Str-CHAT_RAYLYL	6.12917	0.047
RIMS1	RIMS1	6.53856	0.966102	CACNA1C	CACNA1C	5.71733	0.917214	Neuron_Inh_Str_SST_TACR1	Neuron_Inh_Str_MGE_IL1RAPL2	6.12795	0
RIMS1	RIMS1	6.30294	0.933	CACNA1C	CACNA1C	5.95267	0.908	Neuron_Inh_Str_MSN_Mature_ADCY5	Neuron_Inh_Str_MSN_DRD1_RARB	6.12781	0
NRG1	NRG1	7.77668	0.954	EGFR	EGFR	4.47646	0.762155	Neuron_Inh_Str_MSN_DRD1_RARB	Neuron_Inh_Str_MGE_IL1RAPL2	6.12657	0
OLFM2	OLFM2	5.35538	0.842	ROBO2	ROBO2	6.89626	0.914609	Astrocyte_Telen_SLC1A2	Astrocyte_Dien_Mature_ATP1A2	6.12582	0
EFNA5	EFNA5	4.71016	0.783	EPHA6	EPHA6	7.53841	0.987654	Neuron_Inh_Str_MSN_Mature_ADCY5	Neuron_Mixed_Habenula-NWD2_Str-CHAT_RAYLYL	6.12428	0
NCAM1	NCAM1	6.19657	0.968	CACNA1C	CACNA1C	6.05091	0.937853	Neuron_Inh_Str_Nacc_PBX3	Neuron_Inh_Str_SST_TACR1	6.12374	0
NCAM1	NCAM1	5.73516	0.919	CACNA1C	CACNA1C	6.51212	0.939	Neuron_Inh_Str_MSN_DRD1_RARB	Neuron_Inh_Str_Nacc_PBX3	6.12364	0
IL1RAPL1	IL1RAPL1	7.09242	0.949	PTPRS	PTPRS	5.1547	0.889	Neuron_Inh_Str_MSN_Mature_ADCY5	Neuron_Inh_Str_Nacc_PBX3	6.12356	0
CNTN1	CNTN1	5.89435	0.857791	PTPRZ1	PTPRZ1	6.35242	0.904321	Neuron_Mixed_Thal-ZI-Post_PCDH15	Astrocyte_Dien_Mature_ATP1A2	6.12338	0
NCAM1	NCAM1	6.64585	0.977401	NCAM2	NCAM2	5.60079	0.856	Neuron_Inh_Str_SST_TACR1	Neuron_Inh_Str_Nacc_PBX3	6.12332	0.003
RIMS1	RIMS1	6.19545	0.948752	CACNA1C	CACNA1C	6.05091	0.937853	Neuron_Inh_Str_MGE_IL1RAPL2	Neuron_Inh_Str_SST_TACR1	6.12318	0
NCAM1	NCAM1	6.59261	0.953488	NCAM2	NCAM2	5.65039	0.812405	Astrocyte_Immature_ADGRV1	Neuron_Mixed_Thal-ZI-Post_PCDH15	6.1215	0.025
EFNA5	EFNA5	5.96911	0.954802	EPHA5	EPHA5	6.27319	0.932203	Neuron_Inh_Str_SST_TACR1	Neuron_Inh_Str_SST_TACR1	6.12115	0
SLIT1	SLIT1	4.59024	0.853107	ROBO1	ROBO1	7.65196	0.952	Neuron_Inh_Str_SST_TACR1	Neuron_Inh_Str_Nacc_PBX3	6.1211	0
[truncated: 12,102 more rows]

## Sheet: cj14mo_str
ligand	ligand_complex	ligand_means	ligand_props	receptor	receptor_complex	receptor_means	receptor_props	source	target	lr_means	cellphone_pvals
[truncated: 19,707 more rows]

[truncated: 15 more sheets: cjaged_ctx, cjGD135_str, cjaged_thal, cj7mo_str, cjneo_thal, cj7mo_thal, cj14mo_ctx, cjadult_ctx, cjneo_str, cj14mo_thal, cj7mo_ctx, cjGD135_ctx, cjadult_thal, cjGD135_thal, cjaged_str]
